# Supplementary material for: Transcriptome Studies Reveal the N6-Methyladenosine Differences in Testis of Yaks at Juvenile and Sexual Maturity Stages
Source: Animals (Basel). 2023 Sep 5;13(18):2815. doi: 10.3390/ani13182815 (PMC10525320; doi:10.3390/ani13182815)
Supplement: Supplementary file 1 [file animals-13-02815-s001.zip]

Archive with 9 entries (9 files):
- File S1.docx
- Supplementary Table S1.xlsx
- Supplementary Table S2.xlsx
- Supplementary Table S3.xlsx
- Supplementary Table S4.xls
- Supplementary Table S5.xls
- Supplementary Table S6.xlsx
- Supplementary Table S7.xlsx
- Supplementary Table S8.xlsx
