# Supplementary material for: Transcriptome Studies Reveal the N6-Methyladenosine Differences in Testis of Yaks at Juvenile and Sexual Maturity Stages
Source: Animals (Basel). 2023 Sep 5;13(18):2815. doi: 10.3390/ani13182815 (PMC10525320; doi:10.3390/ani13182815)
Supplement: Supplementary file 1 [file animals-13-02815-s001.zip › Supplementary Table S1.xlsx]

## Sheet: Sheet1
primer	5'-3 '	number
METTL3-F	TAGCCAAGGAGCCAACCAAG	20
METTL3-R	TCTTGAACTTGAGCCCGACC	20
METTL14-F	TCTGGGGAAGGATTGGACCT	20
METTL14-R	CCCGTCTGTGCTACGCTTTA	20
WTAP-F	GTCTGGATTTCACAGGGAGGG	21
WTAP-R	CAGGTTTCTCCTCTTGCGGG	20
FTO-F	GCACAAGCACGGCTGTTTAT	20
FTO-R	TTGACAGGCGGCAGCTATTT	20
ALKBH5-F	ACGAGATTAGATGCACCCCG	20
ALKBH5-R	CTGTTGTTTCCCGACAGACG	20
YTHDF1-F	GTCACCACCTCTGCAGTCAA	20
YTHDF1-R	TGTTTAATAGGTGGCGGGGG	20
YTHDF2-F	CTGCGAAACAGCAACCCAAG	20
YTHDF2-R	TGCCACAGGACCCTTGTTATC	21
YTHDF3-F	CAGAGGAAACAGGCGAAGAA	20
YTHDF3-R	CTGCTTCCCCAAGCGAATATG	21
YTHDC1-F	GAAGCTCTGCATCGGAGTCA	20
YTHDC1-R	CTTTTCGGACAGCACGAACG	20
YTHDC2-F	AGTGGAAGTGATCTCAGTGCAG	22
YTHDC2-R	GTGCATTTTCAGCAAACCGC	20
RBM15-F	GAGTTTGACCGGTTTGGCAC	20
RBM15-R	TGAGTTAACGGCAGAGGCTG	20
ZC3H13-F	CCCCAGGGATTCTCGGTCTA	20
ZC3H13-R	CTACTTCTGCCCATCCGGTC	20
VIRMA-F	ACTACTGCCTTGCGTGTTCT	20
VIRMA-R	AGCGAGCCATCGAAATGGTA	20
GAPDH-F	CGATGCCCCCATGTTTGTGA	20
GAPDH-R	GACGGTGGTCATAAGTCCCT	20
