# Supplementary material for: Transcriptome Studies Reveal the N6-Methyladenosine Differences in Testis of Yaks at Juvenile and Sexual Maturity Stages
Source: Animals (Basel). 2023 Sep 5;13(18):2815. doi: 10.3390/ani13182815 (PMC10525320; doi:10.3390/ani13182815)
Supplement: Supplementary file 1 [file animals-13-02815-s001.zip › Supplementary Table S2.xlsx]

## Sheet: Sheet1
primer	5'-3 '	number
BRCA1-F	AGTATCAGGGTGAAGCAGTATCC	23
BRCA1-R	TGCTCTTTCTGATGTGTCTTGC	22
SOX5-F	ACCTTGGTGCTGCTGTATCTC	21
SOX5-R	GGCCTGCCCCACTGTTTATT	21
SMAD4-F	GTGGCTTCCACAAGTCAGCC	20
SMAD4-R	GTGCAGTCCTACTTCCCGTC	20
INHBA-F	GGAGCAAAGTCACCATCCGT	20
INHBA-R	CTGCTCACAGGCAATCCGTA	20
CCNE2-F	CTGAGTTGGAACCACAGATGAG	22
CCNE2-R	TCTTCACTGCAAGCACCATC	20
PDE4A-F	GCATCCCGGTGGACACTATG	20
PDE4A-R	GTGGTGATTTTCCAGCACCG	20
IGFBP4-F	CATGGAGCTGGCAGAGATCG	20
IGFBP4-R	TAAAGGTCTTCGTGGGTGCG	20
ERBB4-F	ATGGCCTCCAAACATGACCG	20
ERBB4-R	ATCCTTTGGTTGGCTGTGCT	20
