# Supplementary material for: Transcriptome Studies Reveal the N6-Methyladenosine Differences in Testis of Yaks at Juvenile and Sexual Maturity Stages
Source: Animals (Basel). 2023 Sep 5;13(18):2815. doi: 10.3390/ani13182815 (PMC10525320; doi:10.3390/ani13182815)
Supplement: Supplementary file 1 [file animals-13-02815-s001.zip › Supplementary Table S3.xlsx]

## Sheet: Sheet1
Sample	RawReads	RawBases	CleanReads	CleanBases	ValidBases	Q30	GC	Total_reads	Total_mapped	Multiple_mapped	Uniquely_mapped	Reads_mapped_in_proper_pairs
Y30M_1_input	58.02M	8.70G	57.23M	7.54G	0.8663	0.9269	0.5691	65797490	59892481(91.02%)	6679341(10.15%)	53213140(80.87%)	58884590(89.49%)
Y30M_1_RIP	67.18M	10.08G	65.80M	8.51G	0.8441	0.9412	0.5646	57230740	53376547(93.26%)	6553337(11.45%)	46823210(81.81%)	52336630(91.44%)
Y30M_2_input	61.09M	9.16G	60.06M	7.66G	0.8358	0.9295	0.5767	62449486	56231789(90.04%)	6134351(9.82%)	50097438(80.22%)	55250094(88.47%)
Y30M_2_RIP	63.97M	9.59G	62.45M	7.96G	0.8295	0.9384	0.5689	60060696	56095031(93.39%)	6818117(11.35%)	49276914(82.04%)	55098796(91.73%)
Y30M_3_input	62.89M	9.43G	62.14M	8.37G	0.8876	0.9252	0.5235	66600882	61456935(92.27%)	7185141(10.78%)	54271794(81.48%)	60398524(90.68%)
Y30M_3_RIP	67.49M	10.12G	66.60M	9.00G	0.889	0.9431	0.5215	62137660	57951136(93.26%)	7156323(11.51%)	50794813(81.74%)	56809366(91.42%)
Y6M_1_input	53.54M	8.03G	52.71M	6.89G	0.8575	0.923	0.5652	63537018	56055505(88.22%)	7317566(11.51%)	48737939(76.70%)	55086128(86.69%)
Y6M_1_RIP	65.11M	9.77G	63.54M	8.13G	0.832	0.9331	0.5696	52714062	48991794(92.93%)	6614839(12.54%)	42376955(80.39%)	47938316(90.94%)
Y6M_2_input	60.18M	9.03G	59.28M	7.76G	0.8597	0.9221	0.5666	55548374	49818756(89.68%)	6450699(11.61%)	43368057(78.07%)	48989506(88.19%)
Y6M_2_RIP	56.64M	8.50G	55.55M	7.22G	0.8499	0.9371	0.5637	59277052	55092579(92.94%)	7434468(12.54%)	47658111(80.39%)	53897212(90.92%)
Y6M_3_input	48.49M	7.27G	47.54M	6.12G	0.8414	0.9222	0.5215	49942126	44378739(88.86%)	5594977(11.20%)	38783762(77.65%)	43767450(87.63%)
Y6M_3_RIP	51.12M	7.67G	49.94M	6.45G	0.8409	0.9376	0.5218	47541620	44286810(93.15%)	5693302(11.97%)	38593508(81.17%)	43483166(91.46%)
