# Supplementary material for: Transcriptome Studies Reveal the N6-Methyladenosine Differences in Testis of Yaks at Juvenile and Sexual Maturity Stages
Source: Animals (Basel). 2023 Sep 5;13(18):2815. doi: 10.3390/ani13182815 (PMC10525320; doi:10.3390/ani13182815)
Supplement: Supplementary file 1 [file animals-13-02815-s001.zip › Supplementary Table S4.xls]

geneId	seqnames	start	end	width	strand	annotation	geneStart	geneEnd	geneLength	geneStrand	transcriptId	distanceToTSS	gene_symbol	description	GO_id	GO_term	pathway	pathway_description
ENSBGRG00000000003	1	642009	669610	27602	*	Exon (ENSBGRT00000000006/ENSBGRG00000000003, exon 1 of 5)	633575	669557	35983	2	ENSBGRT00000000006	0	CHMP2B	charged multivesicular body protein 2B [Source:HGNC Symbol;Acc:HGNC:24537]	GO:0005829,GO:0000815,GO:0031902,GO:0005764,GO:0005771,GO:0005886,GO:0019904,GO:0050890,GO:0007032,GO:0032509,GO:0045324,GO:0061952,GO:0007080,GO:0070050,GO:0006997,GO:1902188,GO:0015031,GO:0010824,GO:1901673,GO:0000920,GO:0039702	cytosol|ESCRT III complex|late endosome membrane|lysosome|multivesicular body|plasma membrane|protein domain specific binding|cognition|endosome organization|endosome transport via multivesicular body sorting pathway|late endosome to vacuole transport|midbody abscission|mitotic metaphase plate congression|neuron cellular homeostasis|nucleus organization|positive regulation of viral release from h…	bom04144,bom04217,bom05014,bom05022	Endocytosis|Necroptosis|Amyotrophic lateral sclerosis|Pathways of neurodegeneration - multiple diseases
ENSBGRG00000000004	1	969778	1011675	41898	*	3' UTR	956005	1012265	56261	1	ENSBGRT00000000007	13773	Vgll3	vestigial like family member 3 [Source:HGNC Symbol;Acc:HGNC:24327]	GO:0005634,GO:0008022,GO:0006357	nucleus|protein C-terminus binding|regulation of transcription by RNA polymerase II
ENSBGRG00000000014	1	10735336	10743255	7920	*	Exon (ENSBGRT00000000019/ENSBGRG00000000014, exon 21 of 30)	9567210	10778605	1211396	1	ENSBGRT00000000019	1168126	ROBO1	roundabout guidance receptor 1 [Source:HGNC Symbol;Acc:HGNC:10249]			bom04360	Axon guidance
ENSBGRG00000000014	1	10760341	10778605	18265	*	Exon (ENSBGRT00000000019/ENSBGRG00000000014, exon 27 of 30)	9567210	10778605	1211396	1	ENSBGRT00000000019	1193131	ROBO1	roundabout guidance receptor 1 [Source:HGNC Symbol;Acc:HGNC:10249]			bom04360	Axon guidance
ENSBGRG00000000014	1	10746495	10756789	10295	*	Exon (ENSBGRT00000000019/ENSBGRG00000000014, exon 25 of 30)	9567210	10778605	1211396	1	ENSBGRT00000000019	1179285	ROBO1	roundabout guidance receptor 1 [Source:HGNC Symbol;Acc:HGNC:10249]			bom04360	Axon guidance
ENSBGRG00000000017	1	12026348	12026498	151	*	Exon (ENSBGRT00000000026/ENSBGRG00000000017, exon 8 of 26)	11912833	12117993	205161	2	ENSBGRT00000000026	91495	ROBO2	roundabout guidance receptor 2 [Source:HGNC Symbol;Acc:HGNC:10250]	GO:0030673,GO:0009986,GO:0070062,GO:0016021,GO:0005886,GO:0008046,GO:0042802,GO:0035904,GO:0003180,GO:0061364,GO:0007411,GO:0016199,GO:0007420,GO:0032870,GO:0007417,GO:0003272,GO:0007156,GO:0001656,GO:0050925,GO:0051964,GO:0021891,GO:0003148,GO:0050772,GO:0035481,GO:0003184,GO:0031290,GO:0035385,GO:0021510,GO:0001657,GO:0060412	axolemma|cell surface|extracellular exosome|integral component of membrane|plasma membrane|axon guidance receptor activity|identical protein binding|aorta development|aortic valve morphogenesis|apoptotic process involved in luteolysis|axon guidance|axon midline choice point recognition|brain development|cellular response to hormone stimulus|central nervous system development|endocardial cushion f…	bom04360	Axon guidance
ENSBGRG00000000017	1	12556128	12631100	74973	*	Exon (ENSBGRT00000000024/ENSBGRG00000000017, exon 1 of 27)	11912833	12631150	718318	2	ENSBGRT00000000024	50	ROBO2	roundabout guidance receptor 2 [Source:HGNC Symbol;Acc:HGNC:10250]	GO:0030673,GO:0009986,GO:0070062,GO:0016021,GO:0005886,GO:0008046,GO:0042802,GO:0035904,GO:0003180,GO:0061364,GO:0007411,GO:0016199,GO:0007420,GO:0032870,GO:0007417,GO:0003272,GO:0007156,GO:0001656,GO:0050925,GO:0051964,GO:0021891,GO:0003148,GO:0050772,GO:0035481,GO:0003184,GO:0031290,GO:0035385,GO:0021510,GO:0001657,GO:0060412	axolemma|cell surface|extracellular exosome|integral component of membrane|plasma membrane|axon guidance receptor activity|identical protein binding|aorta development|aortic valve morphogenesis|apoptotic process involved in luteolysis|axon guidance|axon midline choice point recognition|brain development|cellular response to hormone stimulus|central nervous system development|endocardial cushion f…	bom04360	Axon guidance
ENSBGRG00000000023	1	14233260	14233507	248	*	3' UTR	14212338	14234545	22208	1	ENSBGRT00000000034	20922	RBM11	RNA binding motif protein 11 [Source:HGNC Symbol;Acc:HGNC:9897]	GO:0016607,GO:0005654,GO:0005634,GO:0008266,GO:0042803,GO:0003727,GO:0030154,GO:0034599,GO:0006397,GO:0007275,GO:0000381,GO:0008380	nuclear speck|nucleoplasm|nucleus|poly(U) RNA binding|protein homodimerization activity|single-stranded RNA binding|cell differentiation|cellular response to oxidative stress|mRNA processing|multicellular organism development|regulation of alternative mRNA splicing, via spliceosome|RNA splicing
ENSBGRG00000000025	1	14404509	14405201	693	*	3' UTR	14404460	14414915	10456	2	ENSBGRT00000000038	9714	HSPA13	heat shock protein family A (Hsp70) member 13 [Source:HGNC Symbol;Acc:HGNC:11375]	GO:0005737,GO:0034663,GO:0005788,GO:0016020,GO:0005634,GO:0005524,GO:0016887,GO:0042623,GO:0031072,GO:0051787,GO:0044183,GO:0051082,GO:0034605,GO:0034620,GO:0051085,GO:0030968,GO:0042026,GO:0006986,GO:0030433	cytoplasm|endoplasmic reticulum chaperone complex|endoplasmic reticulum lumen|membrane|nucleus|ATP binding|ATPase activity|ATPase activity, coupled|heat shock protein binding|misfolded protein binding|protein binding involved in protein folding|unfolded protein binding|cellular response to heat|cellular response to unfolded protein|chaperone cofactor-dependent protein refolding|endoplasmic reticu…
ENSBGRG00000000026	1	14552946	14638061	85116	*	Exon (ENSBGRT00000000041/ENSBGRG00000000026, exon 1 of 8)	14535345	14598528	63184	2	ENSBGRT00000000041	0	SAMSN1	SAM domain, SH3 domain and nuclear localization signals 1 [Source:HGNC Symbol;Acc:HGNC:10528]	GO:0005829,GO:0005634,GO:0005886,GO:0001726,GO:0001784,GO:0003723,GO:0002820,GO:0050869,GO:0050732	cytosol|nucleus|plasma membrane|ruffle|phosphotyrosine residue binding|RNA binding|negative regulation of adaptive immune response|negative regulation of B cell activation|negative regulation of peptidyl-tyrosine phosphorylation
ENSBGRG00000000027	1	15064089	15064785	697	*	Exon (ENSBGRT00000000044/ENSBGRG00000000027, exon 1 of 1)	15063990	15067268	3279	2	ENSBGRT00000000044	2483	NRIP1	nuclear receptor interacting protein 1 [Source:HGNC Symbol;Acc:HGNC:8001]
ENSBGRG00000000027	1	15064884	15067020	2137	*	Exon (ENSBGRT00000000044/ENSBGRG00000000027, exon 1 of 1)	15063990	15067268	3279	2	ENSBGRT00000000044	248	NRIP1	nuclear receptor interacting protein 1 [Source:HGNC Symbol;Acc:HGNC:8001]
ENSBGRG00000000031	1	16186689	16187193	505	*	Exon (ENSBGRT00000000048/ENSBGRG00000000031, exon 25 of 26)	16016068	16187193	171126	1	ENSBGRT00000000048	170621	USP25	ubiquitin specific peptidase 25 [Source:HGNC Symbol;Acc:HGNC:12624]	GO:0005829,GO:0005783,GO:0005634,GO:0051117,GO:0004197,GO:0008233,GO:0004843,GO:0036459,GO:0043130,GO:0031625,GO:1904455,GO:0006464,GO:1904293,GO:0016579,GO:0071108,GO:0070536,GO:0006508,GO:0031647,GO:0006511	cytosol|endoplasmic reticulum|nucleus|ATPase binding|cysteine-type endopeptidase activity|peptidase activity|thiol-dependent ubiquitin-specific protease activity|thiol-dependent ubiquitinyl hydrolase activity|ubiquitin binding|ubiquitin protein ligase binding|ubiquitin-specific protease activity involved in negative regulation of ERAD pathway|cellular protein modification process|negative regulat…	bom04657	IL-17 signaling pathway
ENSBGRG00000000031	1	16051211	16081809	30599	*	Exon (ENSBGRT00000000048/ENSBGRG00000000031, exon 3 of 26)	16016068	16187193	171126	1	ENSBGRT00000000048	35143	USP25	ubiquitin specific peptidase 25 [Source:HGNC Symbol;Acc:HGNC:12624]	GO:0005829,GO:0005783,GO:0005634,GO:0051117,GO:0004197,GO:0008233,GO:0004843,GO:0036459,GO:0043130,GO:0031625,GO:1904455,GO:0006464,GO:1904293,GO:0016579,GO:0071108,GO:0070536,GO:0006508,GO:0031647,GO:0006511	cytosol|endoplasmic reticulum|nucleus|ATPase binding|cysteine-type endopeptidase activity|peptidase activity|thiol-dependent ubiquitin-specific protease activity|thiol-dependent ubiquitinyl hydrolase activity|ubiquitin binding|ubiquitin protein ligase binding|ubiquitin-specific protease activity involved in negative regulation of ERAD pathway|cellular protein modification process|negative regulat…	bom04657	IL-17 signaling pathway
ENSBGRG00000000038	1	18082450	18087160	4711	*	Exon (ENSBGRT00000000069/ENSBGRG00000000038, exon 1 of 5)	18071760	18087210	15451	2	ENSBGRT00000000069	50	BTG3	BTG anti-proliferation factor 3 [Source:HGNC Symbol;Acc:HGNC:1132]	GO:0005737,GO:0005634,GO:0008285,GO:0045930	cytoplasm|nucleus|negative regulation of cell proliferation|negative regulation of mitotic cell cycle	bom03018	RNA degradation
ENSBGRG00000000042	1	18279628	18311446	31819	*	5' UTR	18279578	18312043	32466	2	ENSBGRT00000000073	597	EURL	chromosome 21 open reading frame 91 [Source:HGNC Symbol;Acc:HGNC:16459]	GO:0021895,GO:0060999	cerebral cortex neuron differentiation|positive regulation of dendritic spine development
ENSBGRG00000000061	1	27529631	27534703	5073	*	5' UTR	27525032	27568278	43247	1	ENSBGRT00000000101	4599	GABPA	GA binding protein transcription factor subunit alpha [Source:HGNC Symbol;Acc:HGNC:4071]	GO:0000790,GO:0005654,GO:0005634,GO:0033613,GO:0003682,GO:0003677,GO:0001228,GO:0003700,GO:0000981,GO:0046982,GO:0001077,GO:0000978,GO:0003713,GO:0044212,GO:0001825,GO:0030154,GO:1903351,GO:0007005,GO:0045653,GO:0000122,GO:0010628,GO:0045944,GO:0006357,GO:0006366	nuclear chromatin|nucleoplasm|nucleus|activating transcription factor binding|chromatin binding|DNA binding|DNA-binding transcription activator activity, RNA polymerase II-specific|DNA-binding transcription factor activity|DNA-binding transcription factor activity, RNA polymerase II-specific|protein heterodimerization activity|proximal promoter DNA-binding transcription activator activity, RNA po…
ENSBGRG00000000061	1	27555022	27567934	12913	*	3' UTR	27525032	27568278	43247	1	ENSBGRT00000000101	29990	GABPA	GA binding protein transcription factor subunit alpha [Source:HGNC Symbol;Acc:HGNC:4071]	GO:0000790,GO:0005654,GO:0005634,GO:0033613,GO:0003682,GO:0003677,GO:0001228,GO:0003700,GO:0000981,GO:0046982,GO:0001077,GO:0000978,GO:0003713,GO:0044212,GO:0001825,GO:0030154,GO:1903351,GO:0007005,GO:0045653,GO:0000122,GO:0010628,GO:0045944,GO:0006357,GO:0006366	nuclear chromatin|nucleoplasm|nucleus|activating transcription factor binding|chromatin binding|DNA binding|DNA-binding transcription activator activity, RNA polymerase II-specific|DNA-binding transcription factor activity|DNA-binding transcription factor activity, RNA polymerase II-specific|protein heterodimerization activity|proximal promoter DNA-binding transcription activator activity, RNA po…
ENSBGRG00000000064	1	27781150	27900251	119102	*	Exon (ENSBGRT00000000111/ENSBGRG00000000064, exon 1 of 1)	27860863	27861963	1101	1	ENSBGRT00000000111	0			GO:0046872,GO:0003964	metal ion binding|RNA-directed DNA polymerase activity
ENSBGRG00000000068	1	28754351	28755971	1621	*	3' UTR	28754201	28762686	8486	2	ENSBGRT00000000120	6715	ADAMTS1	ADAM metallopeptidase with thrombospondin type 1 motif 1 [Source:HGNC Symbol;Acc:HGNC:217]
ENSBGRG00000000068	1	28761936	28762686	751	*	5' UTR	28754201	28762686	8486	2	ENSBGRT00000000120	0	ADAMTS1	ADAM metallopeptidase with thrombospondin type 1 motif 1 [Source:HGNC Symbol;Acc:HGNC:217]
ENSBGRG00000000069	1	28868402	28868551	150	*	Exon (ENSBGRT00000000121/ENSBGRG00000000069, exon 10 of 10)	28866712	28926010	59299	2	ENSBGRT00000000121	57459	ADAMTS5	ADAM metallopeptidase with thrombospondin type 1 motif 5 [Source:HGNC Symbol;Acc:HGNC:221]	GO:0062023,GO:0005788,GO:0031012,GO:0005576,GO:0005615,GO:0050840,GO:0008201,GO:0005178,GO:0004222,GO:0008237,GO:0008270,GO:0042742,GO:0022617,GO:0120163,GO:0006508,GO:0044691	collagen-containing extracellular matrix|endoplasmic reticulum lumen|extracellular matrix|extracellular region|extracellular space|extracellular matrix binding|heparin binding|integrin binding|metalloendopeptidase activity|metallopeptidase activity|zinc ion binding|defense response to bacterium|extracellular matrix disassembly|negative regulation of cold-induced thermogenesis|proteolysis|tooth er…
ENSBGRG00000000069	1	28867905	28868054	150	*	3' UTR	28866712	28926010	59299	2	ENSBGRT00000000121	57956	ADAMTS5	ADAM metallopeptidase with thrombospondin type 1 motif 5 [Source:HGNC Symbol;Acc:HGNC:221]	GO:0062023,GO:0005788,GO:0031012,GO:0005576,GO:0005615,GO:0050840,GO:0008201,GO:0005178,GO:0004222,GO:0008237,GO:0008270,GO:0042742,GO:0022617,GO:0120163,GO:0006508,GO:0044691	collagen-containing extracellular matrix|endoplasmic reticulum lumen|extracellular matrix|extracellular region|extracellular space|extracellular matrix binding|heparin binding|integrin binding|metalloendopeptidase activity|metallopeptidase activity|zinc ion binding|defense response to bacterium|extracellular matrix disassembly|negative regulation of cold-induced thermogenesis|proteolysis|tooth er…
ENSBGRG00000000075	1	31363200	31363848	649	*	Exon (ENSBGRT00000000131/ENSBGRG00000000075, exon 10 of 30)	31319321	31389403	70083	2	ENSBGRT00000000131	25555	Ltn1	listerin E3 ubiquitin protein ligase 1 [Source:HGNC Symbol;Acc:HGNC:13082]	GO:0005829,GO:1990112,GO:0043023,GO:0061630,GO:0004842,GO:0008270,GO:0043161,GO:0051865,GO:0072344,GO:1990116	cytosol|RQC complex|ribosomal large subunit binding|ubiquitin protein ligase activity|ubiquitin-protein transferase activity|zinc ion binding|proteasome-mediated ubiquitin-dependent protein catabolic process|protein autoubiquitination|rescue of stalled ribosome|ribosome-associated ubiquitin-dependent protein catabolic process
ENSBGRG00000000076	1	31403603	31406058	2456	*	Exon (ENSBGRT00000000133/ENSBGRG00000000076, exon 5 of 6)	31403553	31415114	11562	2	ENSBGRT00000000133	9056	RWDD2B	RWD domain containing 2B [Source:HGNC Symbol;Acc:HGNC:1302]
ENSBGRG00000000077	1	31433196	31434574	1379	*	Exon (ENSBGRT00000000134/ENSBGRG00000000077, exon 5 of 18)	31420296	31451387	31092	1	ENSBGRT00000000134	12900	USP16	ubiquitin specific peptidase 16 [Source:HGNC Symbol;Acc:HGNC:12614]	GO:0005634,GO:0004197,GO:0042393,GO:0004843,GO:0036459,GO:0003713,GO:0043130,GO:0008270,GO:0051301,GO:0006974,GO:0016578,GO:0070537,GO:0000278,GO:0140014,GO:0035522,GO:0045944,GO:0045893,GO:0045901,GO:0051289,GO:0051726,GO:0006357,GO:0006511	nucleus|cysteine-type endopeptidase activity|histone binding|thiol-dependent ubiquitin-specific protease activity|thiol-dependent ubiquitinyl hydrolase activity|transcription coactivator activity|ubiquitin binding|zinc ion binding|cell division|cellular response to DNA damage stimulus|histone deubiquitination|histone H2A K63-linked deubiquitination|mitotic cell cycle|mitotic nuclear division|mono…
ENSBGRG00000000077	1	31435247	31437735	2489	*	Exon (ENSBGRT00000000134/ENSBGRG00000000077, exon 7 of 18)	31420296	31451387	31092	1	ENSBGRT00000000134	14951	USP16	ubiquitin specific peptidase 16 [Source:HGNC Symbol;Acc:HGNC:12614]	GO:0005634,GO:0004197,GO:0042393,GO:0004843,GO:0036459,GO:0003713,GO:0043130,GO:0008270,GO:0051301,GO:0006974,GO:0016578,GO:0070537,GO:0000278,GO:0140014,GO:0035522,GO:0045944,GO:0045893,GO:0045901,GO:0051289,GO:0051726,GO:0006357,GO:0006511	nucleus|cysteine-type endopeptidase activity|histone binding|thiol-dependent ubiquitin-specific protease activity|thiol-dependent ubiquitinyl hydrolase activity|transcription coactivator activity|ubiquitin binding|zinc ion binding|cell division|cellular response to DNA damage stimulus|histone deubiquitination|histone H2A K63-linked deubiquitination|mitotic cell cycle|mitotic nuclear division|mono…
ENSBGRG00000000077	1	31440718	31447375	6658	*	Exon (ENSBGRT00000000134/ENSBGRG00000000077, exon 12 of 18)	31420296	31451387	31092	1	ENSBGRT00000000134	20422	USP16	ubiquitin specific peptidase 16 [Source:HGNC Symbol;Acc:HGNC:12614]	GO:0005634,GO:0004197,GO:0042393,GO:0004843,GO:0036459,GO:0003713,GO:0043130,GO:0008270,GO:0051301,GO:0006974,GO:0016578,GO:0070537,GO:0000278,GO:0140014,GO:0035522,GO:0045944,GO:0045893,GO:0045901,GO:0051289,GO:0051726,GO:0006357,GO:0006511	nucleus|cysteine-type endopeptidase activity|histone binding|thiol-dependent ubiquitin-specific protease activity|thiol-dependent ubiquitinyl hydrolase activity|transcription coactivator activity|ubiquitin binding|zinc ion binding|cell division|cellular response to DNA damage stimulus|histone deubiquitination|histone H2A K63-linked deubiquitination|mitotic cell cycle|mitotic nuclear division|mono…
ENSBGRG00000000078	1	31453288	31457917	4630	*	Exon (ENSBGRT00000000139/ENSBGRG00000000078, exon 9 of 13)	31453238	31464214	10977	2	ENSBGRT00000000139	6297	CCT8		GO:0005832,GO:0005929,GO:0005815,GO:0005524,GO:0051082,GO:0006457	chaperonin-containing T-complex|cilium|microtubule organizing center|ATP binding|unfolded protein binding|protein folding
ENSBGRG00000000080	1	31788154	31788651	498	*	Exon (ENSBGRT00000000142/ENSBGRG00000000080, exon 2 of 4)	31783463	31799779	16317	1	ENSBGRT00000000142	4691	BACH1	BTB domain and CNC homolog 1 [Source:HGNC Symbol;Acc:HGNC:935]	GO:0005737,GO:0005634,GO:0001205,GO:0001206,GO:0003700,GO:0000981,GO:0020037,GO:0001078,GO:0000980,GO:0006281,GO:0000122,GO:0061418,GO:0000083,GO:0000117,GO:0006355	cytoplasm|nucleus|distal enhancer DNA-binding transcription activator activity, RNA polymerase II-specific|distal enhancer DNA-binding transcription repressor activity, RNA polymerase II-specific|DNA-binding transcription factor activity|DNA-binding transcription factor activity, RNA polymerase II-specific|heme binding|proximal promoter DNA-binding transcription repressor activity, RNA polymerase…
ENSBGRG00000000080	1	31790450	31799779	9330	*	Exon (ENSBGRT00000000142/ENSBGRG00000000080, exon 3 of 4)	31783463	31799779	16317	1	ENSBGRT00000000142	6987	BACH1	BTB domain and CNC homolog 1 [Source:HGNC Symbol;Acc:HGNC:935]	GO:0005737,GO:0005634,GO:0001205,GO:0001206,GO:0003700,GO:0000981,GO:0020037,GO:0001078,GO:0000980,GO:0006281,GO:0000122,GO:0061418,GO:0000083,GO:0000117,GO:0006355	cytoplasm|nucleus|distal enhancer DNA-binding transcription activator activity, RNA polymerase II-specific|distal enhancer DNA-binding transcription repressor activity, RNA polymerase II-specific|DNA-binding transcription factor activity|DNA-binding transcription factor activity, RNA polymerase II-specific|heme binding|proximal promoter DNA-binding transcription repressor activity, RNA polymerase…
ENSBGRG00000000080	1	31787458	31788054	597	*	Exon (ENSBGRT00000000142/ENSBGRG00000000080, exon 2 of 4)	31783463	31799779	16317	1	ENSBGRT00000000142	3995	BACH1	BTB domain and CNC homolog 1 [Source:HGNC Symbol;Acc:HGNC:935]	GO:0005737,GO:0005634,GO:0001205,GO:0001206,GO:0003700,GO:0000981,GO:0020037,GO:0001078,GO:0000980,GO:0006281,GO:0000122,GO:0061418,GO:0000083,GO:0000117,GO:0006355	cytoplasm|nucleus|distal enhancer DNA-binding transcription activator activity, RNA polymerase II-specific|distal enhancer DNA-binding transcription repressor activity, RNA polymerase II-specific|DNA-binding transcription factor activity|DNA-binding transcription factor activity, RNA polymerase II-specific|heme binding|proximal promoter DNA-binding transcription repressor activity, RNA polymerase…
ENSBGRG00000000112	1	34579171	34599138	19968	*	Exon (ENSBGRT00000000180/ENSBGRG00000000112, exon 3 of 27)	34418116	34619862	201747	2	ENSBGRT00000000180	20724	TIAM1	TIAM Rac1 associated GEF 1 [Source:HGNC Symbol;Acc:HGNC:11805]			bom04014,bom04015,bom04024,bom04062,bom04530,bom04810,bom05205	Ras signaling pathway|Rap1 signaling pathway|cAMP signaling pathway|Chemokine signaling pathway|Tight junction|Regulation of actin cytoskeleton|Proteoglycans in cancer
ENSBGRG00000000118	1	35117754	35117992	239	*	Exon (ENSBGRT00000000187/ENSBGRG00000000118, exon 17 of 21)	35101017	35167132	66116	2	ENSBGRT00000000187	49140	SCAF4	SR-related CTD associated factor 4 [Source:HGNC Symbol;Acc:HGNC:19304]
ENSBGRG00000000118	1	35101070	35101815	746	*	Exon (ENSBGRT00000000187/ENSBGRG00000000118, exon 20 of 21)	35101017	35167132	66116	2	ENSBGRT00000000187	65317	SCAF4	SR-related CTD associated factor 4 [Source:HGNC Symbol;Acc:HGNC:19304]
ENSBGRG00000000119	1	35470558	35470806	249	*	Exon (ENSBGRT00000000189/ENSBGRG00000000119, exon 12 of 12)	35325715	35471104	145390	1	ENSBGRT00000000189	144843	HUNK	hormonally up-regulated Neu-associated kinase [Source:HGNC Symbol;Acc:HGNC:13326]	GO:0005737,GO:0005634,GO:0005524,GO:0004674,GO:0035556,GO:0006468	cytoplasm|nucleus|ATP binding|protein serine/threonine kinase activity|intracellular signal transduction|protein phosphorylation
ENSBGRG00000000122	1	35838168	35838367	200	*	Exon (ENSBGRT00000000196/ENSBGRG00000000122, exon 35 of 36)	35836490	35922611	86122	2	ENSBGRT00000000196	84244	URB1	URB1 ribosome biogenesis homolog [Source:HGNC Symbol;Acc:HGNC:17344]	GO:0001650,GO:0005730,GO:0003723,GO:0000466,GO:0000463	fibrillar center|nucleolus|RNA binding|maturation of 5.8S rRNA from tricistronic rRNA transcript (SSU-rRNA, 5.8S rRNA, LSU-rRNA)|maturation of LSU-rRNA from tricistronic rRNA transcript (SSU-rRNA, 5.8S rRNA, LSU-rRNA)
ENSBGRG00000000123	1	36073836	36074232	397	*	3' UTR	35951653	36074335	122683	1	ENSBGRT00000000199	122183	EVA1C	eva-1 homolog C [Source:HGNC Symbol;Acc:HGNC:13239]	GO:0016021,GO:0030246,GO:0008201	integral component of membrane|carbohydrate binding|heparin binding
ENSBGRG00000000124	1	36131121	36135336	4216	*	Exon (ENSBGRT00000000203/ENSBGRG00000000124, exon 1 of 7)	36123216	36135644	12429	2	ENSBGRT00000000203	308	CFAP298		GO:0005929,GO:0005856,GO:0005829,GO:0005634,GO:0060271,GO:0003352	cilium|cytoskeleton|cytosol|nucleus|cilium assembly|regulation of cilium movement
ENSBGRG00000000124	1	36123264	36126747	3484	*	3' UTR	36123216	36135644	12429	2	ENSBGRT00000000203	8897	CFAP298		GO:0005929,GO:0005856,GO:0005829,GO:0005634,GO:0060271,GO:0003352	cilium|cytoskeleton|cytosol|nucleus|cilium assembly|regulation of cilium movement
ENSBGRG00000000125	1	36144946	36145144	199	*	Exon (ENSBGRT00000000209/ENSBGRG00000000125, exon 27 of 27)	36144896	36226746	81851	2	ENSBGRT00000000209	81602	SYNJ1	synaptojanin 1 [Source:HGNC Symbol;Acc:HGNC:11503]	GO:0030132,GO:0043005,GO:0048471,GO:0098794,GO:0098793,GO:0097060,GO:0004438,GO:0004439,GO:0043812,GO:0003723,GO:0017124,GO:0007420,GO:0046855,GO:0007612,GO:0006836,GO:0046856,GO:1904980,GO:0014015,GO:0048260,GO:0098884,GO:0034097,GO:0032526,GO:0048488,GO:0016082,GO:0048489,GO:0016191	clathrin coat of coated pit|neuron projection|perinuclear region of cytoplasm|postsynapse|presynapse|synaptic membrane|phosphatidylinositol-3-phosphatase activity|phosphatidylinositol-4,5-bisphosphate 5-phosphatase activity|phosphatidylinositol-4-phosphate phosphatase activity|RNA binding|SH3 domain binding|brain development|inositol phosphate dephosphorylation|learning|neurotransmitter transport…	bom00562,bom04070	Inositol phosphate metabolism|Phosphatidylinositol signaling system
ENSBGRG00000000125	1	36145392	36145640	249	*	Exon (ENSBGRT00000000209/ENSBGRG00000000125, exon 27 of 27)	36144896	36226746	81851	2	ENSBGRT00000000209	81106	SYNJ1	synaptojanin 1 [Source:HGNC Symbol;Acc:HGNC:11503]	GO:0030132,GO:0043005,GO:0048471,GO:0098794,GO:0098793,GO:0097060,GO:0004438,GO:0004439,GO:0043812,GO:0003723,GO:0017124,GO:0007420,GO:0046855,GO:0007612,GO:0006836,GO:0046856,GO:1904980,GO:0014015,GO:0048260,GO:0098884,GO:0034097,GO:0032526,GO:0048488,GO:0016082,GO:0048489,GO:0016191	clathrin coat of coated pit|neuron projection|perinuclear region of cytoplasm|postsynapse|presynapse|synaptic membrane|phosphatidylinositol-3-phosphatase activity|phosphatidylinositol-4,5-bisphosphate 5-phosphatase activity|phosphatidylinositol-4-phosphate phosphatase activity|RNA binding|SH3 domain binding|brain development|inositol phosphate dephosphorylation|learning|neurotransmitter transport…	bom00562,bom04070	Inositol phosphate metabolism|Phosphatidylinositol signaling system
ENSBGRG00000000127	1	36280691	36290254	9564	*	Exon (ENSBGRT00000000213/ENSBGRG00000000127, exon 1 of 18)	36258968	36290598	31631	2	ENSBGRT00000000213	344	PAXBP1	PAX3 and PAX7 binding protein 1 [Source:HGNC Symbol;Acc:HGNC:13579]	GO:0005829,GO:0005634,GO:0001078,GO:0000978,GO:0008134,GO:0007517,GO:0000122,GO:0031062,GO:2000288,GO:0045944,GO:0014842	cytosol|nucleus|proximal promoter DNA-binding transcription repressor activity, RNA polymerase II-specific|RNA polymerase II proximal promoter sequence-specific DNA binding|transcription factor binding|muscle organ development|negative regulation of transcription by RNA polymerase II|positive regulation of histone methylation|positive regulation of myoblast proliferation|positive regulation of tr…
ENSBGRG00000000127	1	36279883	36280592	710	*	Exon (ENSBGRT00000000213/ENSBGRG00000000127, exon 6 of 18)	36258968	36290598	31631	2	ENSBGRT00000000213	10006	PAXBP1	PAX3 and PAX7 binding protein 1 [Source:HGNC Symbol;Acc:HGNC:13579]	GO:0005829,GO:0005634,GO:0001078,GO:0000978,GO:0008134,GO:0007517,GO:0000122,GO:0031062,GO:2000288,GO:0045944,GO:0014842	cytosol|nucleus|proximal promoter DNA-binding transcription repressor activity, RNA polymerase II-specific|RNA polymerase II proximal promoter sequence-specific DNA binding|transcription factor binding|muscle organ development|negative regulation of transcription by RNA polymerase II|positive regulation of histone methylation|positive regulation of myoblast proliferation|positive regulation of tr…
ENSBGRG00000000131	1	36825340	36826178	839	*	3' UTR	36786295	36826818	40524	1	ENSBGRT00000000218	39045	IFNAR2		GO:0005887,GO:0005886,GO:0004905,GO:0019221,GO:0051607,GO:0035455,GO:0035456,GO:0060337	integral component of plasma membrane|plasma membrane|type I interferon receptor activity|cytokine-mediated signaling pathway|defense response to virus|response to interferon-alpha|response to interferon-beta|type I interferon signaling pathway	bom04060,bom04151,bom04217,bom04380,bom04620,bom04621,bom04630,bom04650,bom05160,bom05162,bom05164,bom05165,bom05167,bom05168,bom05169,bom05171,bom05200	Cytokine-cytokine receptor interaction|PI3K-Akt signaling pathway|Necroptosis|Osteoclast differentiation|Toll-like receptor signaling pathway|NOD-like receptor signaling pathway|JAK-STAT signaling pathway|Natural killer cell mediated cytotoxicity|Hepatitis C|Measles|Influenza A|Human papillomavirus infection|Kaposi sarcoma-associated herpesvirus infection|Herpes simplex virus 1 infection|Epstein-…
ENSBGRG00000000131	1	36826276	36826522	247	*	3' UTR	36786295	36826818	40524	1	ENSBGRT00000000218	39981	IFNAR2		GO:0005887,GO:0005886,GO:0004905,GO:0019221,GO:0051607,GO:0035455,GO:0035456,GO:0060337	integral component of plasma membrane|plasma membrane|type I interferon receptor activity|cytokine-mediated signaling pathway|defense response to virus|response to interferon-alpha|response to interferon-beta|type I interferon signaling pathway	bom04060,bom04151,bom04217,bom04380,bom04620,bom04621,bom04630,bom04650,bom05160,bom05162,bom05164,bom05165,bom05167,bom05168,bom05169,bom05171,bom05200	Cytokine-cytokine receptor interaction|PI3K-Akt signaling pathway|Necroptosis|Osteoclast differentiation|Toll-like receptor signaling pathway|NOD-like receptor signaling pathway|JAK-STAT signaling pathway|Natural killer cell mediated cytotoxicity|Hepatitis C|Measles|Influenza A|Human papillomavirus infection|Kaposi sarcoma-associated herpesvirus infection|Herpes simplex virus 1 infection|Epstein-…
ENSBGRG00000000133	1	36967127	36967325	199	*	Exon (ENSBGRT00000000221/ENSBGRG00000000133, exon 11 of 11)	36937136	36967325	30190	1	ENSBGRT00000000221	29991	IFNAR1	interferon alpha and beta receptor subunit 1 [Source:HGNC Symbol;Acc:HGNC:5432]	GO:0005887,GO:0005770,GO:0005764,GO:0005886,GO:0019962,GO:0004905,GO:0035457,GO:0019221,GO:0032496,GO:0060337	integral component of plasma membrane|late endosome|lysosome|plasma membrane|type I interferon binding|type I interferon receptor activity|cellular response to interferon-alpha|cytokine-mediated signaling pathway|response to lipopolysaccharide|type I interferon signaling pathway	bom04060,bom04151,bom04217,bom04380,bom04620,bom04621,bom04630,bom04650,bom05160,bom05161,bom05162,bom05164,bom05165,bom05167,bom05168,bom05169,bom05171,bom05200	Cytokine-cytokine receptor interaction|PI3K-Akt signaling pathway|Necroptosis|Osteoclast differentiation|Toll-like receptor signaling pathway|NOD-like receptor signaling pathway|JAK-STAT signaling pathway|Natural killer cell mediated cytotoxicity|Hepatitis C|Hepatitis B|Measles|Influenza A|Human papillomavirus infection|Kaposi sarcoma-associated herpesvirus infection|Herpes simplex virus 1 infect…
ENSBGRG00000000134	1	37061446	37065571	4126	*	Exon (ENSBGRT00000000223/ENSBGRG00000000134, exon 6 of 7)	37032802	37065571	32770	1	ENSBGRT00000000223	28644	IFNGR2	interferon gamma receptor 2 [Source:HGNC Symbol;Acc:HGNC:5440]			bom04060,bom04066,bom04217,bom04380,bom04630,bom04650,bom04658,bom04659,bom05140,bom05142,bom05145,bom05152,bom05164,bom05168,bom05200,bom05235,bom05321	Cytokine-cytokine receptor interaction|HIF-1 signaling pathway|Necroptosis|Osteoclast differentiation|JAK-STAT signaling pathway|Natural killer cell mediated cytotoxicity|Th1 and Th2 cell differentiation|Th17 cell differentiation|Leishmaniasis|Chagas disease|Toxoplasmosis|Tuberculosis|Influenza A|Herpes simplex virus 1 infection|Pathways in cancer|PD-L1 expression and PD-1 checkpoint pathway in c…
ENSBGRG00000000137	1	37145265	37146209	945	*	Exon (ENSBGRT00000000227/ENSBGRG00000000137, exon 1 of 1)	37145166	37146308	1143	2	ENSBGRT00000000227	99	DNAJC28	DnaJ heat shock protein family (Hsp40) member C28 [Source:HGNC Symbol;Acc:HGNC:1297]	GO:0017119,GO:0007030,GO:0048213,GO:0006890	Golgi transport complex|Golgi organization|Golgi vesicle prefusion complex stabilization|retrograde vesicle-mediated transport, Golgi to ER
ENSBGRG00000000138	1	37184100	37190834	6735	*	Exon (ENSBGRT00000000228/ENSBGRG00000000138, exon 4 of 22)	37168340	37196025	27686	2	ENSBGRT00000000228	5191	GART	phosphoribosylglycinamide formyltransferase, phosphoribosylglycinamide synthetase, phosphoribosylaminoimidazole synthetase [Source:HGNC Symbol;Acc:HGNC:4163]	GO:0005829,GO:0005524,GO:0046872,GO:0004637,GO:0004641,GO:0004644,GO:0006189,GO:0046084,GO:0006164	cytosol|ATP binding|metal ion binding|phosphoribosylamine-glycine ligase activity|phosphoribosylformylglycinamidine cyclo-ligase activity|phosphoribosylglycinamide formyltransferase activity|'de novo' IMP biosynthetic process|adenine biosynthetic process|purine nucleotide biosynthetic process	bom00230,bom00670,bom01523	Purine metabolism|One carbon pool by folate|Antifolate resistance
ENSBGRG00000000139	1	37203722	37204270	549	*	Exon (ENSBGRT00000000232/ENSBGRG00000000139, exon 3 of 8)	37196599	37229433	32835	1	ENSBGRT00000000229	7123		SON DNA binding protein [Source:HGNC Symbol;Acc:HGNC:11183]
ENSBGRG00000000139	1	37205754	37208146	2393	*	Exon (ENSBGRT00000000232/ENSBGRG00000000139, exon 4 of 8)	37196599	37229433	32835	1	ENSBGRT00000000229	9155		SON DNA binding protein [Source:HGNC Symbol;Acc:HGNC:11183]
ENSBGRG00000000139	1	37203124	37203622	499	*	Exon (ENSBGRT00000000232/ENSBGRG00000000139, exon 3 of 8)	37196599	37229433	32835	1	ENSBGRT00000000229	6525		SON DNA binding protein [Source:HGNC Symbol;Acc:HGNC:11183]
ENSBGRG00000000139	1	37208445	37212323	3879	*	Exon (ENSBGRT00000000229/ENSBGRG00000000139, exon 4 of 12)	37196599	37229433	32835	1	ENSBGRT00000000229	11846		SON DNA binding protein [Source:HGNC Symbol;Acc:HGNC:11183]
ENSBGRG00000000139	1	37202575	37202874	300	*	Exon (ENSBGRT00000000232/ENSBGRG00000000139, exon 3 of 8)	37196599	37229433	32835	1	ENSBGRT00000000229	5976		SON DNA binding protein [Source:HGNC Symbol;Acc:HGNC:11183]
ENSBGRG00000000139	1	37221488	37228076	6589	*	3' UTR	37196599	37229433	32835	1	ENSBGRT00000000229	24889		SON DNA binding protein [Source:HGNC Symbol;Acc:HGNC:11183]
ENSBGRG00000000139	1	37202326	37202476	151	*	Exon (ENSBGRT00000000232/ENSBGRG00000000139, exon 3 of 8)	37196599	37229433	32835	1	ENSBGRT00000000229	5727		SON DNA binding protein [Source:HGNC Symbol;Acc:HGNC:11183]
ENSBGRG00000000139	1	37201279	37202044	766	*	Exon (ENSBGRT00000000229/ENSBGRG00000000139, exon 2 of 12)	37196599	37229433	32835	1	ENSBGRT00000000229	4680		SON DNA binding protein [Source:HGNC Symbol;Acc:HGNC:11183]
ENSBGRG00000000141	1	37231825	37232937	1113	*	3' UTR	37231178	37242874	11697	2	ENSBGRT00000000234	9937	DONSON	downstream neighbor of SON [Source:HGNC Symbol;Acc:HGNC:2993]	GO:0005634,GO:0005657,GO:0030894,GO:0000077,GO:0006260,GO:0007095,GO:0007275,GO:0033260,GO:0048478	nucleus|replication fork|replisome|DNA damage checkpoint|DNA replication|mitotic G2 DNA damage checkpoint|multicellular organism development|nuclear DNA replication|replication fork protection
ENSBGRG00000000141	1	37234467	37236311	1845	*	Exon (ENSBGRT00000000234/ENSBGRG00000000141, exon 7 of 11)	37231178	37242874	11697	2	ENSBGRT00000000234	6563	DONSON	downstream neighbor of SON [Source:HGNC Symbol;Acc:HGNC:2993]	GO:0005634,GO:0005657,GO:0030894,GO:0000077,GO:0006260,GO:0007095,GO:0007275,GO:0033260,GO:0048478	nucleus|replication fork|replisome|DNA damage checkpoint|DNA replication|mitotic G2 DNA damage checkpoint|multicellular organism development|nuclear DNA replication|replication fork protection
ENSBGRG00000000143	1	37407463	37465654	58192	*	Exon (ENSBGRT00000000245/ENSBGRG00000000143, exon 10 of 22)	37362083	37468747	106665	1	ENSBGRT00000000245	45380	Itsn1	intersectin 1 [Source:HGNC Symbol;Acc:HGNC:6183]	GO:0097440,GO:0044305,GO:0030054,GO:0005905,GO:0005737,GO:0005829,GO:0043197,GO:0030139,GO:0098978,GO:0097708,GO:0030027,GO:0043025,GO:0005635,GO:0005886,GO:0098871,GO:0098833,GO:0045202,GO:0005509,GO:0019209,GO:0070064,GO:0032947,GO:0005089,GO:0043524,GO:2001288,GO:0060999,GO:0060124,GO:0051897,GO:1905274,GO:0035023,GO:0007264,GO:0048488	apical dendrite|calyx of Held|cell junction|clathrin-coated pit|cytoplasm|cytosol|dendritic spine|endocytic vesicle|glutamatergic synapse|intracellular vesicle|lamellipodium|neuronal cell body|nuclear envelope|plasma membrane|postsynaptic actin cytoskeleton|presynaptic endocytic zone|synapse|calcium ion binding|kinase activator activity|proline-rich region binding|protein-containing complex scaff…
ENSBGRG00000000154	1	38315913	38319003	3091	*	3' UTR	38314924	38327201	12278	2	ENSBGRT00000000259	8198	Rcan1	regulator of calcineurin 1 [Source:HGNC Symbol;Acc:HGNC:3040]	GO:0005737,GO:0005634,GO:0008597,GO:0042802,GO:0003676,GO:0033173,GO:0031987,GO:0070885,GO:0070884,GO:0043666,GO:0002931,GO:0006979,GO:0007614,GO:0048741	cytoplasm|nucleus|calcium-dependent protein serine/threonine phosphatase regulator activity|identical protein binding|nucleic acid binding|calcineurin-NFAT signaling cascade|locomotion involved in locomotory behavior|negative regulation of calcineurin-NFAT signaling cascade|regulation of calcineurin-NFAT signaling cascade|regulation of phosphoprotein phosphatase activity|response to ischemia|resp…	bom04919,bom04921,bom05167	Thyroid hormone signaling pathway|Oxytocin signaling pathway|Kaposi sarcoma-associated herpesvirus infection
ENSBGRG00000000164	1	38824730	38825026	297	*	Exon (ENSBGRT00000000273/ENSBGRG00000000166, exon 8 of 9)	38729830	38825987	96158	2	ENSBGRT00000000269	961	CGGBP1	CGG triplet repeat binding protein 1 [Source:HGNC Symbol;Acc:HGNC:1888]	GO:0005654,GO:0005634,GO:0001227,GO:0003690,GO:0042802,GO:0000977,GO:0000122	nucleoplasm|nucleus|DNA-binding transcription repressor activity, RNA polymerase II-specific|double-stranded DNA binding|identical protein binding|RNA polymerase II regulatory region sequence-specific DNA binding|negative regulation of transcription by RNA polymerase II
ENSBGRG00000000164	1	38733465	38733613	149	*	5' UTR	38729830	38825987	96158	2	ENSBGRT00000000269	92374	CGGBP1	CGG triplet repeat binding protein 1 [Source:HGNC Symbol;Acc:HGNC:1888]	GO:0005654,GO:0005634,GO:0001227,GO:0003690,GO:0042802,GO:0000977,GO:0000122	nucleoplasm|nucleus|DNA-binding transcription repressor activity, RNA polymerase II-specific|double-stranded DNA binding|identical protein binding|RNA polymerase II regulatory region sequence-specific DNA binding|negative regulation of transcription by RNA polymerase II
ENSBGRG00000000164	1	38729878	38731981	2104	*	5' UTR	38729830	38825987	96158	2	ENSBGRT00000000269	94006	CGGBP1	CGG triplet repeat binding protein 1 [Source:HGNC Symbol;Acc:HGNC:1888]	GO:0005654,GO:0005634,GO:0001227,GO:0003690,GO:0042802,GO:0000977,GO:0000122	nucleoplasm|nucleus|DNA-binding transcription repressor activity, RNA polymerase II-specific|double-stranded DNA binding|identical protein binding|RNA polymerase II regulatory region sequence-specific DNA binding|negative regulation of transcription by RNA polymerase II
ENSBGRG00000000164	1	38823939	38824631	693	*	Exon (ENSBGRT00000000273/ENSBGRG00000000166, exon 8 of 9)	38729830	38825987	96158	2	ENSBGRT00000000269	1356	CGGBP1	CGG triplet repeat binding protein 1 [Source:HGNC Symbol;Acc:HGNC:1888]	GO:0005654,GO:0005634,GO:0001227,GO:0003690,GO:0042802,GO:0000977,GO:0000122	nucleoplasm|nucleus|DNA-binding transcription repressor activity, RNA polymerase II-specific|double-stranded DNA binding|identical protein binding|RNA polymerase II regulatory region sequence-specific DNA binding|negative regulation of transcription by RNA polymerase II
ENSBGRG00000000164	1	38825224	38825866	643	*	Exon (ENSBGRT00000000273/ENSBGRG00000000166, exon 8 of 9)	38729830	38825987	96158	2	ENSBGRT00000000269	121	CGGBP1	CGG triplet repeat binding protein 1 [Source:HGNC Symbol;Acc:HGNC:1888]	GO:0005654,GO:0005634,GO:0001227,GO:0003690,GO:0042802,GO:0000977,GO:0000122	nucleoplasm|nucleus|DNA-binding transcription repressor activity, RNA polymerase II-specific|double-stranded DNA binding|identical protein binding|RNA polymerase II regulatory region sequence-specific DNA binding|negative regulation of transcription by RNA polymerase II
ENSBGRG00000000168	1	60480760	60492309	11550	*	Exon (ENSBGRT00000000293/ENSBGRG00000000168, exon 7 of 7)	60403758	60481330	77573	1	ENSBGRT00000000293	77002	NECTIN3	nectin cell adhesion molecule 3 [Source:HGNC Symbol;Acc:HGNC:17664]	GO:0043296,GO:0005913,GO:0044291,GO:0005911,GO:0098686,GO:0099061,GO:0005886,GO:0050839,GO:0042802,GO:0042803,GO:0038023,GO:0034332,GO:0061951,GO:0009566,GO:0007157,GO:0007156,GO:0002089,GO:1902414,GO:0060042,GO:0007286	apical junction complex|cell-cell adherens junction|cell-cell contact zone|cell-cell junction|hippocampal mossy fiber to CA3 synapse|integral component of postsynaptic density membrane|plasma membrane|cell adhesion molecule binding|identical protein binding|protein homodimerization activity|signaling receptor activity|adherens junction organization|establishment of protein localization to plasma …	bom04514,bom04520	Cell adhesion molecules|Adherens junction
ENSBGRG00000000168	1	60495213	60549445	54233	*	Exon (ENSBGRT00000000283/ENSBGRG00000000168, exon 8 of 10)	60403758	60549448	145691	1	ENSBGRT00000000283	91455	NECTIN3	nectin cell adhesion molecule 3 [Source:HGNC Symbol;Acc:HGNC:17664]	GO:0043296,GO:0005913,GO:0044291,GO:0005911,GO:0098686,GO:0099061,GO:0005886,GO:0050839,GO:0042802,GO:0042803,GO:0038023,GO:0034332,GO:0061951,GO:0009566,GO:0007157,GO:0007156,GO:0002089,GO:1902414,GO:0060042,GO:0007286	apical junction complex|cell-cell adherens junction|cell-cell contact zone|cell-cell junction|hippocampal mossy fiber to CA3 synapse|integral component of postsynaptic density membrane|plasma membrane|cell adhesion molecule binding|identical protein binding|protein homodimerization activity|signaling receptor activity|adherens junction organization|establishment of protein localization to plasma …	bom04514,bom04520	Cell adhesion molecules|Adherens junction
ENSBGRG00000000172	2	4767860	4768057	198	*	3' UTR	4744710	4768797	24088	1	ENSBGRT00000000277	23150	Cda		GO:0005829,GO:0004126,GO:0042802,GO:0001882,GO:0042803,GO:0008270,GO:0009972,GO:0030308,GO:0045980,GO:0051289	cytosol|cytidine deaminase activity|identical protein binding|nucleoside binding|protein homodimerization activity|zinc ion binding|cytidine deamination|negative regulation of cell growth|negative regulation of nucleotide metabolic process|protein homotetramerization	bom00240,bom00983	Pyrimidine metabolism|Drug metabolism - other enzymes
ENSBGRG00000000173	1	90223360	90223961	602	*	Exon (ENSBGRT00000000288/ENSBGRG00000000173, exon 14 of 21)	90221538	90230690	9153	2	ENSBGRT00000000288	6729	PSMD2	proteasome 26S subunit, non-ATPase 2 [Source:HGNC Symbol;Acc:HGNC:9559]	GO:0005634,GO:0022624,GO:0008540,GO:0034515,GO:0030234,GO:0043161,GO:0042176	nucleus|proteasome accessory complex|proteasome regulatory particle, base subcomplex|proteasome storage granule|enzyme regulator activity|proteasome-mediated ubiquitin-dependent protein catabolic process|regulation of protein catabolic process	bom03050,bom05010,bom05012,bom05014,bom05016,bom05017,bom05020,bom05022,bom05169	Proteasome|Alzheimer disease|Parkinson disease|Amyotrophic lateral sclerosis|Huntington disease|Spinocerebellar ataxia|Prion disease|Pathways of neurodegeneration - multiple diseases|Epstein-Barr virus infection
ENSBGRG00000000173	1	90228601	90230690	2090	*	Exon (ENSBGRT00000000288/ENSBGRG00000000173, exon 1 of 21)	90221538	90230690	9153	2	ENSBGRT00000000288	0	PSMD2	proteasome 26S subunit, non-ATPase 2 [Source:HGNC Symbol;Acc:HGNC:9559]	GO:0005634,GO:0022624,GO:0008540,GO:0034515,GO:0030234,GO:0043161,GO:0042176	nucleus|proteasome accessory complex|proteasome regulatory particle, base subcomplex|proteasome storage granule|enzyme regulator activity|proteasome-mediated ubiquitin-dependent protein catabolic process|regulation of protein catabolic process	bom03050,bom05010,bom05012,bom05014,bom05016,bom05017,bom05020,bom05022,bom05169	Proteasome|Alzheimer disease|Parkinson disease|Amyotrophic lateral sclerosis|Huntington disease|Spinocerebellar ataxia|Prion disease|Pathways of neurodegeneration - multiple diseases|Epstein-Barr virus infection
ENSBGRG00000000177	2	32452087	32452580	494	*	Exon (ENSBGRT00000000282/ENSBGRG00000000177, exon 9 of 9)	32451989	32456310	4322	2	ENSBGRT00000000282	3730	RETREG2	reticulophagy regulator family member 2 [Source:HGNC Symbol;Acc:HGNC:28450]	GO:0016021	integral component of membrane
ENSBGRG00000000178	1	38849810	38850008	199	*	3' UTR	38835858	38850353	14496	1	ENSBGRT00000000285	13952		chromosome 3 open reading frame 38 [Source:HGNC Symbol;Acc:HGNC:28384]	GO:0006915	apoptotic process
ENSBGRG00000000178	1	38846167	38849120	2954	*	3' UTR	38835858	38850353	14496	1	ENSBGRT00000000285	10309		chromosome 3 open reading frame 38 [Source:HGNC Symbol;Acc:HGNC:28384]	GO:0006915	apoptotic process
ENSBGRG00000000180	1	135940690	135959929	19240	*	Exon (ENSBGRT00000000286/ENSBGRG00000000180, exon 1 of 3)	135939807	135960567	20761	2	ENSBGRT00000000286	638	DIPK2A	divergent protein kinase domain 2A [Source:HGNC Symbol;Acc:HGNC:28490]
ENSBGRG00000000181	1	157881508	157881705	198	*	3' UTR	157881015	157909429	28415	2	ENSBGRT00000000292	27724	UBE2G2	ubiquitin conjugating enzyme E2 G2 [Source:HGNC Symbol;Acc:HGNC:12483]	GO:0005829,GO:0005783,GO:0005524,GO:0061631,GO:0004842,GO:0070936,GO:0018279,GO:0000209,GO:0030433,GO:0006511	cytosol|endoplasmic reticulum|ATP binding|ubiquitin conjugating enzyme activity|ubiquitin-protein transferase activity|protein K48-linked ubiquitination|protein N-linked glycosylation via asparagine|protein polyubiquitination|ubiquitin-dependent ERAD pathway|ubiquitin-dependent protein catabolic process	bom04120,bom04141,bom05012,bom05022	Ubiquitin mediated proteolysis|Protein processing in endoplasmic reticulum|Parkinson disease|Pathways of neurodegeneration - multiple diseases
ENSBGRG00000000181	1	157899761	157909330	9570	*	Exon (ENSBGRT00000000292/ENSBGRG00000000181, exon 1 of 6)	157881015	157909429	28415	2	ENSBGRT00000000292	99	UBE2G2	ubiquitin conjugating enzyme E2 G2 [Source:HGNC Symbol;Acc:HGNC:12483]	GO:0005829,GO:0005783,GO:0005524,GO:0061631,GO:0004842,GO:0070936,GO:0018279,GO:0000209,GO:0030433,GO:0006511	cytosol|endoplasmic reticulum|ATP binding|ubiquitin conjugating enzyme activity|ubiquitin-protein transferase activity|protein K48-linked ubiquitination|protein N-linked glycosylation via asparagine|protein polyubiquitination|ubiquitin-dependent ERAD pathway|ubiquitin-dependent protein catabolic process	bom04120,bom04141,bom05012,bom05022	Ubiquitin mediated proteolysis|Protein processing in endoplasmic reticulum|Parkinson disease|Pathways of neurodegeneration - multiple diseases
ENSBGRG00000000185	2	4828720	4830072	1353	*	3' UTR	4785163	4907008	121846	1	ENSBGRT00000000296	43557	PINK1	PTEN induced kinase 1 [Source:HGNC Symbol;Acc:HGNC:14581]	GO:0097449,GO:0030424,GO:0044297,GO:0000785,GO:0005737,GO:0005856,GO:0005829,GO:0030426,GO:0031307,GO:0097413,GO:0016020,GO:0005743,GO:0005758,GO:0005741,GO:0005739,GO:0005634,GO:0048471,GO:0005524,GO:0055131,GO:0010857,GO:0016301,GO:0000287,GO:0016504,GO:0002020,GO:0004672,GO:0043422,GO:0004674,GO:0031625,GO:0032148,GO:0000422,GO:1904881,GO:0071456,GO:0034599,GO:0097237,GO:0072655,GO:0035556,GO:…	astrocyte projection|axon|cell body|chromatin|cytoplasm|cytoskeleton|cytosol|growth cone|integral component of mitochondrial outer membrane|Lewy body|membrane|mitochondrial inner membrane|mitochondrial intermembrane space|mitochondrial outer membrane|mitochondrion|nucleus|perinuclear region of cytoplasm|ATP binding|C3HC4-type RING finger domain binding|calcium-dependent protein kinase activity|ki…	bom04137,bom05012,bom05014,bom05022	Mitophagy - animal|Parkinson disease|Amyotrophic lateral sclerosis|Pathways of neurodegeneration - multiple diseases
ENSBGRG00000000185	2	4809495	4809692	198	*	3' UTR	4785163	4810601	25439	1	ENSBGRT00000000301	24332	PINK1	PTEN induced kinase 1 [Source:HGNC Symbol;Acc:HGNC:14581]	GO:0097449,GO:0030424,GO:0044297,GO:0000785,GO:0005737,GO:0005856,GO:0005829,GO:0030426,GO:0031307,GO:0097413,GO:0016020,GO:0005743,GO:0005758,GO:0005741,GO:0005739,GO:0005634,GO:0048471,GO:0005524,GO:0055131,GO:0010857,GO:0016301,GO:0000287,GO:0016504,GO:0002020,GO:0004672,GO:0043422,GO:0004674,GO:0031625,GO:0032148,GO:0000422,GO:1904881,GO:0071456,GO:0034599,GO:0097237,GO:0072655,GO:0035556,GO:…	astrocyte projection|axon|cell body|chromatin|cytoplasm|cytoskeleton|cytosol|growth cone|integral component of mitochondrial outer membrane|Lewy body|membrane|mitochondrial inner membrane|mitochondrial intermembrane space|mitochondrial outer membrane|mitochondrion|nucleus|perinuclear region of cytoplasm|ATP binding|C3HC4-type RING finger domain binding|calcium-dependent protein kinase activity|ki…	bom04137,bom05012,bom05014,bom05022	Mitophagy - animal|Parkinson disease|Amyotrophic lateral sclerosis|Pathways of neurodegeneration - multiple diseases
ENSBGRG00000000185	2	4809402	4809652	251	*	3' UTR	4785163	4810601	25439	1	ENSBGRT00000000301	24239	PINK1	PTEN induced kinase 1 [Source:HGNC Symbol;Acc:HGNC:14581]	GO:0097449,GO:0030424,GO:0044297,GO:0000785,GO:0005737,GO:0005856,GO:0005829,GO:0030426,GO:0031307,GO:0097413,GO:0016020,GO:0005743,GO:0005758,GO:0005741,GO:0005739,GO:0005634,GO:0048471,GO:0005524,GO:0055131,GO:0010857,GO:0016301,GO:0000287,GO:0016504,GO:0002020,GO:0004672,GO:0043422,GO:0004674,GO:0031625,GO:0032148,GO:0000422,GO:1904881,GO:0071456,GO:0034599,GO:0097237,GO:0072655,GO:0035556,GO:…	astrocyte projection|axon|cell body|chromatin|cytoplasm|cytoskeleton|cytosol|growth cone|integral component of mitochondrial outer membrane|Lewy body|membrane|mitochondrial inner membrane|mitochondrial intermembrane space|mitochondrial outer membrane|mitochondrion|nucleus|perinuclear region of cytoplasm|ATP binding|C3HC4-type RING finger domain binding|calcium-dependent protein kinase activity|ki…	bom04137,bom05012,bom05014,bom05022	Mitophagy - animal|Parkinson disease|Amyotrophic lateral sclerosis|Pathways of neurodegeneration - multiple diseases
ENSBGRG00000000185	2	4808703	4809152	450	*	3' UTR	4785163	4810601	25439	1	ENSBGRT00000000301	23540	PINK1	PTEN induced kinase 1 [Source:HGNC Symbol;Acc:HGNC:14581]	GO:0097449,GO:0030424,GO:0044297,GO:0000785,GO:0005737,GO:0005856,GO:0005829,GO:0030426,GO:0031307,GO:0097413,GO:0016020,GO:0005743,GO:0005758,GO:0005741,GO:0005739,GO:0005634,GO:0048471,GO:0005524,GO:0055131,GO:0010857,GO:0016301,GO:0000287,GO:0016504,GO:0002020,GO:0004672,GO:0043422,GO:0004674,GO:0031625,GO:0032148,GO:0000422,GO:1904881,GO:0071456,GO:0034599,GO:0097237,GO:0072655,GO:0035556,GO:…	astrocyte projection|axon|cell body|chromatin|cytoplasm|cytoskeleton|cytosol|growth cone|integral component of mitochondrial outer membrane|Lewy body|membrane|mitochondrial inner membrane|mitochondrial intermembrane space|mitochondrial outer membrane|mitochondrion|nucleus|perinuclear region of cytoplasm|ATP binding|C3HC4-type RING finger domain binding|calcium-dependent protein kinase activity|ki…	bom04137,bom05012,bom05014,bom05022	Mitophagy - animal|Parkinson disease|Amyotrophic lateral sclerosis|Pathways of neurodegeneration - multiple diseases
ENSBGRG00000000185	2	4807803	4808203	401	*	3' UTR	4785163	4810601	25439	1	ENSBGRT00000000301	22640	PINK1	PTEN induced kinase 1 [Source:HGNC Symbol;Acc:HGNC:14581]	GO:0097449,GO:0030424,GO:0044297,GO:0000785,GO:0005737,GO:0005856,GO:0005829,GO:0030426,GO:0031307,GO:0097413,GO:0016020,GO:0005743,GO:0005758,GO:0005741,GO:0005739,GO:0005634,GO:0048471,GO:0005524,GO:0055131,GO:0010857,GO:0016301,GO:0000287,GO:0016504,GO:0002020,GO:0004672,GO:0043422,GO:0004674,GO:0031625,GO:0032148,GO:0000422,GO:1904881,GO:0071456,GO:0034599,GO:0097237,GO:0072655,GO:0035556,GO:…	astrocyte projection|axon|cell body|chromatin|cytoplasm|cytoskeleton|cytosol|growth cone|integral component of mitochondrial outer membrane|Lewy body|membrane|mitochondrial inner membrane|mitochondrial intermembrane space|mitochondrial outer membrane|mitochondrion|nucleus|perinuclear region of cytoplasm|ATP binding|C3HC4-type RING finger domain binding|calcium-dependent protein kinase activity|ki…	bom04137,bom05012,bom05014,bom05022	Mitophagy - animal|Parkinson disease|Amyotrophic lateral sclerosis|Pathways of neurodegeneration - multiple diseases
ENSBGRG00000000186	1	157914760	157921554	6795	*	Exon (ENSBGRT00000000302/ENSBGRG00000000186, exon 1 of 5)	157913278	157921554	8277	2	ENSBGRT00000000302	0	Sumo3		GO:0005737,GO:0016604,GO:0005654,GO:0005634,GO:0016605,GO:0019899,GO:0031386,GO:0019789,GO:0043392,GO:2000060,GO:0034504,GO:0016925	cytoplasm|nuclear body|nucleoplasm|nucleus|PML body|enzyme binding|protein tag|SUMO transferase activity|negative regulation of DNA binding|positive regulation of ubiquitin-dependent protein catabolic process|protein localization to nucleus|protein sumoylation	bom03013,bom05418	RNA transport|Fluid shear stress and atherosclerosis
ENSBGRG00000000191	2	32462203	32462449	247	*	Exon (ENSBGRT00000000311/ENSBGRG00000000191, exon 9 of 9)	32456719	32463188	6470	1	ENSBGRT00000000311	5484	CNPPD1	cyclin Pas1/PHO80 domain containing 1 [Source:HGNC Symbol;Acc:HGNC:25220]	GO:0016021,GO:0019901,GO:0000079	integral component of membrane|protein kinase binding|regulation of cyclin-dependent protein serine/threonine kinase activity
ENSBGRG00000000195	1	136869725	136869878	154	*	Exon (ENSBGRT00000000322/ENSBGRG00000000195, exon 16 of 18)	136130456	136869878	739423	1	ENSBGRT00000000322	739269	SLC9A9	solute carrier family 9 member A9 [Source:HGNC Symbol;Acc:HGNC:20653]	GO:0016021,GO:0031902,GO:0005886,GO:0055037,GO:0015386,GO:0015385,GO:0006811,GO:0071805,GO:0051453,GO:0098719	integral component of membrane|late endosome membrane|plasma membrane|recycling endosome|potassium:proton antiporter activity|sodium:proton antiporter activity|ion transport|potassium ion transmembrane transport|regulation of intracellular pH|sodium ion import across plasma membrane
ENSBGRG00000000197	1	40014903	40015052	150	*	Exon (ENSBGRT00000000326/ENSBGRG00000000197, exon 3 of 17)	39875237	40333962	458726	1	ENSBGRT00000000326	139666	Epha3	EPH receptor A3 [Source:HGNC Symbol;Acc:HGNC:3387]	GO:0005737,GO:0005769,GO:0005887,GO:0043005,GO:0043235,GO:0005524,GO:0005004,GO:0004714,GO:0004888,GO:0005005,GO:0030154,GO:0016477,GO:0048013,GO:0097156,GO:0097155,GO:0001660,GO:0043066,GO:0009968,GO:0070374,GO:0032956,GO:0010717,GO:0051893,GO:0043087,GO:0070507,GO:0034097,GO:0032496	cytoplasm|early endosome|integral component of plasma membrane|neuron projection|receptor complex|ATP binding|GPI-linked ephrin receptor activity|transmembrane receptor protein tyrosine kinase activity|transmembrane signaling receptor activity|transmembrane-ephrin receptor activity|cell differentiation|cell migration|ephrin receptor signaling pathway|fasciculation of motor neuron axon|fasciculati…	bom04360	Axon guidance
ENSBGRG00000000198	1	60853585	60855866	2282	*	5' UTR	60852787	60961654	108868	1	ENSBGRT00000000319	798	CD96	CD96 molecule [Source:HGNC Symbol;Acc:HGNC:16892]	GO:0016021,GO:0007155	integral component of membrane|cell adhesion
ENSBGRG00000000202	2	128105316	128105765	450	*	Exon (ENSBGRT00000032253/ENSBGRT00000032253, exon 4 of 4)	128608250	128613411	5162	1	ENSBGRT00000000325	-502485	Hnrnpa3		GO:0071013,GO:0005737,GO:1990124,GO:0043005,GO:0005654,GO:0005634,GO:0014069,GO:1990904,GO:0035770,GO:0003729,GO:0003723,GO:0051033,GO:0006397,GO:0051028,GO:0008380	catalytic step 2 spliceosome|cytoplasm|messenger ribonucleoprotein complex|neuron projection|nucleoplasm|nucleus|postsynaptic density|ribonucleoprotein complex|ribonucleoprotein granule|mRNA binding|RNA binding|RNA transmembrane transporter activity|mRNA processing|mRNA transport|RNA splicing	bom03040,bom05014	Spliceosome|Amyotrophic lateral sclerosis
ENSBGRG00000000208	1	157991173	157991321	149	*	3' UTR	157991075	158009641	18567	2	ENSBGRT00000000333	18320	ITGB2	integrin subunit beta 2 [Source:HGNC Symbol;Acc:HGNC:6155]	GO:0009986,GO:0099568,GO:0005925,GO:0034687,GO:0008305,GO:0016020,GO:0044853,GO:0001540,GO:0031072,GO:0030369,GO:0005178,GO:0046872,GO:0019901,GO:0033627,GO:0016477,GO:0007160,GO:0071404,GO:0035987,GO:0034113,GO:0007229,GO:0007159,GO:0030593,GO:0006909,GO:0043315,GO:0032930,GO:0043113,GO:0031623,GO:0050730	cell surface|cytoplasmic region|focal adhesion|integrin alphaL-beta2 complex|integrin complex|membrane|plasma membrane raft|amyloid-beta binding|heat shock protein binding|ICAM-3 receptor activity|integrin binding|metal ion binding|protein kinase binding|cell adhesion mediated by integrin|cell migration|cell-matrix adhesion|cellular response to low-density lipoprotein particle stimulus|endodermal…	bom04015,bom04145,bom04390,bom04514,bom04610,bom04650,bom04670,bom04810,bom05133,bom05134,bom05140,bom05144,bom05146,bom05150,bom05152,bom05166,bom05323,bom05416	Rap1 signaling pathway|Phagosome|Hippo signaling pathway|Cell adhesion molecules|Complement and coagulation cascades|Natural killer cell mediated cytotoxicity|Leukocyte transendothelial migration|Regulation of actin cytoskeleton|Pertussis|Legionellosis|Leishmaniasis|Malaria|Amoebiasis|Staphylococcus aureus infection|Tuberculosis|Human T-cell leukemia virus 1 infection|Rheumatoid arthritis|Viral m…
ENSBGRG00000000209	3	8163332	8169292	5961	*	Exon (ENSBGRT00000000338/ENSBGRG00000000209, exon 5 of 8)	8158875	8170326	11452	1	ENSBGRT00000000338	4457	VANGL2	VANGL planar cell polarity protein 2 [Source:HGNC Symbol;Acc:HGNC:15511]	GO:0016324,GO:0016323,GO:0060187,GO:0005911,GO:0030134,GO:0016021,GO:0016328,GO:0005886,GO:0001725,GO:0009952,GO:0045176,GO:0035787,GO:0090103,GO:0060028,GO:0022007,GO:0048546,GO:0036514,GO:0048105,GO:0001736,GO:0090177,GO:0045197,GO:0032835,GO:0001942,GO:0001947,GO:0015012,GO:0060122,GO:0060993,GO:0060490,GO:0003149,GO:0003150,GO:0001843,GO:1905515,GO:0060488,GO:0003402,GO:1904938,GO:0061346,GO:…	apical plasma membrane|basolateral plasma membrane|cell pole|cell-cell junction|COPII-coated ER to Golgi transport vesicle|integral component of membrane|lateral plasma membrane|plasma membrane|stress fiber|anterior/posterior pattern specification|apical protein localization|cell migration involved in kidney development|cochlea morphogenesis|convergent extension involved in axis elongation|conver…	bom04310	Wnt signaling pathway
ENSBGRG00000000209	3	8161327	8161475	149	*	Exon (ENSBGRT00000000338/ENSBGRG00000000209, exon 3 of 8)	8158875	8170326	11452	1	ENSBGRT00000000338	2452	VANGL2	VANGL planar cell polarity protein 2 [Source:HGNC Symbol;Acc:HGNC:15511]	GO:0016324,GO:0016323,GO:0060187,GO:0005911,GO:0030134,GO:0016021,GO:0016328,GO:0005886,GO:0001725,GO:0009952,GO:0045176,GO:0035787,GO:0090103,GO:0060028,GO:0022007,GO:0048546,GO:0036514,GO:0048105,GO:0001736,GO:0090177,GO:0045197,GO:0032835,GO:0001942,GO:0001947,GO:0015012,GO:0060122,GO:0060993,GO:0060490,GO:0003149,GO:0003150,GO:0001843,GO:1905515,GO:0060488,GO:0003402,GO:1904938,GO:0061346,GO:…	apical plasma membrane|basolateral plasma membrane|cell pole|cell-cell junction|COPII-coated ER to Golgi transport vesicle|integral component of membrane|lateral plasma membrane|plasma membrane|stress fiber|anterior/posterior pattern specification|apical protein localization|cell migration involved in kidney development|cochlea morphogenesis|convergent extension involved in axis elongation|conver…	bom04310	Wnt signaling pathway
ENSBGRG00000000213	2	128625076	128626175	1100	*	Exon (ENSBGRT00000000339/ENSBGRG00000000213, exon 5 of 5)	128624477	128664345	39869	2	ENSBGRT00000000339	38170	NFE2L2	nuclear factor, erythroid 2 like 2 [Source:HGNC Symbol;Acc:HGNC:7782]	GO:0005737,GO:0005829,GO:0005634,GO:0003700,GO:0000976,GO:0045454,GO:0071498,GO:0034599,GO:0045944,GO:0045893,GO:0010499,GO:0043161,GO:0016567	cytoplasm|cytosol|nucleus|DNA-binding transcription factor activity|transcription regulatory region sequence-specific DNA binding|cell redox homeostasis|cellular response to fluid shear stress|cellular response to oxidative stress|positive regulation of transcription by RNA polymerase II|positive regulation of transcription, DNA-templated|proteasomal ubiquitin-independent protein catabolic proces…	bom04141,bom05012,bom05200,bom05225,bom05418	Protein processing in endoplasmic reticulum|Parkinson disease|Pathways in cancer|Hepatocellular carcinoma|Fluid shear stress and atherosclerosis
ENSBGRG00000000215	1	168219494	168219643	150	*	Exon (ENSBGRT00000000304/ENSBGRT00000000304, exon 3 of 3)	168298568	168542235	243668	1	ENSBGRT00000000343	-78925	PLCL2	phospholipase C like 2 [Source:HGNC Symbol;Acc:HGNC:9064]	GO:0005737,GO:0050811,GO:0070679,GO:0004435,GO:0002322,GO:0002337,GO:0007214,GO:0035556,GO:0006629,GO:0050859,GO:0120163,GO:1900122,GO:0033135,GO:0032228	cytoplasm|GABA receptor binding|inositol 1,4,5 trisphosphate binding|phosphatidylinositol phospholipase C activity|B cell proliferation involved in immune response|B-1a B cell differentiation|gamma-aminobutyric acid signaling pathway|intracellular signal transduction|lipid metabolic process|negative regulation of B cell receptor signaling pathway|negative regulation of cold-induced thermogenesis|…
ENSBGRG00000000215	1	168440337	168443167	2831	*	Exon (ENSBGRT00000000343/ENSBGRG00000000215, exon 3 of 7)	168298568	168542235	243668	1	ENSBGRT00000000343	141769	PLCL2	phospholipase C like 2 [Source:HGNC Symbol;Acc:HGNC:9064]	GO:0005737,GO:0050811,GO:0070679,GO:0004435,GO:0002322,GO:0002337,GO:0007214,GO:0035556,GO:0006629,GO:0050859,GO:0120163,GO:1900122,GO:0033135,GO:0032228	cytoplasm|GABA receptor binding|inositol 1,4,5 trisphosphate binding|phosphatidylinositol phospholipase C activity|B cell proliferation involved in immune response|B-1a B cell differentiation|gamma-aminobutyric acid signaling pathway|intracellular signal transduction|lipid metabolic process|negative regulation of B cell receptor signaling pathway|negative regulation of cold-induced thermogenesis|…
ENSBGRG00000000215	1	168438155	168438998	844	*	Exon (ENSBGRT00000000343/ENSBGRG00000000215, exon 3 of 7)	168298568	168542235	243668	1	ENSBGRT00000000343	139587	PLCL2	phospholipase C like 2 [Source:HGNC Symbol;Acc:HGNC:9064]	GO:0005737,GO:0050811,GO:0070679,GO:0004435,GO:0002322,GO:0002337,GO:0007214,GO:0035556,GO:0006629,GO:0050859,GO:0120163,GO:1900122,GO:0033135,GO:0032228	cytoplasm|GABA receptor binding|inositol 1,4,5 trisphosphate binding|phosphatidylinositol phospholipase C activity|B cell proliferation involved in immune response|B-1a B cell differentiation|gamma-aminobutyric acid signaling pathway|intracellular signal transduction|lipid metabolic process|negative regulation of B cell receptor signaling pathway|negative regulation of cold-induced thermogenesis|…
ENSBGRG00000000215	1	168439345	168440089	745	*	Exon (ENSBGRT00000000343/ENSBGRG00000000215, exon 3 of 7)	168298568	168542235	243668	1	ENSBGRT00000000343	140777	PLCL2	phospholipase C like 2 [Source:HGNC Symbol;Acc:HGNC:9064]	GO:0005737,GO:0050811,GO:0070679,GO:0004435,GO:0002322,GO:0002337,GO:0007214,GO:0035556,GO:0006629,GO:0050859,GO:0120163,GO:1900122,GO:0033135,GO:0032228	cytoplasm|GABA receptor binding|inositol 1,4,5 trisphosphate binding|phosphatidylinositol phospholipase C activity|B cell proliferation involved in immune response|B-1a B cell differentiation|gamma-aminobutyric acid signaling pathway|intracellular signal transduction|lipid metabolic process|negative regulation of B cell receptor signaling pathway|negative regulation of cold-induced thermogenesis|…
ENSBGRG00000000218	1	137060076	137060850	775	*	Exon (ENSBGRT00000000347/ENSBGRG00000000218, exon 2 of 3)	137060027	137062776	2750	2	ENSBGRT00000000347	1926	CHST2	carbohydrate sulfotransferase 2 [Source:HGNC Symbol;Acc:HGNC:1970]	GO:0005794,GO:0000139,GO:0016021,GO:0031228,GO:0005802,GO:0001517,GO:0008146,GO:0005975,GO:0006954,GO:0018146,GO:0007275,GO:0006044,GO:0006790	Golgi apparatus|Golgi membrane|integral component of membrane|intrinsic component of Golgi membrane|trans-Golgi network|N-acetylglucosamine 6-O-sulfotransferase activity|sulfotransferase activity|carbohydrate metabolic process|inflammatory response|keratan sulfate biosynthetic process|multicellular organism development|N-acetylglucosamine metabolic process|sulfur compound metabolic process	bom00533	Glycosaminoglycan biosynthesis - keratan sulfate
ENSBGRG00000000218	1	137060949	137062628	1680	*	Exon (ENSBGRT00000000347/ENSBGRG00000000218, exon 1 of 3)	137060027	137062776	2750	2	ENSBGRT00000000347	148	CHST2	carbohydrate sulfotransferase 2 [Source:HGNC Symbol;Acc:HGNC:1970]	GO:0005794,GO:0000139,GO:0016021,GO:0031228,GO:0005802,GO:0001517,GO:0008146,GO:0005975,GO:0006954,GO:0018146,GO:0007275,GO:0006044,GO:0006790	Golgi apparatus|Golgi membrane|integral component of membrane|intrinsic component of Golgi membrane|trans-Golgi network|N-acetylglucosamine 6-O-sulfotransferase activity|sulfotransferase activity|carbohydrate metabolic process|inflammatory response|keratan sulfate biosynthetic process|multicellular organism development|N-acetylglucosamine metabolic process|sulfur compound metabolic process	bom00533	Glycosaminoglycan biosynthesis - keratan sulfate
ENSBGRG00000000221	3	53302192	53302342	151	*	3' UTR	53286112	53302985	16874	1	ENSBGRT00000000353	16080	F3	coagulation factor III, tissue factor [Source:HGNC Symbol;Acc:HGNC:3541]	GO:0009986,GO:0062023,GO:0031012,GO:0005615,GO:0016021,GO:0005886,GO:1905286,GO:0005543,GO:0002020,GO:0004252,GO:0006919,GO:0002541,GO:0007596,GO:0019221,GO:0045766,GO:0001938,GO:0010641,GO:0051897	cell surface|collagen-containing extracellular matrix|extracellular matrix|extracellular space|integral component of membrane|plasma membrane|serine-type peptidase complex|phospholipid binding|protease binding|serine-type endopeptidase activity|activation of cysteine-type endopeptidase activity involved in apoptotic process|activation of plasma proteins involved in acute inflammatory response|blo…	bom04610,bom04933	Complement and coagulation cascades|AGE-RAGE signaling pathway in diabetic complications
ENSBGRG00000000223	1	137165948	137167407	1460	*	Exon (ENSBGRT00000000356/ENSBGRG00000000223, exon 11 of 28)	137136621	137191891	55271	2	ENSBGRT00000000356	24484	U2SURP	U2 snRNP associated SURP domain containing [Source:HGNC Symbol;Acc:HGNC:30855]	GO:0005654,GO:0005634,GO:0003723,GO:0000398	nucleoplasm|nucleus|RNA binding|mRNA splicing, via spliceosome	bom03040	Spliceosome
ENSBGRG00000000223	1	137138807	137147715	8909	*	Exon (ENSBGRT00000000356/ENSBGRG00000000223, exon 24 of 28)	137136621	137191891	55271	2	ENSBGRT00000000356	44176	U2SURP	U2 snRNP associated SURP domain containing [Source:HGNC Symbol;Acc:HGNC:30855]	GO:0005654,GO:0005634,GO:0003723,GO:0000398	nucleoplasm|nucleus|RNA binding|mRNA splicing, via spliceosome	bom03040	Spliceosome
ENSBGRG00000000223	1	137159926	137161703	1778	*	Exon (ENSBGRT00000000356/ENSBGRG00000000223, exon 16 of 28)	137136621	137191891	55271	2	ENSBGRT00000000356	30188	U2SURP	U2 snRNP associated SURP domain containing [Source:HGNC Symbol;Acc:HGNC:30855]	GO:0005654,GO:0005634,GO:0003723,GO:0000398	nucleoplasm|nucleus|RNA binding|mRNA splicing, via spliceosome	bom03040	Spliceosome
ENSBGRG00000000223	1	137168504	137171823	3320	*	Exon (ENSBGRT00000000356/ENSBGRG00000000223, exon 6 of 28)	137136621	137191891	55271	2	ENSBGRT00000000356	20068	U2SURP	U2 snRNP associated SURP domain containing [Source:HGNC Symbol;Acc:HGNC:30855]	GO:0005654,GO:0005634,GO:0003723,GO:0000398	nucleoplasm|nucleus|RNA binding|mRNA splicing, via spliceosome	bom03040	Spliceosome
ENSBGRG00000000223	1	137172482	137177432	4951	*	Exon (ENSBGRT00000000356/ENSBGRG00000000223, exon 3 of 28)	137136621	137191891	55271	2	ENSBGRT00000000356	14459	U2SURP	U2 snRNP associated SURP domain containing [Source:HGNC Symbol;Acc:HGNC:30855]	GO:0005654,GO:0005634,GO:0003723,GO:0000398	nucleoplasm|nucleus|RNA binding|mRNA splicing, via spliceosome	bom03040	Spliceosome
ENSBGRG00000000226	3	8268031	8272167	4137	*	3' UTR	8267785	8289322	21538	2	ENSBGRT00000000362	17155	SLAMF6	SLAM family member 6 [Source:HGNC Symbol;Acc:HGNC:21392]	GO:0070062,GO:0016021,GO:0005886,GO:0045087,GO:0032729,GO:0032740,GO:0045954,GO:0050776,GO:0072540	extracellular exosome|integral component of membrane|plasma membrane|innate immune response|positive regulation of interferon-gamma production|positive regulation of interleukin-17 production|positive regulation of natural killer cell mediated cytotoxicity|regulation of immune response|T-helper 17 cell lineage commitment
ENSBGRG00000000231	1	168502738	168542235	39498	*	3' UTR	168538166	168538429	264	2	ENSBGRT00000000372	0	DBI		GO:0005783,GO:0005794,GO:0008289,GO:0036042,GO:0046983,GO:0036151	endoplasmic reticulum|Golgi apparatus|lipid binding|long-chain fatty acyl-CoA binding|protein dimerization activity|phosphatidylcholine acyl-chain remodeling	bom03320	PPAR signaling pathway
ENSBGRG00000000236	3	115498618	115500915	2298	*	3' UTR	115498218	115590344	92127	2	ENSBGRT00000000380	89429	RLF	rearranged L-myc fusion [Source:HGNC Symbol;Acc:HGNC:10025]	GO:0005634,GO:0003677,GO:0000981,GO:0008270,GO:0051276,GO:0015074,GO:0097692,GO:0045944,GO:0045893,GO:0044030,GO:0006355	nucleus|DNA binding|DNA-binding transcription factor activity, RNA polymerase II-specific|zinc ion binding|chromosome organization|DNA integration|histone H3-K4 monomethylation|positive regulation of transcription by RNA polymerase II|positive regulation of transcription, DNA-templated|regulation of DNA methylation|regulation of transcription, DNA-templated
ENSBGRG00000000236	3	115501964	115503163	1200	*	Exon (ENSBGRT00000000380/ENSBGRG00000000236, exon 8 of 8)	115498218	115590344	92127	2	ENSBGRT00000000380	87181	RLF	rearranged L-myc fusion [Source:HGNC Symbol;Acc:HGNC:10025]	GO:0005634,GO:0003677,GO:0000981,GO:0008270,GO:0051276,GO:0015074,GO:0097692,GO:0045944,GO:0045893,GO:0044030,GO:0006355	nucleus|DNA binding|DNA-binding transcription factor activity, RNA polymerase II-specific|zinc ion binding|chromosome organization|DNA integration|histone H3-K4 monomethylation|positive regulation of transcription by RNA polymerase II|positive regulation of transcription, DNA-templated|regulation of DNA methylation|regulation of transcription, DNA-templated
ENSBGRG00000000236	3	115501315	115501715	401	*	Exon (ENSBGRT00000000380/ENSBGRG00000000236, exon 8 of 8)	115498218	115590344	92127	2	ENSBGRT00000000380	88629	RLF	rearranged L-myc fusion [Source:HGNC Symbol;Acc:HGNC:10025]	GO:0005634,GO:0003677,GO:0000981,GO:0008270,GO:0051276,GO:0015074,GO:0097692,GO:0045944,GO:0045893,GO:0044030,GO:0006355	nucleus|DNA binding|DNA-binding transcription factor activity, RNA polymerase II-specific|zinc ion binding|chromosome organization|DNA integration|histone H3-K4 monomethylation|positive regulation of transcription by RNA polymerase II|positive regulation of transcription, DNA-templated|regulation of DNA methylation|regulation of transcription, DNA-templated
ENSBGRG00000000237	2	128832398	128879109	46712	*	Exon (ENSBGRT00000000384/ENSBGRG00000000237, exon 1 of 20)	128832299	128974404	142106	1	ENSBGRT00000000384	99	AGPS	alkylglycerone phosphate synthase [Source:HGNC Symbol;Acc:HGNC:327]	GO:0005829,GO:0016020,GO:0005739,GO:0005730,GO:0005782,GO:0005778,GO:0005777,GO:0008609,GO:0071949,GO:0016491,GO:0008611,GO:0008610,GO:0006625	cytosol|membrane|mitochondrion|nucleolus|peroxisomal matrix|peroxisomal membrane|peroxisome|alkylglycerone-phosphate synthase activity|FAD binding|oxidoreductase activity|ether lipid biosynthetic process|lipid biosynthetic process|protein targeting to peroxisome	bom00565,bom04146	Ether lipid metabolism|Peroxisome
ENSBGRG00000000237	2	128888135	128902178	14044	*	Exon (ENSBGRT00000000384/ENSBGRG00000000237, exon 8 of 20)	128832299	128974404	142106	1	ENSBGRT00000000384	55836	AGPS	alkylglycerone phosphate synthase [Source:HGNC Symbol;Acc:HGNC:327]	GO:0005829,GO:0016020,GO:0005739,GO:0005730,GO:0005782,GO:0005778,GO:0005777,GO:0008609,GO:0071949,GO:0016491,GO:0008611,GO:0008610,GO:0006625	cytosol|membrane|mitochondrion|nucleolus|peroxisomal matrix|peroxisomal membrane|peroxisome|alkylglycerone-phosphate synthase activity|FAD binding|oxidoreductase activity|ether lipid biosynthetic process|lipid biosynthetic process|protein targeting to peroxisome	bom00565,bom04146	Ether lipid metabolism|Peroxisome
ENSBGRG00000000244	3	106161738	106197180	35443	*	Exon (ENSBGRT00000000400/ENSBGRG00000000244, exon 2 of 6)	104821953	106311814	1489862	1	ENSBGRT00000000392	1339785	BEND5	BEN domain containing 5 [Source:HGNC Symbol;Acc:HGNC:25668]	GO:0005794,GO:0003677,GO:0045892	Golgi apparatus|DNA binding|negative regulation of transcription, DNA-templated
ENSBGRG00000000245	3	53339054	53339416	363	*	Exon (ENSBGRT00000000413/ENSBGRG00000000245, exon 14 of 23)	53321124	53409312	88189	2	ENSBGRT00000000413	69896	ABCD3	ATP binding cassette subfamily D member 3 [Source:HGNC Symbol;Acc:HGNC:67]			bom02010,bom04146	ABC transporters|Peroxisome
ENSBGRG00000000245	3	53330968	53331645	678	*	Exon (ENSBGRT00000000413/ENSBGRG00000000245, exon 19 of 23)	53321124	53409312	88189	2	ENSBGRT00000000413	77667	ABCD3	ATP binding cassette subfamily D member 3 [Source:HGNC Symbol;Acc:HGNC:67]			bom02010,bom04146	ABC transporters|Peroxisome
ENSBGRG00000000252	3	8334335	8356405	22071	*	Exon (ENSBGRT00000000397/ENSBGRG00000000252, exon 2 of 10)	8325462	8379941	54480	2	ENSBGRT00000000397	23536	Cd84	CD84 molecule [Source:HGNC Symbol;Acc:HGNC:1704]	GO:0016021,GO:0005886,GO:0042802,GO:0002250,GO:0006914,GO:0007155,GO:0045087,GO:0032685,GO:2001180,GO:0032701,GO:1900165,GO:0033004,GO:0043305,GO:0043410,GO:0071639,GO:0051092,GO:1904469,GO:0031664,GO:0043030,GO:2001256	integral component of membrane|plasma membrane|identical protein binding|adaptive immune response|autophagy|cell adhesion|innate immune response|negative regulation of granulocyte macrophage colony-stimulating factor production|negative regulation of interleukin-10 secretion|negative regulation of interleukin-18 production|negative regulation of interleukin-6 secretion|negative regulation of mast…
ENSBGRG00000000253	3	95058609	95058907	299	*	Exon (ENSBGRT00000000398/ENSBGRG00000000253, exon 1 of 8)	95058460	95124688	66229	1	ENSBGRT00000000398	149	OMA1	OMA1 zinc metallopeptidase [Source:HGNC Symbol;Acc:HGNC:29661]	GO:0016021,GO:0005743,GO:0031966,GO:0046872,GO:0004222,GO:0042407,GO:0002024,GO:0097009,GO:0006006,GO:0006629,GO:0034982,GO:0010637,GO:0120162,GO:0006515	integral component of membrane|mitochondrial inner membrane|mitochondrial membrane|metal ion binding|metalloendopeptidase activity|cristae formation|diet induced thermogenesis|energy homeostasis|glucose metabolic process|lipid metabolic process|mitochondrial protein processing|negative regulation of mitochondrial fusion|positive regulation of cold-induced thermogenesis|protein quality control for…	bom05017	Spinocerebellar ataxia
ENSBGRG00000000255	1	61302297	61303663	1367	*	Exon (ENSBGRT00000000490/ENSBGRG00000000255, exon 18 of 19)	61183772	61303761	119990	1	ENSBGRT00000000490	118525	PHLDB2	pleckstrin homology like domain family B member 2 [Source:HGNC Symbol;Acc:HGNC:29573]	GO:0045180,GO:0031252,GO:0005829,GO:0045111,GO:0005886,GO:0045296,GO:0045184,GO:0000226,GO:0051895,GO:0051497,GO:1903690,GO:1904261,GO:0010717,GO:0010470,GO:0070507	basal cortex|cell leading edge|cytosol|intermediate filament cytoskeleton|plasma membrane|cadherin binding|establishment of protein localization|microtubule cytoskeleton organization|negative regulation of focal adhesion assembly|negative regulation of stress fiber assembly|negative regulation of wound healing, spreading of epidermal cells|positive regulation of basement membrane assembly involve…
ENSBGRG00000000255	1	61237833	61271079	33247	*	Exon (ENSBGRT00000000490/ENSBGRG00000000255, exon 3 of 19)	61183772	61303761	119990	1	ENSBGRT00000000490	54061	PHLDB2	pleckstrin homology like domain family B member 2 [Source:HGNC Symbol;Acc:HGNC:29573]	GO:0045180,GO:0031252,GO:0005829,GO:0045111,GO:0005886,GO:0045296,GO:0045184,GO:0000226,GO:0051895,GO:0051497,GO:1903690,GO:1904261,GO:0010717,GO:0010470,GO:0070507	basal cortex|cell leading edge|cytosol|intermediate filament cytoskeleton|plasma membrane|cadherin binding|establishment of protein localization|microtubule cytoskeleton organization|negative regulation of focal adhesion assembly|negative regulation of stress fiber assembly|negative regulation of wound healing, spreading of epidermal cells|positive regulation of basement membrane assembly involve…
ENSBGRG00000000255	1	61306815	61311797	4983	*	Exon (ENSBGRT00000000416/ENSBGRG00000000255, exon 16 of 18)	61183772	61311797	128026	1	ENSBGRT00000000416	123043	PHLDB2	pleckstrin homology like domain family B member 2 [Source:HGNC Symbol;Acc:HGNC:29573]	GO:0045180,GO:0031252,GO:0005829,GO:0045111,GO:0005886,GO:0045296,GO:0045184,GO:0000226,GO:0051895,GO:0051497,GO:1903690,GO:1904261,GO:0010717,GO:0010470,GO:0070507	basal cortex|cell leading edge|cytosol|intermediate filament cytoskeleton|plasma membrane|cadherin binding|establishment of protein localization|microtubule cytoskeleton organization|negative regulation of focal adhesion assembly|negative regulation of stress fiber assembly|negative regulation of wound healing, spreading of epidermal cells|positive regulation of basement membrane assembly involve…
ENSBGRG00000000255	1	61214790	61237734	22945	*	Exon (ENSBGRT00000000490/ENSBGRG00000000255, exon 2 of 19)	61183772	61303761	119990	1	ENSBGRT00000000490	31018	PHLDB2	pleckstrin homology like domain family B member 2 [Source:HGNC Symbol;Acc:HGNC:29573]	GO:0045180,GO:0031252,GO:0005829,GO:0045111,GO:0005886,GO:0045296,GO:0045184,GO:0000226,GO:0051895,GO:0051497,GO:1903690,GO:1904261,GO:0010717,GO:0010470,GO:0070507	basal cortex|cell leading edge|cytosol|intermediate filament cytoskeleton|plasma membrane|cadherin binding|establishment of protein localization|microtubule cytoskeleton organization|negative regulation of focal adhesion assembly|negative regulation of stress fiber assembly|negative regulation of wound healing, spreading of epidermal cells|positive regulation of basement membrane assembly involve…
ENSBGRG00000000255	1	61214295	61214542	248	*	Exon (ENSBGRT00000000490/ENSBGRG00000000255, exon 2 of 19)	61183772	61303761	119990	1	ENSBGRT00000000490	30523	PHLDB2	pleckstrin homology like domain family B member 2 [Source:HGNC Symbol;Acc:HGNC:29573]	GO:0045180,GO:0031252,GO:0005829,GO:0045111,GO:0005886,GO:0045296,GO:0045184,GO:0000226,GO:0051895,GO:0051497,GO:1903690,GO:1904261,GO:0010717,GO:0010470,GO:0070507	basal cortex|cell leading edge|cytosol|intermediate filament cytoskeleton|plasma membrane|cadherin binding|establishment of protein localization|microtubule cytoskeleton organization|negative regulation of focal adhesion assembly|negative regulation of stress fiber assembly|negative regulation of wound healing, spreading of epidermal cells|positive regulation of basement membrane assembly involve…
ENSBGRG00000000255	1	61281022	61282429	1408	*	Exon (ENSBGRT00000000490/ENSBGRG00000000255, exon 12 of 19)	61183772	61303761	119990	1	ENSBGRT00000000490	97250	PHLDB2	pleckstrin homology like domain family B member 2 [Source:HGNC Symbol;Acc:HGNC:29573]	GO:0045180,GO:0031252,GO:0005829,GO:0045111,GO:0005886,GO:0045296,GO:0045184,GO:0000226,GO:0051895,GO:0051497,GO:1903690,GO:1904261,GO:0010717,GO:0010470,GO:0070507	basal cortex|cell leading edge|cytosol|intermediate filament cytoskeleton|plasma membrane|cadherin binding|establishment of protein localization|microtubule cytoskeleton organization|negative regulation of focal adhesion assembly|negative regulation of stress fiber assembly|negative regulation of wound healing, spreading of epidermal cells|positive regulation of basement membrane assembly involve…
ENSBGRG00000000256	2	128994610	128994959	350	*	Exon (ENSBGRT00000000402/ENSBGRG00000000256, exon 2 of 2)	128994411	128997579	3169	2	ENSBGRT00000000402	2620	TTC30B		GO:0005929,GO:0030992,GO:0042073	cilium|intraciliary transport particle B|intraciliary transport
ENSBGRG00000000259	3	131101715	131102059	345	*	3' UTR	131100631	131102402	1772	1	ENSBGRT00000000405	1084	DUSP28	dual specificity phosphatase 28 [Source:HGNC Symbol;Acc:HGNC:33237]	GO:0016791,GO:0004725,GO:0008138,GO:0016311	phosphatase activity|protein tyrosine phosphatase activity|protein tyrosine/serine/threonine phosphatase activity|dephosphorylation
ENSBGRG00000000263	3	63046457	63048280	1824	*	5' UTR	63046461	63110673	64213	1	ENSBGRT00000000463	0	ZNHIT6	zinc finger HIT-type containing 6 [Source:HGNC Symbol;Acc:HGNC:26089]	GO:0070062,GO:0005634,GO:0070761,GO:0051117,GO:0019899,GO:0042802,GO:0046872,GO:0001094,GO:0000492,GO:0000463,GO:0051259,GO:0048254	extracellular exosome|nucleus|pre-snoRNP complex|ATPase binding|enzyme binding|identical protein binding|metal ion binding|TFIID-class transcription factor complex binding|box C/D snoRNP assembly|maturation of LSU-rRNA from tricistronic rRNA transcript (SSU-rRNA, 5.8S rRNA, LSU-rRNA)|protein complex oligomerization|snoRNA localization
ENSBGRG00000000265	4	95665358	95707381	42024	*	5' UTR	95664567	95708279	43713	2	ENSBGRT00000000420	898	CCDC126	coiled-coil domain containing 126 [Source:HGNC Symbol;Acc:HGNC:22398]	GO:0005576	extracellular region
ENSBGRG00000000266	1	41085489	41085638	150	*	Exon (ENSBGRT00000000641/ENSBGRG00000000266, exon 11 of 16)	41036548	41144118	107571	2	ENSBGRT00000000641	58480	PROS1	protein S [Source:HGNC Symbol;Acc:HGNC:9456]	GO:0005615,GO:0005509,GO:0007596,GO:0042730	extracellular space|calcium ion binding|blood coagulation|fibrinolysis	bom04610	Complement and coagulation cascades
ENSBGRG00000000269	2	78784636	78784784	149	*	3' UTR	78784678	78785154	477	1	ENSBGRT00000000434	0	GPR39		GO:0016021,GO:0005886,GO:0004930,GO:0046872	integral component of membrane|plasma membrane|G protein-coupled receptor activity|metal ion binding
ENSBGRG00000000270	2	129080711	129081990	1280	*	Exon (ENSBGRT00000000435/ENSBGRG00000000270, exon 2 of 2)	129080416	129082410	1995	2	ENSBGRT00000000435	420	TTC30A		GO:0005929,GO:0030992,GO:0042073	cilium|intraciliary transport particle B|intraciliary transport
ENSBGRG00000000274	3	8452812	8454818	2007	*	3' UTR	8452762	8494285	41524	2	ENSBGRT00000000454	39467	SLAMF1	signaling lymphocytic activation molecule family member 1 [Source:HGNC Symbol;Acc:HGNC:10903]	GO:0009897,GO:0016021,GO:0045335,GO:0042802,GO:0038023,GO:0045087,GO:0002232,GO:0001779,GO:0001787,GO:1902714,GO:0002725,GO:0042104,GO:2000510,GO:1902715,GO:0010759,GO:0050790,GO:0031338,GO:0035744,GO:0016032	external side of plasma membrane|integral component of membrane|phagocytic vesicle|identical protein binding|signaling receptor activity|innate immune response|leukocyte chemotaxis involved in inflammatory response|natural killer cell differentiation|natural killer cell proliferation|negative regulation of interferon-gamma secretion|negative regulation of T cell cytokine production|positive regul…	bom05162	Measles
ENSBGRG00000000276	4	64367476	64386941	19466	*	5' UTR	64342546	64386941	44396	2	ENSBGRT00000000443	0	HERPUD2	HERPUD family member 2 [Source:HGNC Symbol;Acc:HGNC:21915]	GO:0016021,GO:0006986,GO:0007283	integral component of membrane|response to unfolded protein|spermatogenesis
ENSBGRG00000000276	4	64352112	64352768	657	*	Exon (ENSBGRT00000000443/ENSBGRG00000000276, exon 7 of 9)	64342546	64386941	44396	2	ENSBGRT00000000443	34173	HERPUD2	HERPUD family member 2 [Source:HGNC Symbol;Acc:HGNC:21915]	GO:0016021,GO:0006986,GO:0007283	integral component of membrane|response to unfolded protein|spermatogenesis
ENSBGRG00000000280	1	158277031	158277479	449	*	Exon (ENSBGRT00000000448/ENSBGRG00000000280, exon 5 of 12)	158237377	158319534	82158	1	ENSBGRT00000000448	39654	Adarb1	adenosine deaminase RNA specific B1 [Source:HGNC Symbol;Acc:HGNC:226]	GO:0005737,GO:0005829,GO:0005730,GO:0005654,GO:0005634,GO:0003726,GO:0003725,GO:0046872,GO:0042803,GO:0003723,GO:0008251,GO:0006382,GO:0016553,GO:0021610,GO:0021618,GO:0060384,GO:0061744,GO:0097049,GO:0016556,GO:0006397,GO:0035264,GO:0060415,GO:0030336,GO:0008285,GO:0044387,GO:0050884,GO:0007274,GO:0050685,GO:0045070,GO:0051726,GO:0006396,GO:0021965	cytoplasm|cytosol|nucleolus|nucleoplasm|nucleus|double-stranded RNA adenosine deaminase activity|double-stranded RNA binding|metal ion binding|protein homodimerization activity|RNA binding|tRNA-specific adenosine deaminase activity|adenosine to inosine editing|base conversion or substitution editing|facial nerve morphogenesis|hypoglossal nerve morphogenesis|innervation|motor behavior|motor neuron…
ENSBGRG00000000280	1	158276633	158276832	200	*	Exon (ENSBGRT00000000448/ENSBGRG00000000280, exon 5 of 12)	158237377	158319534	82158	1	ENSBGRT00000000448	39256	Adarb1	adenosine deaminase RNA specific B1 [Source:HGNC Symbol;Acc:HGNC:226]	GO:0005737,GO:0005829,GO:0005730,GO:0005654,GO:0005634,GO:0003726,GO:0003725,GO:0046872,GO:0042803,GO:0003723,GO:0008251,GO:0006382,GO:0016553,GO:0021610,GO:0021618,GO:0060384,GO:0061744,GO:0097049,GO:0016556,GO:0006397,GO:0035264,GO:0060415,GO:0030336,GO:0008285,GO:0044387,GO:0050884,GO:0007274,GO:0050685,GO:0045070,GO:0051726,GO:0006396,GO:0021965	cytoplasm|cytosol|nucleolus|nucleoplasm|nucleus|double-stranded RNA adenosine deaminase activity|double-stranded RNA binding|metal ion binding|protein homodimerization activity|RNA binding|tRNA-specific adenosine deaminase activity|adenosine to inosine editing|base conversion or substitution editing|facial nerve morphogenesis|hypoglossal nerve morphogenesis|innervation|motor behavior|motor neuron…
ENSBGRG00000000283	2	4932506	4946613	14108	*	Exon (ENSBGRT00000000474/ENSBGRG00000000283, exon 5 of 15)	4920477	4954729	34253	2	ENSBGRT00000000474	8116	HP1BP3	heterochromatin protein 1 binding protein 3 [Source:HGNC Symbol;Acc:HGNC:24973]	GO:0005694,GO:0016607,GO:0000786,GO:0005634,GO:0003677,GO:0031491,GO:0071456,GO:0070828,GO:0006334,GO:0042127,GO:0097298,GO:0006355	chromosome|nuclear speck|nucleosome|nucleus|DNA binding|nucleosome binding|cellular response to hypoxia|heterochromatin organization|nucleosome assembly|regulation of cell proliferation|regulation of nucleus size|regulation of transcription, DNA-templated
ENSBGRG00000000283	2	4949747	4954082	4336	*	Exon (ENSBGRT00000000474/ENSBGRG00000000283, exon 2 of 15)	4920477	4954729	34253	2	ENSBGRT00000000474	647	HP1BP3	heterochromatin protein 1 binding protein 3 [Source:HGNC Symbol;Acc:HGNC:24973]	GO:0005694,GO:0016607,GO:0000786,GO:0005634,GO:0003677,GO:0031491,GO:0071456,GO:0070828,GO:0006334,GO:0042127,GO:0097298,GO:0006355	chromosome|nuclear speck|nucleosome|nucleus|DNA binding|nucleosome binding|cellular response to hypoxia|heterochromatin organization|nucleosome assembly|regulation of cell proliferation|regulation of nucleus size|regulation of transcription, DNA-templated
ENSBGRG00000000283	2	4956535	4956684	150	*	Exon (ENSBGRT00000000555/ENSBGRT00000000555, exon 2 of 2)	4950557	4954729	4173	2	ENSBGRT00000000549	-1806	HP1BP3	heterochromatin protein 1 binding protein 3 [Source:HGNC Symbol;Acc:HGNC:24973]	GO:0005694,GO:0016607,GO:0000786,GO:0005634,GO:0003677,GO:0031491,GO:0071456,GO:0070828,GO:0006334,GO:0042127,GO:0097298,GO:0006355	chromosome|nuclear speck|nucleosome|nucleus|DNA binding|nucleosome binding|cellular response to hypoxia|heterochromatin organization|nucleosome assembly|regulation of cell proliferation|regulation of nucleus size|regulation of transcription, DNA-templated
ENSBGRG00000000283	2	4924184	4927876	3693	*	Exon (ENSBGRT00000000474/ENSBGRG00000000283, exon 9 of 15)	4920477	4954729	34253	2	ENSBGRT00000000474	26853	HP1BP3	heterochromatin protein 1 binding protein 3 [Source:HGNC Symbol;Acc:HGNC:24973]	GO:0005694,GO:0016607,GO:0000786,GO:0005634,GO:0003677,GO:0031491,GO:0071456,GO:0070828,GO:0006334,GO:0042127,GO:0097298,GO:0006355	chromosome|nuclear speck|nucleosome|nucleus|DNA binding|nucleosome binding|cellular response to hypoxia|heterochromatin organization|nucleosome assembly|regulation of cell proliferation|regulation of nucleus size|regulation of transcription, DNA-templated
ENSBGRG00000000284	5	3945706	3970538	24833	*	Exon (ENSBGRT00000000458/ENSBGRG00000000284, exon 4 of 11)	3675640	3996679	321040	1	ENSBGRT00000000458	270066	ETV6	ETS variant transcription factor 6 [Source:HGNC Symbol;Acc:HGNC:3495]	GO:0005634,GO:0000981,GO:0043565,GO:0030154,GO:0071425,GO:0006357	nucleus|DNA-binding transcription factor activity, RNA polymerase II-specific|sequence-specific DNA binding|cell differentiation|hematopoietic stem cell proliferation|regulation of transcription by RNA polymerase II	bom05202	Transcriptional misregulation in cancer
ENSBGRG00000000284	5	3991459	3996679	5221	*	Exon (ENSBGRT00000000458/ENSBGRG00000000284, exon 8 of 11)	3675640	3996679	321040	1	ENSBGRT00000000458	315819	ETV6	ETS variant transcription factor 6 [Source:HGNC Symbol;Acc:HGNC:3495]	GO:0005634,GO:0000981,GO:0043565,GO:0030154,GO:0071425,GO:0006357	nucleus|DNA-binding transcription factor activity, RNA polymerase II-specific|sequence-specific DNA binding|cell differentiation|hematopoietic stem cell proliferation|regulation of transcription by RNA polymerase II	bom05202	Transcriptional misregulation in cancer
ENSBGRG00000000285	3	20776067	20776366	300	*	Exon (ENSBGRT00000000459/ENSBGRG00000000285, exon 6 of 6)	20768495	20779899	11405	1	ENSBGRT00000000459	7572	CIART	circadian associated repressor of transcription [Source:HGNC Symbol;Acc:HGNC:25200]	GO:0005634,GO:0016605,GO:0070888,GO:0000980,GO:0032922,GO:0045475,GO:0045892	nucleus|PML body|E-box binding|RNA polymerase II distal enhancer sequence-specific DNA binding|circadian regulation of gene expression|locomotor rhythm|negative regulation of transcription, DNA-templated
ENSBGRG00000000286	1	137481821	137483191	1371	*	Exon (ENSBGRT00000000536/ENSBGRG00000000286, exon 12 of 13)	137481771	137550461	68691	2	ENSBGRT00000000536	67270	TRPC1	transient receptor potential cation channel subfamily C member 1 [Source:HGNC Symbol;Acc:HGNC:12333]	GO:0034703,GO:0005887,GO:0005886,GO:0043235,GO:0005262,GO:0005261,GO:0070679,GO:0044325,GO:0015279,GO:0070588,GO:0006816,GO:0006828,GO:0042438,GO:0051281,GO:1903779,GO:0051480,GO:0051592	cation channel complex|integral component of plasma membrane|plasma membrane|receptor complex|calcium channel activity|cation channel activity|inositol 1,4,5 trisphosphate binding|ion channel binding|store-operated calcium channel activity|calcium ion transmembrane transport|calcium ion transport|manganese ion transport|melanin biosynthetic process|positive regulation of release of sequestered ca…	bom04360,bom04724,bom04726,bom04929,bom04972	Axon guidance|Glutamatergic synapse|Serotonergic synapse|GnRH secretion|Pancreatic secretion
ENSBGRG00000000297	5	116038792	116039186	395	*	Exon (ENSBGRT00000000462/ENSBGRG00000000297, exon 7 of 8)	116036499	116085358	48860	2	ENSBGRT00000000462	46172	DCP1B	decapping mRNA 1B [Source:HGNC Symbol;Acc:HGNC:24451]	GO:0005634,GO:0000932,GO:0008047,GO:0016787,GO:0003729,GO:0000290,GO:0031087,GO:0000184	nucleus|P-body|enzyme activator activity|hydrolase activity|mRNA binding|deadenylation-dependent decapping of nuclear-transcribed mRNA|deadenylation-independent decapping of nuclear-transcribed mRNA|nuclear-transcribed mRNA catabolic process, nonsense-mediated decay	bom03018	RNA degradation
ENSBGRG00000000299	4	95809775	95810394	620	*	5' UTR	95800566	95819381	18816	1	ENSBGRT00000000485	9209	TRA2A	transformer 2 alpha homolog [Source:HGNC Symbol;Acc:HGNC:16645]	GO:0043231,GO:0005730,GO:0005634,GO:1990904,GO:0003723,GO:0000398,GO:0048026	intracellular membrane-bounded organelle|nucleolus|nucleus|ribonucleoprotein complex|RNA binding|mRNA splicing, via spliceosome|positive regulation of mRNA splicing, via spliceosome	bom03040	Spliceosome
ENSBGRG00000000299	4	95816032	95819543	3512	*	3' UTR	95800566	95819381	18816	1	ENSBGRT00000000485	15466	TRA2A	transformer 2 alpha homolog [Source:HGNC Symbol;Acc:HGNC:16645]	GO:0043231,GO:0005730,GO:0005634,GO:1990904,GO:0003723,GO:0000398,GO:0048026	intracellular membrane-bounded organelle|nucleolus|nucleus|ribonucleoprotein complex|RNA binding|mRNA splicing, via spliceosome|positive regulation of mRNA splicing, via spliceosome	bom03040	Spliceosome
ENSBGRG00000000300	5	75436313	75437890	1578	*	Exon (ENSBGRT00000000476/ENSBGRG00000000300, exon 5 of 6)	75436216	75443218	7003	2	ENSBGRT00000000476	5328	ZNF641	zinc finger protein 641 [Source:HGNC Symbol;Acc:HGNC:31834]	GO:0005829,GO:0005654,GO:0003677,GO:0000981,GO:0046872	cytosol|nucleoplasm|DNA binding|DNA-binding transcription factor activity, RNA polymerase II-specific|metal ion binding	bom05168	Herpes simplex virus 1 infection
ENSBGRG00000000301	4	17262797	17267002	4206	*	Exon (ENSBGRT00000000720/ENSBGRG00000000301, exon 11 of 19)	17132793	17304101	171309	1	ENSBGRT00000000720	130004	BRAF	B-Raf proto-oncogene, serine/threonine kinase [Source:HGNC Symbol;Acc:HGNC:1097]	GO:0044297,GO:0005829,GO:0005739,GO:0043005,GO:0005634,GO:0005886,GO:0005524,GO:0005509,GO:0042802,GO:0004674,GO:0043369,GO:0043367,GO:0071277,GO:0035690,GO:0090150,GO:0060324,GO:0060323,GO:0060291,GO:0000165,GO:0002318,GO:2000352,GO:0010764,GO:0043524,GO:2000301,GO:0048680,GO:0050772,GO:0070374,GO:0010628,GO:0010828,GO:0033138,GO:0051496,GO:1900026,GO:0042127,GO:0045580,GO:0035019,GO:0050852,GO:…	cell body|cytosol|mitochondrion|neuron projection|nucleus|plasma membrane|ATP binding|calcium ion binding|identical protein binding|protein serine/threonine kinase activity|CD4-positive or CD8-positive, alpha-beta T cell lineage commitment|CD4-positive, alpha-beta T cell differentiation|cellular response to calcium ion|cellular response to drug|establishment of protein localization to membrane|fa…	bom01521,bom01522,bom04010,bom04012,bom04015,bom04024,bom04062,bom04068,bom04150,bom04270,bom04510,bom04650,bom04720,bom04722,bom04726,bom04730,bom04810,bom04910,bom04914,bom04928,bom04934,bom05010,bom05022,bom05034,bom05160,bom05161,bom05200,bom05205,bom05210,bom05211,bom05212,bom05213,bom05214,bom05215,bom05216,bom05218,bom05219,bom05220,bom05221,bom05223,bom05224,bom05225,bom05226	EGFR tyrosine kinase inhibitor resistance|Endocrine resistance|MAPK signaling pathway|ErbB signaling pathway|Rap1 signaling pathway|cAMP signaling pathway|Chemokine signaling pathway|FoxO signaling pathway|mTOR signaling pathway|Vascular smooth muscle contraction|Focal adhesion|Natural killer cell mediated cytotoxicity|Long-term potentiation|Neurotrophin signaling pathway|Serotonergic synapse|Lon…
ENSBGRG00000000301	4	17212778	17224139	11362	*	Exon (ENSBGRT00000000720/ENSBGRG00000000301, exon 2 of 19)	17132793	17304101	171309	1	ENSBGRT00000000720	79985	BRAF	B-Raf proto-oncogene, serine/threonine kinase [Source:HGNC Symbol;Acc:HGNC:1097]	GO:0044297,GO:0005829,GO:0005739,GO:0043005,GO:0005634,GO:0005886,GO:0005524,GO:0005509,GO:0042802,GO:0004674,GO:0043369,GO:0043367,GO:0071277,GO:0035690,GO:0090150,GO:0060324,GO:0060323,GO:0060291,GO:0000165,GO:0002318,GO:2000352,GO:0010764,GO:0043524,GO:2000301,GO:0048680,GO:0050772,GO:0070374,GO:0010628,GO:0010828,GO:0033138,GO:0051496,GO:1900026,GO:0042127,GO:0045580,GO:0035019,GO:0050852,GO:…	cell body|cytosol|mitochondrion|neuron projection|nucleus|plasma membrane|ATP binding|calcium ion binding|identical protein binding|protein serine/threonine kinase activity|CD4-positive or CD8-positive, alpha-beta T cell lineage commitment|CD4-positive, alpha-beta T cell differentiation|cellular response to calcium ion|cellular response to drug|establishment of protein localization to membrane|fa…	bom01521,bom01522,bom04010,bom04012,bom04015,bom04024,bom04062,bom04068,bom04150,bom04270,bom04510,bom04650,bom04720,bom04722,bom04726,bom04730,bom04810,bom04910,bom04914,bom04928,bom04934,bom05010,bom05022,bom05034,bom05160,bom05161,bom05200,bom05205,bom05210,bom05211,bom05212,bom05213,bom05214,bom05215,bom05216,bom05218,bom05219,bom05220,bom05221,bom05223,bom05224,bom05225,bom05226	EGFR tyrosine kinase inhibitor resistance|Endocrine resistance|MAPK signaling pathway|ErbB signaling pathway|Rap1 signaling pathway|cAMP signaling pathway|Chemokine signaling pathway|FoxO signaling pathway|mTOR signaling pathway|Vascular smooth muscle contraction|Focal adhesion|Natural killer cell mediated cytotoxicity|Long-term potentiation|Neurotrophin signaling pathway|Serotonergic synapse|Lon…
ENSBGRG00000000304	5	47353449	47371925	18477	*	Exon (ENSBGRT00000000492/ENSBGRG00000000304, exon 1 of 11)	47319134	47371925	52792	2	ENSBGRT00000000492	0	Sarnp		GO:0036464,GO:0016607,GO:0000346,GO:0003677,GO:0003723,GO:0006406,GO:0006417	cytoplasmic ribonucleoprotein granule|nuclear speck|transcription export complex|DNA binding|RNA binding|mRNA export from nucleus|regulation of translation
ENSBGRG00000000306	5	15255204	15255353	150	*	Exon (ENSBGRT00000000510/ENSBGRG00000000306, exon 14 of 27)	15221365	15321004	99640	2	ENSBGRT00000000510	65651	C2cd5	C2 calcium dependent domain containing 5 [Source:HGNC Symbol;Acc:HGNC:29062]	GO:0005938,GO:0030659,GO:0005829,GO:0005815,GO:0005886,GO:0032587,GO:0005509,GO:0005544,GO:0032869,GO:0038028,GO:0065002,GO:2001275,GO:0010828,GO:0090314,GO:0031340,GO:0072659,GO:0006906	cell cortex|cytoplasmic vesicle membrane|cytosol|microtubule organizing center|plasma membrane|ruffle membrane|calcium ion binding|calcium-dependent phospholipid binding|cellular response to insulin stimulus|insulin receptor signaling pathway via phosphatidylinositol 3-kinase|intracellular protein transmembrane transport|positive regulation of glucose import in response to insulin stimulus|positi…
ENSBGRG00000000307	7	73279908	73280055	148	*	Exon (ENSBGRT00000000482/ENSBGRG00000000307, exon 2 of 2)	73250565	73280055	29491	1	ENSBGRT00000000482	29343	KLF9	Kruppel like factor 9 [Source:HGNC Symbol;Acc:HGNC:1123]	GO:0005634,GO:0003677,GO:0000981,GO:0046872,GO:0071387,GO:0010839,GO:0006357,GO:0048511	nucleus|DNA binding|DNA-binding transcription factor activity, RNA polymerase II-specific|metal ion binding|cellular response to cortisol stimulus|negative regulation of keratinocyte proliferation|regulation of transcription by RNA polymerase II|rhythmic process
ENSBGRG00000000307	7	73250614	73250956	343	*	Exon (ENSBGRT00000000482/ENSBGRG00000000307, exon 1 of 2)	73250565	73280055	29491	1	ENSBGRT00000000482	49	KLF9	Kruppel like factor 9 [Source:HGNC Symbol;Acc:HGNC:1123]	GO:0005634,GO:0003677,GO:0000981,GO:0046872,GO:0071387,GO:0010839,GO:0006357,GO:0048511	nucleus|DNA binding|DNA-binding transcription factor activity, RNA polymerase II-specific|metal ion binding|cellular response to cortisol stimulus|negative regulation of keratinocyte proliferation|regulation of transcription by RNA polymerase II|rhythmic process
ENSBGRG00000000309	5	79452459	79452853	395	*	Exon (ENSBGRT00000000483/ENSBGRG00000000309, exon 1 of 2)	79451385	79453789	2405	2	ENSBGRT00000000483	936	FIGNL2	fidgetin like 2 [Source:HGNC Symbol;Acc:HGNC:13287]	GO:0005524,GO:0016887,GO:0008568,GO:0031122,GO:0010569	ATP binding|ATPase activity|microtubule-severing ATPase activity|cytoplasmic microtubule organization|regulation of double-strand break repair via homologous recombination
ENSBGRG00000000309	5	79453444	79453592	149	*	Exon (ENSBGRT00000000483/ENSBGRG00000000309, exon 1 of 2)	79451385	79453789	2405	2	ENSBGRT00000000483	197	FIGNL2	fidgetin like 2 [Source:HGNC Symbol;Acc:HGNC:13287]	GO:0005524,GO:0016887,GO:0008568,GO:0031122,GO:0010569	ATP binding|ATPase activity|microtubule-severing ATPase activity|cytoplasmic microtubule organization|regulation of double-strand break repair via homologous recombination
ENSBGRG00000000313	3	63169285	63169528	244	*	Exon (ENSBGRT00000000514/ENSBGRG00000000313, exon 4 of 4)	63169237	63171218	1982	2	ENSBGRT00000000514	1690	CCN1	cellular communication network factor 1 [Source:HGNC Symbol;Acc:HGNC:2654]
ENSBGRG00000000314	5	82246215	82248893	2679	*	Exon (ENSBGRT00000000507/ENSBGRG00000000314, exon 18 of 31)	82223530	82271051	47522	1	ENSBGRT00000000507	22685	NCKAP1L	NCK associated protein 1 like [Source:HGNC Symbol;Acc:HGNC:4862]	GO:0005829,GO:0070062,GO:0101003,GO:0005887,GO:0016020,GO:0005886,GO:0031209,GO:0030667,GO:0005096,GO:0030295,GO:0044877,GO:0070358,GO:0001782,GO:0050853,GO:0016477,GO:0000902,GO:0030031,GO:0006935,GO:0030866,GO:0048821,GO:0034101,GO:0038096,GO:0030011,GO:0002262,GO:0043066,GO:0032700,GO:0032715,GO:0035509,GO:0030593,GO:0043312,GO:0030838,GO:0045579,GO:0030890,GO:0043372,GO:0043378,GO:0033630,GO:…	cytosol|extracellular exosome|ficolin-1-rich granule membrane|integral component of plasma membrane|membrane|plasma membrane|SCAR complex|secretory granule membrane|GTPase activator activity|protein kinase activator activity|protein-containing complex binding|actin polymerization-dependent cell motility|B cell homeostasis|B cell receptor signaling pathway|cell migration|cell morphogenesis|cell pr…	bom04810,bom05132	Regulation of actin cytoskeleton|Salmonella infection
ENSBGRG00000000314	5	82224939	82226156	1218	*	Exon (ENSBGRT00000000507/ENSBGRG00000000314, exon 2 of 31)	82223530	82271051	47522	1	ENSBGRT00000000507	1409	NCKAP1L	NCK associated protein 1 like [Source:HGNC Symbol;Acc:HGNC:4862]	GO:0005829,GO:0070062,GO:0101003,GO:0005887,GO:0016020,GO:0005886,GO:0031209,GO:0030667,GO:0005096,GO:0030295,GO:0044877,GO:0070358,GO:0001782,GO:0050853,GO:0016477,GO:0000902,GO:0030031,GO:0006935,GO:0030866,GO:0048821,GO:0034101,GO:0038096,GO:0030011,GO:0002262,GO:0043066,GO:0032700,GO:0032715,GO:0035509,GO:0030593,GO:0043312,GO:0030838,GO:0045579,GO:0030890,GO:0043372,GO:0043378,GO:0033630,GO:…	cytosol|extracellular exosome|ficolin-1-rich granule membrane|integral component of plasma membrane|membrane|plasma membrane|SCAR complex|secretory granule membrane|GTPase activator activity|protein kinase activator activity|protein-containing complex binding|actin polymerization-dependent cell motility|B cell homeostasis|B cell receptor signaling pathway|cell migration|cell morphogenesis|cell pr…	bom04810,bom05132	Regulation of actin cytoskeleton|Salmonella infection
ENSBGRG00000000315	3	131140967	131141116	150	*	3' UTR	131127391	131141166	13776	1	ENSBGRT00000000629	13576	Capn10	calpain 10 [Source:HGNC Symbol;Acc:HGNC:1477]	GO:0005938,GO:0005737,GO:0005856,GO:0005829,GO:0043231,GO:0005743,GO:0005758,GO:0005759,GO:0005741,GO:0005739,GO:0005634,GO:0005886,GO:0004198,GO:0008092,GO:0000149,GO:0031532,GO:0007568,GO:0000422,GO:0032869,GO:0007005,GO:0043065,GO:0046326,GO:0032024,GO:0032388,GO:2000676,GO:0006508,GO:0031667,GO:0097050	cell cortex|cytoplasm|cytoskeleton|cytosol|intracellular membrane-bounded organelle|mitochondrial inner membrane|mitochondrial intermembrane space|mitochondrial matrix|mitochondrial outer membrane|mitochondrion|nucleus|plasma membrane|calcium-dependent cysteine-type endopeptidase activity|cytoskeletal protein binding|SNARE binding|actin cytoskeleton reorganization|aging|autophagy of mitochondrion…
ENSBGRG00000000315	3	131124316	131124464	149	*	Exon (ENSBGRT00000000461/ENSBGRT00000000461, exon 2 of 2)	131127391	131141166	13776	1	ENSBGRT00000000629	-2927	Capn10	calpain 10 [Source:HGNC Symbol;Acc:HGNC:1477]	GO:0005938,GO:0005737,GO:0005856,GO:0005829,GO:0043231,GO:0005743,GO:0005758,GO:0005759,GO:0005741,GO:0005739,GO:0005634,GO:0005886,GO:0004198,GO:0008092,GO:0000149,GO:0031532,GO:0007568,GO:0000422,GO:0032869,GO:0007005,GO:0043065,GO:0046326,GO:0032024,GO:0032388,GO:2000676,GO:0006508,GO:0031667,GO:0097050	cell cortex|cytoplasm|cytoskeleton|cytosol|intracellular membrane-bounded organelle|mitochondrial inner membrane|mitochondrial intermembrane space|mitochondrial matrix|mitochondrial outer membrane|mitochondrion|nucleus|plasma membrane|calcium-dependent cysteine-type endopeptidase activity|cytoskeletal protein binding|SNARE binding|actin cytoskeleton reorganization|aging|autophagy of mitochondrion…
ENSBGRG00000000316	5	79529048	79529436	389	*	Exon (ENSBGRT00000000501/ENSBGRG00000000316, exon 4 of 5)	79526369	79529581	3213	1	ENSBGRT00000000501	2679	ANKRD33		GO:0005829,GO:0005634,GO:0000122,GO:2000678,GO:0035914	cytosol|nucleus|negative regulation of transcription by RNA polymerase II|negative regulation of transcription regulatory region DNA binding|skeletal muscle cell differentiation
ENSBGRG00000000318	5	116532948	116536540	3593	*	5' UTR	116139132	116556606	417475	1	ENSBGRT00000000573	393816	Cacna1c		GO:0002095,GO:0030054,GO:0009986,GO:0005737,GO:0030425,GO:0043198,GO:0098978,GO:0016021,GO:0005887,GO:0099055,GO:0099056,GO:1990454,GO:0016020,GO:0043025,GO:0043204,GO:0005886,GO:0014069,GO:0045211,GO:0042734,GO:0032991,GO:0042383,GO:0030315,GO:0005891,GO:0030018,GO:0051393,GO:0005516,GO:0019899,GO:0008331,GO:0044325,GO:0046872,GO:0019904,GO:0051721,GO:0031369,GO:0005245,GO:0086056,GO:0086007,GO:…	caveolar macromolecular signaling complex|cell junction|cell surface|cytoplasm|dendrite|dendritic shaft|glutamatergic synapse|integral component of membrane|integral component of plasma membrane|integral component of postsynaptic membrane|integral component of presynaptic membrane|L-type voltage-gated calcium channel complex|membrane|neuronal cell body|perikaryon|plasma membrane|postsynaptic dens…	bom04010,bom04020,bom04022,bom04024,bom04260,bom04261,bom04270,bom04713,bom04720,bom04723,bom04724,bom04725,bom04726,bom04727,bom04728,bom04742,bom04911,bom04912,bom04921,bom04924,bom04925,bom04927,bom04929,bom04930,bom04934,bom04935,bom05010,bom05020,bom05022,bom05031,bom05410,bom05412,bom05414	MAPK signaling pathway|Calcium signaling pathway|cGMP-PKG signaling pathway|cAMP signaling pathway|Cardiac muscle contraction|Adrenergic signaling in cardiomyocytes|Vascular smooth muscle contraction|Circadian entrainment|Long-term potentiation|Retrograde endocannabinoid signaling|Glutamatergic synapse|Cholinergic synapse|Serotonergic synapse|GABAergic synapse|Dopaminergic synapse|Taste transduct…
ENSBGRG00000000318	5	116532924	116535149	2226	*	5' UTR	116139132	116556606	417475	1	ENSBGRT00000000573	393792	Cacna1c		GO:0002095,GO:0030054,GO:0009986,GO:0005737,GO:0030425,GO:0043198,GO:0098978,GO:0016021,GO:0005887,GO:0099055,GO:0099056,GO:1990454,GO:0016020,GO:0043025,GO:0043204,GO:0005886,GO:0014069,GO:0045211,GO:0042734,GO:0032991,GO:0042383,GO:0030315,GO:0005891,GO:0030018,GO:0051393,GO:0005516,GO:0019899,GO:0008331,GO:0044325,GO:0046872,GO:0019904,GO:0051721,GO:0031369,GO:0005245,GO:0086056,GO:0086007,GO:…	caveolar macromolecular signaling complex|cell junction|cell surface|cytoplasm|dendrite|dendritic shaft|glutamatergic synapse|integral component of membrane|integral component of plasma membrane|integral component of postsynaptic membrane|integral component of presynaptic membrane|L-type voltage-gated calcium channel complex|membrane|neuronal cell body|perikaryon|plasma membrane|postsynaptic dens…	bom04010,bom04020,bom04022,bom04024,bom04260,bom04261,bom04270,bom04713,bom04720,bom04723,bom04724,bom04725,bom04726,bom04727,bom04728,bom04742,bom04911,bom04912,bom04921,bom04924,bom04925,bom04927,bom04929,bom04930,bom04934,bom04935,bom05010,bom05020,bom05022,bom05031,bom05410,bom05412,bom05414	MAPK signaling pathway|Calcium signaling pathway|cGMP-PKG signaling pathway|cAMP signaling pathway|Cardiac muscle contraction|Adrenergic signaling in cardiomyocytes|Vascular smooth muscle contraction|Circadian entrainment|Long-term potentiation|Retrograde endocannabinoid signaling|Glutamatergic synapse|Cholinergic synapse|Serotonergic synapse|GABAergic synapse|Dopaminergic synapse|Taste transduct…
ENSBGRG00000000321	3	53661929	53665059	3131	*	Exon (ENSBGRT00000000518/ENSBGRG00000000321, exon 23 of 24)	53573498	53665158	91661	1	ENSBGRT00000000518	88431	ARHGAP29	Rho GTPase activating protein 29 [Source:HGNC Symbol;Acc:HGNC:30207]	GO:0005737,GO:0032991,GO:0005096,GO:0046872,GO:0030165,GO:0035556	cytoplasm|protein-containing complex|GTPase activator activity|metal ion binding|PDZ domain binding|intracellular signal transduction
ENSBGRG00000000321	3	53652782	53659234	6453	*	Exon (ENSBGRT00000000518/ENSBGRG00000000321, exon 18 of 24)	53573498	53665158	91661	1	ENSBGRT00000000518	79284	ARHGAP29	Rho GTPase activating protein 29 [Source:HGNC Symbol;Acc:HGNC:30207]	GO:0005737,GO:0032991,GO:0005096,GO:0046872,GO:0030165,GO:0035556	cytoplasm|protein-containing complex|GTPase activator activity|metal ion binding|PDZ domain binding|intracellular signal transduction
ENSBGRG00000000326	1	158364119	158364719	601	*	3' UTR	158363670	158379487	15818	2	ENSBGRT00000000568	14768	POFUT2	protein O-fucosyltransferase 2 [Source:HGNC Symbol;Acc:HGNC:14683]	GO:0005783,GO:0005794,GO:0046922,GO:0006004,GO:0036066	endoplasmic reticulum|Golgi apparatus|peptide-O-fucosyltransferase activity|fucose metabolic process|protein O-linked fucosylation
ENSBGRG00000000341	2	129611290	129611490	201	*	Exon (ENSBGRT00000000551/ENSBGRG00000000341, exon 1 of 10)	129611090	129630617	19528	1	ENSBGRT00000000551	200	RBM45	RNA binding motif protein 45 [Source:HGNC Symbol;Acc:HGNC:24468]	GO:0005737,GO:0005634,GO:1990904,GO:0003729,GO:0003723,GO:0030154,GO:0007399	cytoplasm|nucleus|ribonucleoprotein complex|mRNA binding|RNA binding|cell differentiation|nervous system development
ENSBGRG00000000341	2	129616688	129620895	4208	*	Exon (ENSBGRT00000000551/ENSBGRG00000000341, exon 2 of 10)	129611090	129630617	19528	1	ENSBGRT00000000551	5598	RBM45	RNA binding motif protein 45 [Source:HGNC Symbol;Acc:HGNC:24468]	GO:0005737,GO:0005634,GO:1990904,GO:0003729,GO:0003723,GO:0030154,GO:0007399	cytoplasm|nucleus|ribonucleoprotein complex|mRNA binding|RNA binding|cell differentiation|nervous system development
ENSBGRG00000000342	5	47376883	47377645	763	*	Exon (ENSBGRT00000000553/ENSBGRG00000000342, exon 2 of 6)	47376199	47381715	5517	2	ENSBGRT00000000553	4070	DNAJC14		GO:0005789,GO:0016021,GO:0015031,GO:0016032	endoplasmic reticulum membrane|integral component of membrane|protein transport|viral process
ENSBGRG00000000342	5	47380784	47381715	932	*	5' UTR	47376199	47381715	5517	2	ENSBGRT00000000553	0	DNAJC14		GO:0005789,GO:0016021,GO:0015031,GO:0016032	endoplasmic reticulum membrane|integral component of membrane|protein transport|viral process
ENSBGRG00000000343	3	8606684	8610893	4210	*	Exon (ENSBGRT00000000634/ENSBGRG00000000343, exon 5 of 6)	8596101	8612738	16638	1	ENSBGRT00000000634	10583	SLAMF7	SLAM family member 7 [Source:HGNC Symbol;Acc:HGNC:21394]	GO:0016021,GO:0005886,GO:0042802,GO:0002250,GO:0007155,GO:0030101,GO:0042267,GO:0050776	integral component of membrane|plasma membrane|identical protein binding|adaptive immune response|cell adhesion|natural killer cell activation|natural killer cell mediated cytotoxicity|regulation of immune response
ENSBGRG00000000345	4	64601210	64606884	5675	*	5' UTR	64590998	64608421	17424	1	ENSBGRT00000000550	10212	Septin7		GO:0005930,GO:0032154,GO:0000777,GO:0098978,GO:0016020,GO:0015630,GO:0030496,GO:0031514,GO:0031105,GO:0032160,GO:0005940,GO:0005819,GO:0005525,GO:0003924,GO:0032947,GO:0030154,GO:0060271,GO:0000281,GO:0099173,GO:0016476,GO:0000921,GO:0007283	axoneme|cleavage furrow|condensed chromosome kinetochore|glutamatergic synapse|membrane|microtubule cytoskeleton|midbody|motile cilium|septin complex|septin filament array|septin ring|spindle|GTP binding|GTPase activity|protein-containing complex scaffold activity|cell differentiation|cilium assembly|mitotic cytokinesis|postsynapse organization|regulation of embryonic cell shape|septin ring assem…
ENSBGRG00000000350	1	137556437	137556587	151	*	3' UTR	137555887	137621765	65879	2	ENSBGRT00000000578	65178	PLS1	plastin 1 [Source:HGNC Symbol;Acc:HGNC:9090]	GO:0005884,GO:0032432,GO:0005903,GO:0005737,GO:1990357,GO:0051015,GO:0005509,GO:0051017,GO:0051639,GO:0001951,GO:0040018,GO:1903078,GO:0032532,GO:1902896	actin filament|actin filament bundle|brush border|cytoplasm|terminal web|actin filament binding|calcium ion binding|actin filament bundle assembly|actin filament network formation|intestinal D-glucose absorption|positive regulation of multicellular organism growth|positive regulation of protein localization to plasma membrane|regulation of microvillus length|terminal web assembly
ENSBGRG00000000350	1	137603852	137615167	11316	*	Exon (ENSBGRT00000000578/ENSBGRG00000000350, exon 2 of 15)	137555887	137621765	65879	2	ENSBGRT00000000578	6598	PLS1	plastin 1 [Source:HGNC Symbol;Acc:HGNC:9090]	GO:0005884,GO:0032432,GO:0005903,GO:0005737,GO:1990357,GO:0051015,GO:0005509,GO:0051017,GO:0051639,GO:0001951,GO:0040018,GO:1903078,GO:0032532,GO:1902896	actin filament|actin filament bundle|brush border|cytoplasm|terminal web|actin filament binding|calcium ion binding|actin filament bundle assembly|actin filament network formation|intestinal D-glucose absorption|positive regulation of multicellular organism growth|positive regulation of protein localization to plasma membrane|regulation of microvillus length|terminal web assembly
ENSBGRG00000000351	4	64910260	64910407	148	*	3' UTR	64767578	64910849	143272	1	ENSBGRT00000000577	142682	EEPD1	endonuclease/exonuclease/phosphatase family domain containing 1 [Source:HGNC Symbol;Acc:HGNC:22223]	GO:0003677,GO:0006281	DNA binding|DNA repair
ENSBGRG00000000352	4	96004526	96004775	250	*	3' UTR	95852837	96005322	152486	1	ENSBGRT00000000590	151689	IGF2BP3	insulin like growth factor 2 mRNA binding protein 3 [Source:HGNC Symbol;Acc:HGNC:28868]	GO:0005737,GO:0005829,GO:0005634,GO:0003730,GO:0048027,GO:0003723,GO:0045182,GO:0009653,GO:0051028,GO:0017148,GO:0042035,GO:0043488,GO:0006412	cytoplasm|cytosol|nucleus|mRNA 3'-UTR binding|mRNA 5'-UTR binding|RNA binding|translation regulator activity|anatomical structure morphogenesis|mRNA transport|negative regulation of translation|regulation of cytokine biosynthetic process|regulation of mRNA stability|translation
ENSBGRG00000000358	5	110716144	110716970	827	*	3' UTR	110715997	110722194	6198	2	ENSBGRT00000000586	5224
ENSBGRG00000000360	3	20807483	20811344	3862	*	5' UTR	20807333	20813520	6188	1	ENSBGRT00000000628	150	PRPF3	pre-mRNA processing factor 3 [Source:HGNC Symbol;Acc:HGNC:17348]	GO:0015030,GO:0005829,GO:0016607,GO:0005654,GO:0005634,GO:0005681,GO:0071005,GO:0046540,GO:0042802,GO:0003723,GO:0006397,GO:0000398,GO:0008380,GO:0000375,GO:0000244	Cajal body|cytosol|nuclear speck|nucleoplasm|nucleus|spliceosomal complex|U2-type precatalytic spliceosome|U4/U6 x U5 tri-snRNP complex|identical protein binding|RNA binding|mRNA processing|mRNA splicing, via spliceosome|RNA splicing|RNA splicing, via transesterification reactions|spliceosomal tri-snRNP complex assembly	bom03040	Spliceosome
ENSBGRG00000000360	3	20823482	20829469	5988	*	Exon (ENSBGRT00000000601/ENSBGRG00000000360, exon 11 of 16)	20807333	20828599	21267	1	ENSBGRT00000000601	16149	PRPF3	pre-mRNA processing factor 3 [Source:HGNC Symbol;Acc:HGNC:17348]	GO:0015030,GO:0005829,GO:0016607,GO:0005654,GO:0005634,GO:0005681,GO:0071005,GO:0046540,GO:0042802,GO:0003723,GO:0006397,GO:0000398,GO:0008380,GO:0000375,GO:0000244	Cajal body|cytosol|nuclear speck|nucleoplasm|nucleus|spliceosomal complex|U2-type precatalytic spliceosome|U4/U6 x U5 tri-snRNP complex|identical protein binding|RNA binding|mRNA processing|mRNA splicing, via spliceosome|RNA splicing|RNA splicing, via transesterification reactions|spliceosomal tri-snRNP complex assembly	bom03040	Spliceosome
ENSBGRG00000000360	3	20818137	20818960	824	*	Exon (ENSBGRT00000000601/ENSBGRG00000000360, exon 7 of 16)	20807333	20828599	21267	1	ENSBGRT00000000601	10804	PRPF3	pre-mRNA processing factor 3 [Source:HGNC Symbol;Acc:HGNC:17348]	GO:0015030,GO:0005829,GO:0016607,GO:0005654,GO:0005634,GO:0005681,GO:0071005,GO:0046540,GO:0042802,GO:0003723,GO:0006397,GO:0000398,GO:0008380,GO:0000375,GO:0000244	Cajal body|cytosol|nuclear speck|nucleoplasm|nucleus|spliceosomal complex|U2-type precatalytic spliceosome|U4/U6 x U5 tri-snRNP complex|identical protein binding|RNA binding|mRNA processing|mRNA splicing, via spliceosome|RNA splicing|RNA splicing, via transesterification reactions|spliceosomal tri-snRNP complex assembly	bom03040	Spliceosome
ENSBGRG00000000361	3	106660787	106660935	149	*	3' UTR	106484429	106660984	176556	1	ENSBGRT00000000595	176358	SPATA6	spermatogenesis associated 6 [Source:HGNC Symbol;Acc:HGNC:18309]	GO:0005576,GO:0097224,GO:0030154,GO:0044458,GO:0007275,GO:0007283	extracellular region|sperm connecting piece|cell differentiation|motile cilium assembly|multicellular organism development|spermatogenesis
ENSBGRG00000000361	3	106578151	106578298	148	*	Exon (ENSBGRT00000000663/ENSBGRG00000000361, exon 7 of 13)	106484429	106646253	161825	1	ENSBGRT00000000663	93722	SPATA6	spermatogenesis associated 6 [Source:HGNC Symbol;Acc:HGNC:18309]	GO:0005576,GO:0097224,GO:0030154,GO:0044458,GO:0007275,GO:0007283	extracellular region|sperm connecting piece|cell differentiation|motile cilium assembly|multicellular organism development|spermatogenesis
ENSBGRG00000000362	5	47383796	47383946	151	*	5' UTR	47383246	47389403	6158	1	ENSBGRT00000000588	550	tmem198		GO:0031410,GO:0016021,GO:0005886,GO:0012506,GO:0007275,GO:0016055	cytoplasmic vesicle|integral component of membrane|plasma membrane|vesicle membrane|multicellular organism development|Wnt signaling pathway
ENSBGRG00000000366	5	124599978	124600128	151	*	Exon (ENSBGRT00000000608/ENSBGRG00000000366, exon 6 of 6)	124587851	124600208	12358	1	ENSBGRT00000000608	12127	Fam118a	family with sequence similarity 118 member A [Source:HGNC Symbol;Acc:HGNC:1313]	GO:0016021,GO:0042802	integral component of membrane|identical protein binding
ENSBGRG00000000370	8	21576663	21581053	4391	*	3' UTR	21574434	21581950	7517	1	ENSBGRT00000000605	2229	SMIM24		GO:0016021	integral component of membrane
ENSBGRG00000000372	7	52997572	53001753	4182	*	Exon (ENSBGRT00000037752/ENSBGRG00000020338, exon 8 of 9)	52980602	53092148	111547	2	ENSBGRT00000000603	90395	ALG2	ALG2 alpha-1,3/1,6-mannosyltransferase [Source:HGNC Symbol;Acc:HGNC:23159]	GO:0015629,GO:0005737,GO:0005829,GO:0005789,GO:0016021,GO:0016020,GO:0005634,GO:0048471,GO:0000033,GO:0048306,GO:0004378,GO:0102704,GO:0046982,GO:0047485,GO:0006488,GO:0006490,GO:0033577,GO:0051592	actin cytoskeleton|cytoplasm|cytosol|endoplasmic reticulum membrane|integral component of membrane|membrane|nucleus|perinuclear region of cytoplasm|alpha-1,3-mannosyltransferase activity|calcium-dependent protein binding|GDP-Man:Man1GlcNAc2-PP-Dol alpha-1,3-mannosyltransferase activity|GDP-Man:Man2GlcNAc2-PP-dolichol alpha-1,6-mannosyltransferase activity|protein heterodimerization activity|prote…	bom00510,bom00513	N-Glycan biosynthesis|Various types of N-glycan biosynthesis
ENSBGRG00000000372	7	53088396	53089225	830	*	Exon (ENSBGRT00000000603/ENSBGRG00000000372, exon 2 of 3)	52980602	53092148	111547	2	ENSBGRT00000000603	2923	ALG2	ALG2 alpha-1,3/1,6-mannosyltransferase [Source:HGNC Symbol;Acc:HGNC:23159]	GO:0015629,GO:0005737,GO:0005829,GO:0005789,GO:0016021,GO:0016020,GO:0005634,GO:0048471,GO:0000033,GO:0048306,GO:0004378,GO:0102704,GO:0046982,GO:0047485,GO:0006488,GO:0006490,GO:0033577,GO:0051592	actin cytoskeleton|cytoplasm|cytosol|endoplasmic reticulum membrane|integral component of membrane|membrane|nucleus|perinuclear region of cytoplasm|alpha-1,3-mannosyltransferase activity|calcium-dependent protein binding|GDP-Man:Man1GlcNAc2-PP-Dol alpha-1,3-mannosyltransferase activity|GDP-Man:Man2GlcNAc2-PP-dolichol alpha-1,6-mannosyltransferase activity|protein heterodimerization activity|prote…	bom00510,bom00513	N-Glycan biosynthesis|Various types of N-glycan biosynthesis
ENSBGRG00000000375	2	55501329	55502168	840	*	Exon (ENSBGRT00000000611/ENSBGRG00000000375, exon 2 of 2)	55501131	55504100	2970	2	ENSBGRT00000000611	1932	MARS2	methionyl-tRNA synthetase 2, mitochondrial [Source:HGNC Symbol;Acc:HGNC:25133]	GO:0005759,GO:0005739,GO:0005524,GO:0004825,GO:0006431	mitochondrial matrix|mitochondrion|ATP binding|methionine-tRNA ligase activity|methionyl-tRNA aminoacylation	bom00450,bom00970	Selenocompound metabolism|Aminoacyl-tRNA biosynthesis
ENSBGRG00000000376	1	81098304	81099537	1234	*	Exon (ENSBGRT00000000612/ENSBGRG00000000376, exon 3 of 3)	80975689	81099537	123849	1	ENSBGRT00000000612	122615	MB21D2	Mab-21 domain containing 2 [Source:HGNC Symbol;Acc:HGNC:30438]	GO:0045296,GO:0044877	cadherin binding|protein-containing complex binding
ENSBGRG00000000377	3	37573242	37580916	7675	*	3' UTR	37492053	37582406	90354	1	ENSBGRT00000000627	81189	FAM102B	family with sequence similarity 102 member B [Source:HGNC Symbol;Acc:HGNC:27637]
ENSBGRG00000000377	3	37581462	37581760	299	*	3' UTR	37492053	37582406	90354	1	ENSBGRT00000000627	89409	FAM102B	family with sequence similarity 102 member B [Source:HGNC Symbol;Acc:HGNC:27637]
ENSBGRG00000000377	3	37492301	37492450	150	*	5' UTR	37492053	37582406	90354	1	ENSBGRT00000000627	248	FAM102B	family with sequence similarity 102 member B [Source:HGNC Symbol;Acc:HGNC:27637]
ENSBGRG00000000379	7	27308467	27345223	36757	*	5' UTR	27345162	27452103	106942	1	ENSBGRT00000000782	0	MSANTD3	MSANTD3-TMEFF1 readthrough [Source:HGNC Symbol;Acc:HGNC:38838]	GO:0042802	identical protein binding
ENSBGRG00000000379	7	27452094	27453484	1391	*	5' UTR	27280681	27452442	171762	1	ENSBGRT00000000625	171413	MSANTD3	MSANTD3-TMEFF1 readthrough [Source:HGNC Symbol;Acc:HGNC:38838]	GO:0042802	identical protein binding
ENSBGRG00000000380	5	116603020	116603249	230	*	Exon (ENSBGRT00000000738/ENSBGRG00000000380, exon 36 of 37)	116517030	116603249	86220	1	ENSBGRT00000000738	85990	Cacna1c		GO:0002095,GO:0030054,GO:0009986,GO:0005737,GO:0030425,GO:0043198,GO:0098978,GO:0016021,GO:0005887,GO:0099055,GO:0099056,GO:1990454,GO:0016020,GO:0043025,GO:0043204,GO:0005886,GO:0014069,GO:0045211,GO:0042734,GO:0032991,GO:0042383,GO:0030315,GO:0005891,GO:0030018,GO:0051393,GO:0005516,GO:0019899,GO:0008331,GO:0044325,GO:0046872,GO:0019904,GO:0051721,GO:0031369,GO:0005245,GO:0086056,GO:0086007,GO:…	caveolar macromolecular signaling complex|cell junction|cell surface|cytoplasm|dendrite|dendritic shaft|glutamatergic synapse|integral component of membrane|integral component of plasma membrane|integral component of postsynaptic membrane|integral component of presynaptic membrane|L-type voltage-gated calcium channel complex|membrane|neuronal cell body|perikaryon|plasma membrane|postsynaptic dens…	bom04010,bom04020,bom04022,bom04024,bom04260,bom04261,bom04270,bom04713,bom04720,bom04723,bom04724,bom04725,bom04726,bom04727,bom04728,bom04742,bom04911,bom04912,bom04921,bom04924,bom04925,bom04927,bom04929,bom04930,bom04934,bom04935,bom05010,bom05020,bom05022,bom05031,bom05410,bom05412,bom05414	MAPK signaling pathway|Calcium signaling pathway|cGMP-PKG signaling pathway|cAMP signaling pathway|Cardiac muscle contraction|Adrenergic signaling in cardiomyocytes|Vascular smooth muscle contraction|Circadian entrainment|Long-term potentiation|Retrograde endocannabinoid signaling|Glutamatergic synapse|Cholinergic synapse|Serotonergic synapse|GABAergic synapse|Dopaminergic synapse|Taste transduct…
ENSBGRG00000000384	3	63550973	63553484	2512	*	3' UTR	63542881	63553484	10604	1	ENSBGRT00000000626	8092	BCL10	BCL10 immune signaling adaptor [Source:HGNC Symbol;Acc:HGNC:989]			bom04064,bom04625,bom04660,bom04662,bom05152	NF-kappa B signaling pathway|C-type lectin receptor signaling pathway|T cell receptor signaling pathway|B cell receptor signaling pathway|Tuberculosis
ENSBGRG00000000386	5	110739233	110740098	866	*	Exon (ENSBGRT00000000636/ENSBGRG00000000386, exon 6 of 7)	110737148	110741293	4146	1	ENSBGRT00000000636	2085	Mlf2	myeloid leukemia factor 2 [Source:HGNC Symbol;Acc:HGNC:7126]	GO:0005737,GO:0005634,GO:0003677,GO:0006952,GO:0006355	cytoplasm|nucleus|DNA binding|defense response|regulation of transcription, DNA-templated
ENSBGRG00000000387	5	47391049	47391199	151	*	3' UTR	47390749	47398385	7637	2	ENSBGRT00000000644	7186	MMP19	matrix metallopeptidase 19 [Source:HGNC Symbol;Acc:HGNC:7165]
ENSBGRG00000000387	5	47391299	47391599	301	*	3' UTR	47390749	47398385	7637	2	ENSBGRT00000000644	6786	MMP19	matrix metallopeptidase 19 [Source:HGNC Symbol;Acc:HGNC:7165]
ENSBGRG00000000389	7	73416044	73417656	1613	*	Exon (ENSBGRT00000000658/ENSBGRG00000000389, exon 5 of 25)	73345419	73473799	128381	2	ENSBGRT00000000658	56143	SMC5		GO:0030054,GO:0000781,GO:0035061,GO:0016607,GO:0005654,GO:0005634,GO:0016605,GO:0000803,GO:0035861,GO:0030915,GO:0005524,GO:0051301,GO:0006974,GO:0090398,GO:0000724,GO:0051984,GO:0034184,GO:0007062,GO:0000722	cell junction|chromosome, telomeric region|interchromatin granule|nuclear speck|nucleoplasm|nucleus|PML body|sex chromosome|site of double-strand break|Smc5-Smc6 complex|ATP binding|cell division|cellular response to DNA damage stimulus|cellular senescence|double-strand break repair via homologous recombination|positive regulation of chromosome segregation|positive regulation of maintenance of mi…
ENSBGRG00000000389	7	73381185	73412683	31499	*	Exon (ENSBGRT00000000658/ENSBGRG00000000389, exon 7 of 25)	73345419	73473799	128381	2	ENSBGRT00000000658	61116	SMC5		GO:0030054,GO:0000781,GO:0035061,GO:0016607,GO:0005654,GO:0005634,GO:0016605,GO:0000803,GO:0035861,GO:0030915,GO:0005524,GO:0051301,GO:0006974,GO:0090398,GO:0000724,GO:0051984,GO:0034184,GO:0007062,GO:0000722	cell junction|chromosome, telomeric region|interchromatin granule|nuclear speck|nucleoplasm|nucleus|PML body|sex chromosome|site of double-strand break|Smc5-Smc6 complex|ATP binding|cell division|cellular response to DNA damage stimulus|cellular senescence|double-strand break repair via homologous recombination|positive regulation of chromosome segregation|positive regulation of maintenance of mi…
ENSBGRG00000000389	7	73350135	73358912	8778	*	Exon (ENSBGRT00000000658/ENSBGRG00000000389, exon 16 of 25)	73345419	73473799	128381	2	ENSBGRT00000000658	114887	SMC5		GO:0030054,GO:0000781,GO:0035061,GO:0016607,GO:0005654,GO:0005634,GO:0016605,GO:0000803,GO:0035861,GO:0030915,GO:0005524,GO:0051301,GO:0006974,GO:0090398,GO:0000724,GO:0051984,GO:0034184,GO:0007062,GO:0000722	cell junction|chromosome, telomeric region|interchromatin granule|nuclear speck|nucleoplasm|nucleus|PML body|sex chromosome|site of double-strand break|Smc5-Smc6 complex|ATP binding|cell division|cellular response to DNA damage stimulus|cellular senescence|double-strand break repair via homologous recombination|positive regulation of chromosome segregation|positive regulation of maintenance of mi…
ENSBGRG00000000389	7	73473351	73473550	200	*	Exon (ENSBGRT00000000658/ENSBGRG00000000389, exon 1 of 25)	73345419	73473799	128381	2	ENSBGRT00000000658	249	SMC5		GO:0030054,GO:0000781,GO:0035061,GO:0016607,GO:0005654,GO:0005634,GO:0016605,GO:0000803,GO:0035861,GO:0030915,GO:0005524,GO:0051301,GO:0006974,GO:0090398,GO:0000724,GO:0051984,GO:0034184,GO:0007062,GO:0000722	cell junction|chromosome, telomeric region|interchromatin granule|nuclear speck|nucleoplasm|nucleus|PML body|sex chromosome|site of double-strand break|Smc5-Smc6 complex|ATP binding|cell division|cellular response to DNA damage stimulus|cellular senescence|double-strand break repair via homologous recombination|positive regulation of chromosome segregation|positive regulation of maintenance of mi…
ENSBGRG00000000389	7	73348314	73349582	1269	*	Exon (ENSBGRT00000000658/ENSBGRG00000000389, exon 20 of 25)	73345419	73473799	128381	2	ENSBGRT00000000658	124217	SMC5		GO:0030054,GO:0000781,GO:0035061,GO:0016607,GO:0005654,GO:0005634,GO:0016605,GO:0000803,GO:0035861,GO:0030915,GO:0005524,GO:0051301,GO:0006974,GO:0090398,GO:0000724,GO:0051984,GO:0034184,GO:0007062,GO:0000722	cell junction|chromosome, telomeric region|interchromatin granule|nuclear speck|nucleoplasm|nucleus|PML body|sex chromosome|site of double-strand break|Smc5-Smc6 complex|ATP binding|cell division|cellular response to DNA damage stimulus|cellular senescence|double-strand break repair via homologous recombination|positive regulation of chromosome segregation|positive regulation of maintenance of mi…
ENSBGRG00000000389	7	73359012	73363538	4527	*	Exon (ENSBGRT00000000658/ENSBGRG00000000389, exon 14 of 25)	73345419	73473799	128381	2	ENSBGRT00000000658	110261	SMC5		GO:0030054,GO:0000781,GO:0035061,GO:0016607,GO:0005654,GO:0005634,GO:0016605,GO:0000803,GO:0035861,GO:0030915,GO:0005524,GO:0051301,GO:0006974,GO:0090398,GO:0000724,GO:0051984,GO:0034184,GO:0007062,GO:0000722	cell junction|chromosome, telomeric region|interchromatin granule|nuclear speck|nucleoplasm|nucleus|PML body|sex chromosome|site of double-strand break|Smc5-Smc6 complex|ATP binding|cell division|cellular response to DNA damage stimulus|cellular senescence|double-strand break repair via homologous recombination|positive regulation of chromosome segregation|positive regulation of maintenance of mi…
ENSBGRG00000000392	6	54775726	54781484	5759	*	Exon (ENSBGRT00000000642/ENSBGRG00000000392, exon 5 of 6)	54744150	54781484	37335	1	ENSBGRT00000000642	31576	SGCB	sarcoglycan beta [Source:HGNC Symbol;Acc:HGNC:10806]	GO:0005737,GO:0005856,GO:0016021,GO:0016012,GO:0042383,GO:0055013,GO:0048747,GO:0007517,GO:0097084	cytoplasm|cytoskeleton|integral component of membrane|sarcoglycan complex|sarcolemma|cardiac muscle cell development|muscle fiber development|muscle organ development|vascular smooth muscle cell development	bom05410,bom05412,bom05414,bom05416	Hypertrophic cardiomyopathy|Arrhythmogenic right ventricular cardiomyopathy|Dilated cardiomyopathy|Viral myocarditis
ENSBGRG00000000392	6	54756653	54774239	17587	*	Exon (ENSBGRT00000000642/ENSBGRG00000000392, exon 2 of 6)	54744150	54781484	37335	1	ENSBGRT00000000642	12503	SGCB	sarcoglycan beta [Source:HGNC Symbol;Acc:HGNC:10806]	GO:0005737,GO:0005856,GO:0016021,GO:0016012,GO:0042383,GO:0055013,GO:0048747,GO:0007517,GO:0097084	cytoplasm|cytoskeleton|integral component of membrane|sarcoglycan complex|sarcolemma|cardiac muscle cell development|muscle fiber development|muscle organ development|vascular smooth muscle cell development	bom05410,bom05412,bom05414,bom05416	Hypertrophic cardiomyopathy|Arrhythmogenic right ventricular cardiomyopathy|Dilated cardiomyopathy|Viral myocarditis
ENSBGRG00000000393	8	18750629	18750990	362	*	Exon (ENSBGRT00000000655/ENSBGRG00000000393, exon 22 of 23)	18741052	18751539	10488	1	ENSBGRT00000000655	9577	DENND1C	DENN domain containing 1C [Source:HGNC Symbol;Acc:HGNC:26225]	GO:0030136,GO:0005829,GO:0043231,GO:1901981,GO:0017137,GO:0017112,GO:0032456,GO:0006897	clathrin-coated vesicle|cytosol|intracellular membrane-bounded organelle|phosphatidylinositol phosphate binding|Rab GTPase binding|Rab guanyl-nucleotide exchange factor activity|endocytic recycling|endocytosis
ENSBGRG00000000393	8	18751389	18751539	151	*	Exon (ENSBGRT00000000655/ENSBGRG00000000393, exon 23 of 23)	18741052	18751539	10488	1	ENSBGRT00000000655	10337	DENND1C	DENN domain containing 1C [Source:HGNC Symbol;Acc:HGNC:26225]	GO:0030136,GO:0005829,GO:0043231,GO:1901981,GO:0017137,GO:0017112,GO:0032456,GO:0006897	clathrin-coated vesicle|cytosol|intracellular membrane-bounded organelle|phosphatidylinositol phosphate binding|Rab GTPase binding|Rab guanyl-nucleotide exchange factor activity|endocytic recycling|endocytosis
ENSBGRG00000000395	7	8916111	8991761	75651	*	Exon (ENSBGRT00000000651/ENSBGRG00000000395, exon 2 of 10)	8913623	9002385	88763	1	ENSBGRT00000000651	2488	PPP2R2A	protein phosphatase 2 regulatory subunit Balpha [Source:HGNC Symbol;Acc:HGNC:9304]	GO:0000159,GO:0019888	protein phosphatase type 2A complex|protein phosphatase regulator activity	bom03015,bom04071,bom04151,bom04152,bom04261,bom04390,bom04530,bom04728,bom05142,bom05160,bom05165	mRNA surveillance pathway|Sphingolipid signaling pathway|PI3K-Akt signaling pathway|AMPK signaling pathway|Adrenergic signaling in cardiomyocytes|Hippo signaling pathway|Tight junction|Dopaminergic synapse|Chagas disease|Hepatitis C|Human papillomavirus infection
ENSBGRG00000000395	7	9001032	9002285	1254	*	Exon (ENSBGRT00000000651/ENSBGRG00000000395, exon 10 of 10)	8913623	9002385	88763	1	ENSBGRT00000000651	87409	PPP2R2A	protein phosphatase 2 regulatory subunit Balpha [Source:HGNC Symbol;Acc:HGNC:9304]	GO:0000159,GO:0019888	protein phosphatase type 2A complex|protein phosphatase regulator activity	bom03015,bom04071,bom04151,bom04152,bom04261,bom04390,bom04530,bom04728,bom05142,bom05160,bom05165	mRNA surveillance pathway|Sphingolipid signaling pathway|PI3K-Akt signaling pathway|AMPK signaling pathway|Adrenergic signaling in cardiomyocytes|Hippo signaling pathway|Tight junction|Dopaminergic synapse|Chagas disease|Hepatitis C|Human papillomavirus infection
ENSBGRG00000000395	7	8913922	8914072	151	*	5' UTR	8913623	9002385	88763	1	ENSBGRT00000000651	299	PPP2R2A	protein phosphatase 2 regulatory subunit Balpha [Source:HGNC Symbol;Acc:HGNC:9304]	GO:0000159,GO:0019888	protein phosphatase type 2A complex|protein phosphatase regulator activity	bom03015,bom04071,bom04151,bom04152,bom04261,bom04390,bom04530,bom04728,bom05142,bom05160,bom05165	mRNA surveillance pathway|Sphingolipid signaling pathway|PI3K-Akt signaling pathway|AMPK signaling pathway|Adrenergic signaling in cardiomyocytes|Hippo signaling pathway|Tight junction|Dopaminergic synapse|Chagas disease|Hepatitis C|Human papillomavirus infection
ENSBGRG00000000397	6	96062455	96099384	36930	*	Exon (ENSBGRT00000000752/ENSBGRG00000000397, exon 4 of 10)	95939965	96100049	160085	1	ENSBGRT00000000752	122490	PDLIM5	PDZ and LIM domain 5 [Source:HGNC Symbol;Acc:HGNC:17468]	GO:0015629,GO:0005913,GO:0005829,GO:0016020,GO:0043005,GO:0014069,GO:0045211,GO:0003779,GO:0042805,GO:0098641,GO:0046872,GO:0005080,GO:0047485,GO:0061049,GO:0061001,GO:0051963	actin cytoskeleton|cell-cell adherens junction|cytosol|membrane|neuron projection|postsynaptic density|postsynaptic membrane|actin binding|actinin binding|cadherin binding involved in cell-cell adhesion|metal ion binding|protein kinase C binding|protein N-terminus binding|cell growth involved in cardiac muscle cell development|regulation of dendritic spine morphogenesis|regulation of synapse asse…
ENSBGRG00000000398	8	12864736	12865130	395	*	3' UTR	12862676	12878690	16015	2	ENSBGRT00000000666	13560	ASF1B	anti-silencing function 1B histone chaperone [Source:HGNC Symbol;Acc:HGNC:20996]	GO:0000790,GO:0005654,GO:0032991,GO:0042393,GO:0001835,GO:0006335,GO:0006336	nuclear chromatin|nucleoplasm|protein-containing complex|histone binding|blastocyst hatching|DNA replication-dependent nucleosome assembly|DNA replication-independent nucleosome assembly
ENSBGRG00000000402	4	64997045	64997193	149	*	Exon (ENSBGRT00000000777/ENSBGRG00000000402, exon 2 of 7)	64948467	65012958	64492	2	ENSBGRT00000000777	15765	Kiaa0895	KIAA0895 [Source:HGNC Symbol;Acc:HGNC:22206]
ENSBGRG00000000405	3	115755448	115755598	151	*	3' UTR	115754101	115767402	13302	2	ENSBGRT00000000818	11804	MFSD2A	major facilitator superfamily domain containing 2A [Source:HGNC Symbol;Acc:HGNC:25897]	GO:0005789,GO:0005887,GO:0005886,GO:0015245,GO:0051978,GO:0005548,GO:0015293,GO:0060856,GO:0015908,GO:0021766,GO:1990379,GO:0051977,GO:0006656,GO:0045056	endoplasmic reticulum membrane|integral component of plasma membrane|plasma membrane|fatty acid transmembrane transporter activity|lysophospholipid transporter activity|phospholipid transporter activity|symporter activity|establishment of blood-brain barrier|fatty acid transport|hippocampus development|lipid transport across blood brain barrier|lysophospholipid transport|phosphatidylcholine biosy…
ENSBGRG00000000406	2	55541007	55541254	248	*	Exon (ENSBGRT00000000673/ENSBGRG00000000406, exon 4 of 9)	55518132	55604374	86243	1	ENSBGRT00000000673	22875	RFTN2	raftlin family member 2 [Source:HGNC Symbol;Acc:HGNC:26402]	GO:0005886,GO:0033227,GO:0043330	plasma membrane|dsRNA transport|response to exogenous dsRNA
ENSBGRG00000000406	2	55557799	55604374	46576	*	Exon (ENSBGRT00000000673/ENSBGRG00000000406, exon 7 of 9)	55518132	55604374	86243	1	ENSBGRT00000000673	39667	RFTN2	raftlin family member 2 [Source:HGNC Symbol;Acc:HGNC:26402]	GO:0005886,GO:0033227,GO:0043330	plasma membrane|dsRNA transport|response to exogenous dsRNA
ENSBGRG00000000408	5	4323375	4343695	20321	*	Exon (ENSBGRT00000000760/ENSBGRG00000000408, exon 7 of 23)	4271251	4463628	192378	2	ENSBGRT00000000760	119933	LRP6	LDL receptor related protein 6 [Source:HGNC Symbol;Acc:HGNC:6698]	GO:0005901,GO:0009986,GO:0031410,GO:0031901,GO:0005783,GO:0005576,GO:0016021,GO:0043025,GO:0005886,GO:0045202,GO:1990909,GO:1990851,GO:0034185,GO:1904928,GO:0071936,GO:0005109,GO:0042802,GO:0019210,GO:0005041,GO:0042803,GO:0005102,GO:0019534,GO:0042813,GO:0017147,GO:0009952,GO:0090245,GO:1904886,GO:0060349,GO:0046849,GO:0060444,GO:0060070,GO:0044335,GO:0044340,GO:0098609,GO:0071397,GO:0021587,GO:…	caveola|cell surface|cytoplasmic vesicle|early endosome membrane|endoplasmic reticulum|extracellular region|integral component of membrane|neuronal cell body|plasma membrane|synapse|Wnt signalosome|Wnt-Frizzled-LRP5/6 complex|apolipoprotein binding|coreceptor activity involved in canonical Wnt signaling pathway|coreceptor activity involved in Wnt signaling pathway|frizzled binding|identical prote…	bom04150,bom04310,bom04928,bom05010,bom05022,bom05200,bom05224,bom05225,bom05226	mTOR signaling pathway|Wnt signaling pathway|Parathyroid hormone synthesis, secretion and action|Alzheimer disease|Pathways of neurodegeneration - multiple diseases|Pathways in cancer|Breast cancer|Hepatocellular carcinoma|Gastric cancer
ENSBGRG00000000408	5	4271400	4271798	399	*	3' UTR	4271251	4463628	192378	2	ENSBGRT00000000760	191830	LRP6	LDL receptor related protein 6 [Source:HGNC Symbol;Acc:HGNC:6698]	GO:0005901,GO:0009986,GO:0031410,GO:0031901,GO:0005783,GO:0005576,GO:0016021,GO:0043025,GO:0005886,GO:0045202,GO:1990909,GO:1990851,GO:0034185,GO:1904928,GO:0071936,GO:0005109,GO:0042802,GO:0019210,GO:0005041,GO:0042803,GO:0005102,GO:0019534,GO:0042813,GO:0017147,GO:0009952,GO:0090245,GO:1904886,GO:0060349,GO:0046849,GO:0060444,GO:0060070,GO:0044335,GO:0044340,GO:0098609,GO:0071397,GO:0021587,GO:…	caveola|cell surface|cytoplasmic vesicle|early endosome membrane|endoplasmic reticulum|extracellular region|integral component of membrane|neuronal cell body|plasma membrane|synapse|Wnt signalosome|Wnt-Frizzled-LRP5/6 complex|apolipoprotein binding|coreceptor activity involved in canonical Wnt signaling pathway|coreceptor activity involved in Wnt signaling pathway|frizzled binding|identical prote…	bom04150,bom04310,bom04928,bom05010,bom05022,bom05200,bom05224,bom05225,bom05226	mTOR signaling pathway|Wnt signaling pathway|Parathyroid hormone synthesis, secretion and action|Alzheimer disease|Pathways of neurodegeneration - multiple diseases|Pathways in cancer|Breast cancer|Hepatocellular carcinoma|Gastric cancer
ENSBGRG00000000408	5	4441442	4441591	150	*	Exon (ENSBGRT00000000760/ENSBGRG00000000408, exon 2 of 23)	4271251	4463628	192378	2	ENSBGRT00000000760	22037	LRP6	LDL receptor related protein 6 [Source:HGNC Symbol;Acc:HGNC:6698]	GO:0005901,GO:0009986,GO:0031410,GO:0031901,GO:0005783,GO:0005576,GO:0016021,GO:0043025,GO:0005886,GO:0045202,GO:1990909,GO:1990851,GO:0034185,GO:1904928,GO:0071936,GO:0005109,GO:0042802,GO:0019210,GO:0005041,GO:0042803,GO:0005102,GO:0019534,GO:0042813,GO:0017147,GO:0009952,GO:0090245,GO:1904886,GO:0060349,GO:0046849,GO:0060444,GO:0060070,GO:0044335,GO:0044340,GO:0098609,GO:0071397,GO:0021587,GO:…	caveola|cell surface|cytoplasmic vesicle|early endosome membrane|endoplasmic reticulum|extracellular region|integral component of membrane|neuronal cell body|plasma membrane|synapse|Wnt signalosome|Wnt-Frizzled-LRP5/6 complex|apolipoprotein binding|coreceptor activity involved in canonical Wnt signaling pathway|coreceptor activity involved in Wnt signaling pathway|frizzled binding|identical prote…	bom04150,bom04310,bom04928,bom05010,bom05022,bom05200,bom05224,bom05225,bom05226	mTOR signaling pathway|Wnt signaling pathway|Parathyroid hormone synthesis, secretion and action|Alzheimer disease|Pathways of neurodegeneration - multiple diseases|Pathways in cancer|Breast cancer|Hepatocellular carcinoma|Gastric cancer
ENSBGRG00000000408	5	4315774	4320800	5027	*	Exon (ENSBGRT00000000760/ENSBGRG00000000408, exon 9 of 23)	4271251	4463628	192378	2	ENSBGRT00000000760	142828	LRP6	LDL receptor related protein 6 [Source:HGNC Symbol;Acc:HGNC:6698]	GO:0005901,GO:0009986,GO:0031410,GO:0031901,GO:0005783,GO:0005576,GO:0016021,GO:0043025,GO:0005886,GO:0045202,GO:1990909,GO:1990851,GO:0034185,GO:1904928,GO:0071936,GO:0005109,GO:0042802,GO:0019210,GO:0005041,GO:0042803,GO:0005102,GO:0019534,GO:0042813,GO:0017147,GO:0009952,GO:0090245,GO:1904886,GO:0060349,GO:0046849,GO:0060444,GO:0060070,GO:0044335,GO:0044340,GO:0098609,GO:0071397,GO:0021587,GO:…	caveola|cell surface|cytoplasmic vesicle|early endosome membrane|endoplasmic reticulum|extracellular region|integral component of membrane|neuronal cell body|plasma membrane|synapse|Wnt signalosome|Wnt-Frizzled-LRP5/6 complex|apolipoprotein binding|coreceptor activity involved in canonical Wnt signaling pathway|coreceptor activity involved in Wnt signaling pathway|frizzled binding|identical prote…	bom04150,bom04310,bom04928,bom05010,bom05022,bom05200,bom05224,bom05225,bom05226	mTOR signaling pathway|Wnt signaling pathway|Parathyroid hormone synthesis, secretion and action|Alzheimer disease|Pathways of neurodegeneration - multiple diseases|Pathways in cancer|Breast cancer|Hepatocellular carcinoma|Gastric cancer
ENSBGRG00000000408	5	4343795	4345104	1310	*	Exon (ENSBGRT00000000760/ENSBGRG00000000408, exon 6 of 23)	4271251	4463628	192378	2	ENSBGRT00000000760	118524	LRP6	LDL receptor related protein 6 [Source:HGNC Symbol;Acc:HGNC:6698]	GO:0005901,GO:0009986,GO:0031410,GO:0031901,GO:0005783,GO:0005576,GO:0016021,GO:0043025,GO:0005886,GO:0045202,GO:1990909,GO:1990851,GO:0034185,GO:1904928,GO:0071936,GO:0005109,GO:0042802,GO:0019210,GO:0005041,GO:0042803,GO:0005102,GO:0019534,GO:0042813,GO:0017147,GO:0009952,GO:0090245,GO:1904886,GO:0060349,GO:0046849,GO:0060444,GO:0060070,GO:0044335,GO:0044340,GO:0098609,GO:0071397,GO:0021587,GO:…	caveola|cell surface|cytoplasmic vesicle|early endosome membrane|endoplasmic reticulum|extracellular region|integral component of membrane|neuronal cell body|plasma membrane|synapse|Wnt signalosome|Wnt-Frizzled-LRP5/6 complex|apolipoprotein binding|coreceptor activity involved in canonical Wnt signaling pathway|coreceptor activity involved in Wnt signaling pathway|frizzled binding|identical prote…	bom04150,bom04310,bom04928,bom05010,bom05022,bom05200,bom05224,bom05225,bom05226	mTOR signaling pathway|Wnt signaling pathway|Parathyroid hormone synthesis, secretion and action|Alzheimer disease|Pathways of neurodegeneration - multiple diseases|Pathways in cancer|Breast cancer|Hepatocellular carcinoma|Gastric cancer
ENSBGRG00000000411	3	63564034	63564281	248	*	3' UTR	63563106	63566258	3153	1	ENSBGRT00000000750	928		chromosome 1 open reading frame 52 [Source:HGNC Symbol;Acc:HGNC:24871]	GO:0005634	nucleus
ENSBGRG00000000411	3	63563155	63563304	150	*	Exon (ENSBGRT00000000750/ENSBGRG00000000411, exon 1 of 2)	63563106	63566258	3153	1	ENSBGRT00000000750	49		chromosome 1 open reading frame 52 [Source:HGNC Symbol;Acc:HGNC:24871]	GO:0005634	nucleus
ENSBGRG00000000412	7	105047876	105048024	149	*	3' UTR	105047282	105048418	1137	1	ENSBGRT00000000676	594	ATP6V0C		GO:0016021,GO:0033179,GO:0005774,GO:0046961,GO:0031625,GO:0015991,GO:0030177	integral component of membrane|proton-transporting V-type ATPase, V0 domain|vacuolar membrane|proton-transporting ATPase activity, rotational mechanism|ubiquitin protein ligase binding|ATP hydrolysis coupled proton transport|positive regulation of Wnt signaling pathway	bom00190,bom04142,bom04145,bom04721,bom04966,bom05152,bom05165,bom05323	Oxidative phosphorylation|Lysosome|Phagosome|Synaptic vesicle cycle|Collecting duct acid secretion|Tuberculosis|Human papillomavirus infection|Rheumatoid arthritis
ENSBGRG00000000418	1	81847307	81847830	524	*	Exon (ENSBGRT00000000706/ENSBGRG00000000418, exon 5 of 5)	81173014	81847830	674817	1	ENSBGRT00000000706	674293	FGF12	fibroblast growth factor 12 [Source:HGNC Symbol;Acc:HGNC:3668]	GO:0005615,GO:0005622,GO:0005634,GO:0008083,GO:0008201,GO:0044325,GO:0017080,GO:0008344,GO:0086002,GO:0007267,GO:0007268,GO:0008543,GO:0007507,GO:0007254,GO:2001258,GO:0007399,GO:0050905,GO:0010765,GO:0003254,GO:0098908,GO:1902305,GO:2000649,GO:1905150,GO:0007165	extracellular space|intracellular|nucleus|growth factor activity|heparin binding|ion channel binding|sodium channel regulator activity|adult locomotory behavior|cardiac muscle cell action potential involved in contraction|cell-cell signaling|chemical synaptic transmission|fibroblast growth factor receptor signaling pathway|heart development|JNK cascade|negative regulation of cation channel activi…
ENSBGRG00000000419	3	37597067	37597415	349	*	Exon (ENSBGRT00000000696/ENSBGRG00000000419, exon 9 of 9)	37593445	37638395	44951	2	ENSBGRT00000000696	40980	HENMT1	HEN methyltransferase 1 [Source:HGNC Symbol;Acc:HGNC:26400]	GO:0005737,GO:0005634,GO:0043186,GO:0046872,GO:0008171,GO:0003723,GO:0008173,GO:0034587,GO:0030422,GO:0001510	cytoplasm|nucleus|P granule|metal ion binding|O-methyltransferase activity|RNA binding|RNA methyltransferase activity|piRNA metabolic process|production of siRNA involved in RNA interference|RNA methylation
ENSBGRG00000000419	3	37635422	37638796	3375	*	5' UTR	37593445	37638395	44951	2	ENSBGRT00000000696	0	HENMT1	HEN methyltransferase 1 [Source:HGNC Symbol;Acc:HGNC:26400]	GO:0005737,GO:0005634,GO:0043186,GO:0046872,GO:0008171,GO:0003723,GO:0008173,GO:0034587,GO:0030422,GO:0001510	cytoplasm|nucleus|P granule|metal ion binding|O-methyltransferase activity|RNA binding|RNA methyltransferase activity|piRNA metabolic process|production of siRNA involved in RNA interference|RNA methylation
ENSBGRG00000000420	2	5069816	5075709	5894	*	Exon (ENSBGRT00000001139/ENSBGRG00000000420, exon 11 of 34)	4980451	5362245	381795	2	ENSBGRT00000001139	286536	EIF4G3	eukaryotic translation initiation factor 4 gamma 3 [Source:HGNC Symbol;Acc:HGNC:3298]	GO:0005829,GO:0016281,GO:0003729,GO:0003723,GO:0000339,GO:0008135,GO:0003743,GO:0006446	cytosol|eukaryotic translation initiation factor 4F complex|mRNA binding|RNA binding|RNA cap binding|translation factor activity, RNA binding|translation initiation factor activity|regulation of translational initiation	bom03013,bom05416	RNA transport|Viral myocarditis
ENSBGRG00000000420	2	5117833	5126812	8980	*	Exon (ENSBGRT00000001139/ENSBGRG00000000420, exon 9 of 34)	4980451	5362245	381795	2	ENSBGRT00000001139	235433	EIF4G3	eukaryotic translation initiation factor 4 gamma 3 [Source:HGNC Symbol;Acc:HGNC:3298]	GO:0005829,GO:0016281,GO:0003729,GO:0003723,GO:0000339,GO:0008135,GO:0003743,GO:0006446	cytosol|eukaryotic translation initiation factor 4F complex|mRNA binding|RNA binding|RNA cap binding|translation factor activity, RNA binding|translation initiation factor activity|regulation of translational initiation	bom03013,bom05416	RNA transport|Viral myocarditis
ENSBGRG00000000420	2	5058182	5064832	6651	*	Exon (ENSBGRT00000001139/ENSBGRG00000000420, exon 15 of 34)	4980451	5362245	381795	2	ENSBGRT00000001139	297413	EIF4G3	eukaryotic translation initiation factor 4 gamma 3 [Source:HGNC Symbol;Acc:HGNC:3298]	GO:0005829,GO:0016281,GO:0003729,GO:0003723,GO:0000339,GO:0008135,GO:0003743,GO:0006446	cytosol|eukaryotic translation initiation factor 4F complex|mRNA binding|RNA binding|RNA cap binding|translation factor activity, RNA binding|translation initiation factor activity|regulation of translational initiation	bom03013,bom05416	RNA transport|Viral myocarditis
ENSBGRG00000000420	2	4980501	4980751	251	*	3' UTR	4980451	5362245	381795	2	ENSBGRT00000001139	381494	EIF4G3	eukaryotic translation initiation factor 4 gamma 3 [Source:HGNC Symbol;Acc:HGNC:3298]	GO:0005829,GO:0016281,GO:0003729,GO:0003723,GO:0000339,GO:0008135,GO:0003743,GO:0006446	cytosol|eukaryotic translation initiation factor 4F complex|mRNA binding|RNA binding|RNA cap binding|translation factor activity, RNA binding|translation initiation factor activity|regulation of translational initiation	bom03013,bom05416	RNA transport|Viral myocarditis
ENSBGRG00000000421	8	21601792	21601941	150	*	Exon (ENSBGRT00000000808/ENSBGRG00000000421, exon 8 of 11)	21590418	21671184	80767	2	ENSBGRT00000000808	69243	NFIC		GO:0005634,GO:0003677,GO:0000981,GO:0006260,GO:0000122,GO:0045944	nucleus|DNA binding|DNA-binding transcription factor activity, RNA polymerase II-specific|DNA replication|negative regulation of transcription by RNA polymerase II|positive regulation of transcription by RNA polymerase II
ENSBGRG00000000421	8	21660005	21660250	246	*	5' UTR	21590418	21671184	80767	2	ENSBGRT00000000808	10934	NFIC		GO:0005634,GO:0003677,GO:0000981,GO:0006260,GO:0000122,GO:0045944	nucleus|DNA binding|DNA-binding transcription factor activity, RNA polymerase II-specific|DNA replication|negative regulation of transcription by RNA polymerase II|positive regulation of transcription by RNA polymerase II
ENSBGRG00000000421	8	21592257	21593052	796	*	3' UTR	21590418	21671184	80767	2	ENSBGRT00000000808	78132	NFIC		GO:0005634,GO:0003677,GO:0000981,GO:0006260,GO:0000122,GO:0045944	nucleus|DNA binding|DNA-binding transcription factor activity, RNA polymerase II-specific|DNA replication|negative regulation of transcription by RNA polymerase II|positive regulation of transcription by RNA polymerase II
ENSBGRG00000000421	8	21590468	21590667	200	*	3' UTR	21590418	21671184	80767	2	ENSBGRT00000000808	80517	NFIC		GO:0005634,GO:0003677,GO:0000981,GO:0006260,GO:0000122,GO:0045944	nucleus|DNA binding|DNA-binding transcription factor activity, RNA polymerase II-specific|DNA replication|negative regulation of transcription by RNA polymerase II|positive regulation of transcription by RNA polymerase II
ENSBGRG00000000421	8	21661401	21671068	9668	*	Exon (ENSBGRT00000000808/ENSBGRG00000000421, exon 1 of 11)	21590418	21671184	80767	2	ENSBGRT00000000808	116	NFIC		GO:0005634,GO:0003677,GO:0000981,GO:0006260,GO:0000122,GO:0045944	nucleus|DNA binding|DNA-binding transcription factor activity, RNA polymerase II-specific|DNA replication|negative regulation of transcription by RNA polymerase II|positive regulation of transcription by RNA polymerase II
ENSBGRG00000000422	3	20940546	20940694	149	*	Exon (ENSBGRT00000000804/ENSBGRG00000000422, exon 12 of 14)	20839780	20942258	102479	1	ENSBGRT00000000804	100766	Rprd2	regulation of nuclear pre-mRNA domain containing 2 [Source:HGNC Symbol;Acc:HGNC:29039]	GO:0016591	RNA polymerase II, holoenzyme
ENSBGRG00000000422	3	20938567	20938864	298	*	Exon (ENSBGRT00000000804/ENSBGRG00000000422, exon 12 of 14)	20839780	20942258	102479	1	ENSBGRT00000000804	98787	Rprd2	regulation of nuclear pre-mRNA domain containing 2 [Source:HGNC Symbol;Acc:HGNC:29039]	GO:0016591	RNA polymerase II, holoenzyme
ENSBGRG00000000422	3	20939359	20940447	1089	*	Exon (ENSBGRT00000000804/ENSBGRG00000000422, exon 12 of 14)	20839780	20942258	102479	1	ENSBGRT00000000804	99579	Rprd2	regulation of nuclear pre-mRNA domain containing 2 [Source:HGNC Symbol;Acc:HGNC:29039]	GO:0016591	RNA polymerase II, holoenzyme
ENSBGRG00000000422	3	20938963	20939260	298	*	Exon (ENSBGRT00000000804/ENSBGRG00000000422, exon 12 of 14)	20839780	20942258	102479	1	ENSBGRT00000000804	99183	Rprd2	regulation of nuclear pre-mRNA domain containing 2 [Source:HGNC Symbol;Acc:HGNC:29039]	GO:0016591	RNA polymerase II, holoenzyme
ENSBGRG00000000422	3	20941763	20942258	496	*	Exon (ENSBGRT00000000804/ENSBGRG00000000422, exon 14 of 14)	20839780	20942258	102479	1	ENSBGRT00000000804	101983	Rprd2	regulation of nuclear pre-mRNA domain containing 2 [Source:HGNC Symbol;Acc:HGNC:29039]	GO:0016591	RNA polymerase II, holoenzyme
ENSBGRG00000000425	5	110760443	110761001	559	*	Exon (ENSBGRT00000000708/ENSBGRG00000000425, exon 5 of 8)	110760342	110767598	7257	2	ENSBGRT00000000708	6597	COPS7A	COP9 signalosome subunit 7A [Source:HGNC Symbol;Acc:HGNC:16758]	GO:0008180,GO:0005829,GO:0005654,GO:0000715,GO:0043687,GO:0000338,GO:0006283,GO:0016032	COP9 signalosome|cytosol|nucleoplasm|nucleotide-excision repair, DNA damage recognition|post-translational protein modification|protein deneddylation|transcription-coupled nucleotide-excision repair|viral process
ENSBGRG00000000427	8	5549291	5551133	1843	*	Exon (ENSBGRT00000000707/ENSBGRG00000000427, exon 4 of 7)	5545005	5552316	7312	1	ENSBGRT00000000707	4286	TMEM59L	transmembrane protein 59 like [Source:HGNC Symbol;Acc:HGNC:13237]	GO:0000139,GO:0016021	Golgi membrane|integral component of membrane
ENSBGRG00000000428	1	137743389	137744198	810	*	Exon (ENSBGRT00000001119/ENSBGRG00000000428, exon 5 of 47)	137719406	137847000	127595	1	ENSBGRT00000001119	23983	ATR	ATR serine/threonine kinase [Source:HGNC Symbol;Acc:HGNC:882]			bom03460,bom04110,bom04115,bom04218,bom05165,bom05166,bom05170	Fanconi anemia pathway|Cell cycle|p53 signaling pathway|Cellular senescence|Human papillomavirus infection|Human T-cell leukemia virus 1 infection|Human immunodeficiency virus 1 infection
ENSBGRG00000000428	1	137741977	137742377	401	*	Exon (ENSBGRT00000001119/ENSBGRG00000000428, exon 4 of 47)	137719406	137847000	127595	1	ENSBGRT00000001119	22571	ATR	ATR serine/threonine kinase [Source:HGNC Symbol;Acc:HGNC:882]			bom03460,bom04110,bom04115,bom04218,bom05165,bom05166,bom05170	Fanconi anemia pathway|Cell cycle|p53 signaling pathway|Cellular senescence|Human papillomavirus infection|Human T-cell leukemia virus 1 infection|Human immunodeficiency virus 1 infection
ENSBGRG00000000428	1	137781874	137786377	4504	*	Exon (ENSBGRT00000001119/ENSBGRG00000000428, exon 23 of 47)	137719406	137847000	127595	1	ENSBGRT00000001119	62468	ATR	ATR serine/threonine kinase [Source:HGNC Symbol;Acc:HGNC:882]			bom03460,bom04110,bom04115,bom04218,bom05165,bom05166,bom05170	Fanconi anemia pathway|Cell cycle|p53 signaling pathway|Cellular senescence|Human papillomavirus infection|Human T-cell leukemia virus 1 infection|Human immunodeficiency virus 1 infection
ENSBGRG00000000429	7	105083896	105154066	70171	*	Exon (ENSBGRT00000000713/ENSBGRG00000000429, exon 4 of 6)	105083847	105160425	76579	2	ENSBGRT00000000713	6359	CAAP1	caspase activity and apoptosis inhibitor 1 [Source:HGNC Symbol;Acc:HGNC:25834]	GO:0006915,GO:2001268	apoptotic process|negative regulation of cysteine-type endopeptidase activity involved in apoptotic signaling pathway
ENSBGRG00000000430	8	18772948	18773697	750	*	3' UTR	18756798	18773503	16706	1	ENSBGRT00000000759	16150	SLC25A23	solute carrier family 25 member 23 [Source:HGNC Symbol;Acc:HGNC:19375]	GO:0016021,GO:0005743,GO:0005739,GO:0005347,GO:0005509,GO:0036444,GO:0071277,GO:0006851,GO:0043457,GO:0002082,GO:0051282,GO:0097274	integral component of membrane|mitochondrial inner membrane|mitochondrion|ATP transmembrane transporter activity|calcium ion binding|calcium import into the mitochondrion|cellular response to calcium ion|mitochondrial calcium ion transmembrane transport|regulation of cellular respiration|regulation of oxidative phosphorylation|regulation of sequestering of calcium ion|urea homeostasis
ENSBGRG00000000430	8	18774395	18774545	151	*	3' UTR	18756798	18775493	18696	1	ENSBGRT00000000732	17597	SLC25A23	solute carrier family 25 member 23 [Source:HGNC Symbol;Acc:HGNC:19375]	GO:0016021,GO:0005743,GO:0005739,GO:0005347,GO:0005509,GO:0036444,GO:0071277,GO:0006851,GO:0043457,GO:0002082,GO:0051282,GO:0097274	integral component of membrane|mitochondrial inner membrane|mitochondrion|ATP transmembrane transporter activity|calcium ion binding|calcium import into the mitochondrion|cellular response to calcium ion|mitochondrial calcium ion transmembrane transport|regulation of cellular respiration|regulation of oxidative phosphorylation|regulation of sequestering of calcium ion|urea homeostasis
ENSBGRG00000000435	8	78421059	78422422	1364	*	3' UTR	78421010	78433229	12220	2	ENSBGRT00000000790	10807	SLU7	SLU7 homolog, splicing factor [Source:HGNC Symbol;Acc:HGNC:16939]	GO:0071013,GO:0005737,GO:0005829,GO:0016607,GO:0005634,GO:0030532,GO:0005681,GO:0030628,GO:0000386,GO:0008270,GO:0000380,GO:0034605,GO:0006886,GO:0000389	catalytic step 2 spliceosome|cytoplasm|cytosol|nuclear speck|nucleus|small nuclear ribonucleoprotein complex|spliceosomal complex|pre-mRNA 3'-splice site binding|second spliceosomal transesterification activity|zinc ion binding|alternative mRNA splicing, via spliceosome|cellular response to heat|intracellular protein transport|mRNA 3'-splice site recognition	bom03040	Spliceosome
ENSBGRG00000000435	8	78423852	78433066	9215	*	Exon (ENSBGRT00000000790/ENSBGRG00000000435, exon 1 of 15)	78421010	78433229	12220	2	ENSBGRT00000000790	163	SLU7	SLU7 homolog, splicing factor [Source:HGNC Symbol;Acc:HGNC:16939]	GO:0071013,GO:0005737,GO:0005829,GO:0016607,GO:0005634,GO:0030532,GO:0005681,GO:0030628,GO:0000386,GO:0008270,GO:0000380,GO:0034605,GO:0006886,GO:0000389	catalytic step 2 spliceosome|cytoplasm|cytosol|nuclear speck|nucleus|small nuclear ribonucleoprotein complex|spliceosomal complex|pre-mRNA 3'-splice site binding|second spliceosomal transesterification activity|zinc ion binding|alternative mRNA splicing, via spliceosome|cellular response to heat|intracellular protein transport|mRNA 3'-splice site recognition	bom03040	Spliceosome
ENSBGRG00000000435	8	78436080	78443643	7564	*	Exon (ENSBGRT00000000736/ENSBGRG00000000435, exon 1 of 16)	78421010	78444235	23226	2	ENSBGRT00000000736	592	SLU7	SLU7 homolog, splicing factor [Source:HGNC Symbol;Acc:HGNC:16939]	GO:0071013,GO:0005737,GO:0005829,GO:0016607,GO:0005634,GO:0030532,GO:0005681,GO:0030628,GO:0000386,GO:0008270,GO:0000380,GO:0034605,GO:0006886,GO:0000389	catalytic step 2 spliceosome|cytoplasm|cytosol|nuclear speck|nucleus|small nuclear ribonucleoprotein complex|spliceosomal complex|pre-mRNA 3'-splice site binding|second spliceosomal transesterification activity|zinc ion binding|alternative mRNA splicing, via spliceosome|cellular response to heat|intracellular protein transport|mRNA 3'-splice site recognition	bom03040	Spliceosome
ENSBGRG00000000437	2	129873551	129877800	4250	*	Exon (ENSBGRT00000000858/ENSBGRG00000000437, exon 5 of 27)	129772060	129936840	164781	1	ENSBGRT00000000858	101491	Osbpl6	oxysterol binding protein like 6 [Source:HGNC Symbol;Acc:HGNC:16388]	GO:0005829,GO:0005789,GO:0043231,GO:0016020,GO:0031965,GO:0097038,GO:0005886,GO:0015485,GO:0008289,GO:0032934,GO:0015248	cytosol|endoplasmic reticulum membrane|intracellular membrane-bounded organelle|membrane|nuclear membrane|perinuclear endoplasmic reticulum|plasma membrane|cholesterol binding|lipid binding|sterol binding|sterol transporter activity
ENSBGRG00000000437	2	129933153	129973752	40600	*	Exon (ENSBGRT00000000858/ENSBGRG00000000437, exon 25 of 27)	129772060	129936840	164781	1	ENSBGRT00000000858	161093	Osbpl6	oxysterol binding protein like 6 [Source:HGNC Symbol;Acc:HGNC:16388]	GO:0005829,GO:0005789,GO:0043231,GO:0016020,GO:0031965,GO:0097038,GO:0005886,GO:0015485,GO:0008289,GO:0032934,GO:0015248	cytosol|endoplasmic reticulum membrane|intracellular membrane-bounded organelle|membrane|nuclear membrane|perinuclear endoplasmic reticulum|plasma membrane|cholesterol binding|lipid binding|sterol binding|sterol transporter activity
ENSBGRG00000000438	3	131179112	131179312	201	*	3' UTR	131166609	131179811	13203	1	ENSBGRT00000000749	12503	GPR35		GO:0005887,GO:0005886,GO:0016494,GO:0004930,GO:0070098,GO:0007010,GO:0007186,GO:1904456,GO:1901386,GO:0007204,GO:0051482,GO:0035025	integral component of plasma membrane|plasma membrane|C-X-C chemokine receptor activity|G protein-coupled receptor activity|chemokine-mediated signaling pathway|cytoskeleton organization|G protein-coupled receptor signaling pathway|negative regulation of neuronal action potential|negative regulation of voltage-gated calcium channel activity|positive regulation of cytosolic calcium ion concentrati…	bom04080	Neuroactive ligand-receptor interaction
ENSBGRG00000000438	3	131175019	131179012	3994	*	3' UTR	131166609	131179811	13203	1	ENSBGRT00000000749	8410	GPR35		GO:0005887,GO:0005886,GO:0016494,GO:0004930,GO:0070098,GO:0007010,GO:0007186,GO:1904456,GO:1901386,GO:0007204,GO:0051482,GO:0035025	integral component of plasma membrane|plasma membrane|C-X-C chemokine receptor activity|G protein-coupled receptor activity|chemokine-mediated signaling pathway|cytoskeleton organization|G protein-coupled receptor signaling pathway|negative regulation of neuronal action potential|negative regulation of voltage-gated calcium channel activity|positive regulation of cytosolic calcium ion concentrati…	bom04080	Neuroactive ligand-receptor interaction
ENSBGRG00000000439	3	37641108	37642095	988	*	Exon (ENSBGRT00000000734/ENSBGRG00000000439, exon 6 of 7)	37635373	37642983	7611	1	ENSBGRT00000000734	5735	Prpf38b		GO:0005681,GO:0006397,GO:0008380	spliceosomal complex|mRNA processing|RNA splicing	bom03040	Spliceosome
ENSBGRG00000000440	5	47428489	47429917	1429	*	3' UTR	47428248	47429979	1732	2	ENSBGRT00000000748	62	PYM1	PYM homolog 1, exon junction complex associated factor [Source:HGNC Symbol;Acc:HGNC:30258]	GO:0030054,GO:0005829,GO:0035145,GO:0005730,GO:0005654,GO:0043022,GO:0003723,GO:1903259,GO:0000184,GO:0045727	cell junction|cytosol|exon-exon junction complex|nucleolus|nucleoplasm|ribosome binding|RNA binding|exon-exon junction complex disassembly|nuclear-transcribed mRNA catabolic process, nonsense-mediated decay|positive regulation of translation	bom03013,bom03015	RNA transport|mRNA surveillance pathway
ENSBGRG00000000453	8	12900623	12901272	650	*	Exon (ENSBGRT00000000779/ENSBGRG00000000453, exon 24 of 24)	12900573	12954680	54108	2	ENSBGRT00000000779	53408	ADGRL1	adhesion G protein-coupled receptor L1 [Source:HGNC Symbol;Acc:HGNC:20973]	GO:0030424,GO:0030054,GO:0030426,GO:0005887,GO:0005622,GO:0043005,GO:0005886,GO:0014069,GO:0042734,GO:0045202,GO:0030246,GO:0050839,GO:0004930,GO:0016524,GO:0007189,GO:0035584,GO:0007166,GO:0007157,GO:0090129	axon|cell junction|growth cone|integral component of plasma membrane|intracellular|neuron projection|plasma membrane|postsynaptic density|presynaptic membrane|synapse|carbohydrate binding|cell adhesion molecule binding|G protein-coupled receptor activity|latrotoxin receptor activity|adenylate cyclase-activating G protein-coupled receptor signaling pathway|calcium-mediated signaling using intracel…
ENSBGRG00000000453	8	12911845	12913810	1966	*	Exon (ENSBGRT00000000779/ENSBGRG00000000453, exon 6 of 24)	12900573	12954680	54108	2	ENSBGRT00000000779	40870	ADGRL1	adhesion G protein-coupled receptor L1 [Source:HGNC Symbol;Acc:HGNC:20973]	GO:0030424,GO:0030054,GO:0030426,GO:0005887,GO:0005622,GO:0043005,GO:0005886,GO:0014069,GO:0042734,GO:0045202,GO:0030246,GO:0050839,GO:0004930,GO:0016524,GO:0007189,GO:0035584,GO:0007166,GO:0007157,GO:0090129	axon|cell junction|growth cone|integral component of plasma membrane|intracellular|neuron projection|plasma membrane|postsynaptic density|presynaptic membrane|synapse|carbohydrate binding|cell adhesion molecule binding|G protein-coupled receptor activity|latrotoxin receptor activity|adenylate cyclase-activating G protein-coupled receptor signaling pathway|calcium-mediated signaling using intracel…
ENSBGRG00000000455	7	105172908	105173107	200	*	Exon (ENSBGRT00000000806/ENSBGRG00000000455, exon 14 of 14)	105172659	105215444	42786	2	ENSBGRT00000000806	42337	PLAA	phospholipase A2 activating protein [Source:HGNC Symbol;Acc:HGNC:9043]	GO:0030054,GO:0005737,GO:0070062,GO:0005634,GO:0045202,GO:0016005,GO:0043130,GO:0071222,GO:0006954,GO:0016236,GO:1900045,GO:0006644,GO:1903861,GO:2001224,GO:0032430,GO:1903423,GO:0006693,GO:0043161,GO:0007165,GO:0010992,GO:0043162	cell junction|cytoplasm|extracellular exosome|nucleus|synapse|phospholipase A2 activator activity|ubiquitin binding|cellular response to lipopolysaccharide|inflammatory response|macroautophagy|negative regulation of protein K63-linked ubiquitination|phospholipid metabolic process|positive regulation of dendrite extension|positive regulation of neuron migration|positive regulation of phospholipase…	bom04141	Protein processing in endoplasmic reticulum
ENSBGRG00000000456	3	63621028	63621178	151	*	Exon (ENSBGRT00000000770/ENSBGRG00000000456, exon 1 of 7)	63620928	63663900	42973	1	ENSBGRT00000000770	100	SYDE2	synapse defective Rho GTPase homolog 2 [Source:HGNC Symbol;Acc:HGNC:25841]	GO:0005829,GO:0005096,GO:0090630,GO:0051056,GO:0007165	cytosol|GTPase activator activity|activation of GTPase activity|regulation of small GTPase mediated signal transduction|signal transduction
ENSBGRG00000000456	3	63638475	63638625	151	*	Exon (ENSBGRT00000000770/ENSBGRG00000000456, exon 3 of 7)	63620928	63663900	42973	1	ENSBGRT00000000770	17547	SYDE2	synapse defective Rho GTPase homolog 2 [Source:HGNC Symbol;Acc:HGNC:25841]	GO:0005829,GO:0005096,GO:0090630,GO:0051056,GO:0007165	cytosol|GTPase activator activity|activation of GTPase activity|regulation of small GTPase mediated signal transduction|signal transduction
ENSBGRG00000000456	3	63662901	63663150	250	*	3' UTR	63620928	63663900	42973	1	ENSBGRT00000000770	41973	SYDE2	synapse defective Rho GTPase homolog 2 [Source:HGNC Symbol;Acc:HGNC:25841]	GO:0005829,GO:0005096,GO:0090630,GO:0051056,GO:0007165	cytosol|GTPase activator activity|activation of GTPase activity|regulation of small GTPase mediated signal transduction|signal transduction
ENSBGRG00000000456	3	63633238	63638026	4789	*	Exon (ENSBGRT00000000770/ENSBGRG00000000456, exon 2 of 7)	63620928	63663900	42973	1	ENSBGRT00000000770	12310	SYDE2	synapse defective Rho GTPase homolog 2 [Source:HGNC Symbol;Acc:HGNC:25841]	GO:0005829,GO:0005096,GO:0090630,GO:0051056,GO:0007165	cytosol|GTPase activator activity|activation of GTPase activity|regulation of small GTPase mediated signal transduction|signal transduction
ENSBGRG00000000456	3	63663750	63663900	151	*	3' UTR	63620928	63663900	42973	1	ENSBGRT00000000770	42822	SYDE2	synapse defective Rho GTPase homolog 2 [Source:HGNC Symbol;Acc:HGNC:25841]	GO:0005829,GO:0005096,GO:0090630,GO:0051056,GO:0007165	cytosol|GTPase activator activity|activation of GTPase activity|regulation of small GTPase mediated signal transduction|signal transduction
ENSBGRG00000000456	3	63621378	63621528	151	*	Exon (ENSBGRT00000000770/ENSBGRG00000000456, exon 1 of 7)	63620928	63663900	42973	1	ENSBGRT00000000770	450	SYDE2	synapse defective Rho GTPase homolog 2 [Source:HGNC Symbol;Acc:HGNC:25841]	GO:0005829,GO:0005096,GO:0090630,GO:0051056,GO:0007165	cytosol|GTPase activator activity|activation of GTPase activity|regulation of small GTPase mediated signal transduction|signal transduction
ENSBGRG00000000456	3	63638875	63639025	151	*	Exon (ENSBGRT00000000770/ENSBGRG00000000456, exon 3 of 7)	63620928	63663900	42973	1	ENSBGRT00000000770	17947	SYDE2	synapse defective Rho GTPase homolog 2 [Source:HGNC Symbol;Acc:HGNC:25841]	GO:0005829,GO:0005096,GO:0090630,GO:0051056,GO:0007165	cytosol|GTPase activator activity|activation of GTPase activity|regulation of small GTPase mediated signal transduction|signal transduction
ENSBGRG00000000457	3	37700186	37719887	19702	*	5' UTR	37644008	37761173	117166	1	ENSBGRT00000000775	56178	STXBP3	syntaxin binding protein 3 [Source:HGNC Symbol;Acc:HGNC:11446]	GO:0016324,GO:0016323,GO:0005829,GO:0070062,GO:0045335,GO:0005886,GO:0031091,GO:0098793,GO:0042581,GO:0070820,GO:0019905,GO:0017075,GO:0007420,GO:0071346,GO:0030073,GO:0045955,GO:2001274,GO:0043312,GO:0070527,GO:0051291,GO:0022615,GO:0032868,GO:0006904	apical plasma membrane|basolateral plasma membrane|cytosol|extracellular exosome|phagocytic vesicle|plasma membrane|platelet alpha granule|presynapse|specific granule|tertiary granule|syntaxin binding|syntaxin-1 binding|brain development|cellular response to interferon-gamma|insulin secretion|negative regulation of calcium ion-dependent exocytosis|negative regulation of glucose import in response…
ENSBGRG00000000457	3	37743966	37745655	1690	*	Exon (ENSBGRT00000000775/ENSBGRG00000000457, exon 15 of 20)	37644008	37761173	117166	1	ENSBGRT00000000775	99958	STXBP3	syntaxin binding protein 3 [Source:HGNC Symbol;Acc:HGNC:11446]	GO:0016324,GO:0016323,GO:0005829,GO:0070062,GO:0045335,GO:0005886,GO:0031091,GO:0098793,GO:0042581,GO:0070820,GO:0019905,GO:0017075,GO:0007420,GO:0071346,GO:0030073,GO:0045955,GO:2001274,GO:0043312,GO:0070527,GO:0051291,GO:0022615,GO:0032868,GO:0006904	apical plasma membrane|basolateral plasma membrane|cytosol|extracellular exosome|phagocytic vesicle|plasma membrane|platelet alpha granule|presynapse|specific granule|tertiary granule|syntaxin binding|syntaxin-1 binding|brain development|cellular response to interferon-gamma|insulin secretion|negative regulation of calcium ion-dependent exocytosis|negative regulation of glucose import in response…
ENSBGRG00000000459	6	54931868	54956628	24761	*	Exon (ENSBGRT00000000778/ENSBGRG00000000459, exon 2 of 11)	54881331	54958447	77117	2	ENSBGRT00000000778	1819	DCUN1D4		GO:0005634,GO:0000151,GO:0097602,GO:0031624,GO:0032182,GO:0051443,GO:0045116	nucleus|ubiquitin ligase complex|cullin family protein binding|ubiquitin conjugating enzyme binding|ubiquitin-like protein binding|positive regulation of ubiquitin-protein transferase activity|protein neddylation
ENSBGRG00000000459	6	54957998	54958147	150	*	5' UTR	54881331	54958447	77117	2	ENSBGRT00000000778	300	DCUN1D4		GO:0005634,GO:0000151,GO:0097602,GO:0031624,GO:0032182,GO:0051443,GO:0045116	nucleus|ubiquitin ligase complex|cullin family protein binding|ubiquitin conjugating enzyme binding|ubiquitin-like protein binding|positive regulation of ubiquitin-protein transferase activity|protein neddylation
ENSBGRG00000000459	6	54957548	54957698	151	*	5' UTR	54881331	54958447	77117	2	ENSBGRT00000000778	749	DCUN1D4		GO:0005634,GO:0000151,GO:0097602,GO:0031624,GO:0032182,GO:0051443,GO:0045116	nucleus|ubiquitin ligase complex|cullin family protein binding|ubiquitin conjugating enzyme binding|ubiquitin-like protein binding|positive regulation of ubiquitin-protein transferase activity|protein neddylation
ENSBGRG00000000460	5	116633749	116634830	1082	*	Exon (ENSBGRT00000000787/ENSBGRG00000000460, exon 12 of 12)	116620072	116635026	14955	1	ENSBGRT00000000787	13677	IL17RA	interleukin 17 receptor A [Source:HGNC Symbol;Acc:HGNC:5985]	GO:0005576,GO:0005887,GO:0005886,GO:0030368,GO:0005102,GO:0007166,GO:0050832,GO:0072537,GO:0071621,GO:0097400,GO:1900017,GO:2000667,GO:0032747,GO:2000664	extracellular region|integral component of plasma membrane|plasma membrane|interleukin-17 receptor activity|signaling receptor binding|cell surface receptor signaling pathway|defense response to fungus|fibroblast activation|granulocyte chemotaxis|interleukin-17-mediated signaling pathway|positive regulation of cytokine production involved in inflammatory response|positive regulation of interleuki…	bom04060,bom04657	Cytokine-cytokine receptor interaction|IL-17 signaling pathway
ENSBGRG00000000463	5	39371641	39381200	9560	*	Exon (ENSBGRT00000000792/ENSBGRG00000000463, exon 6 of 8)	39354897	39432096	77200	1	ENSBGRT00000000792	16744	WASHC3	WASH complex subunit 3 [Source:HGNC Symbol;Acc:HGNC:24256]	GO:0005769,GO:0071203,GO:0030041,GO:0006887,GO:0015031	early endosome|WASH complex|actin filament polymerization|exocytosis|protein transport	bom04144	Endocytosis
ENSBGRG00000000464	5	47478028	47478631	604	*	Exon (ENSBGRT00000000869/ENSBGRG00000000464, exon 21 of 22)	47460672	47478430	17759	1	ENSBGRT00000000869	17356	DGKA	diacylglycerol kinase alpha [Source:HGNC Symbol;Acc:HGNC:2849]	GO:0005829,GO:0005886,GO:0005524,GO:0005509,GO:0004143,GO:0003951,GO:0005543,GO:0046339,GO:0035556,GO:0046834,GO:0006654,GO:0007205	cytosol|plasma membrane|ATP binding|calcium ion binding|diacylglycerol kinase activity|NAD+ kinase activity|phospholipid binding|diacylglycerol metabolic process|intracellular signal transduction|lipid phosphorylation|phosphatidic acid biosynthetic process|protein kinase C-activating G protein-coupled receptor signaling pathway	bom00561,bom00564,bom04070,bom04072,bom05231	Glycerolipid metabolism|Glycerophospholipid metabolism|Phosphatidylinositol signaling system|Phospholipase D signaling pathway|Choline metabolism in cancer
ENSBGRG00000000466	8	5605533	5605731	199	*	Exon (ENSBGRT00000000799/ENSBGRG00000000466, exon 3 of 3)	5575392	5608149	32758	1	ENSBGRT00000000799	30141	KLHL26	kelch like family member 26 [Source:HGNC Symbol;Acc:HGNC:25623]
ENSBGRG00000000466	8	5606520	5606965	446	*	3' UTR	5575392	5608149	32758	1	ENSBGRT00000000799	31128	KLHL26	kelch like family member 26 [Source:HGNC Symbol;Acc:HGNC:25623]
ENSBGRG00000000466	8	5606027	5606372	346	*	Exon (ENSBGRT00000000799/ENSBGRG00000000466, exon 3 of 3)	5575392	5608149	32758	1	ENSBGRT00000000799	30635	KLHL26	kelch like family member 26 [Source:HGNC Symbol;Acc:HGNC:25623]
ENSBGRG00000000467	5	110831280	110831429	150	*	Exon (ENSBGRT00000000870/ENSBGRG00000000467, exon 9 of 9)	110819473	110831429	11957	1	ENSBGRT00000000870	11807	ZNF384	zinc finger protein 384 [Source:HGNC Symbol;Acc:HGNC:11955]
ENSBGRG00000000469	7	91569636	91570033	398	*	Exon (ENSBGRT00000001051/ENSBGRG00000000469, exon 2 of 10)	91311392	91570456	259065	2	ENSBGRT00000001051	423	Nfib	nuclear factor I B [Source:HGNC Symbol;Acc:HGNC:7785]	GO:0044300,GO:0001650,GO:0005634,GO:0003677,GO:0000981,GO:0003690,GO:0001077,GO:0000978,GO:0003714,GO:0021960,GO:0060689,GO:0002062,GO:0060486,GO:0071679,GO:0006260,GO:0030900,GO:0010001,GO:0030902,GO:0061141,GO:0030324,GO:0008285,GO:0043392,GO:2000795,GO:2000791,GO:1902894,GO:0000122,GO:0045944,GO:0045893,GO:0021740,GO:0009617,GO:0060662,GO:0060509,GO:0060510	cerebellar mossy fiber|fibrillar center|nucleus|DNA binding|DNA-binding transcription factor activity, RNA polymerase II-specific|double-stranded DNA binding|proximal promoter DNA-binding transcription activator activity, RNA polymerase II-specific|RNA polymerase II proximal promoter sequence-specific DNA binding|transcription corepressor activity|anterior commissure morphogenesis|cell differenti…
ENSBGRG00000000469	7	91311541	91312038	498	*	3' UTR	91311392	91561782	250391	2	ENSBGRT00000001070	249744	Nfib	nuclear factor I B [Source:HGNC Symbol;Acc:HGNC:7785]	GO:0044300,GO:0001650,GO:0005634,GO:0003677,GO:0000981,GO:0003690,GO:0001077,GO:0000978,GO:0003714,GO:0021960,GO:0060689,GO:0002062,GO:0060486,GO:0071679,GO:0006260,GO:0030900,GO:0010001,GO:0030902,GO:0061141,GO:0030324,GO:0008285,GO:0043392,GO:2000795,GO:2000791,GO:1902894,GO:0000122,GO:0045944,GO:0045893,GO:0021740,GO:0009617,GO:0060662,GO:0060509,GO:0060510	cerebellar mossy fiber|fibrillar center|nucleus|DNA binding|DNA-binding transcription factor activity, RNA polymerase II-specific|double-stranded DNA binding|proximal promoter DNA-binding transcription activator activity, RNA polymerase II-specific|RNA polymerase II proximal promoter sequence-specific DNA binding|transcription corepressor activity|anterior commissure morphogenesis|cell differenti…
ENSBGRG00000000469	7	91578368	91578518	151	*	5' UTR	91311392	91578389	266998	2	ENSBGRT00000000983	0	Nfib	nuclear factor I B [Source:HGNC Symbol;Acc:HGNC:7785]	GO:0044300,GO:0001650,GO:0005634,GO:0003677,GO:0000981,GO:0003690,GO:0001077,GO:0000978,GO:0003714,GO:0021960,GO:0060689,GO:0002062,GO:0060486,GO:0071679,GO:0006260,GO:0030900,GO:0010001,GO:0030902,GO:0061141,GO:0030324,GO:0008285,GO:0043392,GO:2000795,GO:2000791,GO:1902894,GO:0000122,GO:0045944,GO:0045893,GO:0021740,GO:0009617,GO:0060662,GO:0060509,GO:0060510	cerebellar mossy fiber|fibrillar center|nucleus|DNA binding|DNA-binding transcription factor activity, RNA polymerase II-specific|double-stranded DNA binding|proximal promoter DNA-binding transcription activator activity, RNA polymerase II-specific|RNA polymerase II proximal promoter sequence-specific DNA binding|transcription corepressor activity|anterior commissure morphogenesis|cell differenti…
ENSBGRG00000000469	7	91347309	91374703	27395	*	Exon (ENSBGRT00000001070/ENSBGRG00000000469, exon 5 of 9)	91311392	91561782	250391	2	ENSBGRT00000001070	187079	Nfib	nuclear factor I B [Source:HGNC Symbol;Acc:HGNC:7785]	GO:0044300,GO:0001650,GO:0005634,GO:0003677,GO:0000981,GO:0003690,GO:0001077,GO:0000978,GO:0003714,GO:0021960,GO:0060689,GO:0002062,GO:0060486,GO:0071679,GO:0006260,GO:0030900,GO:0010001,GO:0030902,GO:0061141,GO:0030324,GO:0008285,GO:0043392,GO:2000795,GO:2000791,GO:1902894,GO:0000122,GO:0045944,GO:0045893,GO:0021740,GO:0009617,GO:0060662,GO:0060509,GO:0060510	cerebellar mossy fiber|fibrillar center|nucleus|DNA binding|DNA-binding transcription factor activity, RNA polymerase II-specific|double-stranded DNA binding|proximal promoter DNA-binding transcription activator activity, RNA polymerase II-specific|RNA polymerase II proximal promoter sequence-specific DNA binding|transcription corepressor activity|anterior commissure morphogenesis|cell differenti…
ENSBGRG00000000469	7	91578915	91579164	250	*	5' UTR	91312504	91579164	266661	2	ENSBGRT00000001114	0	Nfib	nuclear factor I B [Source:HGNC Symbol;Acc:HGNC:7785]	GO:0044300,GO:0001650,GO:0005634,GO:0003677,GO:0000981,GO:0003690,GO:0001077,GO:0000978,GO:0003714,GO:0021960,GO:0060689,GO:0002062,GO:0060486,GO:0071679,GO:0006260,GO:0030900,GO:0010001,GO:0030902,GO:0061141,GO:0030324,GO:0008285,GO:0043392,GO:2000795,GO:2000791,GO:1902894,GO:0000122,GO:0045944,GO:0045893,GO:0021740,GO:0009617,GO:0060662,GO:0060509,GO:0060510	cerebellar mossy fiber|fibrillar center|nucleus|DNA binding|DNA-binding transcription factor activity, RNA polymerase II-specific|double-stranded DNA binding|proximal promoter DNA-binding transcription activator activity, RNA polymerase II-specific|RNA polymerase II proximal promoter sequence-specific DNA binding|transcription corepressor activity|anterior commissure morphogenesis|cell differenti…
ENSBGRG00000000469	7	91312138	91324098	11961	*	3' UTR	91311392	91561782	250391	2	ENSBGRT00000001070	237684	Nfib	nuclear factor I B [Source:HGNC Symbol;Acc:HGNC:7785]	GO:0044300,GO:0001650,GO:0005634,GO:0003677,GO:0000981,GO:0003690,GO:0001077,GO:0000978,GO:0003714,GO:0021960,GO:0060689,GO:0002062,GO:0060486,GO:0071679,GO:0006260,GO:0030900,GO:0010001,GO:0030902,GO:0061141,GO:0030324,GO:0008285,GO:0043392,GO:2000795,GO:2000791,GO:1902894,GO:0000122,GO:0045944,GO:0045893,GO:0021740,GO:0009617,GO:0060662,GO:0060509,GO:0060510	cerebellar mossy fiber|fibrillar center|nucleus|DNA binding|DNA-binding transcription factor activity, RNA polymerase II-specific|double-stranded DNA binding|proximal promoter DNA-binding transcription activator activity, RNA polymerase II-specific|RNA polymerase II proximal promoter sequence-specific DNA binding|transcription corepressor activity|anterior commissure morphogenesis|cell differenti…
ENSBGRG00000000475	3	8717791	8717986	196	*	Exon (ENSBGRT00000000859/ENSBGRG00000000475, exon 9 of 11)	8689519	8721147	31629	1	ENSBGRT00000000859	28272	LY9	lymphocyte antigen 9 [Source:HGNC Symbol;Acc:HGNC:6730]	GO:0009986,GO:0016021,GO:0005886,GO:0007155,GO:0045087,GO:0032740,GO:0072540	cell surface|integral component of membrane|plasma membrane|cell adhesion|innate immune response|positive regulation of interleukin-17 production|T-helper 17 cell lineage commitment
ENSBGRG00000000481	2	143681522	143681722	201	*	Exon (ENSBGRT00000000839/ENSBGRG00000000481, exon 6 of 6)	143639568	143681722	42155	1	ENSBGRT00000000839	41954	INPP1	inositol polyphosphate-1-phosphatase [Source:HGNC Symbol;Acc:HGNC:6071]	GO:0004441,GO:0046872,GO:0046855,GO:0046854	inositol-1,4-bisphosphate 1-phosphatase activity|metal ion binding|inositol phosphate dephosphorylation|phosphatidylinositol phosphorylation	bom00562,bom04070	Inositol phosphate metabolism|Phosphatidylinositol signaling system
ENSBGRG00000000485	7	27453682	27463953	10272	*	Exon (ENSBGRT00000000848/ENSBGRG00000000485, exon 3 of 5)	27447316	27464204	16889	1	ENSBGRT00000000848	6366	CAVIN4	caveolae associated protein 4 [Source:HGNC Symbol;Acc:HGNC:33742]	GO:0005901,GO:0005737,GO:0005829,GO:0005886,GO:0042383,GO:0030018,GO:0030154,GO:0007517,GO:0045944,GO:0035023	caveola|cytoplasm|cytosol|plasma membrane|sarcolemma|Z disc|cell differentiation|muscle organ development|positive regulation of transcription by RNA polymerase II|regulation of Rho protein signal transduction
ENSBGRG00000000499	1	82543612	82566876	23265	*	Exon (ENSBGRT00000000962/ENSBGRG00000000499, exon 6 of 12)	82541012	82627010	85999	2	ENSBGRT00000000962	60134	CCDC50	coiled-coil domain containing 50 [Source:HGNC Symbol;Acc:HGNC:18111]	GO:0005829,GO:0031625,GO:0007605	cytosol|ubiquitin protein ligase binding|sensory perception of sound
ENSBGRG00000000499	1	82571904	82627010	55107	*	Exon (ENSBGRT00000000962/ENSBGRG00000000499, exon 1 of 12)	82541012	82627010	85999	2	ENSBGRT00000000962	0	CCDC50	coiled-coil domain containing 50 [Source:HGNC Symbol;Acc:HGNC:18111]	GO:0005829,GO:0031625,GO:0007605	cytosol|ubiquitin protein ligase binding|sensory perception of sound
ENSBGRG00000000504	8	48170133	48171351	1219	*	Exon (ENSBGRT00000000899/ENSBGRG00000000504, exon 10 of 21)	48148686	48207960	59275	2	ENSBGRT00000000899	36609	AFF4	AF4/FMR2 family member 4 [Source:HGNC Symbol;Acc:HGNC:17869]
ENSBGRG00000000504	8	48149585	48154739	5155	*	3' UTR	48148686	48207960	59275	2	ENSBGRT00000000899	53221	AFF4	AF4/FMR2 family member 4 [Source:HGNC Symbol;Acc:HGNC:17869]
ENSBGRG00000000504	8	48166057	48170033	3977	*	Exon (ENSBGRT00000000899/ENSBGRG00000000504, exon 11 of 21)	48148686	48207960	59275	2	ENSBGRT00000000899	37927	AFF4	AF4/FMR2 family member 4 [Source:HGNC Symbol;Acc:HGNC:17869]
ENSBGRG00000000505	2	143744776	143744973	198	*	Exon (ENSBGRT00000000927/ENSBGRG00000000505, exon 1 of 7)	143743544	143812349	68806	1	ENSBGRT00000000927	1232	MFSD6	major facilitator superfamily domain containing 6 [Source:HGNC Symbol;Acc:HGNC:24711]	GO:0016021	integral component of membrane
ENSBGRG00000000505	2	143744185	143744579	395	*	Exon (ENSBGRT00000000927/ENSBGRG00000000505, exon 1 of 7)	143743544	143812349	68806	1	ENSBGRT00000000927	641	MFSD6	major facilitator superfamily domain containing 6 [Source:HGNC Symbol;Acc:HGNC:24711]	GO:0016021	integral component of membrane
ENSBGRG00000000505	2	143812183	143812727	545	*	3' UTR	143743544	143812349	68806	1	ENSBGRT00000000927	68639	MFSD6	major facilitator superfamily domain containing 6 [Source:HGNC Symbol;Acc:HGNC:24711]	GO:0016021	integral component of membrane
ENSBGRG00000000507	7	53946115	53947005	891	*	Exon (ENSBGRT00000000894/ENSBGRG00000000507, exon 7 of 8)	53868745	53947346	78602	1	ENSBGRT00000000894	77370	STX17	syntaxin 17 [Source:HGNC Symbol;Acc:HGNC:11432]	GO:0005776,GO:0000421,GO:0030134,GO:0005829,GO:0012505,GO:0005789,GO:0005793,GO:0033116,GO:0012507,GO:0030897,GO:0016021,GO:0044233,GO:0005739,GO:0030868,GO:0031201,GO:0019903,GO:0005484,GO:0000149,GO:0097352,GO:0016240,GO:0097111,GO:0006888,GO:0007030,GO:0006886,GO:0034497,GO:0048278,GO:0006906	autophagosome|autophagosome membrane|COPII-coated ER to Golgi transport vesicle|cytosol|endomembrane system|endoplasmic reticulum membrane|endoplasmic reticulum-Golgi intermediate compartment|endoplasmic reticulum-Golgi intermediate compartment membrane|ER to Golgi transport vesicle membrane|HOPS complex|integral component of membrane|Mitochondria-associated ER Membrane|mitochondrion|smooth endop…	bom04130,bom04140	SNARE interactions in vesicular transport|Autophagy - animal
ENSBGRG00000000507	7	53947102	53947346	245	*	3' UTR	53868745	53947346	78602	1	ENSBGRT00000000894	78357	STX17	syntaxin 17 [Source:HGNC Symbol;Acc:HGNC:11432]	GO:0005776,GO:0000421,GO:0030134,GO:0005829,GO:0012505,GO:0005789,GO:0005793,GO:0033116,GO:0012507,GO:0030897,GO:0016021,GO:0044233,GO:0005739,GO:0030868,GO:0031201,GO:0019903,GO:0005484,GO:0000149,GO:0097352,GO:0016240,GO:0097111,GO:0006888,GO:0007030,GO:0006886,GO:0034497,GO:0048278,GO:0006906	autophagosome|autophagosome membrane|COPII-coated ER to Golgi transport vesicle|cytosol|endomembrane system|endoplasmic reticulum membrane|endoplasmic reticulum-Golgi intermediate compartment|endoplasmic reticulum-Golgi intermediate compartment membrane|ER to Golgi transport vesicle membrane|HOPS complex|integral component of membrane|Mitochondria-associated ER Membrane|mitochondrion|smooth endop…	bom04130,bom04140	SNARE interactions in vesicular transport|Autophagy - animal
ENSBGRG00000000510	2	32666376	32666571	196	*	Exon (ENSBGRT00000001052/ENSBGRG00000000510, exon 29 of 32)	32625404	32667885	42482	1	ENSBGRT00000001052	40972	CFAP65	cilia and flagella associated protein 65 [Source:HGNC Symbol;Acc:HGNC:25325]	GO:0016021,GO:0031514,GO:0005886,GO:0003723	integral component of membrane|motile cilium|plasma membrane|RNA binding
ENSBGRG00000000511	5	116641624	116641777	154	*	Exon (ENSBGRT00000000918/ENSBGRG00000000511, exon 15 of 17)	116641575	116643328	1754	2	ENSBGRT00000000918	1551	NA	NA	NA	NA	NA	NA
ENSBGRG00000000512	7	105312807	105320772	7966	*	3' UTR	105224789	105320870	96082	1	ENSBGRT00000000900	88018	IFT74	intraflagellar transport 74 [Source:HGNC Symbol;Acc:HGNC:21424]	GO:0005813,GO:0097542,GO:0005929,GO:0031410,GO:0030992,GO:0031514,GO:0005634,GO:0048487,GO:0003682,GO:0060271,GO:0007368,GO:0007507,GO:0035735,GO:0003334,GO:0050680,GO:1905515,GO:0007219,GO:0033630,GO:0045944	centrosome|ciliary tip|cilium|cytoplasmic vesicle|intraciliary transport particle B|motile cilium|nucleus|beta-tubulin binding|chromatin binding|cilium assembly|determination of left/right symmetry|heart development|intraciliary transport involved in cilium assembly|keratinocyte development|negative regulation of epithelial cell proliferation|non-motile cilium assembly|Notch signaling pathway|pos…
ENSBGRG00000000516	4	65075186	65076038	853	*	Exon (ENSBGRT00000000911/ENSBGRG00000000516, exon 13 of 25)	65038411	65101821	63411	1	ENSBGRT00000000911	36775	ANLN	anillin actin binding protein [Source:HGNC Symbol;Acc:HGNC:14082]
ENSBGRG00000000516	4	65098744	65101821	3078	*	3' UTR	65038411	65101821	63411	1	ENSBGRT00000000911	60333	ANLN	anillin actin binding protein [Source:HGNC Symbol;Acc:HGNC:14082]
ENSBGRG00000000516	4	65060938	65066995	6058	*	Exon (ENSBGRT00000000911/ENSBGRG00000000516, exon 6 of 25)	65038411	65101821	63411	1	ENSBGRT00000000911	22527	ANLN	anillin actin binding protein [Source:HGNC Symbol;Acc:HGNC:14082]
ENSBGRG00000000517	8	18793829	18795406	1578	*	Exon (ENSBGRT00000000999/ENSBGRG00000000517, exon 5 of 21)	18789725	18802265	12541	1	ENSBGRT00000000999	4104	KHSRP	KH-type splicing regulatory protein [Source:HGNC Symbol;Acc:HGNC:6316]	GO:0010494,GO:0005829,GO:0016020,GO:0005654,GO:0003677,GO:0035925,GO:0003723,GO:0061158,GO:0071345,GO:0010586,GO:0006402,GO:0006397,GO:0051028,GO:0010989,GO:0045019,GO:0061014,GO:2000628,GO:0043488,GO:0006355,GO:0008380,GO:0000375	cytoplasmic stress granule|cytosol|membrane|nucleoplasm|DNA binding|mRNA 3'-UTR AU-rich region binding|RNA binding|3'-UTR-mediated mRNA destabilization|cellular response to cytokine stimulus|miRNA metabolic process|mRNA catabolic process|mRNA processing|mRNA transport|negative regulation of low-density lipoprotein particle clearance|negative regulation of nitric oxide biosynthetic process|positiv…
ENSBGRG00000000517	8	18802067	18802265	199	*	3' UTR	18789725	18802265	12541	1	ENSBGRT00000000999	12342	KHSRP	KH-type splicing regulatory protein [Source:HGNC Symbol;Acc:HGNC:6316]	GO:0010494,GO:0005829,GO:0016020,GO:0005654,GO:0003677,GO:0035925,GO:0003723,GO:0061158,GO:0071345,GO:0010586,GO:0006402,GO:0006397,GO:0051028,GO:0010989,GO:0045019,GO:0061014,GO:2000628,GO:0043488,GO:0006355,GO:0008380,GO:0000375	cytoplasmic stress granule|cytosol|membrane|nucleoplasm|DNA binding|mRNA 3'-UTR AU-rich region binding|RNA binding|3'-UTR-mediated mRNA destabilization|cellular response to cytokine stimulus|miRNA metabolic process|mRNA catabolic process|mRNA processing|mRNA transport|negative regulation of low-density lipoprotein particle clearance|negative regulation of nitric oxide biosynthetic process|positiv…
ENSBGRG00000000523	5	79700373	79700667	295	*	Exon (ENSBGRT00000000931/ENSBGRG00000000523, exon 3 of 8)	79685579	79706359	20781	1	ENSBGRT00000000931	14794	NR4A1	nuclear receptor subfamily 4 group A member 1 [Source:HGNC Symbol;Acc:HGNC:7980]	GO:0005829,GO:0031965,GO:0005634,GO:0005667,GO:0035259,GO:0004879,GO:0046982,GO:0042803,GO:0001077,GO:0000978,GO:0000977,GO:0043565,GO:0003707,GO:0008270,GO:0006915,GO:0071376,GO:0045444,GO:0045786,GO:0043154,GO:0043065,GO:0045944,GO:0061469,GO:0035914	cytosol|nuclear membrane|nucleus|transcription factor complex|glucocorticoid receptor binding|nuclear receptor activity|protein heterodimerization activity|protein homodimerization activity|proximal promoter DNA-binding transcription activator activity, RNA polymerase II-specific|RNA polymerase II proximal promoter sequence-specific DNA binding|RNA polymerase II regulatory region sequence-specifi…	bom04010,bom04151,bom04925,bom04927,bom04934	MAPK signaling pathway|PI3K-Akt signaling pathway|Aldosterone synthesis and secretion|Cortisol synthesis and secretion|Cushing syndrome
ENSBGRG00000000526	8	13134674	13135071	398	*	3' UTR	13116854	13134750	17897	1	ENSBGRT00000001314	17820	CD97	adhesion G protein-coupled receptor E5 [Source:HGNC Symbol;Acc:HGNC:1711]	GO:0005887,GO:0005622,GO:0005509,GO:0004930,GO:0007189,GO:0007155,GO:0007166	integral component of plasma membrane|intracellular|calcium ion binding|G protein-coupled receptor activity|adenylate cyclase-activating G protein-coupled receptor signaling pathway|cell adhesion|cell surface receptor signaling pathway
ENSBGRG00000000528	2	81144077	81144225	149	*	3' UTR	80720712	81144769	424058	1	ENSBGRT00000000933	423365	MGAT5	alpha-1,6-mannosylglycoprotein 6-beta-N-acetylglucosaminyltransferase [Source:HGNC Symbol;Acc:HGNC:7049]			bom00510	N-Glycan biosynthesis
ENSBGRG00000000528	2	80785257	80886318	101062	*	5' UTR	80720712	80904075	183364	1	ENSBGRT00000001020	64545	MGAT5	alpha-1,6-mannosylglycoprotein 6-beta-N-acetylglucosaminyltransferase [Source:HGNC Symbol;Acc:HGNC:7049]			bom00510	N-Glycan biosynthesis
ENSBGRG00000000528	2	80720811	80720959	149	*	5' UTR	80720712	80904075	183364	1	ENSBGRT00000001020	99	MGAT5	alpha-1,6-mannosylglycoprotein 6-beta-N-acetylglucosaminyltransferase [Source:HGNC Symbol;Acc:HGNC:7049]			bom00510	N-Glycan biosynthesis
ENSBGRG00000000534	3	53992453	54001750	9298	*	Exon (ENSBGRT00000000954/ENSBGRG00000000534, exon 3 of 9)	53989908	54001750	11843	1	ENSBGRT00000000954	2545	DNTTIP2	deoxynucleotidyltransferase terminal interacting protein 2 [Source:HGNC Symbol;Acc:HGNC:24013]	GO:0005730	nucleolus
ENSBGRG00000000534	3	53989957	53992355	2399	*	Exon (ENSBGRT00000000954/ENSBGRG00000000534, exon 1 of 9)	53989908	54001750	11843	1	ENSBGRT00000000954	49	DNTTIP2	deoxynucleotidyltransferase terminal interacting protein 2 [Source:HGNC Symbol;Acc:HGNC:24013]	GO:0005730	nucleolus
ENSBGRG00000000537	3	8798526	8798708	183	*	Exon (ENSBGRT00000000955/ENSBGRG00000000537, exon 2 of 4)	8798298	8799921	1624	2	ENSBGRT00000000955	1213	Paip1		GO:0005737,GO:0003723,GO:0008494,GO:0006446	cytoplasm|RNA binding|translation activator activity|regulation of translational initiation	bom03013	RNA transport
ENSBGRG00000000537	3	8799055	8799203	149	*	Exon (ENSBGRT00000000955/ENSBGRG00000000537, exon 2 of 4)	8798298	8799921	1624	2	ENSBGRT00000000955	718	Paip1		GO:0005737,GO:0003723,GO:0008494,GO:0006446	cytoplasm|RNA binding|translation activator activity|regulation of translational initiation	bom03013	RNA transport
ENSBGRG00000000539	2	55665761	55668663	2903	*	Exon (ENSBGRT00000000953/ENSBGRG00000000539, exon 3 of 12)	55663553	55673581	10029	1	ENSBGRT00000000953	2208	HSPD1	heat shock protein family D (Hsp60) member 1 [Source:HGNC Symbol;Acc:HGNC:5261]	GO:0005737,GO:0005829,GO:0005759,GO:0005739,GO:0032991,GO:0005524,GO:0016787,GO:0051082,GO:0006458,GO:0008637,GO:0007005,GO:0045041,GO:0042026,GO:0009409,GO:0042110	cytoplasm|cytosol|mitochondrial matrix|mitochondrion|protein-containing complex|ATP binding|hydrolase activity|unfolded protein binding|'de novo' protein folding|apoptotic mitochondrial changes|mitochondrion organization|protein import into mitochondrial intermembrane space|protein refolding|response to cold|T cell activation	bom03018,bom04940,bom05134,bom05152	RNA degradation|Type I diabetes mellitus|Legionellosis|Tuberculosis
ENSBGRG00000000539	2	55669121	55672705	3585	*	Exon (ENSBGRT00000000953/ENSBGRG00000000539, exon 7 of 12)	55663553	55673581	10029	1	ENSBGRT00000000953	5568	HSPD1	heat shock protein family D (Hsp60) member 1 [Source:HGNC Symbol;Acc:HGNC:5261]	GO:0005737,GO:0005829,GO:0005759,GO:0005739,GO:0032991,GO:0005524,GO:0016787,GO:0051082,GO:0006458,GO:0008637,GO:0007005,GO:0045041,GO:0042026,GO:0009409,GO:0042110	cytoplasm|cytosol|mitochondrial matrix|mitochondrion|protein-containing complex|ATP binding|hydrolase activity|unfolded protein binding|'de novo' protein folding|apoptotic mitochondrial changes|mitochondrion organization|protein import into mitochondrial intermembrane space|protein refolding|response to cold|T cell activation	bom03018,bom04940,bom05134,bom05152	RNA degradation|Type I diabetes mellitus|Legionellosis|Tuberculosis
ENSBGRG00000000539	2	55672803	55673238	436	*	3' UTR	55663553	55673581	10029	1	ENSBGRT00000000953	9250	HSPD1	heat shock protein family D (Hsp60) member 1 [Source:HGNC Symbol;Acc:HGNC:5261]	GO:0005737,GO:0005829,GO:0005759,GO:0005739,GO:0032991,GO:0005524,GO:0016787,GO:0051082,GO:0006458,GO:0008637,GO:0007005,GO:0045041,GO:0042026,GO:0009409,GO:0042110	cytoplasm|cytosol|mitochondrial matrix|mitochondrion|protein-containing complex|ATP binding|hydrolase activity|unfolded protein binding|'de novo' protein folding|apoptotic mitochondrial changes|mitochondrion organization|protein import into mitochondrial intermembrane space|protein refolding|response to cold|T cell activation	bom03018,bom04940,bom05134,bom05152	RNA degradation|Type I diabetes mellitus|Legionellosis|Tuberculosis
ENSBGRG00000000541	5	82309995	82313274	3280	*	Exon (ENSBGRT00000000981/ENSBGRG00000000541, exon 1 of 6)	82308320	82313389	5070	2	ENSBGRT00000000981	115	Ppp1r1a		GO:0005737,GO:0005615,GO:0004864,GO:0005977,GO:0035556	cytoplasm|extracellular space|protein phosphatase inhibitor activity|glycogen metabolic process|intracellular signal transduction	bom04261,bom04720	Adrenergic signaling in cardiomyocytes|Long-term potentiation
ENSBGRG00000000542	8	5717523	5721074	3552	*	3' UTR	5624668	5721518	96851	1	ENSBGRT00000001104	92855	Crtc1	CREB regulated transcription coactivator 1 [Source:HGNC Symbol;Acc:HGNC:16062]	GO:0005737,GO:0005829,GO:0098978,GO:0043025,GO:0016604,GO:0005634,GO:0005886,GO:0014069,GO:0008140,GO:0097009,GO:0043153,GO:0007613,GO:1902631,GO:0032793,GO:1900006,GO:1900273,GO:0045944,GO:0099527,GO:0051289,GO:0048511	cytoplasm|cytosol|glutamatergic synapse|neuronal cell body|nuclear body|nucleus|plasma membrane|postsynaptic density|cAMP response element binding protein binding|energy homeostasis|entrainment of circadian clock by photoperiod|memory|negative regulation of membrane hyperpolarization|positive regulation of CREB transcription factor activity|positive regulation of dendrite development|positive reg…	bom05166	Human T-cell leukemia virus 1 infection
ENSBGRG00000000542	8	5625014	5684625	59612	*	5' UTR	5624668	5721518	96851	1	ENSBGRT00000001104	346	Crtc1	CREB regulated transcription coactivator 1 [Source:HGNC Symbol;Acc:HGNC:16062]	GO:0005737,GO:0005829,GO:0098978,GO:0043025,GO:0016604,GO:0005634,GO:0005886,GO:0014069,GO:0008140,GO:0097009,GO:0043153,GO:0007613,GO:1902631,GO:0032793,GO:1900006,GO:1900273,GO:0045944,GO:0099527,GO:0051289,GO:0048511	cytoplasm|cytosol|glutamatergic synapse|neuronal cell body|nuclear body|nucleus|plasma membrane|postsynaptic density|cAMP response element binding protein binding|energy homeostasis|entrainment of circadian clock by photoperiod|memory|negative regulation of membrane hyperpolarization|positive regulation of CREB transcription factor activity|positive regulation of dendrite development|positive reg…	bom05166	Human T-cell leukemia virus 1 infection
ENSBGRG00000000546	3	115887550	115887699	150	*	Exon (ENSBGRT00000001060/ENSBGRG00000000546, exon 11 of 11)	115842732	115887699	44968	1	ENSBGRT00000001060	44818	TRIT1	tRNA isopentenyltransferase 1 [Source:HGNC Symbol;Acc:HGNC:20286]	GO:0005759,GO:0005739,GO:0005524,GO:0003676,GO:0052381,GO:0008270,GO:0070900,GO:0006400	mitochondrial matrix|mitochondrion|ATP binding|nucleic acid binding|tRNA dimethylallyltransferase activity|zinc ion binding|mitochondrial tRNA modification|tRNA modification
ENSBGRG00000000549	5	79725053	79725398	346	*	3' UTR	79718666	79725693	7028	1	ENSBGRT00000000959	6387	ATG101	autophagy related 101 [Source:HGNC Symbol;Acc:HGNC:25679]	GO:0000407,GO:0042802,GO:0044877,GO:0000045	phagophore assembly site|identical protein binding|protein-containing complex binding|autophagosome assembly	bom04136,bom04140,bom04211,bom05010,bom05014,bom05016,bom05017,bom05022	Autophagy - other|Autophagy - animal|Longevity regulating pathway|Alzheimer disease|Amyotrophic lateral sclerosis|Huntington disease|Spinocerebellar ataxia|Pathways of neurodegeneration - multiple diseases
ENSBGRG00000000550	2	143821905	143823144	1240	*	3' UTR	143821856	143849237	27382	2	ENSBGRT00000000988	26093	NEMP2	nuclear envelope integral membrane protein 2 [Source:HGNC Symbol;Acc:HGNC:33700]	GO:0016021,GO:0005635,GO:0005637	integral component of membrane|nuclear envelope|nuclear inner membrane
ENSBGRG00000000551	4	17337090	17337386	297	*	3' UTR	17336991	17351187	14197	2	ENSBGRT00000000980	13801	ADCK2	aarF domain containing kinase 2 [Source:HGNC Symbol;Acc:HGNC:19039]	GO:0016021,GO:0005524,GO:0004674	integral component of membrane|ATP binding|protein serine/threonine kinase activity
ENSBGRG00000000551	4	17350299	17351138	840	*	Exon (ENSBGRT00000000980/ENSBGRG00000000551, exon 1 of 8)	17336991	17351187	14197	2	ENSBGRT00000000980	49	ADCK2	aarF domain containing kinase 2 [Source:HGNC Symbol;Acc:HGNC:19039]	GO:0016021,GO:0005524,GO:0004674	integral component of membrane|ATP binding|protein serine/threonine kinase activity
ENSBGRG00000000556	7	105233812	105298205	64394	*	5' UTR	105227100	105247279	20180	2	ENSBGRT00000000964	0	LRRC19	leucine rich repeat containing 19 [Source:HGNC Symbol;Acc:HGNC:23379]	GO:0016021	integral component of membrane
ENSBGRG00000000557	3	20951157	20951667	511	*	Exon (ENSBGRT00000001371/ENSBGRG00000000557, exon 1 of 19)	20951010	20966019	15010	1	ENSBGRT00000001371	147	TARS2	threonyl-tRNA synthetase 2, mitochondrial [Source:HGNC Symbol;Acc:HGNC:30740]	GO:0005737,GO:0005759,GO:0002161,GO:0005524,GO:0042803,GO:0004829,GO:0070159,GO:0006435	cytoplasm|mitochondrial matrix|aminoacyl-tRNA editing activity|ATP binding|protein homodimerization activity|threonine-tRNA ligase activity|mitochondrial threonyl-tRNA aminoacylation|threonyl-tRNA aminoacylation	bom00970	Aminoacyl-tRNA biosynthesis
ENSBGRG00000000557	3	20965864	20966112	249	*	5' UTR	20951010	20966019	15010	1	ENSBGRT00000001371	14854	TARS2	threonyl-tRNA synthetase 2, mitochondrial [Source:HGNC Symbol;Acc:HGNC:30740]	GO:0005737,GO:0005759,GO:0002161,GO:0005524,GO:0042803,GO:0004829,GO:0070159,GO:0006435	cytoplasm|mitochondrial matrix|aminoacyl-tRNA editing activity|ATP binding|protein homodimerization activity|threonine-tRNA ligase activity|mitochondrial threonyl-tRNA aminoacylation|threonyl-tRNA aminoacylation	bom00970	Aminoacyl-tRNA biosynthesis
ENSBGRG00000000563	5	47482268	47482416	149	*	Exon (ENSBGRT00000001151/ENSBGRG00000000563, exon 4 of 9)	47479018	47487129	8112	2	ENSBGRT00000001151	4713	PMEL	premelanosome protein [Source:HGNC Symbol;Acc:HGNC:10880]	GO:0005789,GO:0005576,GO:0005794,GO:0005887,GO:0042470,GO:0005771,GO:0042438,GO:0032438	endoplasmic reticulum membrane|extracellular region|Golgi apparatus|integral component of plasma membrane|melanosome|multivesicular body|melanin biosynthetic process|melanosome organization
ENSBGRG00000000573	7	28297963	28304783	6821	*	5' UTR	28288479	28305315	16837	2	ENSBGRT00000001004	532	MRPL50	mitochondrial ribosomal protein L50 [Source:HGNC Symbol;Acc:HGNC:16654]	GO:0005743,GO:0005762	mitochondrial inner membrane|mitochondrial large ribosomal subunit
ENSBGRG00000000576	3	97171958	97172553	596	*	Exon (ENSBGRT00000001005/ENSBGRG00000000576, exon 2 of 5)	97117274	97200633	83360	1	ENSBGRT00000001005	54684	FYB2		GO:0001772,GO:0045121,GO:0033627,GO:0050852	immunological synapse|membrane raft|cell adhesion mediated by integrin|T cell receptor signaling pathway
ENSBGRG00000000580	8	48264970	48279172	14203	*	Exon (ENSBGRT00000001032/ENSBGRG00000000580, exon 1 of 5)	48264924	48279172	14249	2	ENSBGRT00000001032	0	Zcchc10	zinc finger CCHC-type containing 10 [Source:HGNC Symbol;Acc:HGNC:25954]	GO:0003676,GO:0008270	nucleic acid binding|zinc ion binding
ENSBGRG00000000581	1	90320000	90320462	463	*	Exon (ENSBGRT00000001191/ENSBGRG00000000581, exon 4 of 22)	90314125	90321663	7539	2	ENSBGRT00000001191	1201	ABCF3	ATP binding cassette subfamily F member 3 [Source:HGNC Symbol;Acc:HGNC:72]	GO:0016020,GO:0005524,GO:0016887,GO:0045296,GO:0051607	membrane|ATP binding|ATPase activity|cadherin binding|defense response to virus
ENSBGRG00000000583	7	54177047	54216976	39930	*	Exon (ENSBGRT00000001046/ENSBGRG00000000583, exon 11 of 16)	54074419	54217126	142708	1	ENSBGRT00000001046	102628	INVS	inversin [Source:HGNC Symbol;Acc:HGNC:17870]	GO:0005737,GO:0016020,GO:0005874,GO:0005634,GO:0005819,GO:0005516,GO:0007275,GO:0090090,GO:0016055	cytoplasm|membrane|microtubule|nucleus|spindle|calmodulin binding|multicellular organism development|negative regulation of canonical Wnt signaling pathway|Wnt signaling pathway	bom04310	Wnt signaling pathway
ENSBGRG00000000584	7	28318445	28318595	151	*	Exon (ENSBGRT00000001034/ENSBGRT00000001034, exon 2 of 2)	28310461	28318128	7668	1	ENSBGRT00000001021	7984	ZNF189	zinc finger protein 189 [Source:HGNC Symbol;Acc:HGNC:12980]	GO:0005634,GO:0003677,GO:0003700,GO:0000981,GO:0046872,GO:0000122	nucleus|DNA binding|DNA-binding transcription factor activity|DNA-binding transcription factor activity, RNA polymerase II-specific|metal ion binding|negative regulation of transcription by RNA polymerase II	bom05168	Herpes simplex virus 1 infection
ENSBGRG00000000584	7	28310511	28317731	7221	*	5' UTR	28310461	28318128	7668	1	ENSBGRT00000001021	50	ZNF189	zinc finger protein 189 [Source:HGNC Symbol;Acc:HGNC:12980]	GO:0005634,GO:0003677,GO:0003700,GO:0000981,GO:0046872,GO:0000122	nucleus|DNA binding|DNA-binding transcription factor activity|DNA-binding transcription factor activity, RNA polymerase II-specific|metal ion binding|negative regulation of transcription by RNA polymerase II	bom05168	Herpes simplex virus 1 infection
ENSBGRG00000000587	3	37910112	37910310	199	*	3' UTR	37818644	37910305	91662	1	ENSBGRT00000001040	91468	Gpsm2	G protein signaling modulator 2 [Source:HGNC Symbol;Acc:HGNC:29501]	GO:0005938,GO:0099738,GO:0005813,GO:0005737,GO:0005829,GO:0097575,GO:0016328,GO:0097431,GO:0032991,GO:0070840,GO:0001965,GO:0005092,GO:0042802,GO:0000166,GO:0008022,GO:0019904,GO:0043621,GO:0051301,GO:0000132,GO:0051661,GO:0007052,GO:1904778,GO:1905832,GO:0031291,GO:0060236	cell cortex|cell cortex region|centrosome|cytoplasm|cytosol|lateral cell cortex|lateral plasma membrane|mitotic spindle pole|protein-containing complex|dynein complex binding|G-protein alpha-subunit binding|GDP-dissociation inhibitor activity|identical protein binding|nucleotide binding|protein C-terminus binding|protein domain specific binding|protein self-association|cell division|establishment…
ENSBGRG00000000587	3	37875679	37875877	199	*	5' UTR	37818644	37910305	91662	1	ENSBGRT00000001040	57035	Gpsm2	G protein signaling modulator 2 [Source:HGNC Symbol;Acc:HGNC:29501]	GO:0005938,GO:0099738,GO:0005813,GO:0005737,GO:0005829,GO:0097575,GO:0016328,GO:0097431,GO:0032991,GO:0070840,GO:0001965,GO:0005092,GO:0042802,GO:0000166,GO:0008022,GO:0019904,GO:0043621,GO:0051301,GO:0000132,GO:0051661,GO:0007052,GO:1904778,GO:1905832,GO:0031291,GO:0060236	cell cortex|cell cortex region|centrosome|cytoplasm|cytosol|lateral cell cortex|lateral plasma membrane|mitotic spindle pole|protein-containing complex|dynein complex binding|G-protein alpha-subunit binding|GDP-dissociation inhibitor activity|identical protein binding|nucleotide binding|protein C-terminus binding|protein domain specific binding|protein self-association|cell division|establishment…
ENSBGRG00000000591	3	54189309	54189555	247	*	Exon (ENSBGRT00000001001/ENSBGRT00000001001, exon 1 of 2)	54199246	54330059	130814	1	ENSBGRT00000001095	-9691	BCAR3	BCAR3 adaptor protein, NSP family member [Source:HGNC Symbol;Acc:HGNC:973]	GO:0005622,GO:0005085,GO:0033138,GO:0007264	intracellular|guanyl-nucleotide exchange factor activity|positive regulation of peptidyl-serine phosphorylation|small GTPase mediated signal transduction
ENSBGRG00000000591	3	54309077	54315758	6682	*	Exon (ENSBGRT00000001095/ENSBGRG00000000591, exon 7 of 12)	54199246	54330059	130814	1	ENSBGRT00000001095	109831	BCAR3	BCAR3 adaptor protein, NSP family member [Source:HGNC Symbol;Acc:HGNC:973]	GO:0005622,GO:0005085,GO:0033138,GO:0007264	intracellular|guanyl-nucleotide exchange factor activity|positive regulation of peptidyl-serine phosphorylation|small GTPase mediated signal transduction
ENSBGRG00000000593	3	97283279	97283721	443	*	Exon (ENSBGRT00000001054/ENSBGRG00000000593, exon 7 of 9)	97279152	97356663	77512	2	ENSBGRT00000001054	72942	PRKAA2	protein kinase AMP-activated catalytic subunit alpha 2 [Source:HGNC Symbol;Acc:HGNC:9377]	GO:0030424,GO:0005737,GO:0010494,GO:0030425,GO:0005794,GO:0043025,GO:0016607,GO:0031588,GO:0005634,GO:0050405,GO:0047322,GO:0004679,GO:0005524,GO:0003682,GO:0035174,GO:0046872,GO:0004674,GO:0004712,GO:0006914,GO:0071277,GO:0035690,GO:0042149,GO:0071333,GO:0034599,GO:0071380,GO:0006695,GO:0006633,GO:0042593,GO:0035556,GO:0043066,GO:0010629,GO:0032007,GO:1904428,GO:0010508,GO:1903829,GO:2000758,GO:…	axon|cytoplasm|cytoplasmic stress granule|dendrite|Golgi apparatus|neuronal cell body|nuclear speck|nucleotide-activated protein kinase complex|nucleus|[acetyl-CoA carboxylase] kinase activity|[hydroxymethylglutaryl-CoA reductase (NADPH)] kinase activity|AMP-activated protein kinase activity|ATP binding|chromatin binding|histone serine kinase activity|metal ion binding|protein serine/threonine ki…	bom04068,bom04140,bom04150,bom04151,bom04152,bom04211,bom04213,bom04371,bom04530,bom04710,bom04714,bom04910,bom04920,bom04921,bom04922,bom04931,bom04932,bom05410,bom05418	FoxO signaling pathway|Autophagy - animal|mTOR signaling pathway|PI3K-Akt signaling pathway|AMPK signaling pathway|Longevity regulating pathway|Longevity regulating pathway - multiple species|Apelin signaling pathway|Tight junction|Circadian rhythm|Thermogenesis|Insulin signaling pathway|Adipocytokine signaling pathway|Oxytocin signaling pathway|Glucagon signaling pathway|Insulin resistance|Non-a…
ENSBGRG00000000594	1	41237593	41237937	345	*	3' UTR	41153795	41238379	84585	1	ENSBGRT00000001136	83798	Arl13b	ADP ribosylation factor like GTPase 13B [Source:HGNC Symbol;Acc:HGNC:25419]	GO:0005930,GO:0060170,GO:0005929,GO:0031514,GO:0097730,GO:0005525,GO:0060271,GO:0007368,GO:0009953,GO:0021943,GO:0001947,GO:0021830,GO:0070986,GO:0021532,GO:1905515,GO:0097500,GO:0010226,GO:0007224	axoneme|ciliary membrane|cilium|motile cilium|non-motile cilium|GTP binding|cilium assembly|determination of left/right symmetry|dorsal/ventral pattern formation|formation of radial glial scaffolds|heart looping|interneuron migration from the subpallium to the cortex|left/right axis specification|neural tube patterning|non-motile cilium assembly|receptor localization to non-motile cilium|response…
ENSBGRG00000000594	1	41185712	41185859	148	*	Exon (ENSBGRT00000001136/ENSBGRG00000000594, exon 3 of 10)	41153795	41238379	84585	1	ENSBGRT00000001136	31917	Arl13b	ADP ribosylation factor like GTPase 13B [Source:HGNC Symbol;Acc:HGNC:25419]	GO:0005930,GO:0060170,GO:0005929,GO:0031514,GO:0097730,GO:0005525,GO:0060271,GO:0007368,GO:0009953,GO:0021943,GO:0001947,GO:0021830,GO:0070986,GO:0021532,GO:1905515,GO:0097500,GO:0010226,GO:0007224	axoneme|ciliary membrane|cilium|motile cilium|non-motile cilium|GTP binding|cilium assembly|determination of left/right symmetry|dorsal/ventral pattern formation|formation of radial glial scaffolds|heart looping|interneuron migration from the subpallium to the cortex|left/right axis specification|neural tube patterning|non-motile cilium assembly|receptor localization to non-motile cilium|response…
ENSBGRG00000000594	1	41218409	41225374	6966	*	Exon (ENSBGRT00000001136/ENSBGRG00000000594, exon 5 of 10)	41153795	41238379	84585	1	ENSBGRT00000001136	64614	Arl13b	ADP ribosylation factor like GTPase 13B [Source:HGNC Symbol;Acc:HGNC:25419]	GO:0005930,GO:0060170,GO:0005929,GO:0031514,GO:0097730,GO:0005525,GO:0060271,GO:0007368,GO:0009953,GO:0021943,GO:0001947,GO:0021830,GO:0070986,GO:0021532,GO:1905515,GO:0097500,GO:0010226,GO:0007224	axoneme|ciliary membrane|cilium|motile cilium|non-motile cilium|GTP binding|cilium assembly|determination of left/right symmetry|dorsal/ventral pattern formation|formation of radial glial scaffolds|heart looping|interneuron migration from the subpallium to the cortex|left/right axis specification|neural tube patterning|non-motile cilium assembly|receptor localization to non-motile cilium|response…
ENSBGRG00000000595	4	17407814	17412393	4580	*	5' UTR	17388401	17488328	99928	1	ENSBGRT00000001064	19413	DENND2A	DENN domain containing 2A [Source:HGNC Symbol;Acc:HGNC:22212]	GO:0015629,GO:0005829,GO:0017112,GO:0015031,GO:0042147	actin cytoskeleton|cytosol|Rab guanyl-nucleotide exchange factor activity|protein transport|retrograde transport, endosome to Golgi
ENSBGRG00000000595	4	17440924	17449380	8457	*	Exon (ENSBGRT00000001064/ENSBGRG00000000595, exon 6 of 20)	17388401	17488328	99928	1	ENSBGRT00000001064	52523	DENND2A	DENN domain containing 2A [Source:HGNC Symbol;Acc:HGNC:22212]	GO:0015629,GO:0005829,GO:0017112,GO:0015031,GO:0042147	actin cytoskeleton|cytosol|Rab guanyl-nucleotide exchange factor activity|protein transport|retrograde transport, endosome to Golgi
ENSBGRG00000000595	4	17487584	17487733	150	*	3' UTR	17388401	17488328	99928	1	ENSBGRT00000001064	99183	DENND2A	DENN domain containing 2A [Source:HGNC Symbol;Acc:HGNC:22212]	GO:0015629,GO:0005829,GO:0017112,GO:0015031,GO:0042147	actin cytoskeleton|cytosol|Rab guanyl-nucleotide exchange factor activity|protein transport|retrograde transport, endosome to Golgi
ENSBGRG00000000599	7	28388300	28388846	547	*	Exon (ENSBGRT00000001086/ENSBGRG00000000599, exon 1 of 9)	28331910	28389836	57927	2	ENSBGRT00000001086	990	TMEM246		GO:0016021	integral component of membrane
ENSBGRG00000000599	7	28387903	28388201	299	*	Exon (ENSBGRT00000001086/ENSBGRG00000000599, exon 1 of 9)	28331910	28389836	57927	2	ENSBGRT00000001086	1635	TMEM246		GO:0016021	integral component of membrane
ENSBGRG00000000599	7	28456567	28456914	348	*	5' UTR	28381565	28456964	75400	2	ENSBGRT00000001138	50	TMEM246		GO:0016021	integral component of membrane
ENSBGRG00000000599	7	28456319	28456468	150	*	5' UTR	28381565	28456964	75400	2	ENSBGRT00000001138	496	TMEM246		GO:0016021	integral component of membrane
ENSBGRG00000000603	2	144013114	144013363	250	*	3' UTR	143964448	144013147	48700	1	ENSBGRT00000001072	48666	NAB1	NGFI-A binding protein 1 [Source:HGNC Symbol;Acc:HGNC:7626]	GO:0005634,GO:0008134,GO:0001958,GO:0042552,GO:0045892,GO:0045682,GO:0006355,GO:0014037	nucleus|transcription factor binding|endochondral ossification|myelination|negative regulation of transcription, DNA-templated|regulation of epidermis development|regulation of transcription, DNA-templated|Schwann cell differentiation
ENSBGRG00000000603	2	143978693	143979392	700	*	Exon (ENSBGRT00000001072/ENSBGRG00000000603, exon 2 of 7)	143964448	144013147	48700	1	ENSBGRT00000001072	14245	NAB1	NGFI-A binding protein 1 [Source:HGNC Symbol;Acc:HGNC:7626]	GO:0005634,GO:0008134,GO:0001958,GO:0042552,GO:0045892,GO:0045682,GO:0006355,GO:0014037	nucleus|transcription factor binding|endochondral ossification|myelination|negative regulation of transcription, DNA-templated|regulation of epidermis development|regulation of transcription, DNA-templated|Schwann cell differentiation
ENSBGRG00000000604	2	55739183	55747411	8229	*	Exon (ENSBGRT00000001240/ENSBGRG00000000604, exon 4 of 5)	55725266	55740700	15435	1	ENSBGRT00000001240	13917	SF3B1	splicing factor 3b subunit 1 [Source:HGNC Symbol;Acc:HGNC:10768]	GO:0071013,GO:0016607,GO:0005654,GO:0005634,GO:0005681,GO:0034693,GO:0005689,GO:0005686,GO:0071005,GO:0071004,GO:0003729,GO:0003723,GO:0000398,GO:0045815,GO:0000375,GO:0000245	catalytic step 2 spliceosome|nuclear speck|nucleoplasm|nucleus|spliceosomal complex|U11/U12 snRNP|U12-type spliceosomal complex|U2 snRNP|U2-type precatalytic spliceosome|U2-type prespliceosome|mRNA binding|RNA binding|mRNA splicing, via spliceosome|positive regulation of gene expression, epigenetic|RNA splicing, via transesterification reactions|spliceosomal complex assembly	bom03040	Spliceosome
ENSBGRG00000000604	2	55753806	55754897	1092	*	Exon (ENSBGRT00000001208/ENSBGRG00000000604, exon 17 of 25)	55725266	55761636	36371	1	ENSBGRT00000001208	28540	SF3B1	splicing factor 3b subunit 1 [Source:HGNC Symbol;Acc:HGNC:10768]	GO:0071013,GO:0016607,GO:0005654,GO:0005634,GO:0005681,GO:0034693,GO:0005689,GO:0005686,GO:0071005,GO:0071004,GO:0003729,GO:0003723,GO:0000398,GO:0045815,GO:0000375,GO:0000245	catalytic step 2 spliceosome|nuclear speck|nucleoplasm|nucleus|spliceosomal complex|U11/U12 snRNP|U12-type spliceosomal complex|U2 snRNP|U2-type precatalytic spliceosome|U2-type prespliceosome|mRNA binding|RNA binding|mRNA splicing, via spliceosome|positive regulation of gene expression, epigenetic|RNA splicing, via transesterification reactions|spliceosomal complex assembly	bom03040	Spliceosome
ENSBGRG00000000604	2	55755463	55757481	2019	*	Exon (ENSBGRT00000001208/ENSBGRG00000000604, exon 20 of 25)	55725266	55761636	36371	1	ENSBGRT00000001208	30197	SF3B1	splicing factor 3b subunit 1 [Source:HGNC Symbol;Acc:HGNC:10768]	GO:0071013,GO:0016607,GO:0005654,GO:0005634,GO:0005681,GO:0034693,GO:0005689,GO:0005686,GO:0071005,GO:0071004,GO:0003729,GO:0003723,GO:0000398,GO:0045815,GO:0000375,GO:0000245	catalytic step 2 spliceosome|nuclear speck|nucleoplasm|nucleus|spliceosomal complex|U11/U12 snRNP|U12-type spliceosomal complex|U2 snRNP|U2-type precatalytic spliceosome|U2-type prespliceosome|mRNA binding|RNA binding|mRNA splicing, via spliceosome|positive regulation of gene expression, epigenetic|RNA splicing, via transesterification reactions|spliceosomal complex assembly	bom03040	Spliceosome
ENSBGRG00000000610	2	81156472	81157853	1382	*	Exon (ENSBGRT00000001065/ENSBGRT00000001065, exon 3 of 3)	81158257	81464974	306718	2	ENSBGRT00000001090	307121	TMEM163	transmembrane protein 163 [Source:HGNC Symbol;Acc:HGNC:25380]	GO:0030054,GO:0031901,GO:0030285,GO:0008270	cell junction|early endosome membrane|integral component of synaptic vesicle membrane|zinc ion binding
ENSBGRG00000000610	2	81146589	81146886	298	*	Exon (ENSBGRT00000001038/ENSBGRT00000001038, exon 2 of 2)	81158257	81464974	306718	2	ENSBGRT00000001090	318088	TMEM163	transmembrane protein 163 [Source:HGNC Symbol;Acc:HGNC:25380]	GO:0030054,GO:0031901,GO:0030285,GO:0008270	cell junction|early endosome membrane|integral component of synaptic vesicle membrane|zinc ion binding
ENSBGRG00000000610	2	81156473	81156671	199	*	Exon (ENSBGRT00000001065/ENSBGRT00000001065, exon 3 of 3)	81158257	81464974	306718	2	ENSBGRT00000001090	308303	TMEM163	transmembrane protein 163 [Source:HGNC Symbol;Acc:HGNC:25380]	GO:0030054,GO:0031901,GO:0030285,GO:0008270	cell junction|early endosome membrane|integral component of synaptic vesicle membrane|zinc ion binding
ENSBGRG00000000611	5	82607879	82608075	197	*	3' UTR	82607293	82609348	2056	1	ENSBGRT00000001089	586	Cdv3		GO:0005737,GO:0005829,GO:0005886	cytoplasm|cytosol|plasma membrane
ENSBGRG00000000628	5	82713792	82713935	144	*	Exon (ENSBGRT00000001122/ENSBGRG00000000628, exon 1 of 1)	82713554	82714078	525	2	ENSBGRT00000001122	143	MEA1		GO:0030154,GO:0007275,GO:0007283	cell differentiation|multicellular organism development|spermatogenesis
ENSBGRG00000000629	5	39715766	39719342	3577	*	Exon (ENSBGRT00000001318/ENSBGRG00000000629, exon 17 of 22)	39637121	39730916	93796	1	ENSBGRT00000001318	78645	GNPTAB	N-acetylglucosamine-1-phosphate transferase subunits alpha and beta [Source:HGNC Symbol;Acc:HGNC:29670]	GO:0005794,GO:0000139,GO:0016021,GO:0005509,GO:0003976,GO:0046835,GO:0007040,GO:0016256,GO:0033299	Golgi apparatus|Golgi membrane|integral component of membrane|calcium ion binding|UDP-N-acetylglucosamine-lysosomal-enzyme N-acetylglucosaminephosphotransferase activity|carbohydrate phosphorylation|lysosome organization|N-glycan processing to lysosome|secretion of lysosomal enzymes	bom04142	Lysosome
ENSBGRG00000000629	5	39710244	39714903	4660	*	Exon (ENSBGRT00000001318/ENSBGRG00000000629, exon 13 of 22)	39637121	39730916	93796	1	ENSBGRT00000001318	73123	GNPTAB	N-acetylglucosamine-1-phosphate transferase subunits alpha and beta [Source:HGNC Symbol;Acc:HGNC:29670]	GO:0005794,GO:0000139,GO:0016021,GO:0005509,GO:0003976,GO:0046835,GO:0007040,GO:0016256,GO:0033299	Golgi apparatus|Golgi membrane|integral component of membrane|calcium ion binding|UDP-N-acetylglucosamine-lysosomal-enzyme N-acetylglucosaminephosphotransferase activity|carbohydrate phosphorylation|lysosome organization|N-glycan processing to lysosome|secretion of lysosomal enzymes	bom04142	Lysosome
ENSBGRG00000000631	1	158627099	158627397	299	*	Exon (ENSBGRT00000001126/ENSBGRG00000000631, exon 3 of 6)	158607612	158635406	27795	2	ENSBGRT00000001126	8009	SLC19A1	solute carrier family 19 member 1 [Source:HGNC Symbol;Acc:HGNC:10937]	GO:0016324,GO:0016323,GO:0005887,GO:0005886,GO:0008518,GO:0005542,GO:0008517,GO:0015350,GO:1904447,GO:0098838,GO:0046655,GO:0015884,GO:0055085	apical plasma membrane|basolateral plasma membrane|integral component of plasma membrane|plasma membrane|folate:anion antiporter activity|folic acid binding|folic acid transmembrane transporter activity|methotrexate transmembrane transporter activity|folate import across plasma membrane|folate transmembrane transport|folic acid metabolic process|folic acid transport|transmembrane transport	bom01523,bom04977	Antifolate resistance|Vitamin digestion and absorption
ENSBGRG00000000632	5	4517976	4518123	148	*	Exon (ENSBGRT00000001144/ENSBGRG00000000632, exon 4 of 4)	4516764	4544484	27721	2	ENSBGRT00000001130	26361	MANSC1	MANSC domain containing 1 [Source:HGNC Symbol;Acc:HGNC:25505]	GO:0016021	integral component of membrane
ENSBGRG00000000632	5	4518664	4544042	25379	*	5' UTR	4516764	4544484	27721	2	ENSBGRT00000001130	442	MANSC1	MANSC domain containing 1 [Source:HGNC Symbol;Acc:HGNC:25505]	GO:0016021	integral component of membrane
ENSBGRG00000000632	5	4517010	4517157	148	*	Exon (ENSBGRT00000001130/ENSBGRG00000000632, exon 5 of 5)	4516764	4544484	27721	2	ENSBGRT00000001130	27327	MANSC1	MANSC domain containing 1 [Source:HGNC Symbol;Acc:HGNC:25505]	GO:0016021	integral component of membrane
ENSBGRG00000000638	5	82720263	82720413	151	*	Exon (ENSBGRT00000001197/ENSBGRG00000000638, exon 1 of 6)	82719814	82723598	3785	1	ENSBGRT00000001197	449	USP44	ubiquitin specific peptidase 44 [Source:HGNC Symbol;Acc:HGNC:20064]	GO:0005634,GO:0004843,GO:0036459,GO:0008270,GO:0007049,GO:0051301,GO:1904667,GO:0043161,GO:0016579,GO:0090266	nucleus|thiol-dependent ubiquitin-specific protease activity|thiol-dependent ubiquitinyl hydrolase activity|zinc ion binding|cell cycle|cell division|negative regulation of ubiquitin protein ligase activity|proteasome-mediated ubiquitin-dependent protein catabolic process|protein deubiquitination|regulation of mitotic cell cycle spindle assembly checkpoint
ENSBGRG00000000642	4	17553044	17556120	3077	*	Exon (ENSBGRT00000001259/ENSBGRG00000000642, exon 4 of 6)	17539119	17557524	18406	1	ENSBGRT00000001259	13925	MKRN1		GO:0005829,GO:0046872,GO:0003723,GO:0061630,GO:0004842,GO:0000209	cytosol|metal ion binding|RNA binding|ubiquitin protein ligase activity|ubiquitin-protein transferase activity|protein polyubiquitination
ENSBGRG00000000646	7	54261212	54263696	2485	*	5' UTR	54261164	54269964	8801	1	ENSBGRT00000001167	48	TEX10		GO:0005737,GO:0071339,GO:0005730	cytoplasm|MLL1 complex|nucleolus
ENSBGRG00000000647	5	110864774	110864918	145	*	Exon (ENSBGRT00000001165/ENSBGRG00000000647, exon 1 of 1)	110863863	110864966	1104	1	ENSBGRT00000001165	911	LPAR5	lysophosphatidic acid receptor 5 [Source:HGNC Symbol;Acc:HGNC:13307]	GO:0016021,GO:0005886,GO:0004930	integral component of membrane|plasma membrane|G protein-coupled receptor activity	bom04015,bom04072,bom04151,bom04810,bom05200	Rap1 signaling pathway|Phospholipase D signaling pathway|PI3K-Akt signaling pathway|Regulation of actin cytoskeleton|Pathways in cancer
ENSBGRG00000000648	8	48352391	48357733	5343	*	Exon (ENSBGRT00000001432/ENSBGRG00000000648, exon 12 of 19)	48308521	48364639	56119	1	ENSBGRT00000001432	43870	HSPA4	heat shock protein family A (Hsp70) member 4 [Source:HGNC Symbol;Acc:HGNC:5237]	GO:0005829,GO:0005634,GO:0005524	cytosol|nucleus|ATP binding	bom04530,bom04612	Tight junction|Antigen processing and presentation
ENSBGRG00000000648	8	48358749	48363695	4947	*	3' UTR	48308521	48364639	56119	1	ENSBGRT00000001432	50228	HSPA4	heat shock protein family A (Hsp70) member 4 [Source:HGNC Symbol;Acc:HGNC:5237]	GO:0005829,GO:0005634,GO:0005524	cytosol|nucleus|ATP binding	bom04530,bom04612	Tight junction|Antigen processing and presentation
ENSBGRG00000000652	3	97410629	97410878	250	*	5' UTR	97410529	97516547	106019	1	ENSBGRT00000001174	100	PLPP3		GO:0005789,GO:0005887,GO:0005178,GO:0042577,GO:0016791,GO:0008195,GO:0042392,GO:0060020,GO:0001568,GO:0060070,GO:0098609,GO:0001702,GO:0001933,GO:0046839,GO:0006644,GO:0051091,GO:0050731,GO:0050821,GO:1902068,GO:0030111	endoplasmic reticulum membrane|integral component of plasma membrane|integrin binding|lipid phosphatase activity|phosphatase activity|phosphatidate phosphatase activity|sphingosine-1-phosphate phosphatase activity|Bergmann glial cell differentiation|blood vessel development|canonical Wnt signaling pathway|cell-cell adhesion|gastrulation with mouth forming second|negative regulation of protein pho…	bom00561,bom00564,bom00565,bom00600,bom04072,bom04666,bom04975,bom05231	Glycerolipid metabolism|Glycerophospholipid metabolism|Ether lipid metabolism|Sphingolipid metabolism|Phospholipase D signaling pathway|Fc gamma R-mediated phagocytosis|Fat digestion and absorption|Choline metabolism in cancer
ENSBGRG00000000657	3	54374146	54413690	39545	*	Exon (ENSBGRT00000001456/ENSBGRG00000000657, exon 2 of 17)	54347765	54473894	126130	2	ENSBGRT00000001456	60204	FNBP1L	formin binding protein 1 like [Source:HGNC Symbol;Acc:HGNC:20851]	GO:0005938,GO:0005737,GO:0031410,GO:0005856,GO:0005829,GO:0005886,GO:0045296,GO:0051020,GO:0008289,GO:0006914,GO:0060271,GO:0072583,GO:0010324,GO:0061024,GO:0097320,GO:0051491,GO:0006900,GO:0016050,GO:0030050	cell cortex|cytoplasm|cytoplasmic vesicle|cytoskeleton|cytosol|plasma membrane|cadherin binding|GTPase binding|lipid binding|autophagy|cilium assembly|clathrin-dependent endocytosis|membrane invagination|membrane organization|plasma membrane tubulation|positive regulation of filopodium assembly|vesicle budding from membrane|vesicle organization|vesicle transport along actin filament
ENSBGRG00000000657	3	54347913	54361614	13702	*	3' UTR	54347765	54473894	126130	2	ENSBGRT00000001456	112280	FNBP1L	formin binding protein 1 like [Source:HGNC Symbol;Acc:HGNC:20851]	GO:0005938,GO:0005737,GO:0031410,GO:0005856,GO:0005829,GO:0005886,GO:0045296,GO:0051020,GO:0008289,GO:0006914,GO:0060271,GO:0072583,GO:0010324,GO:0061024,GO:0097320,GO:0051491,GO:0006900,GO:0016050,GO:0030050	cell cortex|cytoplasm|cytoplasmic vesicle|cytoskeleton|cytosol|plasma membrane|cadherin binding|GTPase binding|lipid binding|autophagy|cilium assembly|clathrin-dependent endocytosis|membrane invagination|membrane organization|plasma membrane tubulation|positive regulation of filopodium assembly|vesicle budding from membrane|vesicle organization|vesicle transport along actin filament
ENSBGRG00000000661	8	18824649	18827359	2711	*	Exon (ENSBGRT00000001216/ENSBGRG00000000661, exon 6 of 13)	18821659	18827408	5750	1	ENSBGRT00000001216	2990	GTF2F1	general transcription factor IIF subunit 1 [Source:HGNC Symbol;Acc:HGNC:4652]	GO:0005634,GO:0003677,GO:1990841,GO:0032091,GO:0045944,GO:0032968,GO:0006367	nucleus|DNA binding|promoter-specific chromatin binding|negative regulation of protein binding|positive regulation of transcription by RNA polymerase II|positive regulation of transcription elongation from RNA polymerase II promoter|transcription initiation from RNA polymerase II promoter	bom03022	Basal transcription factors
ENSBGRG00000000666	7	105477267	105477416	150	*	3' UTR	105353124	105478161	125038	1	ENSBGRT00000001447	124143	TEK	TEK receptor tyrosine kinase [Source:HGNC Symbol;Acc:HGNC:11724]	GO:0005884,GO:0016324,GO:0009925,GO:0009986,GO:0005911,GO:0005737,GO:0005576,GO:0005925,GO:0005887,GO:0045121,GO:0005815,GO:0005902,GO:0043235,GO:0001725,GO:0005524,GO:0004713,GO:0004714,GO:0004888,GO:0001525,GO:0030154,GO:0001935,GO:0007507,GO:0060347,GO:0016525,GO:0043066,GO:2000352,GO:0009968,GO:0018108,GO:2000251,GO:0045766,GO:0010595,GO:0070374,GO:0051894,GO:1902533,GO:0043552,GO:0014068,GO:…	actin filament|apical plasma membrane|basal plasma membrane|cell surface|cell-cell junction|cytoplasm|extracellular region|focal adhesion|integral component of plasma membrane|membrane raft|microtubule organizing center|microvillus|receptor complex|stress fiber|ATP binding|protein tyrosine kinase activity|transmembrane receptor protein tyrosine kinase activity|transmembrane signaling receptor act…	bom04010,bom04014,bom04015,bom04066,bom04151,bom05323	MAPK signaling pathway|Ras signaling pathway|Rap1 signaling pathway|HIF-1 signaling pathway|PI3K-Akt signaling pathway|Rheumatoid arthritis
ENSBGRG00000000666	7	105405875	105414998	9124	*	Exon (ENSBGRT00000001447/ENSBGRG00000000666, exon 3 of 24)	105353124	105478161	125038	1	ENSBGRT00000001447	52751	TEK	TEK receptor tyrosine kinase [Source:HGNC Symbol;Acc:HGNC:11724]	GO:0005884,GO:0016324,GO:0009925,GO:0009986,GO:0005911,GO:0005737,GO:0005576,GO:0005925,GO:0005887,GO:0045121,GO:0005815,GO:0005902,GO:0043235,GO:0001725,GO:0005524,GO:0004713,GO:0004714,GO:0004888,GO:0001525,GO:0030154,GO:0001935,GO:0007507,GO:0060347,GO:0016525,GO:0043066,GO:2000352,GO:0009968,GO:0018108,GO:2000251,GO:0045766,GO:0010595,GO:0070374,GO:0051894,GO:1902533,GO:0043552,GO:0014068,GO:…	actin filament|apical plasma membrane|basal plasma membrane|cell surface|cell-cell junction|cytoplasm|extracellular region|focal adhesion|integral component of plasma membrane|membrane raft|microtubule organizing center|microvillus|receptor complex|stress fiber|ATP binding|protein tyrosine kinase activity|transmembrane receptor protein tyrosine kinase activity|transmembrane signaling receptor act…	bom04010,bom04014,bom04015,bom04066,bom04151,bom05323	MAPK signaling pathway|Ras signaling pathway|Rap1 signaling pathway|HIF-1 signaling pathway|PI3K-Akt signaling pathway|Rheumatoid arthritis
ENSBGRG00000000669	1	158986799	158987903	1105	*	Exon (ENSBGRT00000001367/ENSBGRG00000000669, exon 12 of 14)	158924753	158989012	64260	1	ENSBGRT00000001367	62046	Pcbp3	poly(rC) binding protein 3 [Source:HGNC Symbol;Acc:HGNC:8651]	GO:0005737,GO:1990829,GO:0001227,GO:0003690,GO:0003723,GO:0000122	cytoplasm|C-rich single-stranded DNA binding|DNA-binding transcription repressor activity, RNA polymerase II-specific|double-stranded DNA binding|RNA binding|negative regulation of transcription by RNA polymerase II
ENSBGRG00000000670	5	4668875	4669169	295	*	3' UTR	4557912	4669954	112043	1	ENSBGRT00000001218	110963	BORCS5	BLOC-1 related complex subunit 5 [Source:HGNC Symbol;Acc:HGNC:17950]	GO:0099078,GO:0098574,GO:0031224,GO:0005873,GO:0032418,GO:0072384	BORC complex|cytoplasmic side of lysosomal membrane|intrinsic component of membrane|plus-end kinesin complex|lysosome localization|organelle transport along microtubule
ENSBGRG00000000673	5	76395005	76395154	150	*	3' UTR	76394757	76411285	16529	2	ENSBGRT00000001219	16131	ADCY6	adenylate cyclase 6 [Source:HGNC Symbol;Acc:HGNC:237]	GO:0005929,GO:0005887,GO:0005622,GO:0031226,GO:0004016,GO:0005524,GO:0046872,GO:0007189,GO:0006171,GO:1904322,GO:1904117,GO:0035811,GO:0003091	cilium|integral component of plasma membrane|intracellular|intrinsic component of plasma membrane|adenylate cyclase activity|ATP binding|metal ion binding|adenylate cyclase-activating G protein-coupled receptor signaling pathway|cAMP biosynthetic process|cellular response to forskolin|cellular response to vasopressin|negative regulation of urine volume|renal water homeostasis	bom00230,bom01522,bom04015,bom04022,bom04024,bom04062,bom04072,bom04114,bom04211,bom04213,bom04261,bom04270,bom04371,bom04540,bom04611,bom04713,bom04714,bom04723,bom04724,bom04725,bom04727,bom04742,bom04750,bom04911,bom04912,bom04913,bom04914,bom04915,bom04916,bom04918,bom04921,bom04923,bom04924,bom04925,bom04926,bom04927,bom04928,bom04934,bom04935,bom04961,bom04962,bom04970,bom04971,bom04972,bom…	Purine metabolism|Endocrine resistance|Rap1 signaling pathway|cGMP-PKG signaling pathway|cAMP signaling pathway|Chemokine signaling pathway|Phospholipase D signaling pathway|Oocyte meiosis|Longevity regulating pathway|Longevity regulating pathway - multiple species|Adrenergic signaling in cardiomyocytes|Vascular smooth muscle contraction|Apelin signaling pathway|Gap junction|Platelet activation|C…
ENSBGRG00000000673	5	76397103	76397578	476	*	3' UTR	76394757	76411285	16529	2	ENSBGRT00000001219	13707	ADCY6	adenylate cyclase 6 [Source:HGNC Symbol;Acc:HGNC:237]	GO:0005929,GO:0005887,GO:0005622,GO:0031226,GO:0004016,GO:0005524,GO:0046872,GO:0007189,GO:0006171,GO:1904322,GO:1904117,GO:0035811,GO:0003091	cilium|integral component of plasma membrane|intracellular|intrinsic component of plasma membrane|adenylate cyclase activity|ATP binding|metal ion binding|adenylate cyclase-activating G protein-coupled receptor signaling pathway|cAMP biosynthetic process|cellular response to forskolin|cellular response to vasopressin|negative regulation of urine volume|renal water homeostasis	bom00230,bom01522,bom04015,bom04022,bom04024,bom04062,bom04072,bom04114,bom04211,bom04213,bom04261,bom04270,bom04371,bom04540,bom04611,bom04713,bom04714,bom04723,bom04724,bom04725,bom04727,bom04742,bom04750,bom04911,bom04912,bom04913,bom04914,bom04915,bom04916,bom04918,bom04921,bom04923,bom04924,bom04925,bom04926,bom04927,bom04928,bom04934,bom04935,bom04961,bom04962,bom04970,bom04971,bom04972,bom…	Purine metabolism|Endocrine resistance|Rap1 signaling pathway|cGMP-PKG signaling pathway|cAMP signaling pathway|Chemokine signaling pathway|Phospholipase D signaling pathway|Oocyte meiosis|Longevity regulating pathway|Longevity regulating pathway - multiple species|Adrenergic signaling in cardiomyocytes|Vascular smooth muscle contraction|Apelin signaling pathway|Gap junction|Platelet activation|C…
ENSBGRG00000000674	1	61931848	61956116	24269	*	Exon (ENSBGRT00000001264/ENSBGRG00000000674, exon 3 of 12)	61922447	61964501	42055	2	ENSBGRT00000001264	8385	ATG3	autophagy related 3 [Source:HGNC Symbol;Acc:HGNC:20962]	GO:0000153,GO:0005829,GO:0019777,GO:0019776,GO:0019899,GO:0000045,GO:0000422,GO:0043653,GO:0050765,GO:0015031,GO:0016567,GO:1902017	cytoplasmic ubiquitin ligase complex|cytosol|Atg12 transferase activity|Atg8 ligase activity|enzyme binding|autophagosome assembly|autophagy of mitochondrion|mitochondrial fragmentation involved in apoptotic process|negative regulation of phagocytosis|protein transport|protein ubiquitination|regulation of cilium assembly	bom04136,bom04140,bom05167	Autophagy - other|Autophagy - animal|Kaposi sarcoma-associated herpesvirus infection
ENSBGRG00000000677	3	106845705	106845979	275	*	Exon (ENSBGRT00000001232/ENSBGRG00000000677, exon 3 of 5)	106845656	106847200	1545	2	ENSBGRT00000001232	1221	NA	NA	NA	NA	NA	NA
ENSBGRG00000000679	3	37912140	37920148	8009	*	3' UTR	37911847	37930059	18213	2	ENSBGRT00000001268	9911	CLCC1	chloride channel CLIC like 1 [Source:HGNC Symbol;Acc:HGNC:29675]	GO:0034707,GO:0005783,GO:0005794,GO:0005634,GO:0005254	chloride channel complex|endoplasmic reticulum|Golgi apparatus|nucleus|chloride channel activity
ENSBGRG00000000679	3	37924644	37929459	4816	*	Exon (ENSBGRT00000001268/ENSBGRG00000000679, exon 2 of 11)	37911847	37930059	18213	2	ENSBGRT00000001268	600	CLCC1	chloride channel CLIC like 1 [Source:HGNC Symbol;Acc:HGNC:29675]	GO:0034707,GO:0005783,GO:0005794,GO:0005634,GO:0005254	chloride channel complex|endoplasmic reticulum|Golgi apparatus|nucleus|chloride channel activity
ENSBGRG00000000682	5	116892482	116893133	652	*	Exon (ENSBGRT00000001242/ENSBGRG00000000682, exon 15 of 22)	116767820	116901691	133872	1	ENSBGRT00000001242	124662	CECR2	CECR2 histone acetyl-lysine reader [Source:HGNC Symbol;Acc:HGNC:1840]	GO:0090537,GO:0005634,GO:0006309,GO:0043044,GO:0007010,GO:0061640,GO:0097194,GO:0021915,GO:0016192	CERF complex|nucleus|apoptotic DNA fragmentation|ATP-dependent chromatin remodeling|cytoskeleton organization|cytoskeleton-dependent cytokinesis|execution phase of apoptosis|neural tube development|vesicle-mediated transport
ENSBGRG00000000682	5	116871254	116876844	5591	*	Exon (ENSBGRT00000001242/ENSBGRG00000000682, exon 4 of 22)	116767820	116901691	133872	1	ENSBGRT00000001242	103434	CECR2	CECR2 histone acetyl-lysine reader [Source:HGNC Symbol;Acc:HGNC:1840]	GO:0090537,GO:0005634,GO:0006309,GO:0043044,GO:0007010,GO:0061640,GO:0097194,GO:0021915,GO:0016192	CERF complex|nucleus|apoptotic DNA fragmentation|ATP-dependent chromatin remodeling|cytoskeleton organization|cytoskeleton-dependent cytokinesis|execution phase of apoptosis|neural tube development|vesicle-mediated transport
ENSBGRG00000000682	5	116899087	116899237	151	*	Exon (ENSBGRT00000001242/ENSBGRG00000000682, exon 20 of 22)	116767820	116901691	133872	1	ENSBGRT00000001242	131267	CECR2	CECR2 histone acetyl-lysine reader [Source:HGNC Symbol;Acc:HGNC:1840]	GO:0090537,GO:0005634,GO:0006309,GO:0043044,GO:0007010,GO:0061640,GO:0097194,GO:0021915,GO:0016192	CERF complex|nucleus|apoptotic DNA fragmentation|ATP-dependent chromatin remodeling|cytoskeleton organization|cytoskeleton-dependent cytokinesis|execution phase of apoptosis|neural tube development|vesicle-mediated transport
ENSBGRG00000000682	5	116898740	116898940	201	*	Exon (ENSBGRT00000001242/ENSBGRG00000000682, exon 19 of 22)	116767820	116901691	133872	1	ENSBGRT00000001242	130920	CECR2	CECR2 histone acetyl-lysine reader [Source:HGNC Symbol;Acc:HGNC:1840]	GO:0090537,GO:0005634,GO:0006309,GO:0043044,GO:0007010,GO:0061640,GO:0097194,GO:0021915,GO:0016192	CERF complex|nucleus|apoptotic DNA fragmentation|ATP-dependent chromatin remodeling|cytoskeleton organization|cytoskeleton-dependent cytokinesis|execution phase of apoptosis|neural tube development|vesicle-mediated transport
ENSBGRG00000000682	5	116894482	116894731	250	*	Exon (ENSBGRT00000001242/ENSBGRG00000000682, exon 18 of 22)	116767820	116901691	133872	1	ENSBGRT00000001242	126662	CECR2	CECR2 histone acetyl-lysine reader [Source:HGNC Symbol;Acc:HGNC:1840]	GO:0090537,GO:0005634,GO:0006309,GO:0043044,GO:0007010,GO:0061640,GO:0097194,GO:0021915,GO:0016192	CERF complex|nucleus|apoptotic DNA fragmentation|ATP-dependent chromatin remodeling|cytoskeleton organization|cytoskeleton-dependent cytokinesis|execution phase of apoptosis|neural tube development|vesicle-mediated transport
ENSBGRG00000000682	5	116898292	116898541	250	*	Exon (ENSBGRT00000001242/ENSBGRG00000000682, exon 19 of 22)	116767820	116901691	133872	1	ENSBGRT00000001242	130472	CECR2	CECR2 histone acetyl-lysine reader [Source:HGNC Symbol;Acc:HGNC:1840]	GO:0090537,GO:0005634,GO:0006309,GO:0043044,GO:0007010,GO:0061640,GO:0097194,GO:0021915,GO:0016192	CERF complex|nucleus|apoptotic DNA fragmentation|ATP-dependent chromatin remodeling|cytoskeleton organization|cytoskeleton-dependent cytokinesis|execution phase of apoptosis|neural tube development|vesicle-mediated transport
ENSBGRG00000000682	5	116885852	116891380	5529	*	Exon (ENSBGRT00000001242/ENSBGRG00000000682, exon 9 of 22)	116767820	116901691	133872	1	ENSBGRT00000001242	118032	CECR2	CECR2 histone acetyl-lysine reader [Source:HGNC Symbol;Acc:HGNC:1840]	GO:0090537,GO:0005634,GO:0006309,GO:0043044,GO:0007010,GO:0061640,GO:0097194,GO:0021915,GO:0016192	CERF complex|nucleus|apoptotic DNA fragmentation|ATP-dependent chromatin remodeling|cytoskeleton organization|cytoskeleton-dependent cytokinesis|execution phase of apoptosis|neural tube development|vesicle-mediated transport
ENSBGRG00000000684	5	110889746	110890502	757	*	Exon (ENSBGRT00000001451/ENSBGRG00000000684, exon 6 of 39)	110883491	110916803	33313	1	ENSBGRT00000001451	6255	CHD4		GO:0005813,GO:0005737,GO:0016020,GO:0000790,GO:0005654,GO:0005634,GO:0016581,GO:0032991,GO:0005524,GO:0004003,GO:0003677,GO:0004407,GO:0042826,GO:0001103,GO:0008270,GO:0043044,GO:0006357	centrosome|cytoplasm|membrane|nuclear chromatin|nucleoplasm|nucleus|NuRD complex|protein-containing complex|ATP binding|ATP-dependent DNA helicase activity|DNA binding|histone deacetylase activity|histone deacetylase binding|RNA polymerase II repressing transcription factor binding|zinc ion binding|ATP-dependent chromatin remodeling|regulation of transcription by RNA polymerase II	bom05165,bom05203	Human papillomavirus infection|Viral carcinogenesis
ENSBGRG00000000684	5	110903735	110908800	5066	*	Exon (ENSBGRT00000001451/ENSBGRG00000000684, exon 24 of 39)	110883491	110916803	33313	1	ENSBGRT00000001451	20244	CHD4		GO:0005813,GO:0005737,GO:0016020,GO:0000790,GO:0005654,GO:0005634,GO:0016581,GO:0032991,GO:0005524,GO:0004003,GO:0003677,GO:0004407,GO:0042826,GO:0001103,GO:0008270,GO:0043044,GO:0006357	centrosome|cytoplasm|membrane|nuclear chromatin|nucleoplasm|nucleus|NuRD complex|protein-containing complex|ATP binding|ATP-dependent DNA helicase activity|DNA binding|histone deacetylase activity|histone deacetylase binding|RNA polymerase II repressing transcription factor binding|zinc ion binding|ATP-dependent chromatin remodeling|regulation of transcription by RNA polymerase II	bom05165,bom05203	Human papillomavirus infection|Viral carcinogenesis
ENSBGRG00000000684	5	110883541	110887803	4263	*	5' UTR	110883491	110916803	33313	1	ENSBGRT00000001451	50	CHD4		GO:0005813,GO:0005737,GO:0016020,GO:0000790,GO:0005654,GO:0005634,GO:0016581,GO:0032991,GO:0005524,GO:0004003,GO:0003677,GO:0004407,GO:0042826,GO:0001103,GO:0008270,GO:0043044,GO:0006357	centrosome|cytoplasm|membrane|nuclear chromatin|nucleoplasm|nucleus|NuRD complex|protein-containing complex|ATP binding|ATP-dependent DNA helicase activity|DNA binding|histone deacetylase activity|histone deacetylase binding|RNA polymerase II repressing transcription factor binding|zinc ion binding|ATP-dependent chromatin remodeling|regulation of transcription by RNA polymerase II	bom05165,bom05203	Human papillomavirus infection|Viral carcinogenesis
ENSBGRG00000000684	5	110909975	110911862	1888	*	Exon (ENSBGRT00000001451/ENSBGRG00000000684, exon 30 of 39)	110883491	110916803	33313	1	ENSBGRT00000001451	26484	CHD4		GO:0005813,GO:0005737,GO:0016020,GO:0000790,GO:0005654,GO:0005634,GO:0016581,GO:0032991,GO:0005524,GO:0004003,GO:0003677,GO:0004407,GO:0042826,GO:0001103,GO:0008270,GO:0043044,GO:0006357	centrosome|cytoplasm|membrane|nuclear chromatin|nucleoplasm|nucleus|NuRD complex|protein-containing complex|ATP binding|ATP-dependent DNA helicase activity|DNA binding|histone deacetylase activity|histone deacetylase binding|RNA polymerase II repressing transcription factor binding|zinc ion binding|ATP-dependent chromatin remodeling|regulation of transcription by RNA polymerase II	bom05165,bom05203	Human papillomavirus infection|Viral carcinogenesis
ENSBGRG00000000689	4	96125300	96125499	200	*	Exon (ENSBGRT00000001260/ENSBGRG00000000689, exon 7 of 7)	96124902	96139992	15091	2	ENSBGRT00000001260	14493	NUP42	nucleoporin 42 [Source:HGNC Symbol;Acc:HGNC:17010]			bom03013	RNA transport
ENSBGRG00000000692	2	32796610	32796759	150	*	3' UTR	32796462	32815417	18956	2	ENSBGRT00000001237	18658	WNT6	Wnt family member 6 [Source:HGNC Symbol;Acc:HGNC:12785]	GO:0009986,GO:0030666,GO:0005788,GO:0070062,GO:0031012,GO:0005576,GO:0005615,GO:0005796,GO:0005886,GO:0005109,GO:0009798,GO:0001658,GO:0045165,GO:0071300,GO:0061303,GO:0060684,GO:0072079,GO:0030182,GO:0042475,GO:0010628,GO:0070172,GO:0045893,GO:0016055	cell surface|endocytic vesicle membrane|endoplasmic reticulum lumen|extracellular exosome|extracellular matrix|extracellular region|extracellular space|Golgi lumen|plasma membrane|frizzled binding|axis specification|branching involved in ureteric bud morphogenesis|cell fate commitment|cellular response to retinoic acid|cornea development in camera-type eye|epithelial-mesenchymal cell signaling|ne…	bom04150,bom04310,bom04390,bom04550,bom04916,bom04934,bom05010,bom05022,bom05165,bom05200,bom05205,bom05217,bom05224,bom05225,bom05226	mTOR signaling pathway|Wnt signaling pathway|Hippo signaling pathway|Signaling pathways regulating pluripotency of stem cells|Melanogenesis|Cushing syndrome|Alzheimer disease|Pathways of neurodegeneration - multiple diseases|Human papillomavirus infection|Pathways in cancer|Proteoglycans in cancer|Basal cell carcinoma|Breast cancer|Hepatocellular carcinoma|Gastric cancer
ENSBGRG00000000693	7	28486551	28494325	7775	*	Exon (ENSBGRT00000001450/ENSBGRG00000000693, exon 9 of 17)	28470236	28494796	24561	1	ENSBGRT00000001450	16315	RNF20	ring finger protein 20 [Source:HGNC Symbol;Acc:HGNC:10062]	GO:0033503,GO:0005730,GO:0005654,GO:0000151,GO:0003682,GO:0042393,GO:0046872,GO:0003730,GO:0002039,GO:0003713,GO:0031625,GO:0004842,GO:0033523,GO:0010390,GO:0030336,GO:1900364,GO:2001168,GO:0031062,GO:0045893,GO:0000209,GO:0006355,GO:0006511	HULC complex|nucleolus|nucleoplasm|ubiquitin ligase complex|chromatin binding|histone binding|metal ion binding|mRNA 3'-UTR binding|p53 binding|transcription coactivator activity|ubiquitin protein ligase binding|ubiquitin-protein transferase activity|histone H2B ubiquitination|histone monoubiquitination|negative regulation of cell migration|negative regulation of mRNA polyadenylation|positive reg…
ENSBGRG00000000693	7	28482358	28485330	2973	*	Exon (ENSBGRT00000001450/ENSBGRG00000000693, exon 5 of 17)	28470236	28494796	24561	1	ENSBGRT00000001450	12122	RNF20	ring finger protein 20 [Source:HGNC Symbol;Acc:HGNC:10062]	GO:0033503,GO:0005730,GO:0005654,GO:0000151,GO:0003682,GO:0042393,GO:0046872,GO:0003730,GO:0002039,GO:0003713,GO:0031625,GO:0004842,GO:0033523,GO:0010390,GO:0030336,GO:1900364,GO:2001168,GO:0031062,GO:0045893,GO:0000209,GO:0006355,GO:0006511	HULC complex|nucleolus|nucleoplasm|ubiquitin ligase complex|chromatin binding|histone binding|metal ion binding|mRNA 3'-UTR binding|p53 binding|transcription coactivator activity|ubiquitin protein ligase binding|ubiquitin-protein transferase activity|histone H2B ubiquitination|histone monoubiquitination|negative regulation of cell migration|negative regulation of mRNA polyadenylation|positive reg…
ENSBGRG00000000693	7	28495582	28495882	301	*	3' UTR	28470236	28496632	26397	1	ENSBGRT00000001239	25346	RNF20	ring finger protein 20 [Source:HGNC Symbol;Acc:HGNC:10062]	GO:0033503,GO:0005730,GO:0005654,GO:0000151,GO:0003682,GO:0042393,GO:0046872,GO:0003730,GO:0002039,GO:0003713,GO:0031625,GO:0004842,GO:0033523,GO:0010390,GO:0030336,GO:1900364,GO:2001168,GO:0031062,GO:0045893,GO:0000209,GO:0006355,GO:0006511	HULC complex|nucleolus|nucleoplasm|ubiquitin ligase complex|chromatin binding|histone binding|metal ion binding|mRNA 3'-UTR binding|p53 binding|transcription coactivator activity|ubiquitin protein ligase binding|ubiquitin-protein transferase activity|histone H2B ubiquitination|histone monoubiquitination|negative regulation of cell migration|negative regulation of mRNA polyadenylation|positive reg…
ENSBGRG00000000701	7	91907195	91907343	149	*	3' UTR	91907096	91970555	63460	2	ENSBGRT00000001272	63212	ZDHHC21	zinc finger DHHC-type containing 21 [Source:HGNC Symbol;Acc:HGNC:20750]	GO:0005783,GO:0005794,GO:0016021,GO:0005886,GO:0019706,GO:0001942,GO:0018230,GO:0006612,GO:0048733	endoplasmic reticulum|Golgi apparatus|integral component of membrane|plasma membrane|protein-cysteine S-palmitoyltransferase activity|hair follicle development|peptidyl-L-cysteine S-palmitoylation|protein targeting to membrane|sebaceous gland development
ENSBGRG00000000705	1	137870704	137874108	3405	*	Exon (ENSBGRT00000001705/ENSBGRG00000000705, exon 10 of 42)	137848252	137969665	121414	1	ENSBGRT00000001705	22452	XRN1	5'-3' exoribonuclease 1 [Source:HGNC Symbol;Acc:HGNC:30654]	GO:0005829,GO:0030425,GO:0016020,GO:0043025,GO:0005634,GO:0000932,GO:0005886,GO:0045202,GO:0004534,GO:0051880,GO:0002151,GO:0003723,GO:0070034,GO:0071409,GO:1905795,GO:0071044,GO:0032211,GO:0017148,GO:0071028,GO:0000956,GO:0043488,GO:0033574,GO:0090503,GO:0016075	cytosol|dendrite|membrane|neuronal cell body|nucleus|P-body|plasma membrane|synapse|5'-3' exoribonuclease activity|G-quadruplex DNA binding|G-quadruplex RNA binding|RNA binding|telomerase RNA binding|cellular response to cycloheximide|cellular response to puromycin|histone mRNA catabolic process|negative regulation of telomere maintenance via telomerase|negative regulation of translation|nuclear …	bom03008,bom03018	Ribosome biogenesis in eukaryotes|RNA degradation
ENSBGRG00000000705	1	137904074	137907025	2952	*	Exon (ENSBGRT00000001705/ENSBGRG00000000705, exon 20 of 42)	137848252	137969665	121414	1	ENSBGRT00000001705	55822	XRN1	5'-3' exoribonuclease 1 [Source:HGNC Symbol;Acc:HGNC:30654]	GO:0005829,GO:0030425,GO:0016020,GO:0043025,GO:0005634,GO:0000932,GO:0005886,GO:0045202,GO:0004534,GO:0051880,GO:0002151,GO:0003723,GO:0070034,GO:0071409,GO:1905795,GO:0071044,GO:0032211,GO:0017148,GO:0071028,GO:0000956,GO:0043488,GO:0033574,GO:0090503,GO:0016075	cytosol|dendrite|membrane|neuronal cell body|nucleus|P-body|plasma membrane|synapse|5'-3' exoribonuclease activity|G-quadruplex DNA binding|G-quadruplex RNA binding|RNA binding|telomerase RNA binding|cellular response to cycloheximide|cellular response to puromycin|histone mRNA catabolic process|negative regulation of telomere maintenance via telomerase|negative regulation of translation|nuclear …	bom03008,bom03018	Ribosome biogenesis in eukaryotes|RNA degradation
ENSBGRG00000000711	5	82737205	82743135	5931	*	3' UTR	82736959	82768326	31368	2	ENSBGRT00000001651	25191	METAP2	methionyl aminopeptidase 2 [Source:HGNC Symbol;Acc:HGNC:16672]	GO:0005737,GO:0046872,GO:0070006,GO:0070084	cytoplasm|metal ion binding|metalloaminopeptidase activity|protein initiator methionine removal
ENSBGRG00000000711	5	82744436	82769486	25051	*	Exon (ENSBGRT00000001651/ENSBGRG00000000711, exon 1 of 11)	82736959	82768326	31368	2	ENSBGRT00000001651	0	METAP2	methionyl aminopeptidase 2 [Source:HGNC Symbol;Acc:HGNC:16672]	GO:0005737,GO:0046872,GO:0070006,GO:0070084	cytoplasm|metal ion binding|metalloaminopeptidase activity|protein initiator methionine removal
ENSBGRG00000000712	2	81680184	81681431	1248	*	Exon (ENSBGRT00000001334/ENSBGRG00000000712, exon 10 of 11)	81650336	81681331	30996	1	ENSBGRT00000001334	29848	CCNT2	cyclin T2 [Source:HGNC Symbol;Acc:HGNC:1600]			bom05202	Transcriptional misregulation in cancer
ENSBGRG00000000713	7	74090983	74093635	2653	*	Exon (ENSBGRT00000001305/ENSBGRG00000000713, exon 6 of 7)	74045045	74093685	48641	1	ENSBGRT00000001305	45938	PTAR1	protein prenyltransferase alpha subunit repeat containing 1 [Source:HGNC Symbol;Acc:HGNC:30449]	GO:0005737,GO:0008318,GO:0018342	cytoplasm|protein prenyltransferase activity|protein prenylation
ENSBGRG00000000713	7	74082057	74090883	8827	*	Exon (ENSBGRT00000001305/ENSBGRG00000000713, exon 5 of 7)	74045045	74093685	48641	1	ENSBGRT00000001305	37012	PTAR1	protein prenyltransferase alpha subunit repeat containing 1 [Source:HGNC Symbol;Acc:HGNC:30449]	GO:0005737,GO:0008318,GO:0018342	cytoplasm|protein prenyltransferase activity|protein prenylation
ENSBGRG00000000721	4	65146403	65162095	15693	*	Exon (ENSBGRT00000001769/ENSBGRG00000000721, exon 19 of 20)	65146108	65352336	206229	2	ENSBGRT00000001769	190241	AOAH	acyloxyacyl hydrolase [Source:HGNC Symbol;Acc:HGNC:548]	GO:0031410,GO:0005576,GO:0050528,GO:0005509,GO:0006631,GO:0009104	cytoplasmic vesicle|extracellular region|acyloxyacyl hydrolase activity|calcium ion binding|fatty acid metabolic process|lipopolysaccharide catabolic process
ENSBGRG00000000723	5	4736737	4737184	448	*	5' UTR	4678141	4737283	59143	2	ENSBGRT00000001296	99	DUSP16	dual specificity phosphatase 16 [Source:HGNC Symbol;Acc:HGNC:17909]	GO:0005737,GO:0031410,GO:0005829,GO:0005654,GO:0005634,GO:0017017,GO:0016791,GO:0004721,GO:0004725,GO:0008138,GO:0016311,GO:0000188,GO:0045204,GO:0045209,GO:0006470	cytoplasm|cytoplasmic vesicle|cytosol|nucleoplasm|nucleus|MAP kinase tyrosine/serine/threonine phosphatase activity|phosphatase activity|phosphoprotein phosphatase activity|protein tyrosine phosphatase activity|protein tyrosine/serine/threonine phosphatase activity|dephosphorylation|inactivation of MAPK activity|MAPK export from nucleus|MAPK phosphatase export from nucleus, leptomycin B sensitive…	bom04010	MAPK signaling pathway
ENSBGRG00000000723	5	4678836	4683905	5070	*	3' UTR	4678141	4737283	59143	2	ENSBGRT00000001296	53378	DUSP16	dual specificity phosphatase 16 [Source:HGNC Symbol;Acc:HGNC:17909]	GO:0005737,GO:0031410,GO:0005829,GO:0005654,GO:0005634,GO:0017017,GO:0016791,GO:0004721,GO:0004725,GO:0008138,GO:0016311,GO:0000188,GO:0045204,GO:0045209,GO:0006470	cytoplasm|cytoplasmic vesicle|cytosol|nucleoplasm|nucleus|MAP kinase tyrosine/serine/threonine phosphatase activity|phosphatase activity|phosphoprotein phosphatase activity|protein tyrosine phosphatase activity|protein tyrosine/serine/threonine phosphatase activity|dephosphorylation|inactivation of MAPK activity|MAPK export from nucleus|MAPK phosphatase export from nucleus, leptomycin B sensitive…	bom04010	MAPK signaling pathway
ENSBGRG00000000723	5	4678439	4678687	249	*	3' UTR	4678141	4737283	59143	2	ENSBGRT00000001296	58596	DUSP16	dual specificity phosphatase 16 [Source:HGNC Symbol;Acc:HGNC:17909]	GO:0005737,GO:0031410,GO:0005829,GO:0005654,GO:0005634,GO:0017017,GO:0016791,GO:0004721,GO:0004725,GO:0008138,GO:0016311,GO:0000188,GO:0045204,GO:0045209,GO:0006470	cytoplasm|cytoplasmic vesicle|cytosol|nucleoplasm|nucleus|MAP kinase tyrosine/serine/threonine phosphatase activity|phosphatase activity|phosphoprotein phosphatase activity|protein tyrosine phosphatase activity|protein tyrosine/serine/threonine phosphatase activity|dephosphorylation|inactivation of MAPK activity|MAPK export from nucleus|MAPK phosphatase export from nucleus, leptomycin B sensitive…	bom04010	MAPK signaling pathway
ENSBGRG00000000724	2	32850693	32851422	730	*	Exon (ENSBGRT00000001294/ENSBGRG00000000724, exon 3 of 12)	32849807	32856799	6993	1	ENSBGRT00000001294	886	PRKAG3	protein kinase AMP-activated non-catalytic subunit gamma 3 [Source:HGNC Symbol;Acc:HGNC:9387]	GO:0004679,GO:0005524,GO:0019901,GO:0006633,GO:0005978,GO:0006096,GO:0071900,GO:0014873	AMP-activated protein kinase activity|ATP binding|protein kinase binding|fatty acid biosynthetic process|glycogen biosynthetic process|glycolytic process|regulation of protein serine/threonine kinase activity|response to muscle activity involved in regulation of muscle adaptation	bom04068,bom04152,bom04211,bom04213,bom04371,bom04530,bom04710,bom04714,bom04910,bom04920,bom04921,bom04922,bom04931,bom04932,bom05410	FoxO signaling pathway|AMPK signaling pathway|Longevity regulating pathway|Longevity regulating pathway - multiple species|Apelin signaling pathway|Tight junction|Circadian rhythm|Thermogenesis|Insulin signaling pathway|Adipocytokine signaling pathway|Oxytocin signaling pathway|Glucagon signaling pathway|Insulin resistance|Non-alcoholic fatty liver disease|Hypertrophic cardiomyopathy
ENSBGRG00000000725	4	96147805	96147954	150	*	3' UTR	96147257	96217625	70369	2	ENSBGRT00000001301	69671	KLHL7		GO:0031463,GO:0005829,GO:0005730,GO:0005654,GO:0005634,GO:0048471,GO:0005886,GO:0042802,GO:0042803,GO:0016567	Cul3-RING ubiquitin ligase complex|cytosol|nucleolus|nucleoplasm|nucleus|perinuclear region of cytoplasm|plasma membrane|identical protein binding|protein homodimerization activity|protein ubiquitination
ENSBGRG00000000726	3	115977763	115985007	7245	*	Exon (ENSBGRT00000001315/ENSBGRG00000000726, exon 2 of 10)	115971389	115986688	15300	2	ENSBGRT00000001315	1681	PPIE	peptidylprolyl isomerase E [Source:HGNC Symbol;Acc:HGNC:9258]	GO:0071013,GO:0005634,GO:0000974,GO:0071007,GO:0016018,GO:0003729,GO:0003755,GO:0008143,GO:0051082,GO:0000398,GO:0045070,GO:0006457,GO:0000413	catalytic step 2 spliceosome|nucleus|Prp19 complex|U2-type catalytic step 2 spliceosome|cyclosporin A binding|mRNA binding|peptidyl-prolyl cis-trans isomerase activity|poly(A) binding|unfolded protein binding|mRNA splicing, via spliceosome|positive regulation of viral genome replication|protein folding|protein peptidyl-prolyl isomerization	bom03040	Spliceosome
ENSBGRG00000000727	3	99293587	99294635	1049	*	Exon (ENSBGRT00000001521/ENSBGRG00000000727, exon 68 of 69)	99129785	99294635	164851	1	ENSBGRT00000001521	163802	USP24	ubiquitin specific peptidase 24 [Source:HGNC Symbol;Acc:HGNC:12623]	GO:0005737,GO:0005654,GO:0004197,GO:0004843,GO:0036459,GO:0016579,GO:0006511	cytoplasm|nucleoplasm|cysteine-type endopeptidase activity|thiol-dependent ubiquitin-specific protease activity|thiol-dependent ubiquitinyl hydrolase activity|protein deubiquitination|ubiquitin-dependent protein catabolic process
ENSBGRG00000000727	3	99264922	99266663	1742	*	Exon (ENSBGRT00000001521/ENSBGRG00000000727, exon 50 of 69)	99129785	99294635	164851	1	ENSBGRT00000001521	135137	USP24	ubiquitin specific peptidase 24 [Source:HGNC Symbol;Acc:HGNC:12623]	GO:0005737,GO:0005654,GO:0004197,GO:0004843,GO:0036459,GO:0016579,GO:0006511	cytoplasm|nucleoplasm|cysteine-type endopeptidase activity|thiol-dependent ubiquitin-specific protease activity|thiol-dependent ubiquitinyl hydrolase activity|protein deubiquitination|ubiquitin-dependent protein catabolic process
ENSBGRG00000000728	1	41256090	41256334	245	*	Exon (ENSBGRT00000001293/ENSBGRG00000000728, exon 3 of 6)	41245683	41310952	65270	1	ENSBGRT00000001293	10407	NSUN3	NOP2/Sun RNA methyltransferase 3 [Source:HGNC Symbol;Acc:HGNC:26208]	GO:0005762,GO:0005759,GO:0005739,GO:0008168,GO:0016428,GO:0000049,GO:0070129,GO:0031167,GO:0002127	mitochondrial large ribosomal subunit|mitochondrial matrix|mitochondrion|methyltransferase activity|tRNA (cytosine-5-)-methyltransferase activity|tRNA binding|regulation of mitochondrial translation|rRNA methylation|tRNA wobble base cytosine methylation
ENSBGRG00000000728	1	41310171	41310464	294	*	3' UTR	41245683	41310952	65270	1	ENSBGRT00000001293	64488	NSUN3	NOP2/Sun RNA methyltransferase 3 [Source:HGNC Symbol;Acc:HGNC:26208]	GO:0005762,GO:0005759,GO:0005739,GO:0008168,GO:0016428,GO:0000049,GO:0070129,GO:0031167,GO:0002127	mitochondrial large ribosomal subunit|mitochondrial matrix|mitochondrion|methyltransferase activity|tRNA (cytosine-5-)-methyltransferase activity|tRNA binding|regulation of mitochondrial translation|rRNA methylation|tRNA wobble base cytosine methylation
ENSBGRG00000000730	5	116916043	116929857	13815	*	Exon (ENSBGRT00000001368/ENSBGRG00000000730, exon 2 of 8)	116915993	116931448	15456	2	ENSBGRT00000001368	1591	ATP6V1E1	ATPase H+ transporting V1 subunit E1 [Source:HGNC Symbol;Acc:HGNC:857]	GO:0016324,GO:0005829,GO:0005768,GO:0033178,GO:0046961,GO:0015991	apical plasma membrane|cytosol|endosome|proton-transporting two-sector ATPase complex, catalytic domain|proton-transporting ATPase activity, rotational mechanism|ATP hydrolysis coupled proton transport	bom00190,bom04145,bom04150,bom04721,bom04966,bom05165,bom05323	Oxidative phosphorylation|Phagosome|mTOR signaling pathway|Synaptic vesicle cycle|Collecting duct acid secretion|Human papillomavirus infection|Rheumatoid arthritis
ENSBGRG00000000730	5	116902700	116902996	297	*	Exon (ENSBGRT00000001273/ENSBGRT00000001273, exon 2 of 2)	116915993	116931448	15456	2	ENSBGRT00000001368	28452	ATP6V1E1	ATPase H+ transporting V1 subunit E1 [Source:HGNC Symbol;Acc:HGNC:857]	GO:0016324,GO:0005829,GO:0005768,GO:0033178,GO:0046961,GO:0015991	apical plasma membrane|cytosol|endosome|proton-transporting two-sector ATPase complex, catalytic domain|proton-transporting ATPase activity, rotational mechanism|ATP hydrolysis coupled proton transport	bom00190,bom04145,bom04150,bom04721,bom04966,bom05165,bom05323	Oxidative phosphorylation|Phagosome|mTOR signaling pathway|Synaptic vesicle cycle|Collecting duct acid secretion|Human papillomavirus infection|Rheumatoid arthritis
ENSBGRG00000000737	3	131447541	131450986	3446	*	Exon (ENSBGRT00000001404/ENSBGRG00000000737, exon 18 of 23)	131404670	131453392	48723	1	ENSBGRT00000001404	42871	CROCC2
ENSBGRG00000000737	3	131427471	131439377	11907	*	Exon (ENSBGRT00000001404/ENSBGRG00000000737, exon 11 of 23)	131404670	131453392	48723	1	ENSBGRT00000001404	22801	CROCC2
ENSBGRG00000000743	1	61982793	61983141	349	*	Exon (ENSBGRT00000001353/ENSBGRG00000000743, exon 5 of 6)	61966094	61983491	17398	1	ENSBGRT00000001353	16699	SLC35A5	solute carrier family 35 member A5 [Source:HGNC Symbol;Acc:HGNC:20792]	GO:0005794,GO:0030173,GO:0015165,GO:0015136,GO:0008643	Golgi apparatus|integral component of Golgi membrane|pyrimidine nucleotide-sugar transmembrane transporter activity|sialic acid transmembrane transporter activity|carbohydrate transport
ENSBGRG00000000750	2	5018824	5032821	13998	*	Exon (ENSBGRT00000001354/ENSBGRG00000000750, exon 1 of 3)	5031508	5031862	355	1	ENSBGRT00000001354	0	SUMO2		GO:0016605,GO:0031625,GO:0016925	PML body|ubiquitin protein ligase binding|protein sumoylation	bom03013,bom05418	RNA transport|Fluid shear stress and atherosclerosis
ENSBGRG00000000758	4	96386337	96386782	446	*	3' UTR	96292632	96387771	95140	1	ENSBGRT00000001383	93705	FAM126A	family with sequence similarity 126 member A [Source:HGNC Symbol;Acc:HGNC:24587]	GO:0005829,GO:0043005,GO:0005886,GO:0042552,GO:0046854,GO:0072659	cytosol|neuron projection|plasma membrane|myelination|phosphatidylinositol phosphorylation|protein localization to plasma membrane
ENSBGRG00000000758	4	96293472	96343945	50474	*	5' UTR	96292632	96387771	95140	1	ENSBGRT00000001383	840	FAM126A	family with sequence similarity 126 member A [Source:HGNC Symbol;Acc:HGNC:24587]	GO:0005829,GO:0043005,GO:0005886,GO:0042552,GO:0046854,GO:0072659	cytosol|neuron projection|plasma membrane|myelination|phosphatidylinositol phosphorylation|protein localization to plasma membrane
ENSBGRG00000000758	4	96368195	96386189	17995	*	3' UTR	96292632	96387771	95140	1	ENSBGRT00000001383	75563	FAM126A	family with sequence similarity 126 member A [Source:HGNC Symbol;Acc:HGNC:24587]	GO:0005829,GO:0043005,GO:0005886,GO:0042552,GO:0046854,GO:0072659	cytosol|neuron projection|plasma membrane|myelination|phosphatidylinositol phosphorylation|protein localization to plasma membrane
ENSBGRG00000000760	1	44051432	44051580	149	*	Exon (ENSBGRT00000001431/ENSBGRG00000000760, exon 1 of 18)	44051383	45144482	1093100	1	ENSBGRT00000001431	49	EPHA6	EPH receptor A6 [Source:HGNC Symbol;Acc:HGNC:19296]	GO:0005737,GO:0005887,GO:0043005,GO:0005654,GO:0005886,GO:0043235,GO:0005524,GO:0004714,GO:0004888,GO:0005005,GO:0030154,GO:0048013,GO:0043066,GO:0009968,GO:0070374	cytoplasm|integral component of plasma membrane|neuron projection|nucleoplasm|plasma membrane|receptor complex|ATP binding|transmembrane receptor protein tyrosine kinase activity|transmembrane signaling receptor activity|transmembrane-ephrin receptor activity|cell differentiation|ephrin receptor signaling pathway|negative regulation of apoptotic process|negative regulation of signal transduction|…	bom04360	Axon guidance
ENSBGRG00000000763	6	96787183	96787333	151	*	3' UTR	96786635	97018051	231417	2	ENSBGRT00000001547	230718	UNC5C	unc-5 netrin receptor C [Source:HGNC Symbol;Acc:HGNC:12569]	GO:0030054,GO:0016021,GO:0043005,GO:0005886,GO:0045202,GO:0005042,GO:0033564,GO:0006915,GO:0007411,GO:0007420,GO:0043065,GO:0030334	cell junction|integral component of membrane|neuron projection|plasma membrane|synapse|netrin receptor activity|anterior/posterior axon guidance|apoptotic process|axon guidance|brain development|positive regulation of apoptotic process|regulation of cell migration	bom04360	Axon guidance
ENSBGRG00000000764	5	4929273	4931722	2450	*	3' UTR	4927990	4932455	4466	1	ENSBGRT00000001378	1283	CDKN1B	cyclin dependent kinase inhibitor 1B [Source:HGNC Symbol;Acc:HGNC:1785]	GO:0031464,GO:0005737,GO:0005829,GO:0005768,GO:0005634,GO:0032991,GO:0051087,GO:0030332,GO:0004861,GO:0030544,GO:0019901,GO:0019903,GO:0044877,GO:0048102,GO:0071236,GO:0071285,GO:0071407,GO:0000082,GO:0048839,GO:0071850,GO:0043066,GO:0030308,GO:0008285,GO:0051271,GO:0045736,GO:0060770,GO:0042326,GO:0045892,GO:1904706,GO:0007219,GO:0001890,GO:0010942,GO:0008284,GO:0045737,GO:0031116,GO:0045732,GO:…	Cul4A-RING E3 ubiquitin ligase complex|cytoplasm|cytosol|endosome|nucleus|protein-containing complex|chaperone binding|cyclin binding|cyclin-dependent protein serine/threonine kinase inhibitor activity|Hsp70 protein binding|protein kinase binding|protein phosphatase binding|protein-containing complex binding|autophagic cell death|cellular response to antibiotic|cellular response to lithium ion|ce…	bom01522,bom04012,bom04066,bom04068,bom04110,bom04151,bom04933,bom04934,bom05162,bom05165,bom05169,bom05200,bom05202,bom05203,bom05206,bom05215,bom05220,bom05222,bom05226	Endocrine resistance|ErbB signaling pathway|HIF-1 signaling pathway|FoxO signaling pathway|Cell cycle|PI3K-Akt signaling pathway|AGE-RAGE signaling pathway in diabetic complications|Cushing syndrome|Measles|Human papillomavirus infection|Epstein-Barr virus infection|Pathways in cancer|Transcriptional misregulation in cancer|Viral carcinogenesis|MicroRNAs in cancer|Prostate cancer|Chronic myeloid …
ENSBGRG00000000764	5	4928088	4928674	587	*	5' UTR	4927990	4928815	826	1	ENSBGRT00000001389	98	CDKN1B	cyclin dependent kinase inhibitor 1B [Source:HGNC Symbol;Acc:HGNC:1785]	GO:0031464,GO:0005737,GO:0005829,GO:0005768,GO:0005634,GO:0032991,GO:0051087,GO:0030332,GO:0004861,GO:0030544,GO:0019901,GO:0019903,GO:0044877,GO:0048102,GO:0071236,GO:0071285,GO:0071407,GO:0000082,GO:0048839,GO:0071850,GO:0043066,GO:0030308,GO:0008285,GO:0051271,GO:0045736,GO:0060770,GO:0042326,GO:0045892,GO:1904706,GO:0007219,GO:0001890,GO:0010942,GO:0008284,GO:0045737,GO:0031116,GO:0045732,GO:…	Cul4A-RING E3 ubiquitin ligase complex|cytoplasm|cytosol|endosome|nucleus|protein-containing complex|chaperone binding|cyclin binding|cyclin-dependent protein serine/threonine kinase inhibitor activity|Hsp70 protein binding|protein kinase binding|protein phosphatase binding|protein-containing complex binding|autophagic cell death|cellular response to antibiotic|cellular response to lithium ion|ce…	bom01522,bom04012,bom04066,bom04068,bom04110,bom04151,bom04933,bom04934,bom05162,bom05165,bom05169,bom05200,bom05202,bom05203,bom05206,bom05215,bom05220,bom05222,bom05226	Endocrine resistance|ErbB signaling pathway|HIF-1 signaling pathway|FoxO signaling pathway|Cell cycle|PI3K-Akt signaling pathway|AGE-RAGE signaling pathway in diabetic complications|Cushing syndrome|Measles|Human papillomavirus infection|Epstein-Barr virus infection|Pathways in cancer|Transcriptional misregulation in cancer|Viral carcinogenesis|MicroRNAs in cancer|Prostate cancer|Chronic myeloid …
ENSBGRG00000000766	7	9838758	9839006	249	*	Exon (ENSBGRT00000001392/ENSBGRG00000000766, exon 6 of 6)	9837517	9854377	16861	2	ENSBGRT00000001392	15371	TRIM35	tripartite motif containing 35 [Source:HGNC Symbol;Acc:HGNC:16285]	GO:0005737,GO:0005634,GO:0008270,GO:0006915,GO:0045087,GO:0045930,GO:1902187,GO:0043065	cytoplasm|nucleus|zinc ion binding|apoptotic process|innate immune response|negative regulation of mitotic cell cycle|negative regulation of viral release from host cell|positive regulation of apoptotic process
ENSBGRG00000000766	7	9840690	9842046	1357	*	Exon (ENSBGRT00000001392/ENSBGRG00000000766, exon 3 of 6)	9837517	9854377	16861	2	ENSBGRT00000001392	12331	TRIM35	tripartite motif containing 35 [Source:HGNC Symbol;Acc:HGNC:16285]	GO:0005737,GO:0005634,GO:0008270,GO:0006915,GO:0045087,GO:0045930,GO:1902187,GO:0043065	cytoplasm|nucleus|zinc ion binding|apoptotic process|innate immune response|negative regulation of mitotic cell cycle|negative regulation of viral release from host cell|positive regulation of apoptotic process
ENSBGRG00000000766	7	9838410	9838559	150	*	3' UTR	9837517	9854377	16861	2	ENSBGRT00000001392	15818	TRIM35	tripartite motif containing 35 [Source:HGNC Symbol;Acc:HGNC:16285]	GO:0005737,GO:0005634,GO:0008270,GO:0006915,GO:0045087,GO:0045930,GO:1902187,GO:0043065	cytoplasm|nucleus|zinc ion binding|apoptotic process|innate immune response|negative regulation of mitotic cell cycle|negative regulation of viral release from host cell|positive regulation of apoptotic process
ENSBGRG00000000768	3	107714163	107715203	1041	*	3' UTR	107713468	107722120	8653	2	ENSBGRT00000001468	6917	CMPK1	cytidine/uridine monophosphate kinase 1 [Source:HGNC Symbol;Acc:HGNC:18170]	GO:0005737,GO:0005730,GO:0005524,GO:0004127,GO:0004550,GO:0009041,GO:0006207,GO:0006165,GO:0009142,GO:0006221	cytoplasm|nucleolus|ATP binding|cytidylate kinase activity|nucleoside diphosphate kinase activity|uridylate kinase activity|'de novo' pyrimidine nucleobase biosynthetic process|nucleoside diphosphate phosphorylation|nucleoside triphosphate biosynthetic process|pyrimidine nucleotide biosynthetic process	bom00240,bom00983	Pyrimidine metabolism|Drug metabolism - other enzymes
ENSBGRG00000000769	8	21902728	21902876	149	*	3' UTR	21901837	21919262	17426	2	ENSBGRT00000001401	16386	GNA11	G protein subunit alpha 11 [Source:HGNC Symbol;Acc:HGNC:4379]	GO:0005737,GO:0005834,GO:0016020,GO:0001750,GO:0005886,GO:0001664,GO:0031683,GO:0005525,GO:0003924,GO:0046872,GO:0031826,GO:0001508,GO:0007188,GO:0071467,GO:0048066,GO:0009649,GO:0007213,GO:0007507,GO:0060158,GO:0007603,GO:0045634,GO:0001501	cytoplasm|heterotrimeric G-protein complex|membrane|photoreceptor outer segment|plasma membrane|G protein-coupled receptor binding|G-protein beta/gamma-subunit complex binding|GTP binding|GTPase activity|metal ion binding|type 2A serotonin receptor binding|action potential|adenylate cyclase-modulating G protein-coupled receptor signaling pathway|cellular response to pH|developmental pigmentation|…	bom04015,bom04020,bom04022,bom04062,bom04071,bom04261,bom04270,bom04371,bom04540,bom04611,bom04713,bom04720,bom04723,bom04724,bom04725,bom04726,bom04728,bom04730,bom04750,bom04911,bom04912,bom04915,bom04916,bom04918,bom04921,bom04922,bom04924,bom04925,bom04927,bom04928,bom04929,bom04934,bom04935,bom04961,bom04970,bom04971,bom04972,bom05010,bom05016,bom05017,bom05022,bom05135,bom05142,bom05143,bom…	Rap1 signaling pathway|Calcium signaling pathway|cGMP-PKG signaling pathway|Chemokine signaling pathway|Sphingolipid signaling pathway|Adrenergic signaling in cardiomyocytes|Vascular smooth muscle contraction|Apelin signaling pathway|Gap junction|Platelet activation|Circadian entrainment|Long-term potentiation|Retrograde endocannabinoid signaling|Glutamatergic synapse|Cholinergic synapse|Serotone…
ENSBGRG00000000769	8	21906512	21919262	12751	*	Exon (ENSBGRT00000001401/ENSBGRG00000000769, exon 1 of 7)	21901837	21919262	17426	2	ENSBGRT00000001401	0	GNA11	G protein subunit alpha 11 [Source:HGNC Symbol;Acc:HGNC:4379]	GO:0005737,GO:0005834,GO:0016020,GO:0001750,GO:0005886,GO:0001664,GO:0031683,GO:0005525,GO:0003924,GO:0046872,GO:0031826,GO:0001508,GO:0007188,GO:0071467,GO:0048066,GO:0009649,GO:0007213,GO:0007507,GO:0060158,GO:0007603,GO:0045634,GO:0001501	cytoplasm|heterotrimeric G-protein complex|membrane|photoreceptor outer segment|plasma membrane|G protein-coupled receptor binding|G-protein beta/gamma-subunit complex binding|GTP binding|GTPase activity|metal ion binding|type 2A serotonin receptor binding|action potential|adenylate cyclase-modulating G protein-coupled receptor signaling pathway|cellular response to pH|developmental pigmentation|…	bom04015,bom04020,bom04022,bom04062,bom04071,bom04261,bom04270,bom04371,bom04540,bom04611,bom04713,bom04720,bom04723,bom04724,bom04725,bom04726,bom04728,bom04730,bom04750,bom04911,bom04912,bom04915,bom04916,bom04918,bom04921,bom04922,bom04924,bom04925,bom04927,bom04928,bom04929,bom04934,bom04935,bom04961,bom04970,bom04971,bom04972,bom05010,bom05016,bom05017,bom05022,bom05135,bom05142,bom05143,bom…	Rap1 signaling pathway|Calcium signaling pathway|cGMP-PKG signaling pathway|Chemokine signaling pathway|Sphingolipid signaling pathway|Adrenergic signaling in cardiomyocytes|Vascular smooth muscle contraction|Apelin signaling pathway|Gap junction|Platelet activation|Circadian entrainment|Long-term potentiation|Retrograde endocannabinoid signaling|Glutamatergic synapse|Cholinergic synapse|Serotone…
ENSBGRG00000000769	8	21902431	21902629	199	*	3' UTR	21901837	21919262	17426	2	ENSBGRT00000001401	16633	GNA11	G protein subunit alpha 11 [Source:HGNC Symbol;Acc:HGNC:4379]	GO:0005737,GO:0005834,GO:0016020,GO:0001750,GO:0005886,GO:0001664,GO:0031683,GO:0005525,GO:0003924,GO:0046872,GO:0031826,GO:0001508,GO:0007188,GO:0071467,GO:0048066,GO:0009649,GO:0007213,GO:0007507,GO:0060158,GO:0007603,GO:0045634,GO:0001501	cytoplasm|heterotrimeric G-protein complex|membrane|photoreceptor outer segment|plasma membrane|G protein-coupled receptor binding|G-protein beta/gamma-subunit complex binding|GTP binding|GTPase activity|metal ion binding|type 2A serotonin receptor binding|action potential|adenylate cyclase-modulating G protein-coupled receptor signaling pathway|cellular response to pH|developmental pigmentation|…	bom04015,bom04020,bom04022,bom04062,bom04071,bom04261,bom04270,bom04371,bom04540,bom04611,bom04713,bom04720,bom04723,bom04724,bom04725,bom04726,bom04728,bom04730,bom04750,bom04911,bom04912,bom04915,bom04916,bom04918,bom04921,bom04922,bom04924,bom04925,bom04927,bom04928,bom04929,bom04934,bom04935,bom04961,bom04970,bom04971,bom04972,bom05010,bom05016,bom05017,bom05022,bom05135,bom05142,bom05143,bom…	Rap1 signaling pathway|Calcium signaling pathway|cGMP-PKG signaling pathway|Chemokine signaling pathway|Sphingolipid signaling pathway|Adrenergic signaling in cardiomyocytes|Vascular smooth muscle contraction|Apelin signaling pathway|Gap junction|Platelet activation|Circadian entrainment|Long-term potentiation|Retrograde endocannabinoid signaling|Glutamatergic synapse|Cholinergic synapse|Serotone…
ENSBGRG00000000770	2	5475155	5475305	151	*	5' UTR	5401533	5475850	74318	2	ENSBGRT00000001459	545	ECE1	endothelin converting enzyme 1 [Source:HGNC Symbol;Acc:HGNC:3146]	GO:0016021,GO:0016020,GO:0005886,GO:0004175,GO:0046872,GO:0004222,GO:0042803,GO:0016486,GO:0016485,GO:0006508	integral component of membrane|membrane|plasma membrane|endopeptidase activity|metal ion binding|metalloendopeptidase activity|protein homodimerization activity|peptide hormone processing|protein processing|proteolysis
ENSBGRG00000000770	2	5404274	5404672	399	*	3' UTR	5401533	5475850	74318	2	ENSBGRT00000001459	71178	ECE1	endothelin converting enzyme 1 [Source:HGNC Symbol;Acc:HGNC:3146]	GO:0016021,GO:0016020,GO:0005886,GO:0004175,GO:0046872,GO:0004222,GO:0042803,GO:0016486,GO:0016485,GO:0006508	integral component of membrane|membrane|plasma membrane|endopeptidase activity|metal ion binding|metalloendopeptidase activity|protein homodimerization activity|peptide hormone processing|protein processing|proteolysis
ENSBGRG00000000770	2	5402031	5402280	250	*	3' UTR	5401533	5475850	74318	2	ENSBGRT00000001459	73570	ECE1	endothelin converting enzyme 1 [Source:HGNC Symbol;Acc:HGNC:3146]	GO:0016021,GO:0016020,GO:0005886,GO:0004175,GO:0046872,GO:0004222,GO:0042803,GO:0016486,GO:0016485,GO:0006508	integral component of membrane|membrane|plasma membrane|endopeptidase activity|metal ion binding|metalloendopeptidase activity|protein homodimerization activity|peptide hormone processing|protein processing|proteolysis
ENSBGRG00000000771	6	55508669	55509068	400	*	Exon (ENSBGRT00000001412/ENSBGRG00000000771, exon 45 of 63)	55333430	55552530	219101	1	ENSBGRT00000001412	175239	FRYL	FRY like transcription coactivator [Source:HGNC Symbol;Acc:HGNC:29127]
ENSBGRG00000000771	6	55551886	55552530	645	*	Exon (ENSBGRT00000001412/ENSBGRG00000000771, exon 62 of 63)	55333430	55552530	219101	1	ENSBGRT00000001412	218456	FRYL	FRY like transcription coactivator [Source:HGNC Symbol;Acc:HGNC:29127]
ENSBGRG00000000772	8	5732637	5732991	355	*	Exon (ENSBGRT00000001543/ENSBGRG00000000772, exon 9 of 19)	5727396	5738687	11292	2	ENSBGRT00000001543	5696	COMP	cartilage oligomeric matrix protein [Source:HGNC Symbol;Acc:HGNC:2227]	GO:0005576,GO:0005509,GO:0005518,GO:0005201,GO:0001968,GO:0043395,GO:0008201,GO:0002020,GO:0005499,GO:0006915,GO:0007155,GO:0003417,GO:0060173,GO:0043066	extracellular region|calcium ion binding|collagen binding|extracellular matrix structural constituent|fibronectin binding|heparan sulfate proteoglycan binding|heparin binding|protease binding|vitamin D binding|apoptotic process|cell adhesion|growth plate cartilage development|limb development|negative regulation of apoptotic process	bom04145,bom04151,bom04510,bom04512,bom05144,bom05165	Phagosome|PI3K-Akt signaling pathway|Focal adhesion|ECM-receptor interaction|Malaria|Human papillomavirus infection
ENSBGRG00000000773	3	37952375	37952672	298	*	3' UTR	37951334	37992798	41465	2	ENSBGRT00000001687	40126	WDR47	WD repeat domain 47 [Source:HGNC Symbol;Acc:HGNC:29141]	GO:0005737,GO:0005874,GO:0007275	cytoplasm|microtubule|multicellular organism development
ENSBGRG00000000773	3	37984291	37984738	448	*	Exon (ENSBGRT00000001687/ENSBGRG00000000773, exon 3 of 13)	37951334	37992798	41465	2	ENSBGRT00000001687	8060	WDR47	WD repeat domain 47 [Source:HGNC Symbol;Acc:HGNC:29141]	GO:0005737,GO:0005874,GO:0007275	cytoplasm|microtubule|multicellular organism development
ENSBGRG00000000773	3	38040755	38041981	1227	*	Exon (ENSBGRT00000001823/ENSBGRG00000000997, exon 3 of 4)	37951334	38048102	96769	2	ENSBGRT00000001589	6121	WDR47	WD repeat domain 47 [Source:HGNC Symbol;Acc:HGNC:29141]	GO:0005737,GO:0005874,GO:0007275	cytoplasm|microtubule|multicellular organism development
ENSBGRG00000000773	3	37958005	37958827	823	*	Exon (ENSBGRT00000001687/ENSBGRG00000000773, exon 9 of 13)	37951334	37992798	41465	2	ENSBGRT00000001687	33971	WDR47	WD repeat domain 47 [Source:HGNC Symbol;Acc:HGNC:29141]	GO:0005737,GO:0005874,GO:0007275	cytoplasm|microtubule|multicellular organism development
ENSBGRG00000000773	3	38046688	38047627	940	*	5' UTR	37951334	38048102	96769	2	ENSBGRT00000001589	475	WDR47	WD repeat domain 47 [Source:HGNC Symbol;Acc:HGNC:29141]	GO:0005737,GO:0005874,GO:0007275	cytoplasm|microtubule|multicellular organism development
ENSBGRG00000000773	3	37984837	37985035	199	*	Exon (ENSBGRT00000001687/ENSBGRG00000000773, exon 3 of 13)	37951334	37992798	41465	2	ENSBGRT00000001687	7763	WDR47	WD repeat domain 47 [Source:HGNC Symbol;Acc:HGNC:29141]	GO:0005737,GO:0005874,GO:0007275	cytoplasm|microtubule|multicellular organism development
ENSBGRG00000000775	2	129982555	129983240	686	*	Exon (ENSBGRT00000001410/ENSBGRG00000000775, exon 1 of 8)	129966464	129983240	16777	2	ENSBGRT00000001410	0	PRKRA	protein activator of interferon induced protein kinase EIF2AK2 [Source:HGNC Symbol;Acc:HGNC:9438]	GO:0005737,GO:0005829,GO:0005622,GO:0005654,GO:0048471,GO:0070578,GO:0003725,GO:0008047,GO:0019899,GO:0070883,GO:0042803,GO:0034599,GO:0042474,GO:0042473,GO:2001244,GO:0031054,GO:0030422,GO:0006468,GO:0050821,GO:0048705	cytoplasm|cytosol|intracellular|nucleoplasm|perinuclear region of cytoplasm|RISC-loading complex|double-stranded RNA binding|enzyme activator activity|enzyme binding|pre-miRNA binding|protein homodimerization activity|cellular response to oxidative stress|middle ear morphogenesis|outer ear morphogenesis|positive regulation of intrinsic apoptotic signaling pathway|pre-miRNA processing|production o…
ENSBGRG00000000776	1	62003029	62006333	3305	*	Exon (ENSBGRT00000001429/ENSBGRG00000000776, exon 6 of 8)	62002733	62038878	36146	2	ENSBGRT00000001429	32545	CCDC80	coiled-coil domain containing 80 [Source:HGNC Symbol;Acc:HGNC:30649]	GO:0005604,GO:0005614,GO:0001968,GO:0008201,GO:0030198,GO:0010811,GO:0009617	basement membrane|interstitial matrix|fibronectin binding|heparin binding|extracellular matrix organization|positive regulation of cell-substrate adhesion|response to bacterium
ENSBGRG00000000776	1	62028954	62038682	9729	*	Exon (ENSBGRT00000001429/ENSBGRG00000000776, exon 2 of 8)	62002733	62038878	36146	2	ENSBGRT00000001429	196	CCDC80	coiled-coil domain containing 80 [Source:HGNC Symbol;Acc:HGNC:30649]	GO:0005604,GO:0005614,GO:0001968,GO:0008201,GO:0030198,GO:0010811,GO:0009617	basement membrane|interstitial matrix|fibronectin binding|heparin binding|extracellular matrix organization|positive regulation of cell-substrate adhesion|response to bacterium
ENSBGRG00000000776	1	62039798	62039995	198	*	Exon (ENSBGRT00000001411/ENSBGRG00000000776, exon 2 of 9)	62002733	62113777	111045	2	ENSBGRT00000001411	73782	CCDC80	coiled-coil domain containing 80 [Source:HGNC Symbol;Acc:HGNC:30649]	GO:0005604,GO:0005614,GO:0001968,GO:0008201,GO:0030198,GO:0010811,GO:0009617	basement membrane|interstitial matrix|fibronectin binding|heparin binding|extracellular matrix organization|positive regulation of cell-substrate adhesion|response to bacterium
ENSBGRG00000000778	5	116995965	116996413	449	*	3' UTR	116949835	116995973	46139	1	ENSBGRT00000001449	46130	BCL2L13		GO:0016021,GO:0031966,GO:0005739,GO:0005634,GO:0008656,GO:0006919,GO:0006915	integral component of membrane|mitochondrial membrane|mitochondrion|nucleus|cysteine-type endopeptidase activator activity involved in apoptotic process|activation of cysteine-type endopeptidase activity involved in apoptotic process|apoptotic process	bom04137,bom05134	Mitophagy - animal|Legionellosis
ENSBGRG00000000779	4	17558491	17583528	25038	*	5' UTR	17583427	17654865	71439	1	ENSBGRT00000001416	0	SLC37A3	solute carrier family 37 member 3 [Source:HGNC Symbol;Acc:HGNC:20651]	GO:0005829,GO:0030176,GO:0022857,GO:0008643	cytosol|integral component of endoplasmic reticulum membrane|transmembrane transporter activity|carbohydrate transport
ENSBGRG00000000779	4	17653512	17654408	897	*	3' UTR	17583427	17654865	71439	1	ENSBGRT00000001416	70085	SLC37A3	solute carrier family 37 member 3 [Source:HGNC Symbol;Acc:HGNC:20651]	GO:0005829,GO:0030176,GO:0022857,GO:0008643	cytosol|integral component of endoplasmic reticulum membrane|transmembrane transporter activity|carbohydrate transport
ENSBGRG00000000781	5	4994719	4994966	248	*	Exon (ENSBGRT00000001407/ENSBGRG00000000781, exon 1 of 1)	4994522	4995262	741	1	ENSBGRT00000001407	197	APOLD1	apolipoprotein L domain containing 1 [Source:HGNC Symbol;Acc:HGNC:25268]	GO:0005829,GO:0005576,GO:0016021,GO:0005654,GO:0005886,GO:0008289,GO:0001525,GO:0030154,GO:0042118,GO:0006869,GO:0042157,GO:0045601,GO:0001666	cytosol|extracellular region|integral component of membrane|nucleoplasm|plasma membrane|lipid binding|angiogenesis|cell differentiation|endothelial cell activation|lipid transport|lipoprotein metabolic process|regulation of endothelial cell differentiation|response to hypoxia
ENSBGRG00000000782	5	76459176	76460225	1050	*	3' UTR	76448136	76460724	12589	1	ENSBGRT00000001491	11040	CACNB3	calcium voltage-gated channel auxiliary subunit beta 3 [Source:HGNC Symbol;Acc:HGNC:1403]	GO:0005737,GO:1990454,GO:0005891,GO:0005246,GO:0008331,GO:0061577,GO:0007268,GO:0007528,GO:1901843,GO:1901385,GO:0050852	cytoplasm|L-type voltage-gated calcium channel complex|voltage-gated calcium channel complex|calcium channel regulator activity|high voltage-gated calcium channel activity|calcium ion transmembrane transport via high voltage-gated calcium channel|chemical synaptic transmission|neuromuscular junction development|positive regulation of high voltage-gated calcium channel activity|regulation of volta…	bom04010,bom04260,bom04261,bom04921,bom05410,bom05412,bom05414	MAPK signaling pathway|Cardiac muscle contraction|Adrenergic signaling in cardiomyocytes|Oxytocin signaling pathway|Hypertrophic cardiomyopathy|Arrhythmogenic right ventricular cardiomyopathy|Dilated cardiomyopathy
ENSBGRG00000000782	5	76460325	76460724	400	*	3' UTR	76448136	76460724	12589	1	ENSBGRT00000001491	12189	CACNB3	calcium voltage-gated channel auxiliary subunit beta 3 [Source:HGNC Symbol;Acc:HGNC:1403]	GO:0005737,GO:1990454,GO:0005891,GO:0005246,GO:0008331,GO:0061577,GO:0007268,GO:0007528,GO:1901843,GO:1901385,GO:0050852	cytoplasm|L-type voltage-gated calcium channel complex|voltage-gated calcium channel complex|calcium channel regulator activity|high voltage-gated calcium channel activity|calcium ion transmembrane transport via high voltage-gated calcium channel|chemical synaptic transmission|neuromuscular junction development|positive regulation of high voltage-gated calcium channel activity|regulation of volta…	bom04010,bom04260,bom04261,bom04921,bom05410,bom05412,bom05414	MAPK signaling pathway|Cardiac muscle contraction|Adrenergic signaling in cardiomyocytes|Oxytocin signaling pathway|Hypertrophic cardiomyopathy|Arrhythmogenic right ventricular cardiomyopathy|Dilated cardiomyopathy
ENSBGRG00000000783	7	54820380	54825185	4806	*	Exon (ENSBGRT00000001683/ENSBGRG00000000783, exon 6 of 13)	54784727	54837523	52797	1	ENSBGRT00000001683	35653	TBC1D2	TBC1 domain family member 2 [Source:HGNC Symbol;Acc:HGNC:18026]	GO:0030054,GO:0031410,GO:0005829,GO:0005634,GO:0045296,GO:0005096,GO:0017137,GO:0090630,GO:0006886,GO:0043547	cell junction|cytoplasmic vesicle|cytosol|nucleus|cadherin binding|GTPase activator activity|Rab GTPase binding|activation of GTPase activity|intracellular protein transport|positive regulation of GTPase activity
ENSBGRG00000000783	7	54837029	54837177	149	*	Exon (ENSBGRT00000001683/ENSBGRG00000000783, exon 13 of 13)	54784727	54837523	52797	1	ENSBGRT00000001683	52302	TBC1D2	TBC1 domain family member 2 [Source:HGNC Symbol;Acc:HGNC:18026]	GO:0030054,GO:0031410,GO:0005829,GO:0005634,GO:0045296,GO:0005096,GO:0017137,GO:0090630,GO:0006886,GO:0043547	cell junction|cytoplasmic vesicle|cytosol|nucleus|cadherin binding|GTPase activator activity|Rab GTPase binding|activation of GTPase activity|intracellular protein transport|positive regulation of GTPase activity
ENSBGRG00000000785	8	13140459	13140607	149	*	5' UTR	13134771	13140604	5834	2	ENSBGRT00000001424	0	Ddx39a	DExD-box helicase 39A [Source:HGNC Symbol;Acc:HGNC:17821]	GO:0005737,GO:0016607,GO:0005634,GO:0005524,GO:0016887,GO:0004386,GO:0042802,GO:0003676,GO:0006406,GO:0000398	cytoplasm|nuclear speck|nucleus|ATP binding|ATPase activity|helicase activity|identical protein binding|nucleic acid binding|mRNA export from nucleus|mRNA splicing, via spliceosome
ENSBGRG00000000789	8	18982857	18983200	344	*	Exon (ENSBGRT00000001423/ENSBGRG00000000789, exon 6 of 10)	18914685	18992439	77755	1	ENSBGRT00000001423	68172	MLLT1	MLLT1 super elongation complex subunit [Source:HGNC Symbol;Acc:HGNC:7134]			bom05202	Transcriptional misregulation in cancer
ENSBGRG00000000790	3	116068757	116069006	250	*	Exon (ENSBGRT00000001434/ENSBGRG00000000790, exon 6 of 6)	116053661	116069006	15346	1	ENSBGRT00000001434	15096	NT5C1A	5'-nucleotidase, cytosolic IA [Source:HGNC Symbol;Acc:HGNC:17819]	GO:0005829,GO:0008253,GO:0000287,GO:0000166,GO:0046085,GO:0009116,GO:0009128,GO:0006195,GO:0046135	cytosol|5'-nucleotidase activity|magnesium ion binding|nucleotide binding|adenosine metabolic process|nucleoside metabolic process|purine nucleoside monophosphate catabolic process|purine nucleotide catabolic process|pyrimidine nucleoside catabolic process	bom00230,bom00240,bom00760	Purine metabolism|Pyrimidine metabolism|Nicotinate and nicotinamide metabolism
ENSBGRG00000000792	7	92069380	92069778	399	*	Exon (ENSBGRT00000001483/ENSBGRG00000000792, exon 24 of 36)	92026873	92193732	166860	2	ENSBGRT00000001483	123954	FREM1	FRAS1 related extracellular matrix 1 [Source:HGNC Symbol;Acc:HGNC:23399]			bom04512	ECM-receptor interaction
ENSBGRG00000000800	1	83663860	83664051	192	*	Exon (ENSBGRT00000001454/ENSBGRG00000000800, exon 1 of 5)	83663566	83682216	18651	1	ENSBGRT00000001454	294	CLDN1	claudin 1 [Source:HGNC Symbol;Acc:HGNC:2032]	GO:0016324,GO:0016323,GO:0005923,GO:0005887,GO:0016328,GO:0042802,GO:0005198,GO:0001618,GO:0070830,GO:0016338,GO:0061436,GO:0051291,GO:0051260	apical plasma membrane|basolateral plasma membrane|bicellular tight junction|integral component of plasma membrane|lateral plasma membrane|identical protein binding|structural molecule activity|virus receptor activity|bicellular tight junction assembly|calcium-independent cell-cell adhesion via plasma membrane cell-adhesion molecules|establishment of skin barrier|protein heterooligomerization|pro…	bom04514,bom04530,bom04670,bom05160	Cell adhesion molecules|Tight junction|Leukocyte transendothelial migration|Hepatitis C
ENSBGRG00000000803	3	63978725	63979063	339	*	Exon (ENSBGRT00000001475/ENSBGRG00000000803, exon 1 of 3)	63978628	64038160	59533	1	ENSBGRT00000001475	97	LPAR3	lysophosphatidic acid receptor 3 [Source:HGNC Symbol;Acc:HGNC:14298]	GO:0030424,GO:0005887,GO:0005886,GO:0004930,GO:0001965,GO:0008289,GO:0070915,GO:0005543,GO:0000187,GO:0032060,GO:0007268,GO:0007186,GO:0007187,GO:0051928,GO:0048672,GO:0007204,GO:0051482	axon|integral component of plasma membrane|plasma membrane|G protein-coupled receptor activity|G-protein alpha-subunit binding|lipid binding|lysophosphatidic acid receptor activity|phospholipid binding|activation of MAPK activity|bleb assembly|chemical synaptic transmission|G protein-coupled receptor signaling pathway|G protein-coupled receptor signaling pathway, coupled to cyclic nucleotide seco…	bom04015,bom04072,bom04080,bom04151,bom05200	Rap1 signaling pathway|Phospholipase D signaling pathway|Neuroactive ligand-receptor interaction|PI3K-Akt signaling pathway|Pathways in cancer
ENSBGRG00000000803	3	64037674	64038160	487	*	3' UTR	63978628	64038160	59533	1	ENSBGRT00000001475	59046	LPAR3	lysophosphatidic acid receptor 3 [Source:HGNC Symbol;Acc:HGNC:14298]	GO:0030424,GO:0005887,GO:0005886,GO:0004930,GO:0001965,GO:0008289,GO:0070915,GO:0005543,GO:0000187,GO:0032060,GO:0007268,GO:0007186,GO:0007187,GO:0051928,GO:0048672,GO:0007204,GO:0051482	axon|integral component of plasma membrane|plasma membrane|G protein-coupled receptor activity|G-protein alpha-subunit binding|lipid binding|lysophosphatidic acid receptor activity|phospholipid binding|activation of MAPK activity|bleb assembly|chemical synaptic transmission|G protein-coupled receptor signaling pathway|G protein-coupled receptor signaling pathway, coupled to cyclic nucleotide seco…	bom04015,bom04072,bom04080,bom04151,bom05200	Rap1 signaling pathway|Phospholipase D signaling pathway|Neuroactive ligand-receptor interaction|PI3K-Akt signaling pathway|Pathways in cancer
ENSBGRG00000000804	7	9950851	9984681	33831	*	Exon (ENSBGRT00000001662/ENSBGRG00000000804, exon 1 of 27)	9950702	10017190	66489	1	ENSBGRT00000001662	149	PTK2B	protein tyrosine kinase 2 beta [Source:HGNC Symbol;Acc:HGNC:9612]	GO:0097440,GO:0044297,GO:0005938,GO:0005737,GO:0005856,GO:0005829,GO:0030425,GO:0043197,GO:0031234,GO:0005925,GO:0098978,GO:0030426,GO:0030027,GO:0045121,GO:0043025,GO:0017146,GO:0005634,GO:0048471,GO:0014069,GO:0043423,GO:0005524,GO:0004683,GO:0004972,GO:0004715,GO:0008022,GO:0004713,GO:0044877,GO:0031625,GO:0090630,GO:0042976,GO:0002250,GO:0001525,GO:0006915,GO:0043534,GO:0045453,GO:0030154,GO:…	apical dendrite|cell body|cell cortex|cytoplasm|cytoskeleton|cytosol|dendrite|dendritic spine|extrinsic component of cytoplasmic side of plasma membrane|focal adhesion|glutamatergic synapse|growth cone|lamellipodium|membrane raft|neuronal cell body|NMDA selective glutamate receptor complex|nucleus|perinuclear region of cytoplasm|postsynaptic density|3-phosphoinositide-dependent protein kinase bin…	bom04020,bom04062,bom04072,bom04650,bom04670,bom04912,bom05135,bom05161,bom05163,bom05170	Calcium signaling pathway|Chemokine signaling pathway|Phospholipase D signaling pathway|Natural killer cell mediated cytotoxicity|Leukocyte transendothelial migration|GnRH signaling pathway|Yersinia infection|Hepatitis B|Human cytomegalovirus infection|Human immunodeficiency virus 1 infection
ENSBGRG00000000804	7	10005498	10016005	10508	*	Exon (ENSBGRT00000001662/ENSBGRG00000000804, exon 21 of 27)	9950702	10017190	66489	1	ENSBGRT00000001662	54796	PTK2B	protein tyrosine kinase 2 beta [Source:HGNC Symbol;Acc:HGNC:9612]	GO:0097440,GO:0044297,GO:0005938,GO:0005737,GO:0005856,GO:0005829,GO:0030425,GO:0043197,GO:0031234,GO:0005925,GO:0098978,GO:0030426,GO:0030027,GO:0045121,GO:0043025,GO:0017146,GO:0005634,GO:0048471,GO:0014069,GO:0043423,GO:0005524,GO:0004683,GO:0004972,GO:0004715,GO:0008022,GO:0004713,GO:0044877,GO:0031625,GO:0090630,GO:0042976,GO:0002250,GO:0001525,GO:0006915,GO:0043534,GO:0045453,GO:0030154,GO:…	apical dendrite|cell body|cell cortex|cytoplasm|cytoskeleton|cytosol|dendrite|dendritic spine|extrinsic component of cytoplasmic side of plasma membrane|focal adhesion|glutamatergic synapse|growth cone|lamellipodium|membrane raft|neuronal cell body|NMDA selective glutamate receptor complex|nucleus|perinuclear region of cytoplasm|postsynaptic density|3-phosphoinositide-dependent protein kinase bin…	bom04020,bom04062,bom04072,bom04650,bom04670,bom04912,bom05135,bom05161,bom05163,bom05170	Calcium signaling pathway|Chemokine signaling pathway|Phospholipase D signaling pathway|Natural killer cell mediated cytotoxicity|Leukocyte transendothelial migration|GnRH signaling pathway|Yersinia infection|Hepatitis B|Human cytomegalovirus infection|Human immunodeficiency virus 1 infection
ENSBGRG00000000807	5	5031311	5034091	2781	*	3' UTR	5021151	5034141	12991	1	ENSBGRT00000001485	10160	DDX47	DEAD-box helicase 47 [Source:HGNC Symbol;Acc:HGNC:18682]	GO:0005730,GO:0005524,GO:0004386,GO:0003723,GO:0008625,GO:0006397,GO:0008380,GO:0006364	nucleolus|ATP binding|helicase activity|RNA binding|extrinsic apoptotic signaling pathway via death domain receptors|mRNA processing|RNA splicing|rRNA processing
ENSBGRG00000000812	3	131556345	131565690	9346	*	3' UTR	131482735	131563268	80534	1	ENSBGRT00000001728	73610	SNED1	sushi, nidogen and EGF like domains 1 [Source:HGNC Symbol;Acc:HGNC:24696]	GO:0005576,GO:0005509,GO:0007160	extracellular region|calcium ion binding|cell-matrix adhesion
ENSBGRG00000000813	1	159063279	159063428	150	*	Exon (ENSBGRT00000001486/ENSBGRG00000000813, exon 38 of 38)	159041380	159063428	22049	1	ENSBGRT00000001486	21899	COL6A1	collagen type VI alpha 1 chain [Source:HGNC Symbol;Acc:HGNC:2211]	GO:0005589,GO:0062023,GO:0005788,GO:0070062,GO:0031012,GO:0005576,GO:0005615,GO:0005765,GO:0016020,GO:0032991,GO:0042383,GO:0030020,GO:0048407,GO:0007155,GO:0071230,GO:0035987,GO:0030198,GO:0003429,GO:0001649,GO:0070208	collagen type VI trimer|collagen-containing extracellular matrix|endoplasmic reticulum lumen|extracellular exosome|extracellular matrix|extracellular region|extracellular space|lysosomal membrane|membrane|protein-containing complex|sarcolemma|extracellular matrix structural constituent conferring tensile strength|platelet-derived growth factor binding|cell adhesion|cellular response to amino acid…	bom04151,bom04510,bom04512,bom04974,bom05165	PI3K-Akt signaling pathway|Focal adhesion|ECM-receptor interaction|Protein digestion and absorption|Human papillomavirus infection
ENSBGRG00000000813	1	159048875	159059272	10398	*	Exon (ENSBGRT00000001486/ENSBGRG00000000813, exon 12 of 38)	159041380	159063428	22049	1	ENSBGRT00000001486	7495	COL6A1	collagen type VI alpha 1 chain [Source:HGNC Symbol;Acc:HGNC:2211]	GO:0005589,GO:0062023,GO:0005788,GO:0070062,GO:0031012,GO:0005576,GO:0005615,GO:0005765,GO:0016020,GO:0032991,GO:0042383,GO:0030020,GO:0048407,GO:0007155,GO:0071230,GO:0035987,GO:0030198,GO:0003429,GO:0001649,GO:0070208	collagen type VI trimer|collagen-containing extracellular matrix|endoplasmic reticulum lumen|extracellular exosome|extracellular matrix|extracellular region|extracellular space|lysosomal membrane|membrane|protein-containing complex|sarcolemma|extracellular matrix structural constituent conferring tensile strength|platelet-derived growth factor binding|cell adhesion|cellular response to amino acid…	bom04151,bom04510,bom04512,bom04974,bom05165	PI3K-Akt signaling pathway|Focal adhesion|ECM-receptor interaction|Protein digestion and absorption|Human papillomavirus infection
ENSBGRG00000000813	1	159062930	159063179	250	*	Exon (ENSBGRT00000001486/ENSBGRG00000000813, exon 38 of 38)	159041380	159063428	22049	1	ENSBGRT00000001486	21550	COL6A1	collagen type VI alpha 1 chain [Source:HGNC Symbol;Acc:HGNC:2211]	GO:0005589,GO:0062023,GO:0005788,GO:0070062,GO:0031012,GO:0005576,GO:0005615,GO:0005765,GO:0016020,GO:0032991,GO:0042383,GO:0030020,GO:0048407,GO:0007155,GO:0071230,GO:0035987,GO:0030198,GO:0003429,GO:0001649,GO:0070208	collagen type VI trimer|collagen-containing extracellular matrix|endoplasmic reticulum lumen|extracellular exosome|extracellular matrix|extracellular region|extracellular space|lysosomal membrane|membrane|protein-containing complex|sarcolemma|extracellular matrix structural constituent conferring tensile strength|platelet-derived growth factor binding|cell adhesion|cellular response to amino acid…	bom04151,bom04510,bom04512,bom04974,bom05165	PI3K-Akt signaling pathway|Focal adhesion|ECM-receptor interaction|Protein digestion and absorption|Human papillomavirus infection
ENSBGRG00000000816	2	81873846	81884937	11092	*	Exon (ENSBGRT00000001594/ENSBGRG00000000816, exon 15 of 25)	81780739	81902507	121769	1	ENSBGRT00000001594	93107	RAB3GAP1	RAB3 GTPase activating protein catalytic subunit 1 [Source:HGNC Symbol;Acc:HGNC:17063]	GO:0005829,GO:0005789,GO:0071782,GO:0070062,GO:0005794,GO:0005811,GO:0098794,GO:0032991,GO:0005096,GO:0005085,GO:0017137,GO:0007420,GO:0043010,GO:0097051,GO:0060079,GO:0060325,GO:0021854,GO:0034389,GO:2000786,GO:1903373,GO:0010628,GO:0061646,GO:0043547,GO:1903061,GO:1903233,GO:0043087,GO:0048172	cytosol|endoplasmic reticulum membrane|endoplasmic reticulum tubular network|extracellular exosome|Golgi apparatus|lipid droplet|postsynapse|protein-containing complex|GTPase activator activity|guanyl-nucleotide exchange factor activity|Rab GTPase binding|brain development|camera-type eye development|establishment of protein localization to endoplasmic reticulum membrane|excitatory postsynaptic p…
ENSBGRG00000000816	2	81890817	81918054	27238	*	3' UTR	81780739	81902507	121769	1	ENSBGRT00000001594	110078	RAB3GAP1	RAB3 GTPase activating protein catalytic subunit 1 [Source:HGNC Symbol;Acc:HGNC:17063]	GO:0005829,GO:0005789,GO:0071782,GO:0070062,GO:0005794,GO:0005811,GO:0098794,GO:0032991,GO:0005096,GO:0005085,GO:0017137,GO:0007420,GO:0043010,GO:0097051,GO:0060079,GO:0060325,GO:0021854,GO:0034389,GO:2000786,GO:1903373,GO:0010628,GO:0061646,GO:0043547,GO:1903061,GO:1903233,GO:0043087,GO:0048172	cytosol|endoplasmic reticulum membrane|endoplasmic reticulum tubular network|extracellular exosome|Golgi apparatus|lipid droplet|postsynapse|protein-containing complex|GTPase activator activity|guanyl-nucleotide exchange factor activity|Rab GTPase binding|brain development|camera-type eye development|establishment of protein localization to endoplasmic reticulum membrane|excitatory postsynaptic p…
ENSBGRG00000000817	1	84025949	84036378	10430	*	Exon (ENSBGRT00000001541/ENSBGRG00000000817, exon 14 of 15)	83845662	84036378	190717	1	ENSBGRT00000001541	180287	P3h2	prolyl 3-hydroxylase 2 [Source:HGNC Symbol;Acc:HGNC:19317]	GO:0005604,GO:0005783,GO:0005794,GO:0016529,GO:0005506,GO:0031418,GO:0019797,GO:0032963,GO:0008285,GO:0019511	basement membrane|endoplasmic reticulum|Golgi apparatus|sarcoplasmic reticulum|iron ion binding|L-ascorbic acid binding|procollagen-proline 3-dioxygenase activity|collagen metabolic process|negative regulation of cell proliferation|peptidyl-proline hydroxylation
ENSBGRG00000000817	1	84005575	84014564	8990	*	Exon (ENSBGRT00000001541/ENSBGRG00000000817, exon 7 of 15)	83845662	84036378	190717	1	ENSBGRT00000001541	159913	P3h2	prolyl 3-hydroxylase 2 [Source:HGNC Symbol;Acc:HGNC:19317]	GO:0005604,GO:0005783,GO:0005794,GO:0016529,GO:0005506,GO:0031418,GO:0019797,GO:0032963,GO:0008285,GO:0019511	basement membrane|endoplasmic reticulum|Golgi apparatus|sarcoplasmic reticulum|iron ion binding|L-ascorbic acid binding|procollagen-proline 3-dioxygenase activity|collagen metabolic process|negative regulation of cell proliferation|peptidyl-proline hydroxylation
ENSBGRG00000000817	1	83984985	83987377	2393	*	Exon (ENSBGRT00000001541/ENSBGRG00000000817, exon 2 of 15)	83845662	84036378	190717	1	ENSBGRT00000001541	139323	P3h2	prolyl 3-hydroxylase 2 [Source:HGNC Symbol;Acc:HGNC:19317]	GO:0005604,GO:0005783,GO:0005794,GO:0016529,GO:0005506,GO:0031418,GO:0019797,GO:0032963,GO:0008285,GO:0019511	basement membrane|endoplasmic reticulum|Golgi apparatus|sarcoplasmic reticulum|iron ion binding|L-ascorbic acid binding|procollagen-proline 3-dioxygenase activity|collagen metabolic process|negative regulation of cell proliferation|peptidyl-proline hydroxylation
ENSBGRG00000000831	2	32962235	32962834	600	*	Exon (ENSBGRT00000001618/ENSBGRG00000000831, exon 2 of 20)	32944762	32964058	19297	2	ENSBGRT00000001618	1224	TTLL4	tubulin tyrosine ligase like 4 [Source:HGNC Symbol;Acc:HGNC:28976]	GO:0005929,GO:0005829,GO:0005874,GO:0005524,GO:0070739,GO:0015631,GO:0070740,GO:0018200,GO:0018095	cilium|cytosol|microtubule|ATP binding|protein-glutamic acid ligase activity|tubulin binding|tubulin-glutamic acid ligase activity|peptidyl-glutamic acid modification|protein polyglutamylation
ENSBGRG00000000831	2	32963559	32964058	500	*	Exon (ENSBGRT00000001618/ENSBGRG00000000831, exon 1 of 20)	32944762	32964058	19297	2	ENSBGRT00000001618	0	TTLL4	tubulin tyrosine ligase like 4 [Source:HGNC Symbol;Acc:HGNC:28976]	GO:0005929,GO:0005829,GO:0005874,GO:0005524,GO:0070739,GO:0015631,GO:0070740,GO:0018200,GO:0018095	cilium|cytosol|microtubule|ATP binding|protein-glutamic acid ligase activity|tubulin binding|tubulin-glutamic acid ligase activity|peptidyl-glutamic acid modification|protein polyglutamylation
ENSBGRG00000000833	3	64224057	64233520	9464	*	Exon (ENSBGRT00000001502/ENSBGRG00000000833, exon 5 of 11)	64180116	64238076	57961	1	ENSBGRT00000001502	43941	SSX2IP	SSX family member 2 interacting protein [Source:HGNC Symbol;Acc:HGNC:16509]			bom04520	Adherens junction
ENSBGRG00000000834	4	52686228	52690629	4402	*	Exon (ENSBGRT00000001949/ENSBGRG00000000834, exon 23 of 25)	52614302	52690684	76383	1	ENSBGRT00000001949	71926	STK31	serine/threonine kinase 31 [Source:HGNC Symbol;Acc:HGNC:11407]	GO:0001669,GO:0005737,GO:0005634,GO:0005524,GO:0004518,GO:0004674,GO:0006401	acrosomal vesicle|cytoplasm|nucleus|ATP binding|nuclease activity|protein serine/threonine kinase activity|RNA catabolic process
ENSBGRG00000000834	4	52640973	52651954	10982	*	Exon (ENSBGRT00000001949/ENSBGRG00000000834, exon 11 of 25)	52614302	52690684	76383	1	ENSBGRT00000001949	26671	STK31	serine/threonine kinase 31 [Source:HGNC Symbol;Acc:HGNC:11407]	GO:0001669,GO:0005737,GO:0005634,GO:0005524,GO:0004518,GO:0004674,GO:0006401	acrosomal vesicle|cytoplasm|nucleus|ATP binding|nuclease activity|protein serine/threonine kinase activity|RNA catabolic process
ENSBGRG00000000834	4	52626116	52628138	2023	*	Exon (ENSBGRT00000001949/ENSBGRG00000000834, exon 6 of 25)	52614302	52690684	76383	1	ENSBGRT00000001949	11814	STK31	serine/threonine kinase 31 [Source:HGNC Symbol;Acc:HGNC:11407]	GO:0001669,GO:0005737,GO:0005634,GO:0005524,GO:0004518,GO:0004674,GO:0006401	acrosomal vesicle|cytoplasm|nucleus|ATP binding|nuclease activity|protein serine/threonine kinase activity|RNA catabolic process
ENSBGRG00000000837	7	28740659	28740859	201	*	Exon (ENSBGRT00000001551/ENSBGRG00000000837, exon 1 of 9)	28507944	28740909	232966	2	ENSBGRT00000001551	50	GRIN3A	glutamate ionotropic receptor NMDA type subunit 3A [Source:HGNC Symbol;Acc:HGNC:16767]	GO:0030054,GO:0098978,GO:0016021,GO:0016020,GO:0043005,GO:0043025,GO:0017146,GO:0005886,GO:0014069,GO:0045211,GO:0045202,GO:0005262,GO:0016594,GO:0042802,GO:0004972,GO:0051721,GO:1904315,GO:0006816,GO:0016358,GO:0060134,GO:2000300,GO:0045471	cell junction|glutamatergic synapse|integral component of membrane|membrane|neuron projection|neuronal cell body|NMDA selective glutamate receptor complex|plasma membrane|postsynaptic density|postsynaptic membrane|synapse|calcium channel activity|glycine binding|identical protein binding|NMDA glutamate receptor activity|protein phosphatase 2A binding|transmitter-gated ion channel activity involve…	bom04024,bom04080,bom04724,bom05017,bom05020,bom05030,bom05031,bom05033,bom05034	cAMP signaling pathway|Neuroactive ligand-receptor interaction|Glutamatergic synapse|Spinocerebellar ataxia|Prion disease|Cocaine addiction|Amphetamine addiction|Nicotine addiction|Alcoholism
ENSBGRG00000000837	7	28508943	28509093	151	*	3' UTR	28507944	28740909	232966	2	ENSBGRT00000001551	231816	GRIN3A	glutamate ionotropic receptor NMDA type subunit 3A [Source:HGNC Symbol;Acc:HGNC:16767]	GO:0030054,GO:0098978,GO:0016021,GO:0016020,GO:0043005,GO:0043025,GO:0017146,GO:0005886,GO:0014069,GO:0045211,GO:0045202,GO:0005262,GO:0016594,GO:0042802,GO:0004972,GO:0051721,GO:1904315,GO:0006816,GO:0016358,GO:0060134,GO:2000300,GO:0045471	cell junction|glutamatergic synapse|integral component of membrane|membrane|neuron projection|neuronal cell body|NMDA selective glutamate receptor complex|plasma membrane|postsynaptic density|postsynaptic membrane|synapse|calcium channel activity|glycine binding|identical protein binding|NMDA glutamate receptor activity|protein phosphatase 2A binding|transmitter-gated ion channel activity involve…	bom04024,bom04080,bom04724,bom05017,bom05020,bom05030,bom05031,bom05033,bom05034	cAMP signaling pathway|Neuroactive ligand-receptor interaction|Glutamatergic synapse|Spinocerebellar ataxia|Prion disease|Cocaine addiction|Amphetamine addiction|Nicotine addiction|Alcoholism
ENSBGRG00000000837	7	28645229	28645379	151	*	Exon (ENSBGRT00000001551/ENSBGRG00000000837, exon 3 of 9)	28507944	28740909	232966	2	ENSBGRT00000001551	95530	GRIN3A	glutamate ionotropic receptor NMDA type subunit 3A [Source:HGNC Symbol;Acc:HGNC:16767]	GO:0030054,GO:0098978,GO:0016021,GO:0016020,GO:0043005,GO:0043025,GO:0017146,GO:0005886,GO:0014069,GO:0045211,GO:0045202,GO:0005262,GO:0016594,GO:0042802,GO:0004972,GO:0051721,GO:1904315,GO:0006816,GO:0016358,GO:0060134,GO:2000300,GO:0045471	cell junction|glutamatergic synapse|integral component of membrane|membrane|neuron projection|neuronal cell body|NMDA selective glutamate receptor complex|plasma membrane|postsynaptic density|postsynaptic membrane|synapse|calcium channel activity|glycine binding|identical protein binding|NMDA glutamate receptor activity|protein phosphatase 2A binding|transmitter-gated ion channel activity involve…	bom04024,bom04080,bom04724,bom05017,bom05020,bom05030,bom05031,bom05033,bom05034	cAMP signaling pathway|Neuroactive ligand-receptor interaction|Glutamatergic synapse|Spinocerebellar ataxia|Prion disease|Cocaine addiction|Amphetamine addiction|Nicotine addiction|Alcoholism
ENSBGRG00000000843	3	54538053	54538389	337	*	5' UTR	54518364	54538389	20026	2	ENSBGRT00000001522	0	DR1	down-regulator of transcription 1 [Source:HGNC Symbol;Acc:HGNC:3017]	GO:0005671,GO:0017054,GO:0001047,GO:0046982,GO:0017025,GO:0003714,GO:0006338,GO:0043966,GO:0000122,GO:0045944,GO:0045898,GO:0051123	Ada2/Gcn5/Ada3 transcription activator complex|negative cofactor 2 complex|core promoter binding|protein heterodimerization activity|TBP-class protein binding|transcription corepressor activity|chromatin remodeling|histone H3 acetylation|negative regulation of transcription by RNA polymerase II|positive regulation of transcription by RNA polymerase II|regulation of RNA polymerase II transcription…
ENSBGRG00000000846	5	110920168	110922270	2103	*	Exon (ENSBGRT00000001545/ENSBGRG00000000846, exon 2 of 16)	110918612	110926987	8376	1	ENSBGRT00000001545	1556	NOP2		GO:0005730,GO:0005654,GO:0003723,GO:0009383,GO:0008284,GO:1901796,GO:0006357,GO:0000027,GO:0070475	nucleolus|nucleoplasm|RNA binding|rRNA (cytosine-C5-)-methyltransferase activity|positive regulation of cell proliferation|regulation of signal transduction by p53 class mediator|regulation of transcription by RNA polymerase II|ribosomal large subunit assembly|rRNA base methylation
ENSBGRG00000000846	5	110925179	110926987	1809	*	Exon (ENSBGRT00000001545/ENSBGRG00000000846, exon 14 of 16)	110918612	110926987	8376	1	ENSBGRT00000001545	6567	NOP2		GO:0005730,GO:0005654,GO:0003723,GO:0009383,GO:0008284,GO:1901796,GO:0006357,GO:0000027,GO:0070475	nucleolus|nucleoplasm|RNA binding|rRNA (cytosine-C5-)-methyltransferase activity|positive regulation of cell proliferation|regulation of signal transduction by p53 class mediator|regulation of transcription by RNA polymerase II|ribosomal large subunit assembly|rRNA base methylation
ENSBGRG00000000847	3	107822388	107822837	450	*	Exon (ENSBGRT00000001539/ENSBGRG00000000847, exon 17 of 17)	107765529	107822986	57458	1	ENSBGRT00000001539	56859	STIL	STIL centriolar assembly protein [Source:HGNC Symbol;Acc:HGNC:10879]
ENSBGRG00000000850	5	47516653	47517978	1326	*	3' UTR	47515387	47518223	2837	1	ENSBGRT00000001540	1266	SUOX	sulfite oxidase [Source:HGNC Symbol;Acc:HGNC:11460]	GO:0005758,GO:0005759,GO:0005739,GO:0020037,GO:0030151,GO:0043546,GO:0008482,GO:0042128,GO:0070221,GO:0006790	mitochondrial intermembrane space|mitochondrial matrix|mitochondrion|heme binding|molybdenum ion binding|molybdopterin cofactor binding|sulfite oxidase activity|nitrate assimilation|sulfide oxidation, using sulfide:quinone oxidoreductase|sulfur compound metabolic process	bom00920	Sulfur metabolism
ENSBGRG00000000850	5	47515878	47516506	629	*	Exon (ENSBGRT00000001540/ENSBGRG00000000850, exon 1 of 2)	47515387	47518223	2837	1	ENSBGRT00000001540	491	SUOX	sulfite oxidase [Source:HGNC Symbol;Acc:HGNC:11460]	GO:0005758,GO:0005759,GO:0005739,GO:0020037,GO:0030151,GO:0043546,GO:0008482,GO:0042128,GO:0070221,GO:0006790	mitochondrial intermembrane space|mitochondrial matrix|mitochondrion|heme binding|molybdenum ion binding|molybdopterin cofactor binding|sulfite oxidase activity|nitrate assimilation|sulfide oxidation, using sulfide:quinone oxidoreductase|sulfur compound metabolic process	bom00920	Sulfur metabolism
ENSBGRG00000000853	3	9039847	9040726	880	*	Exon (ENSBGRT00000001571/ENSBGRG00000000853, exon 6 of 9)	9039799	9042523	2725	2	ENSBGRT00000001571	1797	USF1	upstream transcription factor 1 [Source:HGNC Symbol;Acc:HGNC:12593]	GO:0016589,GO:0048188,GO:0005667,GO:0043425,GO:0042826,GO:0046982,GO:0042803,GO:0019901,GO:0043565,GO:0003705,GO:0032869,GO:0019086,GO:0055088,GO:0000432,GO:0001666,GO:0009411,GO:0006366	NURF complex|Set1C/COMPASS complex|transcription factor complex|bHLH transcription factor binding|histone deacetylase binding|protein heterodimerization activity|protein homodimerization activity|protein kinase binding|sequence-specific DNA binding|transcription factor activity, RNA polymerase II distal enhancer sequence-specific binding|cellular response to insulin stimulus|late viral transcript…
ENSBGRG00000000853	3	9042172	9042850	679	*	5' UTR	9039799	9042523	2725	2	ENSBGRT00000001571	0	USF1	upstream transcription factor 1 [Source:HGNC Symbol;Acc:HGNC:12593]	GO:0016589,GO:0048188,GO:0005667,GO:0043425,GO:0042826,GO:0046982,GO:0042803,GO:0019901,GO:0043565,GO:0003705,GO:0032869,GO:0019086,GO:0055088,GO:0000432,GO:0001666,GO:0009411,GO:0006366	NURF complex|Set1C/COMPASS complex|transcription factor complex|bHLH transcription factor binding|histone deacetylase binding|protein heterodimerization activity|protein homodimerization activity|protein kinase binding|sequence-specific DNA binding|transcription factor activity, RNA polymerase II distal enhancer sequence-specific binding|cellular response to insulin stimulus|late viral transcript…
ENSBGRG00000000860	5	117030439	117030785	347	*	Exon (ENSBGRT00000001569/ENSBGRG00000000860, exon 8 of 8)	117030389	117055473	25085	2	ENSBGRT00000001569	24688	MICAL3		GO:0005938,GO:0042995,GO:0005829,GO:0030496,GO:0005654,GO:0005634,GO:0005886,GO:0005819,GO:0003779,GO:0071949,GO:0046872,GO:0016709,GO:0030042,GO:0007010,GO:0006887,GO:0055114	cell cortex|cell projection|cytosol|midbody|nucleoplasm|nucleus|plasma membrane|spindle|actin binding|FAD binding|metal ion binding|oxidoreductase activity,acting on paired donors, with incorporation or reduction of molecular oxygen, NAD(P)H as one donor, and incorporation of one atom of oxygen|actin filament depolymerization|cytoskeleton organization|exocytosis|oxidation-reduction process
ENSBGRG00000000860	5	117053268	117055473	2206	*	5' UTR	117030389	117055473	25085	2	ENSBGRT00000001569	0	MICAL3		GO:0005938,GO:0042995,GO:0005829,GO:0030496,GO:0005654,GO:0005634,GO:0005886,GO:0005819,GO:0003779,GO:0071949,GO:0046872,GO:0016709,GO:0030042,GO:0007010,GO:0006887,GO:0055114	cell cortex|cell projection|cytosol|midbody|nucleoplasm|nucleus|plasma membrane|spindle|actin binding|FAD binding|metal ion binding|oxidoreductase activity,acting on paired donors, with incorporation or reduction of molecular oxygen, NAD(P)H as one donor, and incorporation of one atom of oxygen|actin filament depolymerization|cytoskeleton organization|exocytosis|oxidation-reduction process
ENSBGRG00000000860	5	117031076	117053070	21995	*	5' UTR	117030389	117055473	25085	2	ENSBGRT00000001569	2403	MICAL3		GO:0005938,GO:0042995,GO:0005829,GO:0030496,GO:0005654,GO:0005634,GO:0005886,GO:0005819,GO:0003779,GO:0071949,GO:0046872,GO:0016709,GO:0030042,GO:0007010,GO:0006887,GO:0055114	cell cortex|cell projection|cytosol|midbody|nucleoplasm|nucleus|plasma membrane|spindle|actin binding|FAD binding|metal ion binding|oxidoreductase activity,acting on paired donors, with incorporation or reduction of molecular oxygen, NAD(P)H as one donor, and incorporation of one atom of oxygen|actin filament depolymerization|cytoskeleton organization|exocytosis|oxidation-reduction process
ENSBGRG00000000863	1	159212231	159214773	2543	*	Exon (ENSBGRT00000001699/ENSBGRG00000000863, exon 3 of 28)	159211124	159225575	14452	1	ENSBGRT00000001699	1107	Col6a2	collagen type VI alpha 2 chain [Source:HGNC Symbol;Acc:HGNC:2212]	GO:0005581,GO:0062023,GO:0031012,GO:0005576,GO:0005615,GO:0032991,GO:0042383,GO:0030020,GO:0007155,GO:0003429,GO:0070208,GO:0009749	collagen trimer|collagen-containing extracellular matrix|extracellular matrix|extracellular region|extracellular space|protein-containing complex|sarcolemma|extracellular matrix structural constituent conferring tensile strength|cell adhesion|growth plate cartilage chondrocyte morphogenesis|protein heterotrimerization|response to glucose	bom04151,bom04510,bom04512,bom04974,bom05165	PI3K-Akt signaling pathway|Focal adhesion|ECM-receptor interaction|Protein digestion and absorption|Human papillomavirus infection
ENSBGRG00000000866	1	62375518	62378296	2779	*	Exon (ENSBGRT00000001585/ENSBGRG00000000866, exon 6 of 6)	62353778	62377411	23634	1	ENSBGRT00000001585	21740	GTPBP8	GTP binding protein 8 (putative) [Source:HGNC Symbol;Acc:HGNC:25007]	GO:0005739,GO:0005525,GO:0046872	mitochondrion|GTP binding|metal ion binding
ENSBGRG00000000866	1	62372136	62372482	347	*	Exon (ENSBGRT00000001714/ENSBGRG00000000919, exon 9 of 9)	62353778	62374443	20666	1	ENSBGRT00000001624	18358	GTPBP8	GTP binding protein 8 (putative) [Source:HGNC Symbol;Acc:HGNC:25007]	GO:0005739,GO:0005525,GO:0046872	mitochondrion|GTP binding|metal ion binding
ENSBGRG00000000867	5	47542733	47543428	696	*	Exon (ENSBGRT00000001617/ENSBGRG00000000867, exon 7 of 7)	47531463	47545412	13950	1	ENSBGRT00000001617	11270	IKZF4	IKAROS family zinc finger 4 [Source:HGNC Symbol;Acc:HGNC:13179]	GO:0016604,GO:0005654,GO:0005634,GO:0032991,GO:0043425,GO:0003700,GO:0000981,GO:0019904,GO:0043565,GO:0044212,GO:0008270,GO:0045892,GO:0045944,GO:0051291,GO:0051260	nuclear body|nucleoplasm|nucleus|protein-containing complex|bHLH transcription factor binding|DNA-binding transcription factor activity|DNA-binding transcription factor activity, RNA polymerase II-specific|protein domain specific binding|sequence-specific DNA binding|transcription regulatory region DNA binding|zinc ion binding|negative regulation of transcription, DNA-templated|positive regulatio…
ENSBGRG00000000870	5	76463680	76465214	1535	*	Exon (ENSBGRT00000001620/ENSBGRG00000000870, exon 15 of 17)	76462937	76477785	14849	2	ENSBGRT00000001620	12571	DDX23	DEAD-box helicase 23 [Source:HGNC Symbol;Acc:HGNC:17347]	GO:0071013,GO:0070062,GO:0005730,GO:0005654,GO:0005634,GO:0005682,GO:0005524,GO:0004004,GO:0003723,GO:0000354,GO:0000398,GO:0008380,GO:0000375	catalytic step 2 spliceosome|extracellular exosome|nucleolus|nucleoplasm|nucleus|U5 snRNP|ATP binding|ATP-dependent RNA helicase activity|RNA binding|cis assembly of pre-catalytic spliceosome|mRNA splicing, via spliceosome|RNA splicing|RNA splicing, via transesterification reactions	bom03040	Spliceosome
ENSBGRG00000000870	5	76463135	76463532	398	*	3' UTR	76462937	76477785	14849	2	ENSBGRT00000001620	14253	DDX23	DEAD-box helicase 23 [Source:HGNC Symbol;Acc:HGNC:17347]	GO:0071013,GO:0070062,GO:0005730,GO:0005654,GO:0005634,GO:0005682,GO:0005524,GO:0004004,GO:0003723,GO:0000354,GO:0000398,GO:0008380,GO:0000375	catalytic step 2 spliceosome|extracellular exosome|nucleolus|nucleoplasm|nucleus|U5 snRNP|ATP binding|ATP-dependent RNA helicase activity|RNA binding|cis assembly of pre-catalytic spliceosome|mRNA splicing, via spliceosome|RNA splicing|RNA splicing, via transesterification reactions	bom03040	Spliceosome
ENSBGRG00000000870	5	76468113	76477587	9475	*	Exon (ENSBGRT00000001620/ENSBGRG00000000870, exon 1 of 17)	76462937	76477785	14849	2	ENSBGRT00000001620	198	DDX23	DEAD-box helicase 23 [Source:HGNC Symbol;Acc:HGNC:17347]	GO:0071013,GO:0070062,GO:0005730,GO:0005654,GO:0005634,GO:0005682,GO:0005524,GO:0004004,GO:0003723,GO:0000354,GO:0000398,GO:0008380,GO:0000375	catalytic step 2 spliceosome|extracellular exosome|nucleolus|nucleoplasm|nucleus|U5 snRNP|ATP binding|ATP-dependent RNA helicase activity|RNA binding|cis assembly of pre-catalytic spliceosome|mRNA splicing, via spliceosome|RNA splicing|RNA splicing, via transesterification reactions	bom03040	Spliceosome
ENSBGRG00000000872	5	110937999	110943396	5398	*	Exon (ENSBGRT00000001802/ENSBGRG00000000872, exon 7 of 10)	110927619	110944043	16425	1	ENSBGRT00000001802	10380	Iffo1	intermediate filament family orphan 1 [Source:HGNC Symbol;Acc:HGNC:24970]	GO:0005882	intermediate filament
ENSBGRG00000000873	3	107855984	107856434	451	*	Exon (ENSBGRT00000001583/ENSBGRG00000000873, exon 5 of 5)	107843167	107856434	13268	1	ENSBGRT00000001583	12817	Tal1	TAL bHLH transcription factor 1, erythroid differentiation factor [Source:HGNC Symbol;Acc:HGNC:11556]	GO:0000118,GO:0033193,GO:0000790,GO:0005654,GO:0005634,GO:0032991,GO:0005667,GO:0003682,GO:0003700,GO:0000981,GO:0070888,GO:0019899,GO:0042826,GO:0046982,GO:0000980,GO:0000978,GO:0000977,GO:0001085,GO:0044212,GO:0000976,GO:0001525,GO:0060018,GO:0030221,GO:0045165,GO:0060216,GO:0035162,GO:0030218,GO:0043249,GO:0048699,GO:0060217,GO:0060218,GO:0030097,GO:0007626,GO:0035855,GO:0030219,GO:0030099,GO:…	histone deacetylase complex|Lsd1/2 complex|nuclear chromatin|nucleoplasm|nucleus|protein-containing complex|transcription factor complex|chromatin binding|DNA-binding transcription factor activity|DNA-binding transcription factor activity, RNA polymerase II-specific|E-box binding|enzyme binding|histone deacetylase binding|protein heterodimerization activity|RNA polymerase II distal enhancer seque…
ENSBGRG00000000874	1	45284495	45284893	399	*	Exon (ENSBGRT00000001593/ENSBGRG00000000874, exon 5 of 23)	45225139	45364143	139005	1	ENSBGRT00000001593	59356	CRYBG3	crystallin beta-gamma domain containing 3 [Source:HGNC Symbol;Acc:HGNC:34427]	GO:0032991,GO:0030246,GO:0051018	protein-containing complex|carbohydrate binding|protein kinase A binding
ENSBGRG00000000874	1	45362703	45365452	2750	*	3' UTR	45225139	45364143	139005	1	ENSBGRT00000001593	137564	CRYBG3	crystallin beta-gamma domain containing 3 [Source:HGNC Symbol;Acc:HGNC:34427]	GO:0032991,GO:0030246,GO:0051018	protein-containing complex|carbohydrate binding|protein kinase A binding
ENSBGRG00000000874	1	45282962	45283747	786	*	Exon (ENSBGRT00000001593/ENSBGRG00000000874, exon 4 of 23)	45225139	45364143	139005	1	ENSBGRT00000001593	57823	CRYBG3	crystallin beta-gamma domain containing 3 [Source:HGNC Symbol;Acc:HGNC:34427]	GO:0032991,GO:0030246,GO:0051018	protein-containing complex|carbohydrate binding|protein kinase A binding
ENSBGRG00000000874	1	45226582	45282563	55982	*	Exon (ENSBGRT00000001593/ENSBGRG00000000874, exon 2 of 23)	45225139	45364143	139005	1	ENSBGRT00000001593	1443	CRYBG3	crystallin beta-gamma domain containing 3 [Source:HGNC Symbol;Acc:HGNC:34427]	GO:0032991,GO:0030246,GO:0051018	protein-containing complex|carbohydrate binding|protein kinase A binding
ENSBGRG00000000874	1	45362705	45364043	1339	*	3' UTR	45225139	45364143	139005	1	ENSBGRT00000001593	137566	CRYBG3	crystallin beta-gamma domain containing 3 [Source:HGNC Symbol;Acc:HGNC:34427]	GO:0032991,GO:0030246,GO:0051018	protein-containing complex|carbohydrate binding|protein kinase A binding
ENSBGRG00000000874	1	45282713	45282862	150	*	Exon (ENSBGRT00000001593/ENSBGRG00000000874, exon 4 of 23)	45225139	45364143	139005	1	ENSBGRT00000001593	57574	CRYBG3	crystallin beta-gamma domain containing 3 [Source:HGNC Symbol;Acc:HGNC:34427]	GO:0032991,GO:0030246,GO:0051018	protein-containing complex|carbohydrate binding|protein kinase A binding
ENSBGRG00000000874	1	45286437	45287633	1197	*	Exon (ENSBGRT00000001593/ENSBGRG00000000874, exon 5 of 23)	45225139	45364143	139005	1	ENSBGRT00000001593	61298	CRYBG3	crystallin beta-gamma domain containing 3 [Source:HGNC Symbol;Acc:HGNC:34427]	GO:0032991,GO:0030246,GO:0051018	protein-containing complex|carbohydrate binding|protein kinase A binding
ENSBGRG00000000874	1	45285242	45286338	1097	*	Exon (ENSBGRT00000001593/ENSBGRG00000000874, exon 5 of 23)	45225139	45364143	139005	1	ENSBGRT00000001593	60103	CRYBG3	crystallin beta-gamma domain containing 3 [Source:HGNC Symbol;Acc:HGNC:34427]	GO:0032991,GO:0030246,GO:0051018	protein-containing complex|carbohydrate binding|protein kinase A binding
ENSBGRG00000000880	5	117101937	117103444	1508	*	Exon (ENSBGRT00000001616/ENSBGRG00000000880, exon 12 of 21)	117068397	117122391	53995	2	ENSBGRT00000001616	18947	MICAL3		GO:0005938,GO:0042995,GO:0005829,GO:0030496,GO:0005654,GO:0005634,GO:0005886,GO:0005819,GO:0003779,GO:0071949,GO:0046872,GO:0016709,GO:0030042,GO:0007010,GO:0006887,GO:0055114	cell cortex|cell projection|cytosol|midbody|nucleoplasm|nucleus|plasma membrane|spindle|actin binding|FAD binding|metal ion binding|oxidoreductase activity,acting on paired donors, with incorporation or reduction of molecular oxygen, NAD(P)H as one donor, and incorporation of one atom of oxygen|actin filament depolymerization|cytoskeleton organization|exocytosis|oxidation-reduction process
ENSBGRG00000000880	5	117069111	117082566	13456	*	3' UTR	117068397	117122391	53995	2	ENSBGRT00000001616	39825	MICAL3		GO:0005938,GO:0042995,GO:0005829,GO:0030496,GO:0005654,GO:0005634,GO:0005886,GO:0005819,GO:0003779,GO:0071949,GO:0046872,GO:0016709,GO:0030042,GO:0007010,GO:0006887,GO:0055114	cell cortex|cell projection|cytosol|midbody|nucleoplasm|nucleus|plasma membrane|spindle|actin binding|FAD binding|metal ion binding|oxidoreductase activity,acting on paired donors, with incorporation or reduction of molecular oxygen, NAD(P)H as one donor, and incorporation of one atom of oxygen|actin filament depolymerization|cytoskeleton organization|exocytosis|oxidation-reduction process
ENSBGRG00000000881	3	9047855	9048852	998	*	Exon (ENSBGRT00000001626/ENSBGRG00000000881, exon 13 of 13)	9047257	9066456	19200	2	ENSBGRT00000001626	17604	ARHGAP30	Rho GTPase activating protein 30 [Source:HGNC Symbol;Acc:HGNC:27414]	GO:0031410,GO:0005829,GO:0043231,GO:0005096,GO:0051056,GO:0007264	cytoplasmic vesicle|cytosol|intracellular membrane-bounded organelle|GTPase activator activity|regulation of small GTPase mediated signal transduction|small GTPase mediated signal transduction
ENSBGRG00000000881	3	9047357	9047606	250	*	Exon (ENSBGRT00000001626/ENSBGRG00000000881, exon 13 of 13)	9047257	9066456	19200	2	ENSBGRT00000001626	18850	ARHGAP30	Rho GTPase activating protein 30 [Source:HGNC Symbol;Acc:HGNC:27414]	GO:0031410,GO:0005829,GO:0043231,GO:0005096,GO:0051056,GO:0007264	cytoplasmic vesicle|cytosol|intracellular membrane-bounded organelle|GTPase activator activity|regulation of small GTPase mediated signal transduction|small GTPase mediated signal transduction
ENSBGRG00000000894	7	92692894	92693091	198	*	3' UTR	92653146	92693535	40390	1	ENSBGRT00000001632	39748	SNAPC3	small nuclear RNA activating complex polypeptide 3 [Source:HGNC Symbol;Acc:HGNC:11136]	GO:0005634,GO:0003677	nucleus|DNA binding
ENSBGRG00000000894	7	92653195	92673579	20385	*	Exon (ENSBGRT00000001632/ENSBGRG00000000894, exon 1 of 9)	92653146	92693535	40390	1	ENSBGRT00000001632	49	SNAPC3	small nuclear RNA activating complex polypeptide 3 [Source:HGNC Symbol;Acc:HGNC:11136]	GO:0005634,GO:0003677	nucleus|DNA binding
ENSBGRG00000000897	3	20964700	20966019	1320	*	5' UTR	20965815	20974443	8629	1	ENSBGRT00000001653	0	ECM1	extracellular matrix protein 1 [Source:HGNC Symbol;Acc:HGNC:3153]
ENSBGRG00000000898	3	54751193	54751341	149	*	3' UTR	54732959	54751273	18315	1	ENSBGRT00000001696	18234	TMED5	transmembrane p24 trafficking protein 5 [Source:HGNC Symbol;Acc:HGNC:24251]	GO:0005801,GO:0030134,GO:0005783,GO:0070971,GO:0005789,GO:0005793,GO:0033116,GO:0005794,GO:0016021,GO:0006888,GO:0007030,GO:0090161,GO:0006886	cis-Golgi network|COPII-coated ER to Golgi transport vesicle|endoplasmic reticulum|endoplasmic reticulum exit site|endoplasmic reticulum membrane|endoplasmic reticulum-Golgi intermediate compartment|endoplasmic reticulum-Golgi intermediate compartment membrane|Golgi apparatus|integral component of membrane|ER to Golgi vesicle-mediated transport|Golgi organization|Golgi ribbon formation|intracellu…
ENSBGRG00000000898	3	54748563	54751095	2533	*	Exon (ENSBGRT00000001696/ENSBGRG00000000898, exon 3 of 5)	54732959	54751273	18315	1	ENSBGRT00000001696	15604	TMED5	transmembrane p24 trafficking protein 5 [Source:HGNC Symbol;Acc:HGNC:24251]	GO:0005801,GO:0030134,GO:0005783,GO:0070971,GO:0005789,GO:0005793,GO:0033116,GO:0005794,GO:0016021,GO:0006888,GO:0007030,GO:0090161,GO:0006886	cis-Golgi network|COPII-coated ER to Golgi transport vesicle|endoplasmic reticulum|endoplasmic reticulum exit site|endoplasmic reticulum membrane|endoplasmic reticulum-Golgi intermediate compartment|endoplasmic reticulum-Golgi intermediate compartment membrane|Golgi apparatus|integral component of membrane|ER to Golgi vesicle-mediated transport|Golgi organization|Golgi ribbon formation|intracellu…
ENSBGRG00000000903	5	117256779	117258893	2115	*	Exon (ENSBGRT00000001649/ENSBGRG00000000903, exon 3 of 5)	117254606	117262737	8132	1	ENSBGRT00000001649	2173	PEX26	peroxisomal biogenesis factor 26 [Source:HGNC Symbol;Acc:HGNC:22965]			bom04146	Peroxisome
ENSBGRG00000000909	8	48540575	48541073	499	*	3' UTR	48539578	49013522	473945	2	ENSBGRT00000001673	472449	FSTL4	follistatin like 4 [Source:HGNC Symbol;Acc:HGNC:21389]	GO:0005576,GO:0030141,GO:0048403,GO:0005509,GO:0031549,GO:0048671,GO:0061000	extracellular region|secretory granule|brain-derived neurotrophic factor binding|calcium ion binding|negative regulation of brain-derived neurotrophic factor receptor signaling pathway|negative regulation of collateral sprouting|negative regulation of dendritic spine development
ENSBGRG00000000910	4	17885235	17885647	413	*	Exon (ENSBGRT00000001664/ENSBGRG00000000910, exon 13 of 21)	17817460	17895799	78340	1	ENSBGRT00000001664	67775	KDM7A	lysine demethylase 7A [Source:HGNC Symbol;Acc:HGNC:22224]	GO:0005730,GO:0005654,GO:0005634,GO:0032452,GO:0071558,GO:0051864,GO:0032454,GO:0035575,GO:0005506,GO:0035064,GO:0016706,GO:0008270,GO:0071557,GO:0070544,GO:0033169,GO:0035574,GO:0030901,GO:0045893	nucleolus|nucleoplasm|nucleus|histone demethylase activity|histone demethylase activity (H3-K27 specific)|histone demethylase activity (H3-K36 specific)|histone demethylase activity (H3-K9 specific)|histone demethylase activity (H4-K20 specific)|iron ion binding|methylated histone binding|oxidoreductase activity, acting on paired donors, with incorporation or reduction of molecular oxygen, 2-oxog…
ENSBGRG00000000910	4	17890598	17894751	4154	*	3' UTR	17817460	17895799	78340	1	ENSBGRT00000001664	73138	KDM7A	lysine demethylase 7A [Source:HGNC Symbol;Acc:HGNC:22224]	GO:0005730,GO:0005654,GO:0005634,GO:0032452,GO:0071558,GO:0051864,GO:0032454,GO:0035575,GO:0005506,GO:0035064,GO:0016706,GO:0008270,GO:0071557,GO:0070544,GO:0033169,GO:0035574,GO:0030901,GO:0045893	nucleolus|nucleoplasm|nucleus|histone demethylase activity|histone demethylase activity (H3-K27 specific)|histone demethylase activity (H3-K36 specific)|histone demethylase activity (H3-K9 specific)|histone demethylase activity (H4-K20 specific)|iron ion binding|methylated histone binding|oxidoreductase activity, acting on paired donors, with incorporation or reduction of molecular oxygen, 2-oxog…
ENSBGRG00000000918	2	33000604	33000953	350	*	Exon (ENSBGRT00000001706/ENSBGRG00000000918, exon 25 of 26)	32997417	33025959	28543	2	ENSBGRT00000001706	25006	STK36	serine/threonine kinase 36 [Source:HGNC Symbol;Acc:HGNC:17209]	GO:0005737,GO:0005829,GO:0005634,GO:0005524,GO:0046872,GO:0004674,GO:0008134,GO:0007420,GO:0060271,GO:0003351,GO:0007228,GO:0045880,GO:0009791,GO:0006468,GO:0051090	cytoplasm|cytosol|nucleus|ATP binding|metal ion binding|protein serine/threonine kinase activity|transcription factor binding|brain development|cilium assembly|epithelial cilium movement|positive regulation of hh target transcription factor activity|positive regulation of smoothened signaling pathway|post-embryonic development|protein phosphorylation|regulation of DNA-binding transcription factor…
ENSBGRG00000000920	2	81929770	81935446	5677	*	Exon (ENSBGRT00000001708/ENSBGRG00000000920, exon 20 of 22)	81927085	82252657	325573	2	ENSBGRT00000001708	317211	ZRANB3	zinc finger RANBP2-type containing 3 [Source:HGNC Symbol;Acc:HGNC:25249]	GO:0043596,GO:0005634,GO:0036310,GO:0005524,GO:0004520,GO:0004386,GO:0070530,GO:0046872,GO:0006974,GO:0032508,GO:0006281,GO:0036292,GO:0045910,GO:0031297,GO:0048478,GO:0009411	nuclear replication fork|nucleus|annealing helicase activity|ATP binding|endodeoxyribonuclease activity|helicase activity|K63-linked polyubiquitin modification-dependent protein binding|metal ion binding|cellular response to DNA damage stimulus|DNA duplex unwinding|DNA repair|DNA rewinding|negative regulation of DNA recombination|replication fork processing|replication fork protection|response to…
ENSBGRG00000000920	2	81964409	82000994	36586	*	Exon (ENSBGRT00000001708/ENSBGRG00000000920, exon 12 of 22)	81927085	82252657	325573	2	ENSBGRT00000001708	251663	ZRANB3	zinc finger RANBP2-type containing 3 [Source:HGNC Symbol;Acc:HGNC:25249]	GO:0043596,GO:0005634,GO:0036310,GO:0005524,GO:0004520,GO:0004386,GO:0070530,GO:0046872,GO:0006974,GO:0032508,GO:0006281,GO:0036292,GO:0045910,GO:0031297,GO:0048478,GO:0009411	nuclear replication fork|nucleus|annealing helicase activity|ATP binding|endodeoxyribonuclease activity|helicase activity|K63-linked polyubiquitin modification-dependent protein binding|metal ion binding|cellular response to DNA damage stimulus|DNA duplex unwinding|DNA repair|DNA rewinding|negative regulation of DNA recombination|replication fork processing|replication fork protection|response to…
ENSBGRG00000000920	2	81961022	81964211	3190	*	Exon (ENSBGRT00000001708/ENSBGRG00000000920, exon 13 of 22)	81927085	82252657	325573	2	ENSBGRT00000001708	288446	ZRANB3	zinc finger RANBP2-type containing 3 [Source:HGNC Symbol;Acc:HGNC:25249]	GO:0043596,GO:0005634,GO:0036310,GO:0005524,GO:0004520,GO:0004386,GO:0070530,GO:0046872,GO:0006974,GO:0032508,GO:0006281,GO:0036292,GO:0045910,GO:0031297,GO:0048478,GO:0009411	nuclear replication fork|nucleus|annealing helicase activity|ATP binding|endodeoxyribonuclease activity|helicase activity|K63-linked polyubiquitin modification-dependent protein binding|metal ion binding|cellular response to DNA damage stimulus|DNA duplex unwinding|DNA repair|DNA rewinding|negative regulation of DNA recombination|replication fork processing|replication fork protection|response to…
ENSBGRG00000000921	1	90363330	90363796	467	*	3' UTR	90362131	90373575	11445	2	ENSBGRT00000001753	9779	EIF2B5	eukaryotic translation initiation factor 2B subunit epsilon [Source:HGNC Symbol;Acc:HGNC:3261]	GO:0005737,GO:0005829,GO:0005851,GO:0005634,GO:0005085,GO:0003743,GO:0014002,GO:0048708,GO:0042552,GO:0014003,GO:0001541,GO:0045948,GO:0034976,GO:0009749,GO:0009408,GO:0043434,GO:0050852,GO:0006413	cytoplasm|cytosol|eukaryotic translation initiation factor 2B complex|nucleus|guanyl-nucleotide exchange factor activity|translation initiation factor activity|astrocyte development|astrocyte differentiation|myelination|oligodendrocyte development|ovarian follicle development|positive regulation of translational initiation|response to endoplasmic reticulum stress|response to glucose|response to h…	bom03013,bom05168	RNA transport|Herpes simplex virus 1 infection
ENSBGRG00000000921	1	90365814	90366457	644	*	Exon (ENSBGRT00000001753/ENSBGRG00000000921, exon 10 of 17)	90362131	90373575	11445	2	ENSBGRT00000001753	7118	EIF2B5	eukaryotic translation initiation factor 2B subunit epsilon [Source:HGNC Symbol;Acc:HGNC:3261]	GO:0005737,GO:0005829,GO:0005851,GO:0005634,GO:0005085,GO:0003743,GO:0014002,GO:0048708,GO:0042552,GO:0014003,GO:0001541,GO:0045948,GO:0034976,GO:0009749,GO:0009408,GO:0043434,GO:0050852,GO:0006413	cytoplasm|cytosol|eukaryotic translation initiation factor 2B complex|nucleus|guanyl-nucleotide exchange factor activity|translation initiation factor activity|astrocyte development|astrocyte differentiation|myelination|oligodendrocyte development|ovarian follicle development|positive regulation of translational initiation|response to endoplasmic reticulum stress|response to glucose|response to h…	bom03013,bom05168	RNA transport|Herpes simplex virus 1 infection
ENSBGRG00000000922	4	97238508	97242921	4414	*	Exon (ENSBGRT00000001685/ENSBGRG00000000922, exon 3 of 10)	97113569	97248117	134549	1	ENSBGRT00000001685	124939	Cdca7l	cell division cycle associated 7 like [Source:HGNC Symbol;Acc:HGNC:30777]	GO:0005829,GO:0001650,GO:0005730,GO:0005634,GO:0008284,GO:0006355	cytosol|fibrillar center|nucleolus|nucleus|positive regulation of cell proliferation|regulation of transcription, DNA-templated
ENSBGRG00000000925	7	92703854	92713764	9911	*	5' UTR	92698966	92707632	8667	2	ENSBGRT00000001682	0	PSIP1	PC4 and SFRS1 interacting protein 1 [Source:HGNC Symbol;Acc:HGNC:9527]	GO:0005720,GO:0035327,GO:0033613,GO:0003682,GO:0097100,GO:0003713,GO:0000395,GO:0045944,GO:0009408,GO:0006979	nuclear heterochromatin|transcriptionally active chromatin|activating transcription factor binding|chromatin binding|supercoiled DNA binding|transcription coactivator activity|mRNA 5'-splice site recognition|positive regulation of transcription by RNA polymerase II|response to heat|response to oxidative stress
ENSBGRG00000000925	7	92723068	92725490	2423	*	Exon (ENSBGRT00000001726/ENSBGRG00000000925, exon 3 of 15)	92699409	92743718	44310	2	ENSBGRT00000001726	18228	PSIP1	PC4 and SFRS1 interacting protein 1 [Source:HGNC Symbol;Acc:HGNC:9527]	GO:0005720,GO:0035327,GO:0033613,GO:0003682,GO:0097100,GO:0003713,GO:0000395,GO:0045944,GO:0009408,GO:0006979	nuclear heterochromatin|transcriptionally active chromatin|activating transcription factor binding|chromatin binding|supercoiled DNA binding|transcription coactivator activity|mRNA 5'-splice site recognition|positive regulation of transcription by RNA polymerase II|response to heat|response to oxidative stress
ENSBGRG00000000933	5	76482141	76482588	448	*	3' UTR	76480751	76489245	8495	2	ENSBGRT00000001720	6657	RND1	Rho family GTPase 1 [Source:HGNC Symbol;Acc:HGNC:18314]	GO:0015629,GO:0005912,GO:0005938,GO:0032153,GO:0005737,GO:0043231,GO:0005886,GO:0005525,GO:0003924,GO:0019901,GO:0005102,GO:0051017,GO:0007015,GO:0030950,GO:0007162,GO:0016322,GO:0032956,GO:0030334,GO:0008360,GO:0007266	actin cytoskeleton|adherens junction|cell cortex|cell division site|cytoplasm|intracellular membrane-bounded organelle|plasma membrane|GTP binding|GTPase activity|protein kinase binding|signaling receptor binding|actin filament bundle assembly|actin filament organization|establishment or maintenance of actin cytoskeleton polarity|negative regulation of cell adhesion|neuron remodeling|regulation o…	bom04360	Axon guidance
ENSBGRG00000000933	5	76488302	76488500	199	*	5' UTR	76480751	76489245	8495	2	ENSBGRT00000001720	745	RND1	Rho family GTPase 1 [Source:HGNC Symbol;Acc:HGNC:18314]	GO:0015629,GO:0005912,GO:0005938,GO:0032153,GO:0005737,GO:0043231,GO:0005886,GO:0005525,GO:0003924,GO:0019901,GO:0005102,GO:0051017,GO:0007015,GO:0030950,GO:0007162,GO:0016322,GO:0032956,GO:0030334,GO:0008360,GO:0007266	actin cytoskeleton|adherens junction|cell cortex|cell division site|cytoplasm|intracellular membrane-bounded organelle|plasma membrane|GTP binding|GTPase activity|protein kinase binding|signaling receptor binding|actin filament bundle assembly|actin filament organization|establishment or maintenance of actin cytoskeleton polarity|negative regulation of cell adhesion|neuron remodeling|regulation o…	bom04360	Axon guidance
ENSBGRG00000000934	3	21012276	21012525	250	*	Exon (ENSBGRT00000001724/ENSBGRG00000000934, exon 5 of 19)	21009064	21022286	13223	1	ENSBGRT00000001724	3212	ADAMTSL4	ADAMTS like 4 [Source:HGNC Symbol;Acc:HGNC:19706]	GO:0005788,GO:0005614,GO:0008233,GO:0002020,GO:0006915,GO:0002064,GO:0030198,GO:0043065	endoplasmic reticulum lumen|interstitial matrix|peptidase activity|protease binding|apoptotic process|epithelial cell development|extracellular matrix organization|positive regulation of apoptotic process
ENSBGRG00000000937	5	5295362	5295561	200	*	3' UTR	5252302	5297653	45352	1	ENSBGRT00000001776	43060	FAM234B	family with sequence similarity 234 member B [Source:HGNC Symbol;Acc:HGNC:29288]	GO:0016021	integral component of membrane
ENSBGRG00000000941	3	9100589	9113555	12967	*	3' UTR	9100253	9113555	13303	2	ENSBGRT00000001738	0	PFDN2	prefoldin subunit 2 [Source:HGNC Symbol;Acc:HGNC:8867]	GO:0005737,GO:0005829,GO:0005739,GO:0005634,GO:0016272,GO:0044183,GO:0051082,GO:0006457	cytoplasm|cytosol|mitochondrion|nucleus|prefoldin complex|protein binding involved in protein folding|unfolded protein binding|protein folding
ENSBGRG00000000944	8	13236121	13236270	150	*	3' UTR	13232653	13240002	7350	2	ENSBGRT00000001734	3732	DNAJB1		GO:0005829,GO:0005730,GO:0001671,GO:0051087,GO:0030544,GO:0003714,GO:0051082,GO:0051085,GO:0000122,GO:0097201	cytosol|nucleolus|ATPase activator activity|chaperone binding|Hsp70 protein binding|transcription corepressor activity|unfolded protein binding|chaperone cofactor-dependent protein refolding|negative regulation of transcription by RNA polymerase II|negative regulation of transcription from RNA polymerase II promoter in response to stress	bom04141,bom05164	Protein processing in endoplasmic reticulum|Influenza A
ENSBGRG00000000944	8	13236819	13237268	450	*	Exon (ENSBGRT00000001734/ENSBGRG00000000944, exon 2 of 3)	13232653	13240002	7350	2	ENSBGRT00000001734	2734	DNAJB1		GO:0005829,GO:0005730,GO:0001671,GO:0051087,GO:0030544,GO:0003714,GO:0051082,GO:0051085,GO:0000122,GO:0097201	cytosol|nucleolus|ATPase activator activity|chaperone binding|Hsp70 protein binding|transcription corepressor activity|unfolded protein binding|chaperone cofactor-dependent protein refolding|negative regulation of transcription by RNA polymerase II|negative regulation of transcription from RNA polymerase II promoter in response to stress	bom04141,bom05164	Protein processing in endoplasmic reticulum|Influenza A
ENSBGRG00000000944	8	13239852	13240002	151	*	Exon (ENSBGRT00000001734/ENSBGRG00000000944, exon 1 of 3)	13232653	13240002	7350	2	ENSBGRT00000001734	0	DNAJB1		GO:0005829,GO:0005730,GO:0001671,GO:0051087,GO:0030544,GO:0003714,GO:0051082,GO:0051085,GO:0000122,GO:0097201	cytosol|nucleolus|ATPase activator activity|chaperone binding|Hsp70 protein binding|transcription corepressor activity|unfolded protein binding|chaperone cofactor-dependent protein refolding|negative regulation of transcription by RNA polymerase II|negative regulation of transcription from RNA polymerase II promoter in response to stress	bom04141,bom05164	Protein processing in endoplasmic reticulum|Influenza A
ENSBGRG00000000945	5	82947799	82960021	12223	*	Exon (ENSBGRT00000001733/ENSBGRG00000000945, exon 9 of 12)	82947750	83026742	78993	2	ENSBGRT00000001733	66721	VEZT	vezatin, adherens junctions transmembrane protein [Source:HGNC Symbol;Acc:HGNC:18258]	GO:0001669,GO:0005912,GO:0005829,GO:0016021,GO:0005654,GO:0005886,GO:0017022,GO:0098609	acrosomal vesicle|adherens junction|cytosol|integral component of membrane|nucleoplasm|plasma membrane|myosin binding|cell-cell adhesion
ENSBGRG00000000945	5	82995986	83026644	30659	*	Exon (ENSBGRT00000001733/ENSBGRG00000000945, exon 1 of 12)	82947750	83026742	78993	2	ENSBGRT00000001733	98	VEZT	vezatin, adherens junctions transmembrane protein [Source:HGNC Symbol;Acc:HGNC:18258]	GO:0001669,GO:0005912,GO:0005829,GO:0016021,GO:0005654,GO:0005886,GO:0017022,GO:0098609	acrosomal vesicle|adherens junction|cytosol|integral component of membrane|nucleoplasm|plasma membrane|myosin binding|cell-cell adhesion
ENSBGRG00000000950	7	31140812	31142411	1600	*	Exon (ENSBGRT00000001820/ENSBGRG00000000950, exon 5 of 20)	31132640	31173748	41109	1	ENSBGRT00000001820	8172	SMC2	structural maintenance of chromosomes 2 [Source:HGNC Symbol;Acc:HGNC:14011]	GO:0000793,GO:0000796,GO:0005737,GO:0005829,GO:0070062,GO:0000228,GO:0005730,GO:0005654,GO:0005634,GO:0005524,GO:0046982,GO:0003697,GO:0051301,GO:0051383,GO:0010032,GO:0045132,GO:0007076	condensed chromosome|condensin complex|cytoplasm|cytosol|extracellular exosome|nuclear chromosome|nucleolus|nucleoplasm|nucleus|ATP binding|protein heterodimerization activity|single-stranded DNA binding|cell division|kinetochore organization|meiotic chromosome condensation|meiotic chromosome segregation|mitotic chromosome condensation
ENSBGRG00000000950	7	31173467	31180055	6589	*	Exon (ENSBGRT00000001820/ENSBGRG00000000950, exon 19 of 20)	31132640	31173748	41109	1	ENSBGRT00000001820	40827	SMC2	structural maintenance of chromosomes 2 [Source:HGNC Symbol;Acc:HGNC:14011]	GO:0000793,GO:0000796,GO:0005737,GO:0005829,GO:0070062,GO:0000228,GO:0005730,GO:0005654,GO:0005634,GO:0005524,GO:0046982,GO:0003697,GO:0051301,GO:0051383,GO:0010032,GO:0045132,GO:0007076	condensed chromosome|condensin complex|cytoplasm|cytosol|extracellular exosome|nuclear chromosome|nucleolus|nucleoplasm|nucleus|ATP binding|protein heterodimerization activity|single-stranded DNA binding|cell division|kinetochore organization|meiotic chromosome condensation|meiotic chromosome segregation|mitotic chromosome condensation
ENSBGRG00000000950	7	31134180	31136919	2740	*	Exon (ENSBGRT00000001820/ENSBGRG00000000950, exon 2 of 20)	31132640	31173748	41109	1	ENSBGRT00000001820	1540	SMC2	structural maintenance of chromosomes 2 [Source:HGNC Symbol;Acc:HGNC:14011]	GO:0000793,GO:0000796,GO:0005737,GO:0005829,GO:0070062,GO:0000228,GO:0005730,GO:0005654,GO:0005634,GO:0005524,GO:0046982,GO:0003697,GO:0051301,GO:0051383,GO:0010032,GO:0045132,GO:0007076	condensed chromosome|condensin complex|cytoplasm|cytosol|extracellular exosome|nuclear chromosome|nucleolus|nucleoplasm|nucleus|ATP binding|protein heterodimerization activity|single-stranded DNA binding|cell division|kinetochore organization|meiotic chromosome condensation|meiotic chromosome segregation|mitotic chromosome condensation
ENSBGRG00000000950	7	31162929	31169431	6503	*	Exon (ENSBGRT00000001820/ENSBGRG00000000950, exon 16 of 20)	31132640	31173748	41109	1	ENSBGRT00000001820	30289	SMC2	structural maintenance of chromosomes 2 [Source:HGNC Symbol;Acc:HGNC:14011]	GO:0000793,GO:0000796,GO:0005737,GO:0005829,GO:0070062,GO:0000228,GO:0005730,GO:0005654,GO:0005634,GO:0005524,GO:0046982,GO:0003697,GO:0051301,GO:0051383,GO:0010032,GO:0045132,GO:0007076	condensed chromosome|condensin complex|cytoplasm|cytosol|extracellular exosome|nuclear chromosome|nucleolus|nucleoplasm|nucleus|ATP binding|protein heterodimerization activity|single-stranded DNA binding|cell division|kinetochore organization|meiotic chromosome condensation|meiotic chromosome segregation|mitotic chromosome condensation
ENSBGRG00000000954	7	74441591	74446247	4657	*	Exon (ENSBGRT00000001830/ENSBGRG00000000954, exon 11 of 13)	74440789	74522227	81439	2	ENSBGRT00000001830	75980	FAM189A2	family with sequence similarity 189 member A2 [Source:HGNC Symbol;Acc:HGNC:24820]	GO:0016021	integral component of membrane
ENSBGRG00000000955	1	45396531	45396878	348	*	Exon (ENSBGRT00000001762/ENSBGRG00000000955, exon 2 of 12)	45361838	45400991	39154	2	ENSBGRT00000001762	4113	RIOX2	ribosomal oxygenase 2 [Source:HGNC Symbol;Acc:HGNC:19441]	GO:0005829,GO:0005730,GO:0005667,GO:0051213,GO:0042802,GO:0046872,GO:0042254	cytosol|nucleolus|transcription factor complex|dioxygenase activity|identical protein binding|metal ion binding|ribosome biogenesis
ENSBGRG00000000957	3	54777458	54779321	1864	*	3' UTR	54775328	54856147	80820	2	ENSBGRT00000001868	76826	MTF2	metal response element binding transcription factor 2 [Source:HGNC Symbol;Acc:HGNC:29535]	GO:0005737,GO:0035098,GO:0005925,GO:0046872,GO:0035064,GO:0000977,GO:1990830,GO:0006325,GO:0061086,GO:0000122,GO:0061087,GO:0045944,GO:0007379,GO:0048863,GO:0019827	cytoplasm|ESC/E(Z) complex|focal adhesion|metal ion binding|methylated histone binding|RNA polymerase II regulatory region sequence-specific DNA binding|cellular response to leukemia inhibitory factor|chromatin organization|negative regulation of histone H3-K27 methylation|negative regulation of transcription by RNA polymerase II|positive regulation of histone H3-K27 methylation|positive regulati…
ENSBGRG00000000957	3	54779705	54785498	5794	*	Exon (ENSBGRT00000001868/ENSBGRG00000000957, exon 10 of 15)	54775328	54856147	80820	2	ENSBGRT00000001868	70649	MTF2	metal response element binding transcription factor 2 [Source:HGNC Symbol;Acc:HGNC:29535]	GO:0005737,GO:0035098,GO:0005925,GO:0046872,GO:0035064,GO:0000977,GO:1990830,GO:0006325,GO:0061086,GO:0000122,GO:0061087,GO:0045944,GO:0007379,GO:0048863,GO:0019827	cytoplasm|ESC/E(Z) complex|focal adhesion|metal ion binding|methylated histone binding|RNA polymerase II regulatory region sequence-specific DNA binding|cellular response to leukemia inhibitory factor|chromatin organization|negative regulation of histone H3-K27 methylation|negative regulation of transcription by RNA polymerase II|positive regulation of histone H3-K27 methylation|positive regulati…
ENSBGRG00000000960	3	131570151	131573949	3799	*	Exon (ENSBGRT00000001773/ENSBGRG00000000960, exon 2 of 5)	131569065	131575190	6126	2	ENSBGRT00000001773	1241	MTERF4	mitochondrial transcription termination factor 4 [Source:HGNC Symbol;Acc:HGNC:28785]	GO:0005829,GO:0005762,GO:0005759,GO:0005739,GO:0003690,GO:0019843,GO:0043010,GO:0007507,GO:0061668,GO:0006390,GO:0032543,GO:0006626,GO:0006355,GO:0031167	cytosol|mitochondrial large ribosomal subunit|mitochondrial matrix|mitochondrion|double-stranded DNA binding|rRNA binding|camera-type eye development|heart development|mitochondrial ribosome assembly|mitochondrial transcription|mitochondrial translation|protein targeting to mitochondrion|regulation of transcription, DNA-templated|rRNA methylation
ENSBGRG00000000960	3	131569118	131569418	301	*	Exon (ENSBGRT00000001773/ENSBGRG00000000960, exon 4 of 5)	131569065	131575190	6126	2	ENSBGRT00000001773	5772	MTERF4	mitochondrial transcription termination factor 4 [Source:HGNC Symbol;Acc:HGNC:28785]	GO:0005829,GO:0005762,GO:0005759,GO:0005739,GO:0003690,GO:0019843,GO:0043010,GO:0007507,GO:0061668,GO:0006390,GO:0032543,GO:0006626,GO:0006355,GO:0031167	cytosol|mitochondrial large ribosomal subunit|mitochondrial matrix|mitochondrion|double-stranded DNA binding|rRNA binding|camera-type eye development|heart development|mitochondrial ribosome assembly|mitochondrial transcription|mitochondrial translation|protein targeting to mitochondrion|regulation of transcription, DNA-templated|rRNA methylation
ENSBGRG00000000962	3	21038087	21038385	299	*	Exon (ENSBGRT00000001770/ENSBGRG00000000962, exon 1 of 4)	21035651	21038385	2735	2	ENSBGRT00000001770	0	MCL1	MCL1 apoptosis regulator, BCL2 family member [Source:HGNC Symbol;Acc:HGNC:6943]	GO:0005829,GO:0016021,GO:0016020,GO:0005741,GO:0005654,GO:0046982,GO:0042803,GO:0030154,GO:0097192,GO:0008630,GO:0007275,GO:0043066,GO:2001243	cytosol|integral component of membrane|membrane|mitochondrial outer membrane|nucleoplasm|protein heterodimerization activity|protein homodimerization activity|cell differentiation|extrinsic apoptotic signaling pathway in absence of ligand|intrinsic apoptotic signaling pathway in response to DNA damage|multicellular organism development|negative regulation of apoptotic process|negative regulation …	bom04151,bom04210,bom04630,bom05206	PI3K-Akt signaling pathway|Apoptosis|JAK-STAT signaling pathway|MicroRNAs in cancer
ENSBGRG00000000962	3	21037146	21037789	644	*	Exon (ENSBGRT00000001770/ENSBGRG00000000962, exon 1 of 4)	21035651	21038385	2735	2	ENSBGRT00000001770	596	MCL1	MCL1 apoptosis regulator, BCL2 family member [Source:HGNC Symbol;Acc:HGNC:6943]	GO:0005829,GO:0016021,GO:0016020,GO:0005741,GO:0005654,GO:0046982,GO:0042803,GO:0030154,GO:0097192,GO:0008630,GO:0007275,GO:0043066,GO:2001243	cytosol|integral component of membrane|membrane|mitochondrial outer membrane|nucleoplasm|protein heterodimerization activity|protein homodimerization activity|cell differentiation|extrinsic apoptotic signaling pathway in absence of ligand|intrinsic apoptotic signaling pathway in response to DNA damage|multicellular organism development|negative regulation of apoptotic process|negative regulation …	bom04151,bom04210,bom04630,bom05206	PI3K-Akt signaling pathway|Apoptosis|JAK-STAT signaling pathway|MicroRNAs in cancer
ENSBGRG00000000962	3	21036302	21036650	349	*	3' UTR	21035651	21038385	2735	2	ENSBGRT00000001770	1735	MCL1	MCL1 apoptosis regulator, BCL2 family member [Source:HGNC Symbol;Acc:HGNC:6943]	GO:0005829,GO:0016021,GO:0016020,GO:0005741,GO:0005654,GO:0046982,GO:0042803,GO:0030154,GO:0097192,GO:0008630,GO:0007275,GO:0043066,GO:2001243	cytosol|integral component of membrane|membrane|mitochondrial outer membrane|nucleoplasm|protein heterodimerization activity|protein homodimerization activity|cell differentiation|extrinsic apoptotic signaling pathway in absence of ligand|intrinsic apoptotic signaling pathway in response to DNA damage|multicellular organism development|negative regulation of apoptotic process|negative regulation …	bom04151,bom04210,bom04630,bom05206	PI3K-Akt signaling pathway|Apoptosis|JAK-STAT signaling pathway|MicroRNAs in cancer
ENSBGRG00000000964	2	5732991	5736441	3451	*	Exon (ENSBGRT00000001915/ENSBGRG00000000964, exon 15 of 20)	5730800	5756468	25669	2	ENSBGRT00000001915	20027	Rap1gap	RAP1 GTPase activating protein [Source:HGNC Symbol;Acc:HGNC:9858]	GO:0030424,GO:0005829,GO:0030425,GO:0005769,GO:0000139,GO:0016020,GO:0043025,GO:0005096,GO:0042803,GO:0017016,GO:1990792,GO:1904425,GO:1903697,GO:0045665,GO:1904442,GO:0022409,GO:0043547,GO:0050766,GO:0043087,GO:0051056	axon|cytosol|dendrite|early endosome|Golgi membrane|membrane|neuronal cell body|GTPase activator activity|protein homodimerization activity|Ras GTPase binding|cellular response to glial cell derived neurotrophic factor|negative regulation of GTP binding|negative regulation of microvillus assembly|negative regulation of neuron differentiation|negative regulation of thyroid gland epithelial cell pr…	bom04015	Rap1 signaling pathway
ENSBGRG00000000965	3	9118696	9118890	195	*	3' UTR	9113714	9121285	7572	1	ENSBGRT00000001789	4982	NIT1	nitrilase 1 [Source:HGNC Symbol;Acc:HGNC:7828]	GO:0005739,GO:0016787,GO:0006807	mitochondrion|hydrolase activity|nitrogen compound metabolic process
ENSBGRG00000000968	7	10025507	10028595	3089	*	3' UTR	10025113	10041838	16726	2	ENSBGRT00000001783	13243	CHRNA2	cholinergic receptor nicotinic alpha 2 subunit [Source:HGNC Symbol;Acc:HGNC:1956]	GO:0005892,GO:0030054,GO:0016021,GO:0005887,GO:0043005,GO:0005886,GO:0045211,GO:0045202,GO:0042166,GO:0015464,GO:0022848,GO:0015276,GO:0007268,GO:0034220,GO:0006811,GO:0050877,GO:0051291,GO:0042391,GO:0007165	acetylcholine-gated channel complex|cell junction|integral component of membrane|integral component of plasma membrane|neuron projection|plasma membrane|postsynaptic membrane|synapse|acetylcholine binding|acetylcholine receptor activity|acetylcholine-gated cation-selective channel activity|ligand-gated ion channel activity|chemical synaptic transmission|ion transmembrane transport|ion transport|n…	bom04080	Neuroactive ligand-receptor interaction
ENSBGRG00000000971	5	117348304	117348896	593	*	Exon (ENSBGRT00000001772/ENSBGRG00000000971, exon 2 of 2)	117345678	117348896	3219	1	ENSBGRT00000001772	2626	CDC42EP1	CDC42 effector protein 1 [Source:HGNC Symbol;Acc:HGNC:17014]	GO:0005737,GO:0005856,GO:0012505,GO:0005886,GO:0017049,GO:0030838,GO:0031274,GO:0008360,GO:0007266	cytoplasm|cytoskeleton|endomembrane system|plasma membrane|GTP-Rho binding|positive regulation of actin filament polymerization|positive regulation of pseudopodium assembly|regulation of cell shape|Rho protein signal transduction
ENSBGRG00000000973	5	83033357	83033951	595	*	Exon (ENSBGRT00000001926/ENSBGRG00000000973, exon 2 of 21)	83027238	83134906	107669	1	ENSBGRT00000001926	6119	FGD6	FYVE, RhoGEF and PH domain containing 6 [Source:HGNC Symbol;Acc:HGNC:21740]	GO:0005737,GO:0005856,GO:0005794,GO:0030027,GO:0001726,GO:0005085,GO:0046872,GO:0005089,GO:0031267,GO:0030036,GO:0007010,GO:0046847,GO:0008360,GO:0043087,GO:0035023	cytoplasm|cytoskeleton|Golgi apparatus|lamellipodium|ruffle|guanyl-nucleotide exchange factor activity|metal ion binding|Rho guanyl-nucleotide exchange factor activity|small GTPase binding|actin cytoskeleton organization|cytoskeleton organization|filopodium assembly|regulation of cell shape|regulation of GTPase activity|regulation of Rho protein signal transduction
ENSBGRG00000000973	5	83032516	83032764	249	*	Exon (ENSBGRT00000001926/ENSBGRG00000000973, exon 2 of 21)	83027238	83134906	107669	1	ENSBGRT00000001926	5278	FGD6	FYVE, RhoGEF and PH domain containing 6 [Source:HGNC Symbol;Acc:HGNC:21740]	GO:0005737,GO:0005856,GO:0005794,GO:0030027,GO:0001726,GO:0005085,GO:0046872,GO:0005089,GO:0031267,GO:0030036,GO:0007010,GO:0046847,GO:0008360,GO:0043087,GO:0035023	cytoplasm|cytoskeleton|Golgi apparatus|lamellipodium|ruffle|guanyl-nucleotide exchange factor activity|metal ion binding|Rho guanyl-nucleotide exchange factor activity|small GTPase binding|actin cytoskeleton organization|cytoskeleton organization|filopodium assembly|regulation of cell shape|regulation of GTPase activity|regulation of Rho protein signal transduction
ENSBGRG00000000973	5	83034248	83070769	36522	*	Exon (ENSBGRT00000001926/ENSBGRG00000000973, exon 2 of 21)	83027238	83134906	107669	1	ENSBGRT00000001926	7010	FGD6	FYVE, RhoGEF and PH domain containing 6 [Source:HGNC Symbol;Acc:HGNC:21740]	GO:0005737,GO:0005856,GO:0005794,GO:0030027,GO:0001726,GO:0005085,GO:0046872,GO:0005089,GO:0031267,GO:0030036,GO:0007010,GO:0046847,GO:0008360,GO:0043087,GO:0035023	cytoplasm|cytoskeleton|Golgi apparatus|lamellipodium|ruffle|guanyl-nucleotide exchange factor activity|metal ion binding|Rho guanyl-nucleotide exchange factor activity|small GTPase binding|actin cytoskeleton organization|cytoskeleton organization|filopodium assembly|regulation of cell shape|regulation of GTPase activity|regulation of Rho protein signal transduction
ENSBGRG00000000973	5	83032912	83033061	150	*	Exon (ENSBGRT00000001926/ENSBGRG00000000973, exon 2 of 21)	83027238	83134906	107669	1	ENSBGRT00000001926	5674	FGD6	FYVE, RhoGEF and PH domain containing 6 [Source:HGNC Symbol;Acc:HGNC:21740]	GO:0005737,GO:0005856,GO:0005794,GO:0030027,GO:0001726,GO:0005085,GO:0046872,GO:0005089,GO:0031267,GO:0030036,GO:0007010,GO:0046847,GO:0008360,GO:0043087,GO:0035023	cytoplasm|cytoskeleton|Golgi apparatus|lamellipodium|ruffle|guanyl-nucleotide exchange factor activity|metal ion binding|Rho guanyl-nucleotide exchange factor activity|small GTPase binding|actin cytoskeleton organization|cytoskeleton organization|filopodium assembly|regulation of cell shape|regulation of GTPase activity|regulation of Rho protein signal transduction
ENSBGRG00000000977	8	5841435	5841684	250	*	3' UTR	5840886	5867299	26414	2	ENSBGRT00000001828	25615	CERS1		GO:0005783,GO:0005789,GO:0000139,GO:0016021,GO:0043231,GO:0016020,GO:0050291,GO:0072721,GO:0035690,GO:0036146,GO:0071492,GO:0046513,GO:0051974,GO:0030148	endoplasmic reticulum|endoplasmic reticulum membrane|Golgi membrane|integral component of membrane|intracellular membrane-bounded organelle|membrane|sphingosine N-acyltransferase activity|cellular response to dithiothreitol|cellular response to drug|cellular response to mycotoxin|cellular response to UV-A|ceramide biosynthetic process|negative regulation of telomerase activity|sphingolipid biosyn…	bom00600,bom04071	Sphingolipid metabolism|Sphingolipid signaling pathway
ENSBGRG00000000977	8	5845159	5845408	250	*	3' UTR	5840886	5867299	26414	2	ENSBGRT00000001828	21891	CERS1		GO:0005783,GO:0005789,GO:0000139,GO:0016021,GO:0043231,GO:0016020,GO:0050291,GO:0072721,GO:0035690,GO:0036146,GO:0071492,GO:0046513,GO:0051974,GO:0030148	endoplasmic reticulum|endoplasmic reticulum membrane|Golgi membrane|integral component of membrane|intracellular membrane-bounded organelle|membrane|sphingosine N-acyltransferase activity|cellular response to dithiothreitol|cellular response to drug|cellular response to mycotoxin|cellular response to UV-A|ceramide biosynthetic process|negative regulation of telomerase activity|sphingolipid biosyn…	bom00600,bom04071	Sphingolipid metabolism|Sphingolipid signaling pathway
ENSBGRG00000000977	8	5842882	5843031	150	*	3' UTR	5840886	5867299	26414	2	ENSBGRT00000001828	24268	CERS1		GO:0005783,GO:0005789,GO:0000139,GO:0016021,GO:0043231,GO:0016020,GO:0050291,GO:0072721,GO:0035690,GO:0036146,GO:0071492,GO:0046513,GO:0051974,GO:0030148	endoplasmic reticulum|endoplasmic reticulum membrane|Golgi membrane|integral component of membrane|intracellular membrane-bounded organelle|membrane|sphingosine N-acyltransferase activity|cellular response to dithiothreitol|cellular response to drug|cellular response to mycotoxin|cellular response to UV-A|ceramide biosynthetic process|negative regulation of telomerase activity|sphingolipid biosyn…	bom00600,bom04071	Sphingolipid metabolism|Sphingolipid signaling pathway
ENSBGRG00000000979	5	76547174	76547984	811	*	3' UTR	76531903	76549420	17518	2	ENSBGRT00000001848	1436	ARF3		GO:0005737,GO:0070062,GO:0005794,GO:0000139,GO:0048471,GO:0005886,GO:0005525,GO:0003924,GO:0006893,GO:0006886,GO:0006661,GO:0006890,GO:0016192	cytoplasm|extracellular exosome|Golgi apparatus|Golgi membrane|perinuclear region of cytoplasm|plasma membrane|GTP binding|GTPase activity|Golgi to plasma membrane transport|intracellular protein transport|phosphatidylinositol biosynthetic process|retrograde vesicle-mediated transport, Golgi to ER|vesicle-mediated transport	bom04144	Endocytosis
ENSBGRG00000000982	2	82429305	82429953	649	*	3' UTR	82326776	82430252	103477	1	ENSBGRT00000001990	102529	R3HDM1	R3H domain containing 1 [Source:HGNC Symbol;Acc:HGNC:9757]	GO:0003723	RNA binding
ENSBGRG00000000983	3	64407773	64411540	3768	*	Exon (ENSBGRT00000001818/ENSBGRG00000000983, exon 1 of 9)	64394882	64411540	16659	2	ENSBGRT00000001818	0	RPF1	ribosome production factor 1 homolog [Source:HGNC Symbol;Acc:HGNC:30350]	GO:0005730,GO:0003723,GO:0019843,GO:0006364	nucleolus|RNA binding|rRNA binding|rRNA processing
ENSBGRG00000000989	8	49456887	49457033	147	*	Exon (ENSBGRT00000001807/ENSBGRG00000000989, exon 2 of 3)	49453216	49468148	14933	2	ENSBGRT00000001807	11115	KCT2	chromosome 5 open reading frame 15 [Source:HGNC Symbol;Acc:HGNC:20656]	GO:0016021	integral component of membrane
ENSBGRG00000000998	8	81847187	81848475	1289	*	Exon (ENSBGRT00000002304/ENSBGRG00000000998, exon 5 of 20)	81834260	81868983	34724	1	ENSBGRT00000002304	12927	HMMR	hyaluronan mediated motility receptor [Source:HGNC Symbol;Acc:HGNC:5012]	GO:0009986,GO:0005813,GO:0005829,GO:0016020,GO:0015630,GO:0005886,GO:0005540,GO:0030214,GO:0010389	cell surface|centrosome|cytosol|membrane|microtubule cytoskeleton|plasma membrane|hyaluronic acid binding|hyaluronan catabolic process|regulation of G2/M transition of mitotic cell cycle	bom04512	ECM-receptor interaction
ENSBGRG00000001001	4	65460544	65460692	149	*	Exon (ENSBGRT00000001842/ENSBGRG00000001001, exon 21 of 21)	65460495	65987610	527116	2	ENSBGRT00000001842	526918	ELMO1	engulfment and cell motility 1 [Source:HGNC Symbol;Acc:HGNC:16286]	GO:0005737,GO:0005829,GO:0032045,GO:0016020,GO:0005886,GO:0017124,GO:0030036,GO:0006915,GO:0016477,GO:0048870,GO:0038096,GO:0006911,GO:0016601,GO:0050690,GO:0048010	cytoplasm|cytosol|guanyl-nucleotide exchange factor complex|membrane|plasma membrane|SH3 domain binding|actin cytoskeleton organization|apoptotic process|cell migration|cell motility|Fc-gamma receptor signaling pathway involved in phagocytosis|phagocytosis, engulfment|Rac protein signal transduction|regulation of defense response to virus by virus|vascular endothelial growth factor receptor signa…	bom04062,bom05100,bom05132,bom05135	Chemokine signaling pathway|Bacterial invasion of epithelial cells|Salmonella infection|Yersinia infection
ENSBGRG00000001002	2	33035237	33035431	195	*	Exon (ENSBGRT00000001866/ENSBGRG00000001002, exon 10 of 10)	33026783	33035625	8843	1	ENSBGRT00000001866	8454	RNF25	ring finger protein 25 [Source:HGNC Symbol;Acc:HGNC:14662]	GO:0005829,GO:0005634,GO:0046872,GO:0051059,GO:0061630,GO:0004842,GO:0051092,GO:0016567	cytosol|nucleus|metal ion binding|NF-kappaB binding|ubiquitin protein ligase activity|ubiquitin-protein transferase activity|positive regulation of NF-kappaB transcription factor activity|protein ubiquitination
ENSBGRG00000001008	3	21073137	21074361	1225	*	Exon (ENSBGRT00000001891/ENSBGRG00000001008, exon 4 of 5)	21069220	21075913	6694	2	ENSBGRT00000001891	1552	ENSA	endosulfine alpha [Source:HGNC Symbol;Acc:HGNC:3360]	GO:0005737,GO:0019212,GO:0051721,GO:0004864,GO:0019888,GO:0051301,GO:0000086,GO:0000278,GO:0035308	cytoplasm|phosphatase inhibitor activity|protein phosphatase 2A binding|protein phosphatase inhibitor activity|protein phosphatase regulator activity|cell division|G2/M transition of mitotic cell cycle|mitotic cell cycle|negative regulation of protein dephosphorylation
ENSBGRG00000001008	3	21074512	21076279	1768	*	Exon (ENSBGRT00000001891/ENSBGRG00000001008, exon 1 of 5)	21069220	21075913	6694	2	ENSBGRT00000001891	0	ENSA	endosulfine alpha [Source:HGNC Symbol;Acc:HGNC:3360]	GO:0005737,GO:0019212,GO:0051721,GO:0004864,GO:0019888,GO:0051301,GO:0000086,GO:0000278,GO:0035308	cytoplasm|phosphatase inhibitor activity|protein phosphatase 2A binding|protein phosphatase inhibitor activity|protein phosphatase regulator activity|cell division|G2/M transition of mitotic cell cycle|mitotic cell cycle|negative regulation of protein dephosphorylation
ENSBGRG00000001009	5	117388952	117391757	2806	*	Exon (ENSBGRT00000001983/ENSBGRG00000001009, exon 5 of 17)	117381550	117401979	20430	1	ENSBGRT00000001983	7402	Gga1	golgi associated, gamma adaptin ear containing, ARF binding protein 1 [Source:HGNC Symbol;Acc:HGNC:17842]	GO:0030131,GO:0010008,GO:0005794,GO:0043231,GO:0005654,GO:0032991,GO:0030306,GO:0046982,GO:0006886,GO:0045732,GO:1901998,GO:0016192	clathrin adaptor complex|endosome membrane|Golgi apparatus|intracellular membrane-bounded organelle|nucleoplasm|protein-containing complex|ADP-ribosylation factor binding|protein heterodimerization activity|intracellular protein transport|positive regulation of protein catabolic process|toxin transport|vesicle-mediated transport	bom04142	Lysosome
ENSBGRG00000001010	1	138277946	138300622	22677	*	Exon (ENSBGRT00000001881/ENSBGRG00000001010, exon 4 of 12)	138178384	138327719	149336	1	ENSBGRT00000001881	99562	Tfdp2	transcription factor Dp-2 [Source:HGNC Symbol;Acc:HGNC:11751]	GO:0005635,GO:0005654,GO:0005634,GO:0090575,GO:0005667,GO:0003677,GO:0003700,GO:0000981,GO:0019904,GO:0003712,GO:0008134,GO:0000278,GO:0045892,GO:0045944,GO:0051726,GO:0006355	nuclear envelope|nucleoplasm|nucleus|RNA polymerase II transcription factor complex|transcription factor complex|DNA binding|DNA-binding transcription factor activity|DNA-binding transcription factor activity, RNA polymerase II-specific|protein domain specific binding|transcription coregulator activity|transcription factor binding|mitotic cell cycle|negative regulation of transcription, DNA-templ…	bom04110	Cell cycle
ENSBGRG00000001010	1	138178482	138273763	95282	*	5' UTR	138234056	138327719	93664	1	ENSBGRT00000001899	0	Tfdp2	transcription factor Dp-2 [Source:HGNC Symbol;Acc:HGNC:11751]	GO:0005635,GO:0005654,GO:0005634,GO:0090575,GO:0005667,GO:0003677,GO:0003700,GO:0000981,GO:0019904,GO:0003712,GO:0008134,GO:0000278,GO:0045892,GO:0045944,GO:0051726,GO:0006355	nuclear envelope|nucleoplasm|nucleus|RNA polymerase II transcription factor complex|transcription factor complex|DNA binding|DNA-binding transcription factor activity|DNA-binding transcription factor activity, RNA polymerase II-specific|protein domain specific binding|transcription coregulator activity|transcription factor binding|mitotic cell cycle|negative regulation of transcription, DNA-templ…	bom04110	Cell cycle
ENSBGRG00000001012	3	99536420	99537738	1319	*	Exon (ENSBGRT00000001849/ENSBGRG00000001012, exon 1 of 1)	99535786	99537738	1953	1	ENSBGRT00000001849	634	PARS2	prolyl-tRNA synthetase 2, mitochondrial [Source:HGNC Symbol;Acc:HGNC:30563]	GO:0005759,GO:0005524,GO:0004827,GO:0006433	mitochondrial matrix|ATP binding|proline-tRNA ligase activity|prolyl-tRNA aminoacylation	bom00970	Aminoacyl-tRNA biosynthesis
ENSBGRG00000001014	7	92797602	92804316	6715	*	Exon (ENSBGRT00000001860/ENSBGRG00000001014, exon 3 of 26)	92777166	93139866	362701	1	ENSBGRT00000001860	20436	CCDC171	coiled-coil domain containing 171 [Source:HGNC Symbol;Acc:HGNC:29828]
ENSBGRG00000001019	3	9155258	9158876	3619	*	3' UTR	9129766	9158911	29146	1	ENSBGRT00000001876	25492	USP21	ubiquitin specific peptidase 21 [Source:HGNC Symbol;Acc:HGNC:12620]	GO:0005737,GO:0005634,GO:0008234,GO:0046872,GO:0019784,GO:0004843,GO:0036459,GO:0003713,GO:0016578,GO:0045893,GO:0006511	cytoplasm|nucleus|cysteine-type peptidase activity|metal ion binding|NEDD8-specific protease activity|thiol-dependent ubiquitin-specific protease activity|thiol-dependent ubiquitinyl hydrolase activity|transcription coactivator activity|histone deubiquitination|positive regulation of transcription, DNA-templated|ubiquitin-dependent protein catabolic process	bom04217	Necroptosis
ENSBGRG00000001019	3	9160588	9161031	444	*	Exon (ENSBGRT00000001909/ENSBGRG00000001019, exon 6 of 15)	9155212	9165695	10484	1	ENSBGRT00000001909	5376	USP21	ubiquitin specific peptidase 21 [Source:HGNC Symbol;Acc:HGNC:12620]	GO:0005737,GO:0005634,GO:0008234,GO:0046872,GO:0019784,GO:0004843,GO:0036459,GO:0003713,GO:0016578,GO:0045893,GO:0006511	cytoplasm|nucleus|cysteine-type peptidase activity|metal ion binding|NEDD8-specific protease activity|thiol-dependent ubiquitin-specific protease activity|thiol-dependent ubiquitinyl hydrolase activity|transcription coactivator activity|histone deubiquitination|positive regulation of transcription, DNA-templated|ubiquitin-dependent protein catabolic process	bom04217	Necroptosis
ENSBGRG00000001022	3	99546399	99547693	1295	*	3' UTR	99545958	99572006	26049	2	ENSBGRT00000001879	24313	TTC4	tetratricopeptide repeat domain 4 [Source:HGNC Symbol;Acc:HGNC:12394]
ENSBGRG00000001022	3	99556840	99570957	14118	*	Exon (ENSBGRT00000001879/ENSBGRG00000001022, exon 2 of 11)	99545958	99572006	26049	2	ENSBGRT00000001879	1049	TTC4	tetratricopeptide repeat domain 4 [Source:HGNC Symbol;Acc:HGNC:12394]
ENSBGRG00000001029	2	56366983	56367689	707	*	Exon (ENSBGRT00000001903/ENSBGRG00000001029, exon 3 of 18)	56359260	56393944	34685	1	ENSBGRT00000001903	7723	GTF3C3	general transcription factor IIIC subunit 3 [Source:HGNC Symbol;Acc:HGNC:4666]	GO:0031965,GO:0005730,GO:0005654,GO:0005634,GO:0000127,GO:0003677,GO:0001004,GO:0042791,GO:0006383,GO:0042797	nuclear membrane|nucleolus|nucleoplasm|nucleus|transcription factor TFIIIC complex|DNA binding|RNA polymerase III transcription regulator recruiting activity|5S class rRNA transcription by RNA polymerase III|transcription by RNA polymerase III|tRNA transcription by RNA polymerase III
ENSBGRG00000001029	2	56368962	56369668	707	*	Exon (ENSBGRT00000001903/ENSBGRG00000001029, exon 5 of 18)	56359260	56393944	34685	1	ENSBGRT00000001903	9702	GTF3C3	general transcription factor IIIC subunit 3 [Source:HGNC Symbol;Acc:HGNC:4666]	GO:0031965,GO:0005730,GO:0005654,GO:0005634,GO:0000127,GO:0003677,GO:0001004,GO:0042791,GO:0006383,GO:0042797	nuclear membrane|nucleolus|nucleoplasm|nucleus|transcription factor TFIIIC complex|DNA binding|RNA polymerase III transcription regulator recruiting activity|5S class rRNA transcription by RNA polymerase III|transcription by RNA polymerase III|tRNA transcription by RNA polymerase III
ENSBGRG00000001037	6	55963010	55963856	847	*	Exon (ENSBGRT00000001922/ENSBGRG00000001037, exon 3 of 15)	55945555	56005289	59735	1	ENSBGRT00000001922	17455	TXK	TXK tyrosine kinase [Source:HGNC Symbol;Acc:HGNC:12434]	GO:0005737,GO:0005634,GO:0005886,GO:0005524,GO:0004715,GO:0001077,GO:0000978,GO:0001012,GO:0007202,GO:0002250,GO:0001816,GO:0038083,GO:0032729,GO:0060335,GO:0045944,GO:0046777,GO:0006468,GO:0006357,GO:0050852	cytoplasm|nucleus|plasma membrane|ATP binding|non-membrane spanning protein tyrosine kinase activity|proximal promoter DNA-binding transcription activator activity, RNA polymerase II-specific|RNA polymerase II proximal promoter sequence-specific DNA binding|RNA polymerase II regulatory region DNA binding|activation of phospholipase C activity|adaptive immune response|cytokine production|peptidyl-…	bom04670	Leukocyte transendothelial migration
ENSBGRG00000001037	6	56004842	56005239	398	*	3' UTR	55945555	56005289	59735	1	ENSBGRT00000001922	59287	TXK	TXK tyrosine kinase [Source:HGNC Symbol;Acc:HGNC:12434]	GO:0005737,GO:0005634,GO:0005886,GO:0005524,GO:0004715,GO:0001077,GO:0000978,GO:0001012,GO:0007202,GO:0002250,GO:0001816,GO:0038083,GO:0032729,GO:0060335,GO:0045944,GO:0046777,GO:0006468,GO:0006357,GO:0050852	cytoplasm|nucleus|plasma membrane|ATP binding|non-membrane spanning protein tyrosine kinase activity|proximal promoter DNA-binding transcription activator activity, RNA polymerase II-specific|RNA polymerase II proximal promoter sequence-specific DNA binding|RNA polymerase II regulatory region DNA binding|activation of phospholipase C activity|adaptive immune response|cytokine production|peptidyl-…	bom04670	Leukocyte transendothelial migration
ENSBGRG00000001048	8	49623181	49627147	3967	*	3' UTR	49574438	49642599	68162	2	ENSBGRT00000001930	15452	skp1		GO:0031467,GO:0019005,GO:0016567,GO:0006511	Cul7-RING ubiquitin ligase complex|SCF ubiquitin ligase complex|protein ubiquitination|ubiquitin-dependent protein catabolic process	bom04110,bom04114,bom04120,bom04141,bom04310,bom04350,bom04710,bom05132,bom05170,bom05200	Cell cycle|Oocyte meiosis|Ubiquitin mediated proteolysis|Protein processing in endoplasmic reticulum|Wnt signaling pathway|TGF-beta signaling pathway|Circadian rhythm|Salmonella infection|Human immunodeficiency virus 1 infection|Pathways in cancer
ENSBGRG00000001050	3	131596717	131597861	1145	*	Exon (ENSBGRT00000002558/ENSBGRG00000001050, exon 10 of 18)	131581191	131612660	31470	2	ENSBGRT00000002558	14799	PASK	PAS domain containing serine/threonine kinase [Source:HGNC Symbol;Acc:HGNC:17270]	GO:0005737,GO:0005829,GO:0005634,GO:0005524,GO:0035091,GO:0004674,GO:0097009,GO:0035556,GO:0045719,GO:0045727,GO:0046777,GO:0006468,GO:0070092,GO:0043576	cytoplasm|cytosol|nucleus|ATP binding|phosphatidylinositol binding|protein serine/threonine kinase activity|energy homeostasis|intracellular signal transduction|negative regulation of glycogen biosynthetic process|positive regulation of translation|protein autophosphorylation|protein phosphorylation|regulation of glucagon secretion|regulation of respiratory gaseous exchange
ENSBGRG00000001055	8	22033075	22033372	298	*	3' UTR	22032976	22034878	1903	2	ENSBGRT00000001937	1506	ZNF77		GO:0005634,GO:0003677,GO:0000981,GO:0046872	nucleus|DNA binding|DNA-binding transcription factor activity, RNA polymerase II-specific|metal ion binding	bom05168	Herpes simplex virus 1 infection
ENSBGRG00000001055	8	22033471	22034065	595	*	Exon (ENSBGRT00000001937/ENSBGRG00000001055, exon 2 of 2)	22032976	22034878	1903	2	ENSBGRT00000001937	813	ZNF77		GO:0005634,GO:0003677,GO:0000981,GO:0046872	nucleus|DNA binding|DNA-binding transcription factor activity, RNA polymerase II-specific|metal ion binding	bom05168	Herpes simplex virus 1 infection
ENSBGRG00000001060	8	22059005	22059243	239	*	Exon (ENSBGRT00000001980/ENSBGRG00000001060, exon 5 of 6)	22058907	22062062	3156	2	ENSBGRT00000001980	2819	ZNF77		GO:0005634,GO:0003677,GO:0000981,GO:0046872	nucleus|DNA binding|DNA-binding transcription factor activity, RNA polymerase II-specific|metal ion binding	bom05168	Herpes simplex virus 1 infection
ENSBGRG00000001060	8	22060209	22060780	572	*	Exon (ENSBGRT00000001980/ENSBGRG00000001060, exon 3 of 6)	22058907	22062062	3156	2	ENSBGRT00000001980	1282	ZNF77		GO:0005634,GO:0003677,GO:0000981,GO:0046872	nucleus|DNA binding|DNA-binding transcription factor activity, RNA polymerase II-specific|metal ion binding	bom05168	Herpes simplex virus 1 infection
ENSBGRG00000001065	2	33060699	33062205	1507	*	3' UTR	33045779	33061179	15401	1	ENSBGRT00000001984	14920	Znf142
ENSBGRG00000001065	2	33050837	33052367	1531	*	Exon (ENSBGRT00000001984/ENSBGRG00000001065, exon 3 of 8)	33045779	33061179	15401	1	ENSBGRT00000001984	5058	Znf142
ENSBGRG00000001065	2	33045829	33045979	151	*	Exon (ENSBGRT00000001984/ENSBGRG00000001065, exon 1 of 8)	33045779	33061179	15401	1	ENSBGRT00000001984	50	Znf142
ENSBGRG00000001065	2	33058041	33058589	549	*	Exon (ENSBGRT00000001984/ENSBGRG00000001065, exon 6 of 8)	33045779	33061179	15401	1	ENSBGRT00000001984	12262	Znf142
ENSBGRG00000001065	2	33059388	33059836	449	*	Exon (ENSBGRT00000001984/ENSBGRG00000001065, exon 6 of 8)	33045779	33061179	15401	1	ENSBGRT00000001984	13609	Znf142
ENSBGRG00000001065	2	33062454	33062604	151	*	Exon (ENSBGRT00000001957/ENSBGRG00000001065, exon 8 of 8)	33045779	33062604	16826	1	ENSBGRT00000001957	16675	Znf142
ENSBGRG00000001065	2	33056444	33057542	1099	*	Exon (ENSBGRT00000001984/ENSBGRG00000001065, exon 6 of 8)	33045779	33061179	15401	1	ENSBGRT00000001984	10665	Znf142
ENSBGRG00000001067	7	105562310	105562603	294	*	3' UTR	105562261	105726802	164542	2	ENSBGRT00000001975	164199	MOB3B	MOB kinase activator 3B [Source:HGNC Symbol;Acc:HGNC:23825]	GO:0046872,GO:0035330	metal ion binding|regulation of hippo signaling
ENSBGRG00000001067	7	105726314	105726802	489	*	5' UTR	105562261	105726802	164542	2	ENSBGRT00000001975	0	MOB3B	MOB kinase activator 3B [Source:HGNC Symbol;Acc:HGNC:23825]	GO:0046872,GO:0035330	metal ion binding|regulation of hippo signaling
ENSBGRG00000001070	5	125119150	125119789	640	*	3' UTR	124956313	125120076	163764	1	ENSBGRT00000002015	162837	ATXN10	ataxin 10 [Source:HGNC Symbol;Acc:HGNC:10549]	GO:0048471	perinuclear region of cytoplasm	bom05017	Spinocerebellar ataxia
ENSBGRG00000001072	5	110958350	110959145	796	*	Exon (ENSBGRT00000002068/ENSBGRG00000001072, exon 20 of 31)	110953733	110980456	26724	2	ENSBGRT00000002068	21311	NA	NA	NA	NA	NA	NA
ENSBGRG00000001072	5	110963604	110964255	652	*	Exon (ENSBGRT00000002068/ENSBGRG00000001072, exon 12 of 31)	110953733	110980456	26724	2	ENSBGRT00000002068	16201	NA	NA	NA	NA	NA	NA
ENSBGRG00000001073	3	21151867	21152108	242	*	Exon (ENSBGRT00000001981/ENSBGRG00000001073, exon 1 of 4)	21093625	21152108	58484	2	ENSBGRT00000001981	0	GOLPH3L		GO:0005829,GO:0031985,GO:0032580,GO:0000139,GO:0005802,GO:0032588,GO:0070273,GO:0007030,GO:0043001,GO:0048194,GO:0050714,GO:0006890	cytosol|Golgi cisterna|Golgi cisterna membrane|Golgi membrane|trans-Golgi network|trans-Golgi network membrane|phosphatidylinositol-4-phosphate binding|Golgi organization|Golgi to plasma membrane protein transport|Golgi vesicle budding|positive regulation of protein secretion|retrograde vesicle-mediated transport, Golgi to ER
ENSBGRG00000001073	3	21093722	21093915	194	*	Exon (ENSBGRT00000001981/ENSBGRG00000001073, exon 4 of 4)	21093625	21152108	58484	2	ENSBGRT00000001981	58193	GOLPH3L		GO:0005829,GO:0031985,GO:0032580,GO:0000139,GO:0005802,GO:0032588,GO:0070273,GO:0007030,GO:0043001,GO:0048194,GO:0050714,GO:0006890	cytosol|Golgi cisterna|Golgi cisterna membrane|Golgi membrane|trans-Golgi network|trans-Golgi network membrane|phosphatidylinositol-4-phosphate binding|Golgi organization|Golgi to plasma membrane protein transport|Golgi vesicle budding|positive regulation of protein secretion|retrograde vesicle-mediated transport, Golgi to ER
ENSBGRG00000001081	1	90529797	90535224	5428	*	Exon (ENSBGRT00000002343/ENSBGRG00000001081, exon 10 of 30)	90492835	90584540	91706	1	ENSBGRT00000002343	36962	Abcc5	ATP binding cassette subfamily C member 5 [Source:HGNC Symbol;Acc:HGNC:56]	GO:0016021,GO:0016020,GO:0048471,GO:0005524,GO:0042626,GO:0008514,GO:0032868,GO:0032496,GO:0055085	integral component of membrane|membrane|perinuclear region of cytoplasm|ATP binding|ATPase activity, coupled to transmembrane movement of substances|organic anion transmembrane transporter activity|response to insulin|response to lipopolysaccharide|transmembrane transport	bom01523,bom02010	Antifolate resistance|ABC transporters
ENSBGRG00000001081	1	90493957	90514841	20885	*	5' UTR	90492835	90518383	25549	1	ENSBGRT00000002378	1122	Abcc5	ATP binding cassette subfamily C member 5 [Source:HGNC Symbol;Acc:HGNC:56]	GO:0016021,GO:0016020,GO:0048471,GO:0005524,GO:0042626,GO:0008514,GO:0032868,GO:0032496,GO:0055085	integral component of membrane|membrane|perinuclear region of cytoplasm|ATP binding|ATPase activity, coupled to transmembrane movement of substances|organic anion transmembrane transporter activity|response to insulin|response to lipopolysaccharide|transmembrane transport	bom01523,bom02010	Antifolate resistance|ABC transporters
ENSBGRG00000001084	8	22071033	22071579	547	*	Exon (ENSBGRT00000001986/ENSBGRG00000001084, exon 2 of 2)	22070785	22076061	5277	2	ENSBGRT00000001986	4482	ZNF555	zinc finger protein 555 [Source:HGNC Symbol;Acc:HGNC:28382]	GO:0005634,GO:0003677,GO:0000981,GO:0046872	nucleus|DNA binding|DNA-binding transcription factor activity, RNA polymerase II-specific|metal ion binding	bom05168	Herpes simplex virus 1 infection
ENSBGRG00000001084	8	22072523	22072721	199	*	Exon (ENSBGRT00000001986/ENSBGRG00000001084, exon 2 of 2)	22070785	22076061	5277	2	ENSBGRT00000001986	3340	ZNF555	zinc finger protein 555 [Source:HGNC Symbol;Acc:HGNC:28382]	GO:0005634,GO:0003677,GO:0000981,GO:0046872	nucleus|DNA binding|DNA-binding transcription factor activity, RNA polymerase II-specific|metal ion binding	bom05168	Herpes simplex virus 1 infection
ENSBGRG00000001086	5	18066009	18079125	13117	*	3' UTR	18065066	18150424	85359	2	ENSBGRT00000002300	71299	BCAT1		GO:0005737,GO:0052656,GO:0052654,GO:0052655,GO:0009082	cytoplasm|L-isoleucine transaminase activity|L-leucine transaminase activity|L-valine transaminase activity|branched-chain amino acid biosynthetic process	bom00270,bom00280,bom00290,bom00770	Cysteine and methionine metabolism|Valine, leucine and isoleucine degradation|Valine, leucine and isoleucine biosynthesis|Pantothenate and CoA biosynthesis
ENSBGRG00000001086	5	18082168	18093869	11702	*	Exon (ENSBGRT00000002300/ENSBGRG00000001086, exon 7 of 11)	18065066	18150424	85359	2	ENSBGRT00000002300	56555	BCAT1		GO:0005737,GO:0052656,GO:0052654,GO:0052655,GO:0009082	cytoplasm|L-isoleucine transaminase activity|L-leucine transaminase activity|L-valine transaminase activity|branched-chain amino acid biosynthetic process	bom00270,bom00280,bom00290,bom00770	Cysteine and methionine metabolism|Valine, leucine and isoleucine degradation|Valine, leucine and isoleucine biosynthesis|Pantothenate and CoA biosynthesis
ENSBGRG00000001089	4	66408782	66410411	1630	*	3' UTR	66408195	66412213	4019	2	ENSBGRT00000002039	1802	THAP5	THAP domain containing 5 [Source:HGNC Symbol;Acc:HGNC:23188]	GO:0005634,GO:0003677,GO:0046872,GO:0007049,GO:0045786	nucleus|DNA binding|metal ion binding|cell cycle|negative regulation of cell cycle
ENSBGRG00000001090	2	56447410	56450208	2799	*	Exon (ENSBGRT00000002365/ENSBGRG00000001090, exon 2 of 12)	56431570	56458575	27006	2	ENSBGRT00000002365	8367	CCDC150	coiled-coil domain containing 150 [Source:HGNC Symbol;Acc:HGNC:26834]
ENSBGRG00000001090	2	56431619	56432052	434	*	Exon (ENSBGRT00000002365/ENSBGRG00000001090, exon 11 of 12)	56431570	56458575	27006	2	ENSBGRT00000002365	26523	CCDC150	coiled-coil domain containing 150 [Source:HGNC Symbol;Acc:HGNC:26834]
ENSBGRG00000001090	2	56439993	56440141	149	*	Exon (ENSBGRT00000002365/ENSBGRG00000001090, exon 7 of 12)	56431570	56458575	27006	2	ENSBGRT00000002365	18434	CCDC150	coiled-coil domain containing 150 [Source:HGNC Symbol;Acc:HGNC:26834]
ENSBGRG00000001093	8	22097337	22097585	249	*	Exon (ENSBGRT00000002003/ENSBGRG00000001093, exon 2 of 2)	22096346	22100433	4088	2	ENSBGRT00000002003	2848	ZNF554	zinc finger protein 554 [Source:HGNC Symbol;Acc:HGNC:26629]	GO:0005730,GO:0005634,GO:0003677,GO:0000981,GO:0046872	nucleolus|nucleus|DNA binding|DNA-binding transcription factor activity, RNA polymerase II-specific|metal ion binding	bom05168	Herpes simplex virus 1 infection
ENSBGRG00000001093	8	22097684	22097931	248	*	Exon (ENSBGRT00000002003/ENSBGRG00000001093, exon 2 of 2)	22096346	22100433	4088	2	ENSBGRT00000002003	2502	ZNF554	zinc finger protein 554 [Source:HGNC Symbol;Acc:HGNC:26629]	GO:0005730,GO:0005634,GO:0003677,GO:0000981,GO:0046872	nucleolus|nucleus|DNA binding|DNA-binding transcription factor activity, RNA polymerase II-specific|metal ion binding	bom05168	Herpes simplex virus 1 infection
ENSBGRG00000001093	8	22098179	22098328	150	*	Exon (ENSBGRT00000002003/ENSBGRG00000001093, exon 2 of 2)	22096346	22100433	4088	2	ENSBGRT00000002003	2105	ZNF554	zinc finger protein 554 [Source:HGNC Symbol;Acc:HGNC:26629]	GO:0005730,GO:0005634,GO:0003677,GO:0000981,GO:0046872	nucleolus|nucleus|DNA binding|DNA-binding transcription factor activity, RNA polymerase II-specific|metal ion binding	bom05168	Herpes simplex virus 1 infection
ENSBGRG00000001097	5	47637972	47638386	415	*	Exon (ENSBGRT00000002120/ENSBGRG00000001097, exon 7 of 13)	47633294	47639854	6561	1	ENSBGRT00000002120	4678	PA2G4
ENSBGRG00000001098	2	33064150	33064298	149	*	3' UTR	33063359	33090311	26953	2	ENSBGRT00000002047	26013	PLCD4	phospholipase C delta 4 [Source:HGNC Symbol;Acc:HGNC:9062]	GO:0005783,GO:0016020,GO:0005634,GO:0005509,GO:0004435,GO:0007340,GO:0035556,GO:0016042,GO:0046488	endoplasmic reticulum|membrane|nucleus|calcium ion binding|phosphatidylinositol phospholipase C activity|acrosome reaction|intracellular signal transduction|lipid catabolic process|phosphatidylinositol metabolic process	bom00562,bom04020,bom04070,bom04919,bom04933	Inositol phosphate metabolism|Calcium signaling pathway|Phosphatidylinositol signaling system|Thyroid hormone signaling pathway|AGE-RAGE signaling pathway in diabetic complications
ENSBGRG00000001098	2	33068271	33070054	1784	*	Exon (ENSBGRT00000002047/ENSBGRG00000001098, exon 9 of 17)	33063359	33090311	26953	2	ENSBGRT00000002047	20257	PLCD4	phospholipase C delta 4 [Source:HGNC Symbol;Acc:HGNC:9062]	GO:0005783,GO:0016020,GO:0005634,GO:0005509,GO:0004435,GO:0007340,GO:0035556,GO:0016042,GO:0046488	endoplasmic reticulum|membrane|nucleus|calcium ion binding|phosphatidylinositol phospholipase C activity|acrosome reaction|intracellular signal transduction|lipid catabolic process|phosphatidylinositol metabolic process	bom00562,bom04020,bom04070,bom04919,bom04933	Inositol phosphate metabolism|Calcium signaling pathway|Phosphatidylinositol signaling system|Thyroid hormone signaling pathway|AGE-RAGE signaling pathway in diabetic complications
ENSBGRG00000001102	8	22121839	22123012	1174	*	Exon (ENSBGRT00000002098/ENSBGRG00000001102, exon 6 of 13)	22115668	22133198	17531	2	ENSBGRT00000002098	10186	THOP1	thimet oligopeptidase 1 [Source:HGNC Symbol;Acc:HGNC:11793]	GO:0005758,GO:0046872,GO:0004222,GO:0006518,GO:0006508	mitochondrial intermembrane space|metal ion binding|metalloendopeptidase activity|peptide metabolic process|proteolysis	bom04614,bom05143	Renin-angiotensin system|African trypanosomiasis
ENSBGRG00000001102	8	22130929	22133198	2270	*	Exon (ENSBGRT00000002098/ENSBGRG00000001102, exon 1 of 13)	22115668	22133198	17531	2	ENSBGRT00000002098	0	THOP1	thimet oligopeptidase 1 [Source:HGNC Symbol;Acc:HGNC:11793]	GO:0005758,GO:0046872,GO:0004222,GO:0006518,GO:0006508	mitochondrial intermembrane space|metal ion binding|metalloendopeptidase activity|peptide metabolic process|proteolysis	bom04614,bom05143	Renin-angiotensin system|African trypanosomiasis
ENSBGRG00000001102	8	22125591	22127263	1673	*	Exon (ENSBGRT00000002098/ENSBGRG00000001102, exon 3 of 13)	22115668	22133198	17531	2	ENSBGRT00000002098	5935	THOP1	thimet oligopeptidase 1 [Source:HGNC Symbol;Acc:HGNC:11793]	GO:0005758,GO:0046872,GO:0004222,GO:0006518,GO:0006508	mitochondrial intermembrane space|metal ion binding|metalloendopeptidase activity|peptide metabolic process|proteolysis	bom04614,bom05143	Renin-angiotensin system|African trypanosomiasis
ENSBGRG00000001106	5	83179836	83182407	2572	*	Exon (ENSBGRT00000002059/ENSBGRG00000001106, exon 12 of 13)	83150959	83182407	31449	1	ENSBGRT00000002059	28877	NR2C1	nuclear receptor subfamily 2 group C member 1 [Source:HGNC Symbol;Acc:HGNC:7971]	GO:0016605,GO:0003700,GO:0043565,GO:0003707,GO:0008270	PML body|DNA-binding transcription factor activity|sequence-specific DNA binding|steroid hormone receptor activity|zinc ion binding
ENSBGRG00000001106	5	83167781	83169114	1334	*	Exon (ENSBGRT00000002125/ENSBGRG00000001106, exon 7 of 10)	83150959	83177233	26275	1	ENSBGRT00000002125	16822	NR2C1	nuclear receptor subfamily 2 group C member 1 [Source:HGNC Symbol;Acc:HGNC:7971]	GO:0016605,GO:0003700,GO:0043565,GO:0003707,GO:0008270	PML body|DNA-binding transcription factor activity|sequence-specific DNA binding|steroid hormone receptor activity|zinc ion binding
ENSBGRG00000001108	1	62900391	62907240	6850	*	Exon (ENSBGRT00000002134/ENSBGRG00000001108, exon 1 of 18)	62847974	62907240	59267	2	ENSBGRT00000002134	0	SPICE1		GO:0005814,GO:0005819,GO:0051301,GO:0051310,GO:0090307,GO:0046599	centriole|spindle|cell division|metaphase plate congression|mitotic spindle assembly|regulation of centriole replication
ENSBGRG00000001108	1	62862378	62863437	1060	*	Exon (ENSBGRT00000002134/ENSBGRG00000001108, exon 12 of 18)	62847974	62907240	59267	2	ENSBGRT00000002134	43803	SPICE1		GO:0005814,GO:0005819,GO:0051301,GO:0051310,GO:0090307,GO:0046599	centriole|spindle|cell division|metaphase plate congression|mitotic spindle assembly|regulation of centriole replication
ENSBGRG00000001108	1	62870052	62876312	6261	*	Exon (ENSBGRT00000002134/ENSBGRG00000001108, exon 9 of 18)	62847974	62907240	59267	2	ENSBGRT00000002134	30928	SPICE1		GO:0005814,GO:0005819,GO:0051301,GO:0051310,GO:0090307,GO:0046599	centriole|spindle|cell division|metaphase plate congression|mitotic spindle assembly|regulation of centriole replication
ENSBGRG00000001109	3	21210435	21213695	3261	*	Exon (ENSBGRT00000002159/ENSBGRG00000001109, exon 1 of 7)	21191284	21213794	22511	2	ENSBGRT00000002159	99	HORMAD1	HORMA domain containing 1 [Source:HGNC Symbol;Acc:HGNC:25245]	GO:0005694,GO:0005634,GO:0000795,GO:0001824,GO:0051321,GO:0042138,GO:0051598,GO:0051177,GO:0048477,GO:0060629,GO:0007283,GO:0007130	chromosome|nucleus|synaptonemal complex|blastocyst development|meiotic cell cycle|meiotic DNA double-strand break formation|meiotic recombination checkpoint|meiotic sister chromatid cohesion|oogenesis|regulation of homologous chromosome segregation|spermatogenesis|synaptonemal complex assembly
ENSBGRG00000001110	7	55013318	55016156	2839	*	Exon (ENSBGRT00000002050/ENSBGRG00000001110, exon 4 of 5)	55013169	55040042	26874	2	ENSBGRT00000002050	23886	ANP32B	acidic nuclear phosphoprotein 32 family member B [Source:HGNC Symbol;Acc:HGNC:16677]	GO:0005737,GO:0005783,GO:0005634,GO:0048471,GO:0042393,GO:0006913	cytoplasm|endoplasmic reticulum|nucleus|perinuclear region of cytoplasm|histone binding|nucleocytoplasmic transport
ENSBGRG00000001111	7	105857819	105867805	9987	*	Exon (ENSBGRT00000002056/ENSBGRG00000001111, exon 1 of 11)	105828572	105867905	39334	2	ENSBGRT00000002056	100	C9orf72	C9orf72-SMCR8 complex subunit [Source:HGNC Symbol;Acc:HGNC:28337]	GO:0005776,GO:0044295,GO:0005737,GO:0010494,GO:0030425,GO:0005768,GO:0005615,GO:0032045,GO:0005764,GO:0044304,GO:0031965,GO:0005634,GO:0000932,GO:0043204,GO:0005085,GO:0017137,GO:0006914,GO:0048675,GO:0006897,GO:1902774,GO:1904425,GO:0001933,GO:0016239,GO:0110053,GO:2000785,GO:0010506,GO:1903432,GO:0034063	autophagosome|axonal growth cone|cytoplasm|cytoplasmic stress granule|dendrite|endosome|extracellular space|guanyl-nucleotide exchange factor complex|lysosome|main axon|nuclear membrane|nucleus|P-body|perikaryon|guanyl-nucleotide exchange factor activity|Rab GTPase binding|autophagy|axon extension|endocytosis|late endosome to lysosome transport|negative regulation of GTP binding|negative regulati…	bom04140,bom05014,bom05022	Autophagy - animal|Amyotrophic lateral sclerosis|Pathways of neurodegeneration - multiple diseases
ENSBGRG00000001115	2	130766483	130766630	148	*	Exon (ENSBGRT00000002061/ENSBGRG00000001115, exon 9 of 18)	130728460	130833120	104661	2	ENSBGRT00000002061	66490	SESTD1	SEC14 and spectrin domain containing 1 [Source:HGNC Symbol;Acc:HGNC:18379]	GO:0045111,GO:0070300,GO:0043325,GO:0080025,GO:0032266,GO:0005546,GO:0070273,GO:0010314,GO:1904878	intermediate filament cytoskeleton|phosphatidic acid binding|phosphatidylinositol-3,4-bisphosphate binding|phosphatidylinositol-3,5-bisphosphate binding|phosphatidylinositol-3-phosphate binding|phosphatidylinositol-4,5-bisphosphate binding|phosphatidylinositol-4-phosphate binding|phosphatidylinositol-5-phosphate binding|negative regulation of calcium ion transmembrane transport via high voltage-g…
ENSBGRG00000001116	2	5841935	5852556	10622	*	Exon (ENSBGRT00000002768/ENSBGRG00000001116, exon 13 of 27)	5819777	5898496	78720	2	ENSBGRT00000002768	45940	Usp48	ubiquitin specific peptidase 48 [Source:HGNC Symbol;Acc:HGNC:18533]	GO:0005737,GO:0045121,GO:0005634,GO:0045211,GO:0004197,GO:0004843,GO:0016579,GO:0006511	cytoplasm|membrane raft|nucleus|postsynaptic membrane|cysteine-type endopeptidase activity|thiol-dependent ubiquitin-specific protease activity|protein deubiquitination|ubiquitin-dependent protein catabolic process
ENSBGRG00000001116	2	5831873	5840011	8139	*	Exon (ENSBGRT00000002768/ENSBGRG00000001116, exon 21 of 27)	5819777	5898496	78720	2	ENSBGRT00000002768	58485	Usp48	ubiquitin specific peptidase 48 [Source:HGNC Symbol;Acc:HGNC:18533]	GO:0005737,GO:0045121,GO:0005634,GO:0045211,GO:0004197,GO:0004843,GO:0016579,GO:0006511	cytoplasm|membrane raft|nucleus|postsynaptic membrane|cysteine-type endopeptidase activity|thiol-dependent ubiquitin-specific protease activity|protein deubiquitination|ubiquitin-dependent protein catabolic process
ENSBGRG00000001116	2	5867617	5869937	2321	*	Exon (ENSBGRT00000002768/ENSBGRG00000001116, exon 6 of 27)	5819777	5898496	78720	2	ENSBGRT00000002768	28559	Usp48	ubiquitin specific peptidase 48 [Source:HGNC Symbol;Acc:HGNC:18533]	GO:0005737,GO:0045121,GO:0005634,GO:0045211,GO:0004197,GO:0004843,GO:0016579,GO:0006511	cytoplasm|membrane raft|nucleus|postsynaptic membrane|cysteine-type endopeptidase activity|thiol-dependent ubiquitin-specific protease activity|protein deubiquitination|ubiquitin-dependent protein catabolic process
ENSBGRG00000001116	2	5856938	5862053	5116	*	Exon (ENSBGRT00000002768/ENSBGRG00000001116, exon 9 of 27)	5819777	5898496	78720	2	ENSBGRT00000002768	36443	Usp48	ubiquitin specific peptidase 48 [Source:HGNC Symbol;Acc:HGNC:18533]	GO:0005737,GO:0045121,GO:0005634,GO:0045211,GO:0004197,GO:0004843,GO:0016579,GO:0006511	cytoplasm|membrane raft|nucleus|postsynaptic membrane|cysteine-type endopeptidase activity|thiol-dependent ubiquitin-specific protease activity|protein deubiquitination|ubiquitin-dependent protein catabolic process
ENSBGRG00000001118	4	66416279	66417781	1503	*	Exon (ENSBGRT00000002054/ENSBGRG00000001118, exon 1 of 2)	66416182	66417781	1600	1	ENSBGRT00000002054	97	Dnajb9	DnaJ heat shock protein family (Hsp40) member B9 [Source:HGNC Symbol;Acc:HGNC:6968]	GO:0005737,GO:0005783,GO:0005788,GO:0005730,GO:0051087,GO:0030544,GO:0051787,GO:0030183,GO:0002377,GO:1903895,GO:0034976,GO:0006986,GO:0030433	cytoplasm|endoplasmic reticulum|endoplasmic reticulum lumen|nucleolus|chaperone binding|Hsp70 protein binding|misfolded protein binding|B cell differentiation|immunoglobulin production|negative regulation of IRE1-mediated unfolded protein response|response to endoplasmic reticulum stress|response to unfolded protein|ubiquitin-dependent ERAD pathway
ENSBGRG00000001122	8	5898230	5898778	549	*	Exon (ENSBGRT00000002072/ENSBGRG00000001122, exon 11 of 13)	5891093	5898778	7686	1	ENSBGRT00000002072	7137	DDX49	DEAD-box helicase 49 [Source:HGNC Symbol;Acc:HGNC:18684]	GO:0005654,GO:0005524,GO:0004386,GO:0003723,GO:0006364	nucleoplasm|ATP binding|helicase activity|RNA binding|rRNA processing
ENSBGRG00000001132	7	93712136	93712334	199	*	Exon (ENSBGRT00000002101/ENSBGRG00000001132, exon 5 of 8)	93694331	93846527	152197	2	ENSBGRT00000002101	134193	Bnc2	basonuclin 2 [Source:HGNC Symbol;Acc:HGNC:30988]	GO:0005654,GO:0005634,GO:0003677,GO:0046872,GO:0003416,GO:0060485,GO:0060021,GO:0043586	nucleoplasm|nucleus|DNA binding|metal ion binding|endochondral bone growth|mesenchyme development|roof of mouth development|tongue development
ENSBGRG00000001132	7	93710315	93711987	1673	*	Exon (ENSBGRT00000002101/ENSBGRG00000001132, exon 5 of 8)	93694331	93846527	152197	2	ENSBGRT00000002101	134540	Bnc2	basonuclin 2 [Source:HGNC Symbol;Acc:HGNC:30988]	GO:0005654,GO:0005634,GO:0003677,GO:0046872,GO:0003416,GO:0060485,GO:0060021,GO:0043586	nucleoplasm|nucleus|DNA binding|metal ion binding|endochondral bone growth|mesenchyme development|roof of mouth development|tongue development
ENSBGRG00000001132	7	93712483	93714029	1547	*	Exon (ENSBGRT00000002101/ENSBGRG00000001132, exon 4 of 8)	93694331	93846527	152197	2	ENSBGRT00000002101	132498	Bnc2	basonuclin 2 [Source:HGNC Symbol;Acc:HGNC:30988]	GO:0005654,GO:0005634,GO:0003677,GO:0046872,GO:0003416,GO:0060485,GO:0060021,GO:0043586	nucleoplasm|nucleus|DNA binding|metal ion binding|endochondral bone growth|mesenchyme development|roof of mouth development|tongue development
ENSBGRG00000001136	3	38176150	38190563	14414	*	Exon (ENSBGRT00000002128/ENSBGRG00000001136, exon 1 of 11)	38176101	38198260	22160	1	ENSBGRT00000002128	49	SARS1	seryl-tRNA synthetase 1 [Source:HGNC Symbol;Acc:HGNC:10537]	GO:0005737,GO:0005829,GO:0005634,GO:0005524,GO:0000978,GO:0004828,GO:0016525,GO:0000122,GO:1904046,GO:0097056,GO:0006434	cytoplasm|cytosol|nucleus|ATP binding|RNA polymerase II proximal promoter sequence-specific DNA binding|serine-tRNA ligase activity|negative regulation of angiogenesis|negative regulation of transcription by RNA polymerase II|negative regulation of vascular endothelial growth factor production|selenocysteinyl-tRNA(Sec) biosynthetic process|seryl-tRNA aminoacylation	bom00970	Aminoacyl-tRNA biosynthesis
ENSBGRG00000001137	3	55098082	55101096	3015	*	Exon (ENSBGRT00000002215/ENSBGRG00000001137, exon 6 of 8)	55098033	55109228	11196	2	ENSBGRT00000002215	8132	RPL5		GO:0005737,GO:0022625,GO:0005730,GO:0008097,GO:0003735,GO:0000027,GO:0006412	cytoplasm|cytosolic large ribosomal subunit|nucleolus|5S rRNA binding|structural constituent of ribosome|ribosomal large subunit assembly|translation	bom03010,bom05171	Ribosome|Coronavirus disease - COVID-19
ENSBGRG00000001138	5	5454232	5473847	19616	*	5' UTR	5450783	5479693	28911	1	ENSBGRT00000002086	3449	EMP1		GO:0016021	integral component of membrane
ENSBGRG00000001143	6	56136347	56144676	8330	*	Exon (ENSBGRT00000002204/ENSBGRG00000001143, exon 10 of 23)	56120473	56183458	62986	1	ENSBGRT00000002204	15874	NFXL1	nuclear transcription factor, X-box binding like 1 [Source:HGNC Symbol;Acc:HGNC:18726]	GO:0016021,GO:0016020,GO:0005634,GO:0000981,GO:0001078,GO:0000977,GO:0008270	integral component of membrane|membrane|nucleus|DNA-binding transcription factor activity, RNA polymerase II-specific|proximal promoter DNA-binding transcription repressor activity, RNA polymerase II-specific|RNA polymerase II regulatory region sequence-specific DNA binding|zinc ion binding
ENSBGRG00000001143	6	56175558	56182612	7055	*	Exon (ENSBGRT00000002204/ENSBGRG00000001143, exon 20 of 23)	56120473	56183458	62986	1	ENSBGRT00000002204	55085	NFXL1	nuclear transcription factor, X-box binding like 1 [Source:HGNC Symbol;Acc:HGNC:18726]	GO:0016021,GO:0016020,GO:0005634,GO:0000981,GO:0001078,GO:0000977,GO:0008270	integral component of membrane|membrane|nucleus|DNA-binding transcription factor activity, RNA polymerase II-specific|proximal promoter DNA-binding transcription repressor activity, RNA polymerase II-specific|RNA polymerase II regulatory region sequence-specific DNA binding|zinc ion binding
ENSBGRG00000001144	7	55109683	55110269	587	*	Exon (ENSBGRT00000002104/ENSBGRG00000001144, exon 4 of 5)	55102487	55115097	12611	1	ENSBGRT00000002104	7196	TRMO	tRNA methyltransferase O [Source:HGNC Symbol;Acc:HGNC:30967]	GO:0016430,GO:0030488	tRNA (adenine-N6-)-methyltransferase activity|tRNA methylation
ENSBGRG00000001146	4	97670847	97697687	26841	*	Exon (ENSBGRT00000002133/ENSBGRG00000001146, exon 5 of 6)	97670797	97756358	85562	2	ENSBGRT00000002133	58671	SP4	Sp4 transcription factor [Source:HGNC Symbol;Acc:HGNC:11209]	GO:0005829,GO:0005654,GO:0005634,GO:0000981,GO:0046872,GO:0043565,GO:0003713,GO:0006357	cytosol|nucleoplasm|nucleus|DNA-binding transcription factor activity, RNA polymerase II-specific|metal ion binding|sequence-specific DNA binding|transcription coactivator activity|regulation of transcription by RNA polymerase II
ENSBGRG00000001146	4	97753733	97754704	972	*	Exon (ENSBGRT00000002133/ENSBGRG00000001146, exon 2 of 6)	97670797	97756358	85562	2	ENSBGRT00000002133	1654	SP4	Sp4 transcription factor [Source:HGNC Symbol;Acc:HGNC:11209]	GO:0005829,GO:0005654,GO:0005634,GO:0000981,GO:0046872,GO:0043565,GO:0003713,GO:0006357	cytosol|nucleoplasm|nucleus|DNA-binding transcription factor activity, RNA polymerase II-specific|metal ion binding|sequence-specific DNA binding|transcription coactivator activity|regulation of transcription by RNA polymerase II
ENSBGRG00000001146	4	97753040	97753238	199	*	Exon (ENSBGRT00000002133/ENSBGRG00000001146, exon 3 of 6)	97670797	97756358	85562	2	ENSBGRT00000002133	3120	SP4	Sp4 transcription factor [Source:HGNC Symbol;Acc:HGNC:11209]	GO:0005829,GO:0005654,GO:0005634,GO:0000981,GO:0046872,GO:0043565,GO:0003713,GO:0006357	cytosol|nucleoplasm|nucleus|DNA-binding transcription factor activity, RNA polymerase II-specific|metal ion binding|sequence-specific DNA binding|transcription coactivator activity|regulation of transcription by RNA polymerase II
ENSBGRG00000001147	4	53537131	53545625	8495	*	3' UTR	53407196	53537144	129949	1	ENSBGRT00000002115	129935	Mpp6	membrane palmitoylated protein 6 [Source:HGNC Symbol;Acc:HGNC:18167]	GO:0016021,GO:0005886,GO:0004385,GO:0030165	integral component of membrane|plasma membrane|guanylate kinase activity|PDZ domain binding
ENSBGRG00000001150	5	76614603	76614946	344	*	3' UTR	76614065	76625322	11258	2	ENSBGRT00000002205	10376	PRKAG1	protein kinase AMP-activated non-catalytic subunit gamma 1 [Source:HGNC Symbol;Acc:HGNC:9385]	GO:0031588,GO:0043531,GO:0016208,GO:0005524,GO:0006633,GO:0006468,GO:0071900	nucleotide-activated protein kinase complex|ADP binding|AMP binding|ATP binding|fatty acid biosynthetic process|protein phosphorylation|regulation of protein serine/threonine kinase activity	bom04068,bom04152,bom04211,bom04213,bom04371,bom04530,bom04710,bom04714,bom04910,bom04920,bom04921,bom04922,bom04931,bom04932,bom05410	FoxO signaling pathway|AMPK signaling pathway|Longevity regulating pathway|Longevity regulating pathway - multiple species|Apelin signaling pathway|Tight junction|Circadian rhythm|Thermogenesis|Insulin signaling pathway|Adipocytokine signaling pathway|Oxytocin signaling pathway|Glucagon signaling pathway|Insulin resistance|Non-alcoholic fatty liver disease|Hypertrophic cardiomyopathy
ENSBGRG00000001153	4	69019089	69019386	298	*	Exon (ENSBGRT00000002151/ENSBGRG00000001177, exon 1 of 1)	68460906	69514181	1053276	2	ENSBGRT00000002117	494795	IMMP2L	inner mitochondrial membrane peptidase subunit 2 [Source:HGNC Symbol;Acc:HGNC:14598]	GO:0016021,GO:0042720,GO:0008236,GO:0008015,GO:0007420,GO:0006974,GO:0061300,GO:0033108,GO:0001541,GO:0030728,GO:0006627,GO:0022904,GO:0006465,GO:0007283,GO:0006801	integral component of membrane|mitochondrial inner membrane peptidase complex|serine-type peptidase activity|blood circulation|brain development|cellular response to DNA damage stimulus|cerebellum vasculature development|mitochondrial respiratory chain complex assembly|ovarian follicle development|ovulation|protein processing involved in protein targeting to mitochondrion|respiratory electron tra…	bom03060	Protein export
[truncated: 14,718 more rows]
