# Supplementary material for: Transcriptome Studies Reveal the N6-Methyladenosine Differences in Testis of Yaks at Juvenile and Sexual Maturity Stages
Source: Animals (Basel). 2023 Sep 5;13(18):2815. doi: 10.3390/ani13182815 (PMC10525320; doi:10.3390/ani13182815)
Supplement: Supplementary file 1 [file animals-13-02815-s001.zip › Supplementary Table S5.xls]

geneId	seqnames	start	end	width	strand	annotation	geneStart	geneEnd	geneLength	geneStrand	transcriptId	distanceToTSS	gene_symbol	description	GO_id	GO_term	pathway	pathway_description
ENSBGRG00000000003	1	642009	645882	3874	*	Exon (ENSBGRT00000000006/ENSBGRG00000000003, exon 2 of 5)	633575	669557	35983	2	ENSBGRT00000000006	23675	CHMP2B	charged multivesicular body protein 2B [Source:HGNC Symbol;Acc:HGNC:24537]	GO:0005829,GO:0000815,GO:0031902,GO:0005764,GO:0005771,GO:0005886,GO:0019904,GO:0050890,GO:0007032,GO:0032509,GO:0045324,GO:0061952,GO:0007080,GO:0070050,GO:0006997,GO:1902188,GO:0015031,GO:0010824,GO:1901673,GO:0000920,GO:0039702	cytosol|ESCRT III complex|late endosome membrane|lysosome|multivesicular body|plasma membrane|protein domain specific binding|cognition|endosome organization|endosome transport via multivesicular body sorting pathway|late endosome to vacuole transport|midbody abscission|mitotic metaphase plate congression|neuron cellular homeostasis|nucleus organization|positive regulation of viral release from h…	bom04144,bom04217,bom05014,bom05022	Endocytosis|Necroptosis|Amyotrophic lateral sclerosis|Pathways of neurodegeneration - multiple diseases
ENSBGRG00000000004	1	982641	1011675	29035	*	3' UTR	956005	1012265	56261	1	ENSBGRT00000000007	26636	Vgll3	vestigial like family member 3 [Source:HGNC Symbol;Acc:HGNC:24327]	GO:0005634,GO:0008022,GO:0006357	nucleus|protein C-terminus binding|regulation of transcription by RNA polymerase II
ENSBGRG00000000004	1	956546	982542	25997	*	Exon (ENSBGRT00000000007/ENSBGRG00000000004, exon 1 of 5)	956005	1012265	56261	1	ENSBGRT00000000007	541	Vgll3	vestigial like family member 3 [Source:HGNC Symbol;Acc:HGNC:24327]	GO:0005634,GO:0008022,GO:0006357	nucleus|protein C-terminus binding|regulation of transcription by RNA polymerase II
ENSBGRG00000000014	1	10737963	10740399	2437	*	Exon (ENSBGRT00000000019/ENSBGRG00000000014, exon 22 of 30)	9567210	10778605	1211396	1	ENSBGRT00000000019	1170753	ROBO1	roundabout guidance receptor 1 [Source:HGNC Symbol;Acc:HGNC:10249]			bom04360	Axon guidance
ENSBGRG00000000014	1	10286428	10383240	96813	*	Exon (ENSBGRT00000000019/ENSBGRG00000000014, exon 3 of 30)	9567210	10778605	1211396	1	ENSBGRT00000000019	719218	ROBO1	roundabout guidance receptor 1 [Source:HGNC Symbol;Acc:HGNC:10249]			bom04360	Axon guidance
ENSBGRG00000000014	1	10627413	10658117	30705	*	Exon (ENSBGRT00000000019/ENSBGRG00000000014, exon 4 of 30)	9567210	10778605	1211396	1	ENSBGRT00000000019	1060203	ROBO1	roundabout guidance receptor 1 [Source:HGNC Symbol;Acc:HGNC:10249]			bom04360	Axon guidance
ENSBGRG00000000014	1	10760391	10778605	18215	*	Exon (ENSBGRT00000000019/ENSBGRG00000000014, exon 27 of 30)	9567210	10778605	1211396	1	ENSBGRT00000000019	1193181	ROBO1	roundabout guidance receptor 1 [Source:HGNC Symbol;Acc:HGNC:10249]			bom04360	Axon guidance
ENSBGRG00000000014	1	10756689	10756839	151	*	Exon (ENSBGRT00000000019/ENSBGRG00000000014, exon 26 of 30)	9567210	10778605	1211396	1	ENSBGRT00000000019	1189479	ROBO1	roundabout guidance receptor 1 [Source:HGNC Symbol;Acc:HGNC:10249]			bom04360	Axon guidance
ENSBGRG00000000021	1	14189087	14189383	297	*	Exon (ENSBGRT00000000031/ENSBGRG00000000021, exon 2 of 10)	14126671	14203964	77294	2	ENSBGRT00000000031	14581	LIPI	lipase I [Source:HGNC Symbol;Acc:HGNC:18821]	GO:0005576,GO:0005615,GO:0005886,GO:0052689,GO:0008201,GO:0004620,GO:0016042,GO:0006654	extracellular region|extracellular space|plasma membrane|carboxylic ester hydrolase activity|heparin binding|phospholipase activity|lipid catabolic process|phosphatidic acid biosynthetic process
ENSBGRG00000000023	1	14233210	14233507	298	*	3' UTR	14212338	14234545	22208	1	ENSBGRT00000000034	20872	RBM11	RNA binding motif protein 11 [Source:HGNC Symbol;Acc:HGNC:9897]	GO:0016607,GO:0005654,GO:0005634,GO:0008266,GO:0042803,GO:0003727,GO:0030154,GO:0034599,GO:0006397,GO:0007275,GO:0000381,GO:0008380	nuclear speck|nucleoplasm|nucleus|poly(U) RNA binding|protein homodimerization activity|single-stranded RNA binding|cell differentiation|cellular response to oxidative stress|mRNA processing|multicellular organism development|regulation of alternative mRNA splicing, via spliceosome|RNA splicing
ENSBGRG00000000025	1	14404509	14405201	693	*	3' UTR	14404460	14414915	10456	2	ENSBGRT00000000038	9714	HSPA13	heat shock protein family A (Hsp70) member 13 [Source:HGNC Symbol;Acc:HGNC:11375]	GO:0005737,GO:0034663,GO:0005788,GO:0016020,GO:0005634,GO:0005524,GO:0016887,GO:0042623,GO:0031072,GO:0051787,GO:0044183,GO:0051082,GO:0034605,GO:0034620,GO:0051085,GO:0030968,GO:0042026,GO:0006986,GO:0030433	cytoplasm|endoplasmic reticulum chaperone complex|endoplasmic reticulum lumen|membrane|nucleus|ATP binding|ATPase activity|ATPase activity, coupled|heat shock protein binding|misfolded protein binding|protein binding involved in protein folding|unfolded protein binding|cellular response to heat|cellular response to unfolded protein|chaperone cofactor-dependent protein refolding|endoplasmic reticu…
ENSBGRG00000000026	1	14560909	14565975	5067	*	Exon (ENSBGRT00000000041/ENSBGRG00000000026, exon 3 of 8)	14535345	14598528	63184	2	ENSBGRT00000000041	32553	SAMSN1	SAM domain, SH3 domain and nuclear localization signals 1 [Source:HGNC Symbol;Acc:HGNC:10528]	GO:0005829,GO:0005634,GO:0005886,GO:0001726,GO:0001784,GO:0003723,GO:0002820,GO:0050869,GO:0050732	cytosol|nucleus|plasma membrane|ruffle|phosphotyrosine residue binding|RNA binding|negative regulation of adaptive immune response|negative regulation of B cell activation|negative regulation of peptidyl-tyrosine phosphorylation
ENSBGRG00000000027	1	15064040	15067169	3130	*	Exon (ENSBGRT00000000044/ENSBGRG00000000027, exon 1 of 1)	15063990	15067268	3279	2	ENSBGRT00000000044	99	NRIP1	nuclear receptor interacting protein 1 [Source:HGNC Symbol;Acc:HGNC:8001]
ENSBGRG00000000037	1	18044543	18071094	26552	*	3' UTR	17998079	18044665	46587	1	ENSBGRT00000000066	46464	CXADR	CXADR Ig-like cell adhesion molecule [Source:HGNC Symbol;Acc:HGNC:2559]	GO:0001669,GO:0005912,GO:0016327,GO:0016323,GO:0005923,GO:0044297,GO:0005737,GO:0030175,GO:0030426,GO:0016021,GO:0045121,GO:0043005,GO:0005634,GO:0005886,GO:0008013,GO:0050839,GO:0071253,GO:0030165,GO:0031532,GO:0086067,GO:0048739,GO:0045216,GO:0010669,GO:0046629,GO:0008354,GO:0007507,GO:0007157,GO:0034109,GO:0007005,GO:0030593	acrosomal vesicle|adherens junction|apicolateral plasma membrane|basolateral plasma membrane|bicellular tight junction|cell body|cytoplasm|filopodium|growth cone|integral component of membrane|membrane raft|neuron projection|nucleus|plasma membrane|beta-catenin binding|cell adhesion molecule binding|connexin binding|PDZ domain binding|actin cytoskeleton reorganization|AV node cell to bundle of Hi…	bom05416	Viral myocarditis
ENSBGRG00000000042	1	18279628	18309275	29648	*	5' UTR	18279578	18312043	32466	2	ENSBGRT00000000073	2768	EURL	chromosome 21 open reading frame 91 [Source:HGNC Symbol;Acc:HGNC:16459]	GO:0021895,GO:0060999	cerebral cortex neuron differentiation|positive regulation of dendritic spine development
ENSBGRG00000000047	1	22428134	22449750	21617	*	Exon (ENSBGRT00000000080/ENSBGRG00000000047, exon 14 of 18)	21891032	22492928	601897	1	ENSBGRT00000000080	537102	NCAM2	neural cell adhesion molecule 2 [Source:HGNC Symbol;Acc:HGNC:7657]	GO:0030424,GO:0016021,GO:0016604,GO:0005886,GO:0042802,GO:0007413,GO:0007158,GO:0007608	axon|integral component of membrane|nuclear body|plasma membrane|identical protein binding|axonal fasciculation|neuron cell-cell adhesion|sensory perception of smell	bom04514,bom05020	Cell adhesion molecules|Prion disease
ENSBGRG00000000061	1	27561025	27567983	6959	*	3' UTR	27525032	27568278	43247	1	ENSBGRT00000000101	35993	GABPA	GA binding protein transcription factor subunit alpha [Source:HGNC Symbol;Acc:HGNC:4071]	GO:0000790,GO:0005654,GO:0005634,GO:0033613,GO:0003682,GO:0003677,GO:0001228,GO:0003700,GO:0000981,GO:0046982,GO:0001077,GO:0000978,GO:0003713,GO:0044212,GO:0001825,GO:0030154,GO:1903351,GO:0007005,GO:0045653,GO:0000122,GO:0010628,GO:0045944,GO:0006357,GO:0006366	nuclear chromatin|nucleoplasm|nucleus|activating transcription factor binding|chromatin binding|DNA binding|DNA-binding transcription activator activity, RNA polymerase II-specific|DNA-binding transcription factor activity|DNA-binding transcription factor activity, RNA polymerase II-specific|protein heterodimerization activity|proximal promoter DNA-binding transcription activator activity, RNA po…
ENSBGRG00000000062	1	27781100	27816668	35569	*	Exon (ENSBGRT00000000103/ENSBGRG00000000062, exon 9 of 18)	27698287	28045878	347592	2	ENSBGRT00000000103	229210	APP	amyloid beta precursor protein [Source:HGNC Symbol;Acc:HGNC:620]	GO:0045177,GO:0030424,GO:0009986,GO:0005911,GO:0035253,GO:0005905,GO:0030134,GO:0005737,GO:0043198,GO:0043197,GO:0005769,GO:0005615,GO:0005794,GO:0030426,GO:0016021,GO:0045121,GO:0031594,GO:0005641,GO:0043204,GO:0048471,GO:0005886,GO:0048786,GO:0043235,GO:0005790,GO:0051233,GO:0003677,GO:0019899,GO:0008201,GO:0042802,GO:0051425,GO:0004867,GO:0005102,GO:0046914,GO:0008344,GO:1990000,GO:0002265,GO:…	apical part of cell|axon|cell surface|cell-cell junction|ciliary rootlet|clathrin-coated pit|COPII-coated ER to Golgi transport vesicle|cytoplasm|dendritic shaft|dendritic spine|early endosome|extracellular space|Golgi apparatus|growth cone|integral component of membrane|membrane raft|neuromuscular junction|nuclear envelope lumen|perikaryon|perinuclear region of cytoplasm|plasma membrane|presynap…	bom04726,bom05010,bom05022	Serotonergic synapse|Alzheimer disease|Pathways of neurodegeneration - multiple diseases
ENSBGRG00000000064	1	27834252	27900301	66050	*	Exon (ENSBGRT00000000111/ENSBGRG00000000064, exon 1 of 1)	27860863	27861963	1101	1	ENSBGRT00000000111	0			GO:0046872,GO:0003964	metal ion binding|RNA-directed DNA polymerase activity
ENSBGRG00000000067	1	28282815	28286153	3339	*	3' UTR	28282365	28447363	164999	2	ENSBGRT00000000114	161210	CYYR1		GO:0016021	integral component of membrane
ENSBGRG00000000068	1	28754451	28755351	901	*	3' UTR	28754201	28762686	8486	2	ENSBGRT00000000120	7335	ADAMTS1	ADAM metallopeptidase with thrombospondin type 1 motif 1 [Source:HGNC Symbol;Acc:HGNC:217]
ENSBGRG00000000068	1	28762036	28762536	501	*	5' UTR	28754201	28762686	8486	2	ENSBGRT00000000120	150	ADAMTS1	ADAM metallopeptidase with thrombospondin type 1 motif 1 [Source:HGNC Symbol;Acc:HGNC:217]
ENSBGRG00000000075	1	31363250	31363898	649	*	Exon (ENSBGRT00000000131/ENSBGRG00000000075, exon 10 of 30)	31319321	31389403	70083	2	ENSBGRT00000000131	25505	Ltn1	listerin E3 ubiquitin protein ligase 1 [Source:HGNC Symbol;Acc:HGNC:13082]	GO:0005829,GO:1990112,GO:0043023,GO:0061630,GO:0004842,GO:0008270,GO:0043161,GO:0051865,GO:0072344,GO:1990116	cytosol|RQC complex|ribosomal large subunit binding|ubiquitin protein ligase activity|ubiquitin-protein transferase activity|zinc ion binding|proteasome-mediated ubiquitin-dependent protein catabolic process|protein autoubiquitination|rescue of stalled ribosome|ribosome-associated ubiquitin-dependent protein catabolic process
ENSBGRG00000000077	1	31440718	31447425	6708	*	Exon (ENSBGRT00000000134/ENSBGRG00000000077, exon 12 of 18)	31420296	31451387	31092	1	ENSBGRT00000000134	20422	USP16	ubiquitin specific peptidase 16 [Source:HGNC Symbol;Acc:HGNC:12614]	GO:0005634,GO:0004197,GO:0042393,GO:0004843,GO:0036459,GO:0003713,GO:0043130,GO:0008270,GO:0051301,GO:0006974,GO:0016578,GO:0070537,GO:0000278,GO:0140014,GO:0035522,GO:0045944,GO:0045893,GO:0045901,GO:0051289,GO:0051726,GO:0006357,GO:0006511	nucleus|cysteine-type endopeptidase activity|histone binding|thiol-dependent ubiquitin-specific protease activity|thiol-dependent ubiquitinyl hydrolase activity|transcription coactivator activity|ubiquitin binding|zinc ion binding|cell division|cellular response to DNA damage stimulus|histone deubiquitination|histone H2A K63-linked deubiquitination|mitotic cell cycle|mitotic nuclear division|mono…
ENSBGRG00000000077	1	31433196	31436285	3090	*	Exon (ENSBGRT00000000134/ENSBGRG00000000077, exon 5 of 18)	31420296	31451387	31092	1	ENSBGRT00000000134	12900	USP16	ubiquitin specific peptidase 16 [Source:HGNC Symbol;Acc:HGNC:12614]	GO:0005634,GO:0004197,GO:0042393,GO:0004843,GO:0036459,GO:0003713,GO:0043130,GO:0008270,GO:0051301,GO:0006974,GO:0016578,GO:0070537,GO:0000278,GO:0140014,GO:0035522,GO:0045944,GO:0045893,GO:0045901,GO:0051289,GO:0051726,GO:0006357,GO:0006511	nucleus|cysteine-type endopeptidase activity|histone binding|thiol-dependent ubiquitin-specific protease activity|thiol-dependent ubiquitinyl hydrolase activity|transcription coactivator activity|ubiquitin binding|zinc ion binding|cell division|cellular response to DNA damage stimulus|histone deubiquitination|histone H2A K63-linked deubiquitination|mitotic cell cycle|mitotic nuclear division|mono…
ENSBGRG00000000078	1	31453288	31457917	4630	*	Exon (ENSBGRT00000000139/ENSBGRG00000000078, exon 9 of 13)	31453238	31464214	10977	2	ENSBGRT00000000139	6297	CCT8		GO:0005832,GO:0005929,GO:0005815,GO:0005524,GO:0051082,GO:0006457	chaperonin-containing T-complex|cilium|microtubule organizing center|ATP binding|unfolded protein binding|protein folding
ENSBGRG00000000080	1	31787409	31788104	696	*	Exon (ENSBGRT00000000142/ENSBGRG00000000080, exon 2 of 4)	31783463	31799779	16317	1	ENSBGRT00000000142	3946	BACH1	BTB domain and CNC homolog 1 [Source:HGNC Symbol;Acc:HGNC:935]	GO:0005737,GO:0005634,GO:0001205,GO:0001206,GO:0003700,GO:0000981,GO:0020037,GO:0001078,GO:0000980,GO:0006281,GO:0000122,GO:0061418,GO:0000083,GO:0000117,GO:0006355	cytoplasm|nucleus|distal enhancer DNA-binding transcription activator activity, RNA polymerase II-specific|distal enhancer DNA-binding transcription repressor activity, RNA polymerase II-specific|DNA-binding transcription factor activity|DNA-binding transcription factor activity, RNA polymerase II-specific|heme binding|proximal promoter DNA-binding transcription repressor activity, RNA polymerase…
ENSBGRG00000000080	1	31788253	31788651	399	*	Exon (ENSBGRT00000000142/ENSBGRG00000000080, exon 2 of 4)	31783463	31799779	16317	1	ENSBGRT00000000142	4790	BACH1	BTB domain and CNC homolog 1 [Source:HGNC Symbol;Acc:HGNC:935]	GO:0005737,GO:0005634,GO:0001205,GO:0001206,GO:0003700,GO:0000981,GO:0020037,GO:0001078,GO:0000980,GO:0006281,GO:0000122,GO:0061418,GO:0000083,GO:0000117,GO:0006355	cytoplasm|nucleus|distal enhancer DNA-binding transcription activator activity, RNA polymerase II-specific|distal enhancer DNA-binding transcription repressor activity, RNA polymerase II-specific|DNA-binding transcription factor activity|DNA-binding transcription factor activity, RNA polymerase II-specific|heme binding|proximal promoter DNA-binding transcription repressor activity, RNA polymerase…
ENSBGRG00000000080	1	31790450	31799779	9330	*	Exon (ENSBGRT00000000142/ENSBGRG00000000080, exon 3 of 4)	31783463	31799779	16317	1	ENSBGRT00000000142	6987	BACH1	BTB domain and CNC homolog 1 [Source:HGNC Symbol;Acc:HGNC:935]	GO:0005737,GO:0005634,GO:0001205,GO:0001206,GO:0003700,GO:0000981,GO:0020037,GO:0001078,GO:0000980,GO:0006281,GO:0000122,GO:0061418,GO:0000083,GO:0000117,GO:0006355	cytoplasm|nucleus|distal enhancer DNA-binding transcription activator activity, RNA polymerase II-specific|distal enhancer DNA-binding transcription repressor activity, RNA polymerase II-specific|DNA-binding transcription factor activity|DNA-binding transcription factor activity, RNA polymerase II-specific|heme binding|proximal promoter DNA-binding transcription repressor activity, RNA polymerase…
ENSBGRG00000000112	1	34578923	34579122	200	*	Exon (ENSBGRT00000000180/ENSBGRG00000000112, exon 4 of 27)	34418116	34619862	201747	2	ENSBGRT00000000180	40740	TIAM1	TIAM Rac1 associated GEF 1 [Source:HGNC Symbol;Acc:HGNC:11805]			bom04014,bom04015,bom04024,bom04062,bom04530,bom04810,bom05205	Ras signaling pathway|Rap1 signaling pathway|cAMP signaling pathway|Chemokine signaling pathway|Tight junction|Regulation of actin cytoskeleton|Proteoglycans in cancer
ENSBGRG00000000112	1	34418152	34418450	299	*	Exon (ENSBGRT00000000179/ENSBGRG00000000112, exon 13 of 14)	34418102	34473128	55027	2	ENSBGRT00000000179	54678	TIAM1	TIAM Rac1 associated GEF 1 [Source:HGNC Symbol;Acc:HGNC:11805]			bom04014,bom04015,bom04024,bom04062,bom04530,bom04810,bom05205	Ras signaling pathway|Rap1 signaling pathway|cAMP signaling pathway|Chemokine signaling pathway|Tight junction|Regulation of actin cytoskeleton|Proteoglycans in cancer
ENSBGRG00000000112	1	34579221	34599237	20017	*	Exon (ENSBGRT00000000180/ENSBGRG00000000112, exon 3 of 27)	34418116	34619862	201747	2	ENSBGRT00000000180	20625	TIAM1	TIAM Rac1 associated GEF 1 [Source:HGNC Symbol;Acc:HGNC:11805]			bom04014,bom04015,bom04024,bom04062,bom04530,bom04810,bom05205	Ras signaling pathway|Rap1 signaling pathway|cAMP signaling pathway|Chemokine signaling pathway|Tight junction|Regulation of actin cytoskeleton|Proteoglycans in cancer
ENSBGRG00000000118	1	35101070	35101517	448	*	Exon (ENSBGRT00000000187/ENSBGRG00000000118, exon 20 of 21)	35101017	35167132	66116	2	ENSBGRT00000000187	65615	SCAF4	SR-related CTD associated factor 4 [Source:HGNC Symbol;Acc:HGNC:19304]
ENSBGRG00000000119	1	35470558	35470856	299	*	Exon (ENSBGRT00000000189/ENSBGRG00000000119, exon 12 of 12)	35325715	35471104	145390	1	ENSBGRT00000000189	144843	HUNK	hormonally up-regulated Neu-associated kinase [Source:HGNC Symbol;Acc:HGNC:13326]	GO:0005737,GO:0005634,GO:0005524,GO:0004674,GO:0035556,GO:0006468	cytoplasm|nucleus|ATP binding|protein serine/threonine kinase activity|intracellular signal transduction|protein phosphorylation
ENSBGRG00000000120	1	35800650	35800994	345	*	5' UTR	35781819	35801191	19373	2	ENSBGRT00000000190	197	MIS18A	MIS18 kinetochore protein A [Source:HGNC Symbol;Acc:HGNC:1286]	GO:0000785,GO:0000775,GO:0005829,GO:0005634,GO:0046872,GO:0007049,GO:0051301,GO:0034080,GO:0007059,GO:0044030	chromatin|chromosome, centromeric region|cytosol|nucleus|metal ion binding|cell cycle|cell division|CENP-A containing nucleosome assembly|chromosome segregation|regulation of DNA methylation
ENSBGRG00000000122	1	35838218	35838367	150	*	Exon (ENSBGRT00000000196/ENSBGRG00000000122, exon 35 of 36)	35836490	35922611	86122	2	ENSBGRT00000000196	84244	URB1	URB1 ribosome biogenesis homolog [Source:HGNC Symbol;Acc:HGNC:17344]	GO:0001650,GO:0005730,GO:0003723,GO:0000466,GO:0000463	fibrillar center|nucleolus|RNA binding|maturation of 5.8S rRNA from tricistronic rRNA transcript (SSU-rRNA, 5.8S rRNA, LSU-rRNA)|maturation of LSU-rRNA from tricistronic rRNA transcript (SSU-rRNA, 5.8S rRNA, LSU-rRNA)
ENSBGRG00000000122	1	35875901	35876100	200	*	Exon (ENSBGRT00000000196/ENSBGRG00000000122, exon 19 of 36)	35836490	35922611	86122	2	ENSBGRT00000000196	46511	URB1	URB1 ribosome biogenesis homolog [Source:HGNC Symbol;Acc:HGNC:17344]	GO:0001650,GO:0005730,GO:0003723,GO:0000466,GO:0000463	fibrillar center|nucleolus|RNA binding|maturation of 5.8S rRNA from tricistronic rRNA transcript (SSU-rRNA, 5.8S rRNA, LSU-rRNA)|maturation of LSU-rRNA from tricistronic rRNA transcript (SSU-rRNA, 5.8S rRNA, LSU-rRNA)
ENSBGRG00000000123	1	36073836	36074232	397	*	3' UTR	35951653	36074335	122683	1	ENSBGRT00000000199	122183	EVA1C	eva-1 homolog C [Source:HGNC Symbol;Acc:HGNC:13239]	GO:0016021,GO:0030246,GO:0008201	integral component of membrane|carbohydrate binding|heparin binding
ENSBGRG00000000125	1	36144946	36145194	249	*	Exon (ENSBGRT00000000209/ENSBGRG00000000125, exon 27 of 27)	36144896	36226746	81851	2	ENSBGRT00000000209	81552	SYNJ1	synaptojanin 1 [Source:HGNC Symbol;Acc:HGNC:11503]	GO:0030132,GO:0043005,GO:0048471,GO:0098794,GO:0098793,GO:0097060,GO:0004438,GO:0004439,GO:0043812,GO:0003723,GO:0017124,GO:0007420,GO:0046855,GO:0007612,GO:0006836,GO:0046856,GO:1904980,GO:0014015,GO:0048260,GO:0098884,GO:0034097,GO:0032526,GO:0048488,GO:0016082,GO:0048489,GO:0016191	clathrin coat of coated pit|neuron projection|perinuclear region of cytoplasm|postsynapse|presynapse|synaptic membrane|phosphatidylinositol-3-phosphatase activity|phosphatidylinositol-4,5-bisphosphate 5-phosphatase activity|phosphatidylinositol-4-phosphate phosphatase activity|RNA binding|SH3 domain binding|brain development|inositol phosphate dephosphorylation|learning|neurotransmitter transport…	bom00562,bom04070	Inositol phosphate metabolism|Phosphatidylinositol signaling system
ENSBGRG00000000125	1	36160362	36162903	2542	*	Exon (ENSBGRT00000000209/ENSBGRG00000000125, exon 23 of 27)	36144896	36226746	81851	2	ENSBGRT00000000209	63843	SYNJ1	synaptojanin 1 [Source:HGNC Symbol;Acc:HGNC:11503]	GO:0030132,GO:0043005,GO:0048471,GO:0098794,GO:0098793,GO:0097060,GO:0004438,GO:0004439,GO:0043812,GO:0003723,GO:0017124,GO:0007420,GO:0046855,GO:0007612,GO:0006836,GO:0046856,GO:1904980,GO:0014015,GO:0048260,GO:0098884,GO:0034097,GO:0032526,GO:0048488,GO:0016082,GO:0048489,GO:0016191	clathrin coat of coated pit|neuron projection|perinuclear region of cytoplasm|postsynapse|presynapse|synaptic membrane|phosphatidylinositol-3-phosphatase activity|phosphatidylinositol-4,5-bisphosphate 5-phosphatase activity|phosphatidylinositol-4-phosphate phosphatase activity|RNA binding|SH3 domain binding|brain development|inositol phosphate dephosphorylation|learning|neurotransmitter transport…	bom00562,bom04070	Inositol phosphate metabolism|Phosphatidylinositol signaling system
ENSBGRG00000000125	1	36145293	36145689	397	*	Exon (ENSBGRT00000000209/ENSBGRG00000000125, exon 27 of 27)	36144896	36226746	81851	2	ENSBGRT00000000209	81057	SYNJ1	synaptojanin 1 [Source:HGNC Symbol;Acc:HGNC:11503]	GO:0030132,GO:0043005,GO:0048471,GO:0098794,GO:0098793,GO:0097060,GO:0004438,GO:0004439,GO:0043812,GO:0003723,GO:0017124,GO:0007420,GO:0046855,GO:0007612,GO:0006836,GO:0046856,GO:1904980,GO:0014015,GO:0048260,GO:0098884,GO:0034097,GO:0032526,GO:0048488,GO:0016082,GO:0048489,GO:0016191	clathrin coat of coated pit|neuron projection|perinuclear region of cytoplasm|postsynapse|presynapse|synaptic membrane|phosphatidylinositol-3-phosphatase activity|phosphatidylinositol-4,5-bisphosphate 5-phosphatase activity|phosphatidylinositol-4-phosphate phosphatase activity|RNA binding|SH3 domain binding|brain development|inositol phosphate dephosphorylation|learning|neurotransmitter transport…	bom00562,bom04070	Inositol phosphate metabolism|Phosphatidylinositol signaling system
ENSBGRG00000000127	1	36280691	36288682	7992	*	Exon (ENSBGRT00000000213/ENSBGRG00000000127, exon 2 of 18)	36258968	36290598	31631	2	ENSBGRT00000000213	1916	PAXBP1	PAX3 and PAX7 binding protein 1 [Source:HGNC Symbol;Acc:HGNC:13579]	GO:0005829,GO:0005634,GO:0001078,GO:0000978,GO:0008134,GO:0007517,GO:0000122,GO:0031062,GO:2000288,GO:0045944,GO:0014842	cytosol|nucleus|proximal promoter DNA-binding transcription repressor activity, RNA polymerase II-specific|RNA polymerase II proximal promoter sequence-specific DNA binding|transcription factor binding|muscle organ development|negative regulation of transcription by RNA polymerase II|positive regulation of histone methylation|positive regulation of myoblast proliferation|positive regulation of tr…
ENSBGRG00000000128	1	36309474	36309895	422	*	Exon (ENSBGRT00000000215/ENSBGRG00000000128, exon 1 of 1)	36309380	36310036	657	2	ENSBGRT00000000215	141	C21orf62	chromosome 21 open reading frame 62 [Source:HGNC Symbol;Acc:HGNC:1305]
ENSBGRG00000000129	1	36609758	36610088	331	*	Exon (ENSBGRT00000000216/ENSBGRG00000000129, exon 1 of 1)	36609664	36610464	801	1	ENSBGRT00000000216	94	Olig1	oligodendrocyte transcription factor 1 [Source:HGNC Symbol;Acc:HGNC:16983]	GO:0005634,GO:0003677,GO:0046983,GO:0048663,GO:0048709,GO:0006355	nucleus|DNA binding|protein dimerization activity|neuron fate commitment|oligodendrocyte differentiation|regulation of transcription, DNA-templated
ENSBGRG00000000131	1	36825439	36826128	690	*	3' UTR	36786295	36826818	40524	1	ENSBGRT00000000218	39144	IFNAR2		GO:0005887,GO:0005886,GO:0004905,GO:0019221,GO:0051607,GO:0035455,GO:0035456,GO:0060337	integral component of plasma membrane|plasma membrane|type I interferon receptor activity|cytokine-mediated signaling pathway|defense response to virus|response to interferon-alpha|response to interferon-beta|type I interferon signaling pathway	bom04060,bom04151,bom04217,bom04380,bom04620,bom04621,bom04630,bom04650,bom05160,bom05162,bom05164,bom05165,bom05167,bom05168,bom05169,bom05171,bom05200	Cytokine-cytokine receptor interaction|PI3K-Akt signaling pathway|Necroptosis|Osteoclast differentiation|Toll-like receptor signaling pathway|NOD-like receptor signaling pathway|JAK-STAT signaling pathway|Natural killer cell mediated cytotoxicity|Hepatitis C|Measles|Influenza A|Human papillomavirus infection|Kaposi sarcoma-associated herpesvirus infection|Herpes simplex virus 1 infection|Epstein-…
ENSBGRG00000000133	1	36967127	36967325	199	*	Exon (ENSBGRT00000000221/ENSBGRG00000000133, exon 11 of 11)	36937136	36967325	30190	1	ENSBGRT00000000221	29991	IFNAR1	interferon alpha and beta receptor subunit 1 [Source:HGNC Symbol;Acc:HGNC:5432]	GO:0005887,GO:0005770,GO:0005764,GO:0005886,GO:0019962,GO:0004905,GO:0035457,GO:0019221,GO:0032496,GO:0060337	integral component of plasma membrane|late endosome|lysosome|plasma membrane|type I interferon binding|type I interferon receptor activity|cellular response to interferon-alpha|cytokine-mediated signaling pathway|response to lipopolysaccharide|type I interferon signaling pathway	bom04060,bom04151,bom04217,bom04380,bom04620,bom04621,bom04630,bom04650,bom05160,bom05161,bom05162,bom05164,bom05165,bom05167,bom05168,bom05169,bom05171,bom05200	Cytokine-cytokine receptor interaction|PI3K-Akt signaling pathway|Necroptosis|Osteoclast differentiation|Toll-like receptor signaling pathway|NOD-like receptor signaling pathway|JAK-STAT signaling pathway|Natural killer cell mediated cytotoxicity|Hepatitis C|Hepatitis B|Measles|Influenza A|Human papillomavirus infection|Kaposi sarcoma-associated herpesvirus infection|Herpes simplex virus 1 infect…
ENSBGRG00000000134	1	37065373	37065571	199	*	Exon (ENSBGRT00000000223/ENSBGRG00000000134, exon 7 of 7)	37032802	37065571	32770	1	ENSBGRT00000000223	32571	IFNGR2	interferon gamma receptor 2 [Source:HGNC Symbol;Acc:HGNC:5440]			bom04060,bom04066,bom04217,bom04380,bom04630,bom04650,bom04658,bom04659,bom05140,bom05142,bom05145,bom05152,bom05164,bom05168,bom05200,bom05235,bom05321	Cytokine-cytokine receptor interaction|HIF-1 signaling pathway|Necroptosis|Osteoclast differentiation|JAK-STAT signaling pathway|Natural killer cell mediated cytotoxicity|Th1 and Th2 cell differentiation|Th17 cell differentiation|Leishmaniasis|Chagas disease|Toxoplasmosis|Tuberculosis|Influenza A|Herpes simplex virus 1 infection|Pathways in cancer|PD-L1 expression and PD-1 checkpoint pathway in c…
ENSBGRG00000000137	1	37145315	37145613	299	*	Exon (ENSBGRT00000000227/ENSBGRG00000000137, exon 1 of 1)	37145166	37146308	1143	2	ENSBGRT00000000227	695	DNAJC28	DnaJ heat shock protein family (Hsp40) member C28 [Source:HGNC Symbol;Acc:HGNC:1297]	GO:0017119,GO:0007030,GO:0048213,GO:0006890	Golgi transport complex|Golgi organization|Golgi vesicle prefusion complex stabilization|retrograde vesicle-mediated transport, Golgi to ER
ENSBGRG00000000137	1	37145712	37146109	398	*	Exon (ENSBGRT00000000227/ENSBGRG00000000137, exon 1 of 1)	37145166	37146308	1143	2	ENSBGRT00000000227	199	DNAJC28	DnaJ heat shock protein family (Hsp40) member C28 [Source:HGNC Symbol;Acc:HGNC:1297]	GO:0017119,GO:0007030,GO:0048213,GO:0006890	Golgi transport complex|Golgi organization|Golgi vesicle prefusion complex stabilization|retrograde vesicle-mediated transport, Golgi to ER
ENSBGRG00000000138	1	37184100	37190883	6784	*	Exon (ENSBGRT00000000228/ENSBGRG00000000138, exon 4 of 22)	37168340	37196025	27686	2	ENSBGRT00000000228	5142	GART	phosphoribosylglycinamide formyltransferase, phosphoribosylglycinamide synthetase, phosphoribosylaminoimidazole synthetase [Source:HGNC Symbol;Acc:HGNC:4163]	GO:0005829,GO:0005524,GO:0046872,GO:0004637,GO:0004641,GO:0004644,GO:0006189,GO:0046084,GO:0006164	cytosol|ATP binding|metal ion binding|phosphoribosylamine-glycine ligase activity|phosphoribosylformylglycinamidine cyclo-ligase activity|phosphoribosylglycinamide formyltransferase activity|'de novo' IMP biosynthetic process|adenine biosynthetic process|purine nucleotide biosynthetic process	bom00230,bom00670,bom01523	Purine metabolism|One carbon pool by folate|Antifolate resistance
ENSBGRG00000000139	1	37209755	37212323	2569	*	Exon (ENSBGRT00000000229/ENSBGRG00000000139, exon 4 of 12)	37196599	37229433	32835	1	ENSBGRT00000000229	13156		SON DNA binding protein [Source:HGNC Symbol;Acc:HGNC:11183]
ENSBGRG00000000139	1	37203124	37204469	1346	*	Exon (ENSBGRT00000000232/ENSBGRG00000000139, exon 3 of 8)	37196599	37229433	32835	1	ENSBGRT00000000229	6525		SON DNA binding protein [Source:HGNC Symbol;Acc:HGNC:11183]
ENSBGRG00000000139	1	37205555	37208146	2592	*	Exon (ENSBGRT00000000232/ENSBGRG00000000139, exon 4 of 8)	37196599	37229433	32835	1	ENSBGRT00000000229	8956		SON DNA binding protein [Source:HGNC Symbol;Acc:HGNC:11183]
ENSBGRG00000000139	1	37202276	37202874	599	*	Exon (ENSBGRT00000000232/ENSBGRG00000000139, exon 3 of 8)	37196599	37229433	32835	1	ENSBGRT00000000229	5677		SON DNA binding protein [Source:HGNC Symbol;Acc:HGNC:11183]
ENSBGRG00000000139	1	37201279	37202044	766	*	Exon (ENSBGRT00000000229/ENSBGRG00000000139, exon 2 of 12)	37196599	37229433	32835	1	ENSBGRT00000000229	4680		SON DNA binding protein [Source:HGNC Symbol;Acc:HGNC:11183]
ENSBGRG00000000141	1	37231825	37232937	1113	*	3' UTR	37231178	37242874	11697	2	ENSBGRT00000000234	9937	DONSON	downstream neighbor of SON [Source:HGNC Symbol;Acc:HGNC:2993]	GO:0005634,GO:0005657,GO:0030894,GO:0000077,GO:0006260,GO:0007095,GO:0007275,GO:0033260,GO:0048478	nucleus|replication fork|replisome|DNA damage checkpoint|DNA replication|mitotic G2 DNA damage checkpoint|multicellular organism development|nuclear DNA replication|replication fork protection
ENSBGRG00000000143	1	37407363	37450889	43527	*	Exon (ENSBGRT00000000245/ENSBGRG00000000143, exon 10 of 22)	37362083	37468747	106665	1	ENSBGRT00000000245	45280	Itsn1	intersectin 1 [Source:HGNC Symbol;Acc:HGNC:6183]	GO:0097440,GO:0044305,GO:0030054,GO:0005905,GO:0005737,GO:0005829,GO:0043197,GO:0030139,GO:0098978,GO:0097708,GO:0030027,GO:0043025,GO:0005635,GO:0005886,GO:0098871,GO:0098833,GO:0045202,GO:0005509,GO:0019209,GO:0070064,GO:0032947,GO:0005089,GO:0043524,GO:2001288,GO:0060999,GO:0060124,GO:0051897,GO:1905274,GO:0035023,GO:0007264,GO:0048488	apical dendrite|calyx of Held|cell junction|clathrin-coated pit|cytoplasm|cytosol|dendritic spine|endocytic vesicle|glutamatergic synapse|intracellular vesicle|lamellipodium|neuronal cell body|nuclear envelope|plasma membrane|postsynaptic actin cytoskeleton|presynaptic endocytic zone|synapse|calcium ion binding|kinase activator activity|proline-rich region binding|protein-containing complex scaff…
ENSBGRG00000000150	1	38202546	38203018	473	*	Exon (ENSBGRT00000000253/ENSBGRG00000000150, exon 1 of 1)	38202263	38203018	756	1	ENSBGRT00000000253	283	FAM243
ENSBGRG00000000154	1	38315913	38316062	150	*	3' UTR	38314924	38327201	12278	2	ENSBGRT00000000259	11139	Rcan1	regulator of calcineurin 1 [Source:HGNC Symbol;Acc:HGNC:3040]	GO:0005737,GO:0005634,GO:0008597,GO:0042802,GO:0003676,GO:0033173,GO:0031987,GO:0070885,GO:0070884,GO:0043666,GO:0002931,GO:0006979,GO:0007614,GO:0048741	cytoplasm|nucleus|calcium-dependent protein serine/threonine phosphatase regulator activity|identical protein binding|nucleic acid binding|calcineurin-NFAT signaling cascade|locomotion involved in locomotory behavior|negative regulation of calcineurin-NFAT signaling cascade|regulation of calcineurin-NFAT signaling cascade|regulation of phosphoprotein phosphatase activity|response to ischemia|resp…	bom04919,bom04921,bom05167	Thyroid hormone signaling pathway|Oxytocin signaling pathway|Kaposi sarcoma-associated herpesvirus infection
ENSBGRG00000000164	1	38733069	38760989	27921	*	5' UTR	38729830	38825987	96158	2	ENSBGRT00000000269	64998	CGGBP1	CGG triplet repeat binding protein 1 [Source:HGNC Symbol;Acc:HGNC:1888]	GO:0005654,GO:0005634,GO:0001227,GO:0003690,GO:0042802,GO:0000977,GO:0000122	nucleoplasm|nucleus|DNA-binding transcription repressor activity, RNA polymerase II-specific|double-stranded DNA binding|identical protein binding|RNA polymerase II regulatory region sequence-specific DNA binding|negative regulation of transcription by RNA polymerase II
ENSBGRG00000000164	1	38824186	38825866	1681	*	Exon (ENSBGRT00000000273/ENSBGRG00000000166, exon 8 of 9)	38729830	38825987	96158	2	ENSBGRT00000000269	121	CGGBP1	CGG triplet repeat binding protein 1 [Source:HGNC Symbol;Acc:HGNC:1888]	GO:0005654,GO:0005634,GO:0001227,GO:0003690,GO:0042802,GO:0000977,GO:0000122	nucleoplasm|nucleus|DNA-binding transcription repressor activity, RNA polymerase II-specific|double-stranded DNA binding|identical protein binding|RNA polymerase II regulatory region sequence-specific DNA binding|negative regulation of transcription by RNA polymerase II
ENSBGRG00000000164	1	38729926	38731933	2008	*	Exon (ENSBGRT00000000269/ENSBGRG00000000164, exon 3 of 4)	38729830	38825987	96158	2	ENSBGRT00000000269	94054	CGGBP1	CGG triplet repeat binding protein 1 [Source:HGNC Symbol;Acc:HGNC:1888]	GO:0005654,GO:0005634,GO:0001227,GO:0003690,GO:0042802,GO:0000977,GO:0000122	nucleoplasm|nucleus|DNA-binding transcription repressor activity, RNA polymerase II-specific|double-stranded DNA binding|identical protein binding|RNA polymerase II regulatory region sequence-specific DNA binding|negative regulation of transcription by RNA polymerase II
ENSBGRG00000000164	1	38823841	38824088	248	*	Exon (ENSBGRT00000000273/ENSBGRG00000000166, exon 8 of 9)	38729830	38825987	96158	2	ENSBGRT00000000269	1899	CGGBP1	CGG triplet repeat binding protein 1 [Source:HGNC Symbol;Acc:HGNC:1888]	GO:0005654,GO:0005634,GO:0001227,GO:0003690,GO:0042802,GO:0000977,GO:0000122	nucleoplasm|nucleus|DNA-binding transcription repressor activity, RNA polymerase II-specific|double-stranded DNA binding|identical protein binding|RNA polymerase II regulatory region sequence-specific DNA binding|negative regulation of transcription by RNA polymerase II
ENSBGRG00000000168	1	60480760	60549445	68686	*	Exon (ENSBGRT00000000293/ENSBGRG00000000168, exon 7 of 7)	60403758	60481330	77573	1	ENSBGRT00000000293	77002	NECTIN3	nectin cell adhesion molecule 3 [Source:HGNC Symbol;Acc:HGNC:17664]	GO:0043296,GO:0005913,GO:0044291,GO:0005911,GO:0098686,GO:0099061,GO:0005886,GO:0050839,GO:0042802,GO:0042803,GO:0038023,GO:0034332,GO:0061951,GO:0009566,GO:0007157,GO:0007156,GO:0002089,GO:1902414,GO:0060042,GO:0007286	apical junction complex|cell-cell adherens junction|cell-cell contact zone|cell-cell junction|hippocampal mossy fiber to CA3 synapse|integral component of postsynaptic density membrane|plasma membrane|cell adhesion molecule binding|identical protein binding|protein homodimerization activity|signaling receptor activity|adherens junction organization|establishment of protein localization to plasma …	bom04514,bom04520	Cell adhesion molecules|Adherens junction
ENSBGRG00000000172	2	4767761	4768057	297	*	3' UTR	4744710	4768797	24088	1	ENSBGRT00000000277	23051	Cda		GO:0005829,GO:0004126,GO:0042802,GO:0001882,GO:0042803,GO:0008270,GO:0009972,GO:0030308,GO:0045980,GO:0051289	cytosol|cytidine deaminase activity|identical protein binding|nucleoside binding|protein homodimerization activity|zinc ion binding|cytidine deamination|negative regulation of cell growth|negative regulation of nucleotide metabolic process|protein homotetramerization	bom00240,bom00983	Pyrimidine metabolism|Drug metabolism - other enzymes
ENSBGRG00000000173	1	90229546	90230640	1095	*	Exon (ENSBGRT00000000288/ENSBGRG00000000173, exon 1 of 21)	90221538	90230690	9153	2	ENSBGRT00000000288	50	PSMD2	proteasome 26S subunit, non-ATPase 2 [Source:HGNC Symbol;Acc:HGNC:9559]	GO:0005634,GO:0022624,GO:0008540,GO:0034515,GO:0030234,GO:0043161,GO:0042176	nucleus|proteasome accessory complex|proteasome regulatory particle, base subcomplex|proteasome storage granule|enzyme regulator activity|proteasome-mediated ubiquitin-dependent protein catabolic process|regulation of protein catabolic process	bom03050,bom05010,bom05012,bom05014,bom05016,bom05017,bom05020,bom05022,bom05169	Proteasome|Alzheimer disease|Parkinson disease|Amyotrophic lateral sclerosis|Huntington disease|Spinocerebellar ataxia|Prion disease|Pathways of neurodegeneration - multiple diseases|Epstein-Barr virus infection
ENSBGRG00000000177	2	32452087	32452883	797	*	Exon (ENSBGRT00000000282/ENSBGRG00000000177, exon 8 of 9)	32451989	32456310	4322	2	ENSBGRT00000000282	3427	RETREG2	reticulophagy regulator family member 2 [Source:HGNC Symbol;Acc:HGNC:28450]	GO:0016021	integral component of membrane
ENSBGRG00000000178	1	38846117	38849169	3053	*	3' UTR	38835858	38850353	14496	1	ENSBGRT00000000285	10259		chromosome 3 open reading frame 38 [Source:HGNC Symbol;Acc:HGNC:28384]	GO:0006915	apoptotic process
ENSBGRG00000000178	1	38849613	38850106	494	*	3' UTR	38835858	38850353	14496	1	ENSBGRT00000000285	13755		chromosome 3 open reading frame 38 [Source:HGNC Symbol;Acc:HGNC:28384]	GO:0006915	apoptotic process
ENSBGRG00000000180	1	135940739	135960076	19338	*	Exon (ENSBGRT00000000286/ENSBGRG00000000180, exon 1 of 3)	135939807	135960567	20761	2	ENSBGRT00000000286	491	DIPK2A	divergent protein kinase domain 2A [Source:HGNC Symbol;Acc:HGNC:28490]
ENSBGRG00000000182	1	39205280	39205665	386	*	Exon (ENSBGRT00000000291/ENSBGRG00000000182, exon 1 of 1)	39205184	39206002	819	1	ENSBGRT00000000291	96	CSNKA2IP		GO:0005634	nucleus
ENSBGRG00000000185	2	4809502	4809752	251	*	3' UTR	4785163	4810601	25439	1	ENSBGRT00000000301	24339	PINK1	PTEN induced kinase 1 [Source:HGNC Symbol;Acc:HGNC:14581]	GO:0097449,GO:0030424,GO:0044297,GO:0000785,GO:0005737,GO:0005856,GO:0005829,GO:0030426,GO:0031307,GO:0097413,GO:0016020,GO:0005743,GO:0005758,GO:0005741,GO:0005739,GO:0005634,GO:0048471,GO:0005524,GO:0055131,GO:0010857,GO:0016301,GO:0000287,GO:0016504,GO:0002020,GO:0004672,GO:0043422,GO:0004674,GO:0031625,GO:0032148,GO:0000422,GO:1904881,GO:0071456,GO:0034599,GO:0097237,GO:0072655,GO:0035556,GO:…	astrocyte projection|axon|cell body|chromatin|cytoplasm|cytoskeleton|cytosol|growth cone|integral component of mitochondrial outer membrane|Lewy body|membrane|mitochondrial inner membrane|mitochondrial intermembrane space|mitochondrial outer membrane|mitochondrion|nucleus|perinuclear region of cytoplasm|ATP binding|C3HC4-type RING finger domain binding|calcium-dependent protein kinase activity|ki…	bom04137,bom05012,bom05014,bom05022	Mitophagy - animal|Parkinson disease|Amyotrophic lateral sclerosis|Pathways of neurodegeneration - multiple diseases
ENSBGRG00000000185	2	4808653	4809202	550	*	3' UTR	4785163	4810601	25439	1	ENSBGRT00000000301	23490	PINK1	PTEN induced kinase 1 [Source:HGNC Symbol;Acc:HGNC:14581]	GO:0097449,GO:0030424,GO:0044297,GO:0000785,GO:0005737,GO:0005856,GO:0005829,GO:0030426,GO:0031307,GO:0097413,GO:0016020,GO:0005743,GO:0005758,GO:0005741,GO:0005739,GO:0005634,GO:0048471,GO:0005524,GO:0055131,GO:0010857,GO:0016301,GO:0000287,GO:0016504,GO:0002020,GO:0004672,GO:0043422,GO:0004674,GO:0031625,GO:0032148,GO:0000422,GO:1904881,GO:0071456,GO:0034599,GO:0097237,GO:0072655,GO:0035556,GO:…	astrocyte projection|axon|cell body|chromatin|cytoplasm|cytoskeleton|cytosol|growth cone|integral component of mitochondrial outer membrane|Lewy body|membrane|mitochondrial inner membrane|mitochondrial intermembrane space|mitochondrial outer membrane|mitochondrion|nucleus|perinuclear region of cytoplasm|ATP binding|C3HC4-type RING finger domain binding|calcium-dependent protein kinase activity|ki…	bom04137,bom05012,bom05014,bom05022	Mitophagy - animal|Parkinson disease|Amyotrophic lateral sclerosis|Pathways of neurodegeneration - multiple diseases
ENSBGRG00000000185	2	4809495	4809692	198	*	3' UTR	4785163	4810601	25439	1	ENSBGRT00000000301	24332	PINK1	PTEN induced kinase 1 [Source:HGNC Symbol;Acc:HGNC:14581]	GO:0097449,GO:0030424,GO:0044297,GO:0000785,GO:0005737,GO:0005856,GO:0005829,GO:0030426,GO:0031307,GO:0097413,GO:0016020,GO:0005743,GO:0005758,GO:0005741,GO:0005739,GO:0005634,GO:0048471,GO:0005524,GO:0055131,GO:0010857,GO:0016301,GO:0000287,GO:0016504,GO:0002020,GO:0004672,GO:0043422,GO:0004674,GO:0031625,GO:0032148,GO:0000422,GO:1904881,GO:0071456,GO:0034599,GO:0097237,GO:0072655,GO:0035556,GO:…	astrocyte projection|axon|cell body|chromatin|cytoplasm|cytoskeleton|cytosol|growth cone|integral component of mitochondrial outer membrane|Lewy body|membrane|mitochondrial inner membrane|mitochondrial intermembrane space|mitochondrial outer membrane|mitochondrion|nucleus|perinuclear region of cytoplasm|ATP binding|C3HC4-type RING finger domain binding|calcium-dependent protein kinase activity|ki…	bom04137,bom05012,bom05014,bom05022	Mitophagy - animal|Parkinson disease|Amyotrophic lateral sclerosis|Pathways of neurodegeneration - multiple diseases
ENSBGRG00000000185	2	4807803	4808253	451	*	3' UTR	4785163	4810601	25439	1	ENSBGRT00000000301	22640	PINK1	PTEN induced kinase 1 [Source:HGNC Symbol;Acc:HGNC:14581]	GO:0097449,GO:0030424,GO:0044297,GO:0000785,GO:0005737,GO:0005856,GO:0005829,GO:0030426,GO:0031307,GO:0097413,GO:0016020,GO:0005743,GO:0005758,GO:0005741,GO:0005739,GO:0005634,GO:0048471,GO:0005524,GO:0055131,GO:0010857,GO:0016301,GO:0000287,GO:0016504,GO:0002020,GO:0004672,GO:0043422,GO:0004674,GO:0031625,GO:0032148,GO:0000422,GO:1904881,GO:0071456,GO:0034599,GO:0097237,GO:0072655,GO:0035556,GO:…	astrocyte projection|axon|cell body|chromatin|cytoplasm|cytoskeleton|cytosol|growth cone|integral component of mitochondrial outer membrane|Lewy body|membrane|mitochondrial inner membrane|mitochondrial intermembrane space|mitochondrial outer membrane|mitochondrion|nucleus|perinuclear region of cytoplasm|ATP binding|C3HC4-type RING finger domain binding|calcium-dependent protein kinase activity|ki…	bom04137,bom05012,bom05014,bom05022	Mitophagy - animal|Parkinson disease|Amyotrophic lateral sclerosis|Pathways of neurodegeneration - multiple diseases
ENSBGRG00000000190	3	8099554	8099688	135	*	Exon (ENSBGRT00000000309/ENSBGRG00000000190, exon 1 of 1)	8099287	8099688	402	1	ENSBGRT00000000309	267	Nhlh1	nescient helix-loop-helix 1 [Source:HGNC Symbol;Acc:HGNC:7817]	GO:0005634,GO:0001228,GO:0000981,GO:0046983,GO:0000977,GO:0030154,GO:0007275,GO:0045944,GO:0006357	nucleus|DNA-binding transcription activator activity, RNA polymerase II-specific|DNA-binding transcription factor activity, RNA polymerase II-specific|protein dimerization activity|RNA polymerase II regulatory region sequence-specific DNA binding|cell differentiation|multicellular organism development|positive regulation of transcription by RNA polymerase II|regulation of transcription by RNA pol…
ENSBGRG00000000191	2	32462203	32462498	296	*	Exon (ENSBGRT00000000311/ENSBGRG00000000191, exon 9 of 9)	32456719	32463188	6470	1	ENSBGRT00000000311	5484	CNPPD1	cyclin Pas1/PHO80 domain containing 1 [Source:HGNC Symbol;Acc:HGNC:25220]	GO:0016021,GO:0019901,GO:0000079	integral component of membrane|protein kinase binding|regulation of cyclin-dependent protein serine/threonine kinase activity
ENSBGRG00000000191	2	32458339	32458486	148	*	5' UTR	32456719	32463188	6470	1	ENSBGRT00000000311	1620	CNPPD1	cyclin Pas1/PHO80 domain containing 1 [Source:HGNC Symbol;Acc:HGNC:25220]	GO:0016021,GO:0019901,GO:0000079	integral component of membrane|protein kinase binding|regulation of cyclin-dependent protein serine/threonine kinase activity
ENSBGRG00000000195	1	136869725	136869878	154	*	Exon (ENSBGRT00000000322/ENSBGRG00000000195, exon 16 of 18)	136130456	136869878	739423	1	ENSBGRT00000000322	739269	SLC9A9	solute carrier family 9 member A9 [Source:HGNC Symbol;Acc:HGNC:20653]	GO:0016021,GO:0031902,GO:0005886,GO:0055037,GO:0015386,GO:0015385,GO:0006811,GO:0071805,GO:0051453,GO:0098719	integral component of membrane|late endosome membrane|plasma membrane|recycling endosome|potassium:proton antiporter activity|sodium:proton antiporter activity|ion transport|potassium ion transmembrane transport|regulation of intracellular pH|sodium ion import across plasma membrane
ENSBGRG00000000197	1	40324913	40331419	6507	*	3' UTR	39875237	40333962	458726	1	ENSBGRT00000000326	449676	Epha3	EPH receptor A3 [Source:HGNC Symbol;Acc:HGNC:3387]	GO:0005737,GO:0005769,GO:0005887,GO:0043005,GO:0043235,GO:0005524,GO:0005004,GO:0004714,GO:0004888,GO:0005005,GO:0030154,GO:0016477,GO:0048013,GO:0097156,GO:0097155,GO:0001660,GO:0043066,GO:0009968,GO:0070374,GO:0032956,GO:0010717,GO:0051893,GO:0043087,GO:0070507,GO:0034097,GO:0032496	cytoplasm|early endosome|integral component of plasma membrane|neuron projection|receptor complex|ATP binding|GPI-linked ephrin receptor activity|transmembrane receptor protein tyrosine kinase activity|transmembrane signaling receptor activity|transmembrane-ephrin receptor activity|cell differentiation|cell migration|ephrin receptor signaling pathway|fasciculation of motor neuron axon|fasciculati…	bom04360	Axon guidance
ENSBGRG00000000197	1	40014853	40015052	200	*	Exon (ENSBGRT00000000326/ENSBGRG00000000197, exon 3 of 17)	39875237	40333962	458726	1	ENSBGRT00000000326	139616	Epha3	EPH receptor A3 [Source:HGNC Symbol;Acc:HGNC:3387]	GO:0005737,GO:0005769,GO:0005887,GO:0043005,GO:0043235,GO:0005524,GO:0005004,GO:0004714,GO:0004888,GO:0005005,GO:0030154,GO:0016477,GO:0048013,GO:0097156,GO:0097155,GO:0001660,GO:0043066,GO:0009968,GO:0070374,GO:0032956,GO:0010717,GO:0051893,GO:0043087,GO:0070507,GO:0034097,GO:0032496	cytoplasm|early endosome|integral component of plasma membrane|neuron projection|receptor complex|ATP binding|GPI-linked ephrin receptor activity|transmembrane receptor protein tyrosine kinase activity|transmembrane signaling receptor activity|transmembrane-ephrin receptor activity|cell differentiation|cell migration|ephrin receptor signaling pathway|fasciculation of motor neuron axon|fasciculati…	bom04360	Axon guidance
ENSBGRG00000000209	3	8163332	8169440	6109	*	3' UTR	8158875	8170326	11452	1	ENSBGRT00000000338	4457	VANGL2	VANGL planar cell polarity protein 2 [Source:HGNC Symbol;Acc:HGNC:15511]	GO:0016324,GO:0016323,GO:0060187,GO:0005911,GO:0030134,GO:0016021,GO:0016328,GO:0005886,GO:0001725,GO:0009952,GO:0045176,GO:0035787,GO:0090103,GO:0060028,GO:0022007,GO:0048546,GO:0036514,GO:0048105,GO:0001736,GO:0090177,GO:0045197,GO:0032835,GO:0001942,GO:0001947,GO:0015012,GO:0060122,GO:0060993,GO:0060490,GO:0003149,GO:0003150,GO:0001843,GO:1905515,GO:0060488,GO:0003402,GO:1904938,GO:0061346,GO:…	apical plasma membrane|basolateral plasma membrane|cell pole|cell-cell junction|COPII-coated ER to Golgi transport vesicle|integral component of membrane|lateral plasma membrane|plasma membrane|stress fiber|anterior/posterior pattern specification|apical protein localization|cell migration involved in kidney development|cochlea morphogenesis|convergent extension involved in axis elongation|conver…	bom04310	Wnt signaling pathway
ENSBGRG00000000210	2	54990047	55040400	50354	*	3' UTR	54989848	55372707	382860	2	ENSBGRT00000000342	332307	PLCL1	phospholipase C like 1 (inactive) [Source:HGNC Symbol;Acc:HGNC:9063]	GO:0005737,GO:0005886,GO:0050811,GO:0070679,GO:0004435,GO:0004629,GO:0007214,GO:0035556,GO:0006629,GO:0120163,GO:1900122,GO:0033135,GO:0032228	cytoplasm|plasma membrane|GABA receptor binding|inositol 1,4,5 trisphosphate binding|phosphatidylinositol phospholipase C activity|phospholipase C activity|gamma-aminobutyric acid signaling pathway|intracellular signal transduction|lipid metabolic process|negative regulation of cold-induced thermogenesis|positive regulation of receptor binding|regulation of peptidyl-serine phosphorylation|regulat…	bom04727	GABAergic synapse
ENSBGRG00000000210	2	55065918	55372557	306640	*	5' UTR	54990147	55068317	78171	2	ENSBGRT00000000345	0	PLCL1	phospholipase C like 1 (inactive) [Source:HGNC Symbol;Acc:HGNC:9063]	GO:0005737,GO:0005886,GO:0050811,GO:0070679,GO:0004435,GO:0004629,GO:0007214,GO:0035556,GO:0006629,GO:0120163,GO:1900122,GO:0033135,GO:0032228	cytoplasm|plasma membrane|GABA receptor binding|inositol 1,4,5 trisphosphate binding|phosphatidylinositol phospholipase C activity|phospholipase C activity|gamma-aminobutyric acid signaling pathway|intracellular signal transduction|lipid metabolic process|negative regulation of cold-induced thermogenesis|positive regulation of receptor binding|regulation of peptidyl-serine phosphorylation|regulat…	bom04727	GABAergic synapse
ENSBGRG00000000213	2	128624927	128626644	1718	*	3' UTR	128624477	128664345	39869	2	ENSBGRT00000000339	37701	NFE2L2	nuclear factor, erythroid 2 like 2 [Source:HGNC Symbol;Acc:HGNC:7782]	GO:0005737,GO:0005829,GO:0005634,GO:0003700,GO:0000976,GO:0045454,GO:0071498,GO:0034599,GO:0045944,GO:0045893,GO:0010499,GO:0043161,GO:0016567	cytoplasm|cytosol|nucleus|DNA-binding transcription factor activity|transcription regulatory region sequence-specific DNA binding|cell redox homeostasis|cellular response to fluid shear stress|cellular response to oxidative stress|positive regulation of transcription by RNA polymerase II|positive regulation of transcription, DNA-templated|proteasomal ubiquitin-independent protein catabolic proces…	bom04141,bom05012,bom05200,bom05225,bom05418	Protein processing in endoplasmic reticulum|Parkinson disease|Pathways in cancer|Hepatocellular carcinoma|Fluid shear stress and atherosclerosis
ENSBGRG00000000213	2	128628409	128640750	12342	*	5' UTR	128624477	128664345	39869	2	ENSBGRT00000000339	23595	NFE2L2	nuclear factor, erythroid 2 like 2 [Source:HGNC Symbol;Acc:HGNC:7782]	GO:0005737,GO:0005829,GO:0005634,GO:0003700,GO:0000976,GO:0045454,GO:0071498,GO:0034599,GO:0045944,GO:0045893,GO:0010499,GO:0043161,GO:0016567	cytoplasm|cytosol|nucleus|DNA-binding transcription factor activity|transcription regulatory region sequence-specific DNA binding|cell redox homeostasis|cellular response to fluid shear stress|cellular response to oxidative stress|positive regulation of transcription by RNA polymerase II|positive regulation of transcription, DNA-templated|proteasomal ubiquitin-independent protein catabolic proces…	bom04141,bom05012,bom05200,bom05225,bom05418	Protein processing in endoplasmic reticulum|Parkinson disease|Pathways in cancer|Hepatocellular carcinoma|Fluid shear stress and atherosclerosis
ENSBGRG00000000215	1	168440337	168443117	2781	*	Exon (ENSBGRT00000000343/ENSBGRG00000000215, exon 3 of 7)	168298568	168542235	243668	1	ENSBGRT00000000343	141769	PLCL2	phospholipase C like 2 [Source:HGNC Symbol;Acc:HGNC:9064]	GO:0005737,GO:0050811,GO:0070679,GO:0004435,GO:0002322,GO:0002337,GO:0007214,GO:0035556,GO:0006629,GO:0050859,GO:0120163,GO:1900122,GO:0033135,GO:0032228	cytoplasm|GABA receptor binding|inositol 1,4,5 trisphosphate binding|phosphatidylinositol phospholipase C activity|B cell proliferation involved in immune response|B-1a B cell differentiation|gamma-aminobutyric acid signaling pathway|intracellular signal transduction|lipid metabolic process|negative regulation of B cell receptor signaling pathway|negative regulation of cold-induced thermogenesis|…
ENSBGRG00000000215	1	168438006	168439047	1042	*	5' UTR	168298568	168542235	243668	1	ENSBGRT00000000343	139438	PLCL2	phospholipase C like 2 [Source:HGNC Symbol;Acc:HGNC:9064]	GO:0005737,GO:0050811,GO:0070679,GO:0004435,GO:0002322,GO:0002337,GO:0007214,GO:0035556,GO:0006629,GO:0050859,GO:0120163,GO:1900122,GO:0033135,GO:0032228	cytoplasm|GABA receptor binding|inositol 1,4,5 trisphosphate binding|phosphatidylinositol phospholipase C activity|B cell proliferation involved in immune response|B-1a B cell differentiation|gamma-aminobutyric acid signaling pathway|intracellular signal transduction|lipid metabolic process|negative regulation of B cell receptor signaling pathway|negative regulation of cold-induced thermogenesis|…
ENSBGRG00000000215	1	168439642	168440039	398	*	Exon (ENSBGRT00000000343/ENSBGRG00000000215, exon 3 of 7)	168298568	168542235	243668	1	ENSBGRT00000000343	141074	PLCL2	phospholipase C like 2 [Source:HGNC Symbol;Acc:HGNC:9064]	GO:0005737,GO:0050811,GO:0070679,GO:0004435,GO:0002322,GO:0002337,GO:0007214,GO:0035556,GO:0006629,GO:0050859,GO:0120163,GO:1900122,GO:0033135,GO:0032228	cytoplasm|GABA receptor binding|inositol 1,4,5 trisphosphate binding|phosphatidylinositol phospholipase C activity|B cell proliferation involved in immune response|B-1a B cell differentiation|gamma-aminobutyric acid signaling pathway|intracellular signal transduction|lipid metabolic process|negative regulation of B cell receptor signaling pathway|negative regulation of cold-induced thermogenesis|…
ENSBGRG00000000218	1	137060949	137061195	247	*	Exon (ENSBGRT00000000347/ENSBGRG00000000218, exon 2 of 3)	137060027	137062776	2750	2	ENSBGRT00000000347	1581	CHST2	carbohydrate sulfotransferase 2 [Source:HGNC Symbol;Acc:HGNC:1970]	GO:0005794,GO:0000139,GO:0016021,GO:0031228,GO:0005802,GO:0001517,GO:0008146,GO:0005975,GO:0006954,GO:0018146,GO:0007275,GO:0006044,GO:0006790	Golgi apparatus|Golgi membrane|integral component of membrane|intrinsic component of Golgi membrane|trans-Golgi network|N-acetylglucosamine 6-O-sulfotransferase activity|sulfotransferase activity|carbohydrate metabolic process|inflammatory response|keratan sulfate biosynthetic process|multicellular organism development|N-acetylglucosamine metabolic process|sulfur compound metabolic process	bom00533	Glycosaminoglycan biosynthesis - keratan sulfate
ENSBGRG00000000218	1	137061491	137062530	1040	*	Exon (ENSBGRT00000000347/ENSBGRG00000000218, exon 1 of 3)	137060027	137062776	2750	2	ENSBGRT00000000347	246	CHST2	carbohydrate sulfotransferase 2 [Source:HGNC Symbol;Acc:HGNC:1970]	GO:0005794,GO:0000139,GO:0016021,GO:0031228,GO:0005802,GO:0001517,GO:0008146,GO:0005975,GO:0006954,GO:0018146,GO:0007275,GO:0006044,GO:0006790	Golgi apparatus|Golgi membrane|integral component of membrane|intrinsic component of Golgi membrane|trans-Golgi network|N-acetylglucosamine 6-O-sulfotransferase activity|sulfotransferase activity|carbohydrate metabolic process|inflammatory response|keratan sulfate biosynthetic process|multicellular organism development|N-acetylglucosamine metabolic process|sulfur compound metabolic process	bom00533	Glycosaminoglycan biosynthesis - keratan sulfate
ENSBGRG00000000218	1	137060126	137060850	725	*	Exon (ENSBGRT00000000347/ENSBGRG00000000218, exon 2 of 3)	137060027	137062776	2750	2	ENSBGRT00000000347	1926	CHST2	carbohydrate sulfotransferase 2 [Source:HGNC Symbol;Acc:HGNC:1970]	GO:0005794,GO:0000139,GO:0016021,GO:0031228,GO:0005802,GO:0001517,GO:0008146,GO:0005975,GO:0006954,GO:0018146,GO:0007275,GO:0006044,GO:0006790	Golgi apparatus|Golgi membrane|integral component of membrane|intrinsic component of Golgi membrane|trans-Golgi network|N-acetylglucosamine 6-O-sulfotransferase activity|sulfotransferase activity|carbohydrate metabolic process|inflammatory response|keratan sulfate biosynthetic process|multicellular organism development|N-acetylglucosamine metabolic process|sulfur compound metabolic process	bom00533	Glycosaminoglycan biosynthesis - keratan sulfate
ENSBGRG00000000223	1	137136670	137147666	10997	*	Exon (ENSBGRT00000000356/ENSBGRG00000000223, exon 24 of 28)	137136621	137191891	55271	2	ENSBGRT00000000356	44225	U2SURP	U2 snRNP associated SURP domain containing [Source:HGNC Symbol;Acc:HGNC:30855]	GO:0005654,GO:0005634,GO:0003723,GO:0000398	nucleoplasm|nucleus|RNA binding|mRNA splicing, via spliceosome	bom03040	Spliceosome
ENSBGRG00000000223	1	137168504	137177432	8929	*	Exon (ENSBGRT00000000356/ENSBGRG00000000223, exon 3 of 28)	137136621	137191891	55271	2	ENSBGRT00000000356	14459	U2SURP	U2 snRNP associated SURP domain containing [Source:HGNC Symbol;Acc:HGNC:30855]	GO:0005654,GO:0005634,GO:0003723,GO:0000398	nucleoplasm|nucleus|RNA binding|mRNA splicing, via spliceosome	bom03040	Spliceosome
ENSBGRG00000000231	1	168502689	168542235	39547	*	3' UTR	168538166	168538429	264	2	ENSBGRT00000000372	0	DBI		GO:0005783,GO:0005794,GO:0008289,GO:0036042,GO:0046983,GO:0036151	endoplasmic reticulum|Golgi apparatus|lipid binding|long-chain fatty acyl-CoA binding|protein dimerization activity|phosphatidylcholine acyl-chain remodeling	bom03320	PPAR signaling pathway
ENSBGRG00000000236	3	115501065	115501515	451	*	Exon (ENSBGRT00000000380/ENSBGRG00000000236, exon 8 of 8)	115498218	115590344	92127	2	ENSBGRT00000000380	88829	RLF	rearranged L-myc fusion [Source:HGNC Symbol;Acc:HGNC:10025]	GO:0005634,GO:0003677,GO:0000981,GO:0008270,GO:0051276,GO:0015074,GO:0097692,GO:0045944,GO:0045893,GO:0044030,GO:0006355	nucleus|DNA binding|DNA-binding transcription factor activity, RNA polymerase II-specific|zinc ion binding|chromosome organization|DNA integration|histone H3-K4 monomethylation|positive regulation of transcription by RNA polymerase II|positive regulation of transcription, DNA-templated|regulation of DNA methylation|regulation of transcription, DNA-templated
ENSBGRG00000000236	3	115498618	115500965	2348	*	3' UTR	115498218	115590344	92127	2	ENSBGRT00000000380	89379	RLF	rearranged L-myc fusion [Source:HGNC Symbol;Acc:HGNC:10025]	GO:0005634,GO:0003677,GO:0000981,GO:0008270,GO:0051276,GO:0015074,GO:0097692,GO:0045944,GO:0045893,GO:0044030,GO:0006355	nucleus|DNA binding|DNA-binding transcription factor activity, RNA polymerase II-specific|zinc ion binding|chromosome organization|DNA integration|histone H3-K4 monomethylation|positive regulation of transcription by RNA polymerase II|positive regulation of transcription, DNA-templated|regulation of DNA methylation|regulation of transcription, DNA-templated
ENSBGRG00000000236	3	115501615	115503263	1649	*	Exon (ENSBGRT00000000380/ENSBGRG00000000236, exon 8 of 8)	115498218	115590344	92127	2	ENSBGRT00000000380	87081	RLF	rearranged L-myc fusion [Source:HGNC Symbol;Acc:HGNC:10025]	GO:0005634,GO:0003677,GO:0000981,GO:0008270,GO:0051276,GO:0015074,GO:0097692,GO:0045944,GO:0045893,GO:0044030,GO:0006355	nucleus|DNA binding|DNA-binding transcription factor activity, RNA polymerase II-specific|zinc ion binding|chromosome organization|DNA integration|histone H3-K4 monomethylation|positive regulation of transcription by RNA polymerase II|positive regulation of transcription, DNA-templated|regulation of DNA methylation|regulation of transcription, DNA-templated
ENSBGRG00000000237	2	128888135	128898549	10415	*	Exon (ENSBGRT00000000384/ENSBGRG00000000237, exon 8 of 20)	128832299	128974404	142106	1	ENSBGRT00000000384	55836	AGPS	alkylglycerone phosphate synthase [Source:HGNC Symbol;Acc:HGNC:327]	GO:0005829,GO:0016020,GO:0005739,GO:0005730,GO:0005782,GO:0005778,GO:0005777,GO:0008609,GO:0071949,GO:0016491,GO:0008611,GO:0008610,GO:0006625	cytosol|membrane|mitochondrion|nucleolus|peroxisomal matrix|peroxisomal membrane|peroxisome|alkylglycerone-phosphate synthase activity|FAD binding|oxidoreductase activity|ether lipid biosynthetic process|lipid biosynthetic process|protein targeting to peroxisome	bom00565,bom04146	Ether lipid metabolism|Peroxisome
ENSBGRG00000000237	2	128931767	128939088	7322	*	Exon (ENSBGRT00000000384/ENSBGRG00000000237, exon 14 of 20)	128832299	128974404	142106	1	ENSBGRT00000000384	99468	AGPS	alkylglycerone phosphate synthase [Source:HGNC Symbol;Acc:HGNC:327]	GO:0005829,GO:0016020,GO:0005739,GO:0005730,GO:0005782,GO:0005778,GO:0005777,GO:0008609,GO:0071949,GO:0016491,GO:0008611,GO:0008610,GO:0006625	cytosol|membrane|mitochondrion|nucleolus|peroxisomal matrix|peroxisomal membrane|peroxisome|alkylglycerone-phosphate synthase activity|FAD binding|oxidoreductase activity|ether lipid biosynthetic process|lipid biosynthetic process|protein targeting to peroxisome	bom00565,bom04146	Ether lipid metabolism|Peroxisome
ENSBGRG00000000238	4	17047229	17051267	4039	*	Exon (ENSBGRT00000000374/ENSBGRT00000000374, exon 1 of 3)	17051583	17052835	1253	1	ENSBGRT00000000381	-316	MRPS33		GO:0005743,GO:0005763	mitochondrial inner membrane|mitochondrial small ribosomal subunit
ENSBGRG00000000242	3	131091226	131091425	200	*	5' UTR	131053432	131091780	38349	2	ENSBGRT00000000390	355	ANKMY1		GO:0046872	metal ion binding
ENSBGRG00000000244	3	106187025	106197329	10305	*	3' UTR	104821953	106311814	1489862	1	ENSBGRT00000000392	1365072	BEND5	BEN domain containing 5 [Source:HGNC Symbol;Acc:HGNC:25668]	GO:0005794,GO:0003677,GO:0045892	Golgi apparatus|DNA binding|negative regulation of transcription, DNA-templated
ENSBGRG00000000244	3	106163947	106164296	350	*	Exon (ENSBGRT00000000400/ENSBGRG00000000244, exon 3 of 6)	104821953	106311814	1489862	1	ENSBGRT00000000392	1341994	BEND5	BEN domain containing 5 [Source:HGNC Symbol;Acc:HGNC:25668]	GO:0005794,GO:0003677,GO:0045892	Golgi apparatus|DNA binding|negative regulation of transcription, DNA-templated
ENSBGRG00000000245	3	53330968	53331595	628	*	Exon (ENSBGRT00000000413/ENSBGRG00000000245, exon 19 of 23)	53321124	53409312	88189	2	ENSBGRT00000000413	77717	ABCD3	ATP binding cassette subfamily D member 3 [Source:HGNC Symbol;Acc:HGNC:67]			bom02010,bom04146	ABC transporters|Peroxisome
ENSBGRG00000000252	3	8334433	8356405	21973	*	Exon (ENSBGRT00000000397/ENSBGRG00000000252, exon 2 of 10)	8325462	8379941	54480	2	ENSBGRT00000000397	23536	Cd84	CD84 molecule [Source:HGNC Symbol;Acc:HGNC:1704]	GO:0016021,GO:0005886,GO:0042802,GO:0002250,GO:0006914,GO:0007155,GO:0045087,GO:0032685,GO:2001180,GO:0032701,GO:1900165,GO:0033004,GO:0043305,GO:0043410,GO:0071639,GO:0051092,GO:1904469,GO:0031664,GO:0043030,GO:2001256	integral component of membrane|plasma membrane|identical protein binding|adaptive immune response|autophagy|cell adhesion|innate immune response|negative regulation of granulocyte macrophage colony-stimulating factor production|negative regulation of interleukin-10 secretion|negative regulation of interleukin-18 production|negative regulation of interleukin-6 secretion|negative regulation of mast…
ENSBGRG00000000253	3	95124539	95124688	150	*	Exon (ENSBGRT00000000398/ENSBGRG00000000253, exon 8 of 8)	95058460	95124688	66229	1	ENSBGRT00000000398	66079	OMA1	OMA1 zinc metallopeptidase [Source:HGNC Symbol;Acc:HGNC:29661]	GO:0016021,GO:0005743,GO:0031966,GO:0046872,GO:0004222,GO:0042407,GO:0002024,GO:0097009,GO:0006006,GO:0006629,GO:0034982,GO:0010637,GO:0120162,GO:0006515	integral component of membrane|mitochondrial inner membrane|mitochondrial membrane|metal ion binding|metalloendopeptidase activity|cristae formation|diet induced thermogenesis|energy homeostasis|glucose metabolic process|lipid metabolic process|mitochondrial protein processing|negative regulation of mitochondrial fusion|positive regulation of cold-induced thermogenesis|protein quality control for…	bom05017	Spinocerebellar ataxia
ENSBGRG00000000253	3	95058510	95058907	398	*	Exon (ENSBGRT00000000398/ENSBGRG00000000253, exon 1 of 8)	95058460	95124688	66229	1	ENSBGRT00000000398	50	OMA1	OMA1 zinc metallopeptidase [Source:HGNC Symbol;Acc:HGNC:29661]	GO:0016021,GO:0005743,GO:0031966,GO:0046872,GO:0004222,GO:0042407,GO:0002024,GO:0097009,GO:0006006,GO:0006629,GO:0034982,GO:0010637,GO:0120162,GO:0006515	integral component of membrane|mitochondrial inner membrane|mitochondrial membrane|metal ion binding|metalloendopeptidase activity|cristae formation|diet induced thermogenesis|energy homeostasis|glucose metabolic process|lipid metabolic process|mitochondrial protein processing|negative regulation of mitochondrial fusion|positive regulation of cold-induced thermogenesis|protein quality control for…	bom05017	Spinocerebellar ataxia
ENSBGRG00000000255	1	61214295	61214542	248	*	Exon (ENSBGRT00000000490/ENSBGRG00000000255, exon 2 of 19)	61183772	61303761	119990	1	ENSBGRT00000000490	30523	PHLDB2	pleckstrin homology like domain family B member 2 [Source:HGNC Symbol;Acc:HGNC:29573]	GO:0045180,GO:0031252,GO:0005829,GO:0045111,GO:0005886,GO:0045296,GO:0045184,GO:0000226,GO:0051895,GO:0051497,GO:1903690,GO:1904261,GO:0010717,GO:0010470,GO:0070507	basal cortex|cell leading edge|cytosol|intermediate filament cytoskeleton|plasma membrane|cadherin binding|establishment of protein localization|microtubule cytoskeleton organization|negative regulation of focal adhesion assembly|negative regulation of stress fiber assembly|negative regulation of wound healing, spreading of epidermal cells|positive regulation of basement membrane assembly involve…
ENSBGRG00000000255	1	60988296	61025620	37325	*	Exon (ENSBGRT00000000406/ENSBGRG00000000255, exon 1 of 4)	60988247	61042210	53964	1	ENSBGRT00000000406	49	PHLDB2	pleckstrin homology like domain family B member 2 [Source:HGNC Symbol;Acc:HGNC:29573]	GO:0045180,GO:0031252,GO:0005829,GO:0045111,GO:0005886,GO:0045296,GO:0045184,GO:0000226,GO:0051895,GO:0051497,GO:1903690,GO:1904261,GO:0010717,GO:0010470,GO:0070507	basal cortex|cell leading edge|cytosol|intermediate filament cytoskeleton|plasma membrane|cadherin binding|establishment of protein localization|microtubule cytoskeleton organization|negative regulation of focal adhesion assembly|negative regulation of stress fiber assembly|negative regulation of wound healing, spreading of epidermal cells|positive regulation of basement membrane assembly involve…
ENSBGRG00000000255	1	61214740	61215236	497	*	Exon (ENSBGRT00000000490/ENSBGRG00000000255, exon 2 of 19)	61183772	61303761	119990	1	ENSBGRT00000000490	30968	PHLDB2	pleckstrin homology like domain family B member 2 [Source:HGNC Symbol;Acc:HGNC:29573]	GO:0045180,GO:0031252,GO:0005829,GO:0045111,GO:0005886,GO:0045296,GO:0045184,GO:0000226,GO:0051895,GO:0051497,GO:1903690,GO:1904261,GO:0010717,GO:0010470,GO:0070507	basal cortex|cell leading edge|cytosol|intermediate filament cytoskeleton|plasma membrane|cadherin binding|establishment of protein localization|microtubule cytoskeleton organization|negative regulation of focal adhesion assembly|negative regulation of stress fiber assembly|negative regulation of wound healing, spreading of epidermal cells|positive regulation of basement membrane assembly involve…
ENSBGRG00000000255	1	61215434	61237684	22251	*	Exon (ENSBGRT00000000490/ENSBGRG00000000255, exon 2 of 19)	61183772	61303761	119990	1	ENSBGRT00000000490	31662	PHLDB2	pleckstrin homology like domain family B member 2 [Source:HGNC Symbol;Acc:HGNC:29573]	GO:0045180,GO:0031252,GO:0005829,GO:0045111,GO:0005886,GO:0045296,GO:0045184,GO:0000226,GO:0051895,GO:0051497,GO:1903690,GO:1904261,GO:0010717,GO:0010470,GO:0070507	basal cortex|cell leading edge|cytosol|intermediate filament cytoskeleton|plasma membrane|cadherin binding|establishment of protein localization|microtubule cytoskeleton organization|negative regulation of focal adhesion assembly|negative regulation of stress fiber assembly|negative regulation of wound healing, spreading of epidermal cells|positive regulation of basement membrane assembly involve…
ENSBGRG00000000255	1	61237783	61269700	31918	*	Exon (ENSBGRT00000000490/ENSBGRG00000000255, exon 3 of 19)	61183772	61303761	119990	1	ENSBGRT00000000490	54011	PHLDB2	pleckstrin homology like domain family B member 2 [Source:HGNC Symbol;Acc:HGNC:29573]	GO:0045180,GO:0031252,GO:0005829,GO:0045111,GO:0005886,GO:0045296,GO:0045184,GO:0000226,GO:0051895,GO:0051497,GO:1903690,GO:1904261,GO:0010717,GO:0010470,GO:0070507	basal cortex|cell leading edge|cytosol|intermediate filament cytoskeleton|plasma membrane|cadherin binding|establishment of protein localization|microtubule cytoskeleton organization|negative regulation of focal adhesion assembly|negative regulation of stress fiber assembly|negative regulation of wound healing, spreading of epidermal cells|positive regulation of basement membrane assembly involve…
ENSBGRG00000000256	2	128996532	128996831	300	*	Exon (ENSBGRT00000000402/ENSBGRG00000000256, exon 1 of 2)	128994411	128997579	3169	2	ENSBGRT00000000402	748	TTC30B		GO:0005929,GO:0030992,GO:0042073	cilium|intraciliary transport particle B|intraciliary transport
ENSBGRG00000000256	2	128994461	128996432	1972	*	Exon (ENSBGRT00000000402/ENSBGRG00000000256, exon 1 of 2)	128994411	128997579	3169	2	ENSBGRT00000000402	1147	TTC30B		GO:0005929,GO:0030992,GO:0042073	cilium|intraciliary transport particle B|intraciliary transport
ENSBGRG00000000257	1	158043073	158066460	23388	*	Exon (ENSBGRT00000000403/ENSBGRG00000000257, exon 1 of 6)	158043026	158068512	25487	1	ENSBGRT00000000403	47	Fam207a	family with sequence similarity 207 member A [Source:HGNC Symbol;Acc:HGNC:15811]
ENSBGRG00000000259	3	131101715	131102009	295	*	3' UTR	131100631	131102402	1772	1	ENSBGRT00000000405	1084	DUSP28	dual specificity phosphatase 28 [Source:HGNC Symbol;Acc:HGNC:33237]	GO:0016791,GO:0004725,GO:0008138,GO:0016311	phosphatase activity|protein tyrosine phosphatase activity|protein tyrosine/serine/threonine phosphatase activity|dephosphorylation
ENSBGRG00000000260	2	78785523	78785819	297	*	3' UTR	78784587	78853773	69187	2	ENSBGRT00000000411	67954	GPR39	LY6/PLAUR domain containing 1 [Source:HGNC Symbol;Acc:HGNC:28431]	GO:0016021,GO:0005886,GO:0004930,GO:0046872	integral component of membrane|plasma membrane|G protein-coupled receptor activity|metal ion binding
ENSBGRG00000000260	2	78784932	78785277	346	*	3' UTR	78784587	78853773	69187	2	ENSBGRT00000000411	68496	GPR39	LY6/PLAUR domain containing 1 [Source:HGNC Symbol;Acc:HGNC:28431]	GO:0016021,GO:0005886,GO:0004930,GO:0046872	integral component of membrane|plasma membrane|G protein-coupled receptor activity|metal ion binding
ENSBGRG00000000262	2	55408475	55413985	5511	*	Exon (ENSBGRT00000000419/ENSBGRG00000000262, exon 4 of 11)	55398420	55464947	66528	1	ENSBGRT00000000419	10055	BOLL	boule homolog, RNA binding protein [Source:HGNC Symbol;Acc:HGNC:14273]	GO:0005737,GO:0003730,GO:0008494,GO:0007281,GO:0051321,GO:0007275,GO:0045948,GO:0007283	cytoplasm|mRNA 3'-UTR binding|translation activator activity|germ cell development|meiotic cell cycle|multicellular organism development|positive regulation of translational initiation|spermatogenesis
ENSBGRG00000000263	3	63046408	63048280	1873	*	5' UTR	63046461	63110673	64213	1	ENSBGRT00000000463	0	ZNHIT6	zinc finger HIT-type containing 6 [Source:HGNC Symbol;Acc:HGNC:26089]	GO:0070062,GO:0005634,GO:0070761,GO:0051117,GO:0019899,GO:0042802,GO:0046872,GO:0001094,GO:0000492,GO:0000463,GO:0051259,GO:0048254	extracellular exosome|nucleus|pre-snoRNP complex|ATPase binding|enzyme binding|identical protein binding|metal ion binding|TFIID-class transcription factor complex binding|box C/D snoRNP assembly|maturation of LSU-rRNA from tricistronic rRNA transcript (SSU-rRNA, 5.8S rRNA, LSU-rRNA)|protein complex oligomerization|snoRNA localization
ENSBGRG00000000265	4	95665457	95708131	42675	*	5' UTR	95664567	95708279	43713	2	ENSBGRT00000000420	148	CCDC126	coiled-coil domain containing 126 [Source:HGNC Symbol;Acc:HGNC:22398]	GO:0005576	extracellular region
ENSBGRG00000000267	3	115656919	115657119	201	*	3' UTR	115639755	115657119	17365	1	ENSBGRT00000000436	17164	PPT1		GO:0030424,GO:0005829,GO:0005576,GO:0005794,GO:0005764,GO:0045121,GO:0005634,GO:0008021,GO:0008474,GO:0016290,GO:0007420,GO:0051186,GO:0051181,GO:0016042,GO:0007042,GO:0031579,GO:0043066,GO:0030308,GO:0043524,GO:0007399,GO:0006907,GO:0048549,GO:0048260,GO:0002084,GO:0015031,GO:0006898	axon|cytosol|extracellular region|Golgi apparatus|lysosome|membrane raft|nucleus|synaptic vesicle|palmitoyl-(protein) hydrolase activity|palmitoyl-CoA hydrolase activity|brain development|cofactor metabolic process|cofactor transport|lipid catabolic process|lysosomal lumen acidification|membrane raft organization|negative regulation of apoptotic process|negative regulation of cell growth|negative…	bom00062,bom04142	Fatty acid elongation|Lysosome
ENSBGRG00000000270	2	129080514	129080908	395	*	Exon (ENSBGRT00000000435/ENSBGRG00000000270, exon 2 of 2)	129080416	129082410	1995	2	ENSBGRT00000000435	1502	TTC30A		GO:0005929,GO:0030992,GO:0042073	cilium|intraciliary transport particle B|intraciliary transport
ENSBGRG00000000270	2	129081105	129081941	837	*	Exon (ENSBGRT00000000435/ENSBGRG00000000270, exon 2 of 2)	129080416	129082410	1995	2	ENSBGRT00000000435	469	TTC30A		GO:0005929,GO:0030992,GO:0042073	cilium|intraciliary transport particle B|intraciliary transport
ENSBGRG00000000275	2	32576613	32576762	150	*	3' UTR	32465134	32579212	114079	1	ENSBGRT00000000562	111479	SLC23A3		GO:0016021,GO:0022857	integral component of membrane|transmembrane transporter activity
ENSBGRG00000000276	4	64352112	64352259	148	*	Exon (ENSBGRT00000000443/ENSBGRG00000000276, exon 8 of 9)	64342546	64386941	44396	2	ENSBGRT00000000443	34682	HERPUD2	HERPUD family member 2 [Source:HGNC Symbol;Acc:HGNC:21915]	GO:0016021,GO:0006986,GO:0007283	integral component of membrane|response to unfolded protein|spermatogenesis
ENSBGRG00000000276	4	64386548	64386794	247	*	5' UTR	64342546	64386941	44396	2	ENSBGRT00000000443	147	HERPUD2	HERPUD family member 2 [Source:HGNC Symbol;Acc:HGNC:21915]	GO:0016021,GO:0006986,GO:0007283	integral component of membrane|response to unfolded protein|spermatogenesis
ENSBGRG00000000278	5	79445457	79445802	346	*	Exon (ENSBGRT00000000456/ENSBGRG00000000278, exon 1 of 5)	79445044	79445998	955	2	ENSBGRT00000000456	196	NA	NA	NA	NA	NA	NA
ENSBGRG00000000278	5	79438118	79438266	149	*	Exon (ENSBGRT00000000437/ENSBGRT00000000437, exon 1 of 2)	79445044	79445998	955	2	ENSBGRT00000000456	7732	NA	NA	NA	NA	NA	NA
ENSBGRG00000000278	5	79438465	79438663	199	*	Exon (ENSBGRT00000000437/ENSBGRT00000000437, exon 1 of 2)	79445044	79445998	955	2	ENSBGRT00000000456	7335	NA	NA	NA	NA	NA	NA
ENSBGRG00000000280	1	158276981	158277479	499	*	Exon (ENSBGRT00000000448/ENSBGRG00000000280, exon 5 of 12)	158237377	158319534	82158	1	ENSBGRT00000000448	39604	Adarb1	adenosine deaminase RNA specific B1 [Source:HGNC Symbol;Acc:HGNC:226]	GO:0005737,GO:0005829,GO:0005730,GO:0005654,GO:0005634,GO:0003726,GO:0003725,GO:0046872,GO:0042803,GO:0003723,GO:0008251,GO:0006382,GO:0016553,GO:0021610,GO:0021618,GO:0060384,GO:0061744,GO:0097049,GO:0016556,GO:0006397,GO:0035264,GO:0060415,GO:0030336,GO:0008285,GO:0044387,GO:0050884,GO:0007274,GO:0050685,GO:0045070,GO:0051726,GO:0006396,GO:0021965	cytoplasm|cytosol|nucleolus|nucleoplasm|nucleus|double-stranded RNA adenosine deaminase activity|double-stranded RNA binding|metal ion binding|protein homodimerization activity|RNA binding|tRNA-specific adenosine deaminase activity|adenosine to inosine editing|base conversion or substitution editing|facial nerve morphogenesis|hypoglossal nerve morphogenesis|innervation|motor behavior|motor neuron…
ENSBGRG00000000280	1	158318689	158318838	150	*	3' UTR	158237377	158319534	82158	1	ENSBGRT00000000448	81312	Adarb1	adenosine deaminase RNA specific B1 [Source:HGNC Symbol;Acc:HGNC:226]	GO:0005737,GO:0005829,GO:0005730,GO:0005654,GO:0005634,GO:0003726,GO:0003725,GO:0046872,GO:0042803,GO:0003723,GO:0008251,GO:0006382,GO:0016553,GO:0021610,GO:0021618,GO:0060384,GO:0061744,GO:0097049,GO:0016556,GO:0006397,GO:0035264,GO:0060415,GO:0030336,GO:0008285,GO:0044387,GO:0050884,GO:0007274,GO:0050685,GO:0045070,GO:0051726,GO:0006396,GO:0021965	cytoplasm|cytosol|nucleolus|nucleoplasm|nucleus|double-stranded RNA adenosine deaminase activity|double-stranded RNA binding|metal ion binding|protein homodimerization activity|RNA binding|tRNA-specific adenosine deaminase activity|adenosine to inosine editing|base conversion or substitution editing|facial nerve morphogenesis|hypoglossal nerve morphogenesis|innervation|motor behavior|motor neuron…
ENSBGRG00000000280	1	158272844	158276882	4039	*	Exon (ENSBGRT00000000448/ENSBGRG00000000280, exon 3 of 12)	158237377	158319534	82158	1	ENSBGRT00000000448	35467	Adarb1	adenosine deaminase RNA specific B1 [Source:HGNC Symbol;Acc:HGNC:226]	GO:0005737,GO:0005829,GO:0005730,GO:0005654,GO:0005634,GO:0003726,GO:0003725,GO:0046872,GO:0042803,GO:0003723,GO:0008251,GO:0006382,GO:0016553,GO:0021610,GO:0021618,GO:0060384,GO:0061744,GO:0097049,GO:0016556,GO:0006397,GO:0035264,GO:0060415,GO:0030336,GO:0008285,GO:0044387,GO:0050884,GO:0007274,GO:0050685,GO:0045070,GO:0051726,GO:0006396,GO:0021965	cytoplasm|cytosol|nucleolus|nucleoplasm|nucleus|double-stranded RNA adenosine deaminase activity|double-stranded RNA binding|metal ion binding|protein homodimerization activity|RNA binding|tRNA-specific adenosine deaminase activity|adenosine to inosine editing|base conversion or substitution editing|facial nerve morphogenesis|hypoglossal nerve morphogenesis|innervation|motor behavior|motor neuron…
ENSBGRG00000000283	2	4924134	4926408	2275	*	Exon (ENSBGRT00000000474/ENSBGRG00000000283, exon 10 of 15)	4920477	4954729	34253	2	ENSBGRT00000000474	28321	HP1BP3	heterochromatin protein 1 binding protein 3 [Source:HGNC Symbol;Acc:HGNC:24973]	GO:0005694,GO:0016607,GO:0000786,GO:0005634,GO:0003677,GO:0031491,GO:0071456,GO:0070828,GO:0006334,GO:0042127,GO:0097298,GO:0006355	chromosome|nuclear speck|nucleosome|nucleus|DNA binding|nucleosome binding|cellular response to hypoxia|heterochromatin organization|nucleosome assembly|regulation of cell proliferation|regulation of nucleus size|regulation of transcription, DNA-templated
ENSBGRG00000000283	2	4943667	4946613	2947	*	Exon (ENSBGRT00000000474/ENSBGRG00000000283, exon 5 of 15)	4920477	4954729	34253	2	ENSBGRT00000000474	8116	HP1BP3	heterochromatin protein 1 binding protein 3 [Source:HGNC Symbol;Acc:HGNC:24973]	GO:0005694,GO:0016607,GO:0000786,GO:0005634,GO:0003677,GO:0031491,GO:0071456,GO:0070828,GO:0006334,GO:0042127,GO:0097298,GO:0006355	chromosome|nuclear speck|nucleosome|nucleus|DNA binding|nucleosome binding|cellular response to hypoxia|heterochromatin organization|nucleosome assembly|regulation of cell proliferation|regulation of nucleus size|regulation of transcription, DNA-templated
ENSBGRG00000000283	2	4949697	4954032	4336	*	Exon (ENSBGRT00000000474/ENSBGRG00000000283, exon 2 of 15)	4920477	4954729	34253	2	ENSBGRT00000000474	697	HP1BP3	heterochromatin protein 1 binding protein 3 [Source:HGNC Symbol;Acc:HGNC:24973]	GO:0005694,GO:0016607,GO:0000786,GO:0005634,GO:0003677,GO:0031491,GO:0071456,GO:0070828,GO:0006334,GO:0042127,GO:0097298,GO:0006355	chromosome|nuclear speck|nucleosome|nucleus|DNA binding|nucleosome binding|cellular response to hypoxia|heterochromatin organization|nucleosome assembly|regulation of cell proliferation|regulation of nucleus size|regulation of transcription, DNA-templated
ENSBGRG00000000284	5	3996491	3996679	189	*	Exon (ENSBGRT00000000458/ENSBGRG00000000284, exon 10 of 11)	3675640	3996679	321040	1	ENSBGRT00000000458	320851	ETV6	ETS variant transcription factor 6 [Source:HGNC Symbol;Acc:HGNC:3495]	GO:0005634,GO:0000981,GO:0043565,GO:0030154,GO:0071425,GO:0006357	nucleus|DNA-binding transcription factor activity, RNA polymerase II-specific|sequence-specific DNA binding|cell differentiation|hematopoietic stem cell proliferation|regulation of transcription by RNA polymerase II	bom05202	Transcriptional misregulation in cancer
ENSBGRG00000000284	5	3969101	3970685	1585	*	Exon (ENSBGRT00000000458/ENSBGRG00000000284, exon 5 of 11)	3675640	3996679	321040	1	ENSBGRT00000000458	293461	ETV6	ETS variant transcription factor 6 [Source:HGNC Symbol;Acc:HGNC:3495]	GO:0005634,GO:0000981,GO:0043565,GO:0030154,GO:0071425,GO:0006357	nucleus|DNA-binding transcription factor activity, RNA polymerase II-specific|sequence-specific DNA binding|cell differentiation|hematopoietic stem cell proliferation|regulation of transcription by RNA polymerase II	bom05202	Transcriptional misregulation in cancer
ENSBGRG00000000285	3	20776067	20776416	350	*	Exon (ENSBGRT00000000459/ENSBGRG00000000285, exon 6 of 6)	20768495	20779899	11405	1	ENSBGRT00000000459	7572	CIART	circadian associated repressor of transcription [Source:HGNC Symbol;Acc:HGNC:25200]	GO:0005634,GO:0016605,GO:0070888,GO:0000980,GO:0032922,GO:0045475,GO:0045892	nucleus|PML body|E-box binding|RNA polymerase II distal enhancer sequence-specific DNA binding|circadian regulation of gene expression|locomotor rhythm|negative regulation of transcription, DNA-templated
ENSBGRG00000000285	3	20774113	20774805	693	*	Exon (ENSBGRT00000000459/ENSBGRG00000000285, exon 3 of 6)	20768495	20779899	11405	1	ENSBGRT00000000459	5618	CIART	circadian associated repressor of transcription [Source:HGNC Symbol;Acc:HGNC:25200]	GO:0005634,GO:0016605,GO:0070888,GO:0000980,GO:0032922,GO:0045475,GO:0045892	nucleus|PML body|E-box binding|RNA polymerase II distal enhancer sequence-specific DNA binding|circadian regulation of gene expression|locomotor rhythm|negative regulation of transcription, DNA-templated
ENSBGRG00000000286	1	137481821	137483142	1322	*	Exon (ENSBGRT00000000536/ENSBGRG00000000286, exon 12 of 13)	137481771	137550461	68691	2	ENSBGRT00000000536	67319	TRPC1	transient receptor potential cation channel subfamily C member 1 [Source:HGNC Symbol;Acc:HGNC:12333]	GO:0034703,GO:0005887,GO:0005886,GO:0043235,GO:0005262,GO:0005261,GO:0070679,GO:0044325,GO:0015279,GO:0070588,GO:0006816,GO:0006828,GO:0042438,GO:0051281,GO:1903779,GO:0051480,GO:0051592	cation channel complex|integral component of plasma membrane|plasma membrane|receptor complex|calcium channel activity|cation channel activity|inositol 1,4,5 trisphosphate binding|ion channel binding|store-operated calcium channel activity|calcium ion transmembrane transport|calcium ion transport|manganese ion transport|melanin biosynthetic process|positive regulation of release of sequestered ca…	bom04360,bom04724,bom04726,bom04929,bom04972	Axon guidance|Glutamatergic synapse|Serotonergic synapse|GnRH secretion|Pancreatic secretion
ENSBGRG00000000294	3	96868992	96883797	14806	*	3' UTR	96366374	96883896	517523	1	ENSBGRT00000000477	502618	Dab1	DAB adaptor protein 1 [Source:HGNC Symbol;Acc:HGNC:2661]	GO:0045177,GO:0005903,GO:0005829,GO:0043231,GO:0016020,GO:0043005,GO:0043025,GO:0048471,GO:0014069,GO:0043548,GO:0007628,GO:0007420,GO:0021813,GO:0021589,GO:0021987,GO:0021799,GO:0016358,GO:0051645,GO:0097477,GO:0007494,GO:0048712,GO:0050771,GO:0007162,GO:0046426,GO:0001764,GO:0045666,GO:0045860,GO:0021942,GO:0042493,GO:0007264,GO:0021517	apical part of cell|brush border|cytosol|intracellular membrane-bounded organelle|membrane|neuron projection|neuronal cell body|perinuclear region of cytoplasm|postsynaptic density|phosphatidylinositol 3-kinase binding|adult walking behavior|brain development|cell-cell adhesion involved in neuronal-glial interactions involved in cerebral cortex radial glia guided migration|cerebellum structural o…	bom05017	Spinocerebellar ataxia
ENSBGRG00000000294	3	96862717	96862915	199	*	Exon (ENSBGRT00000000477/ENSBGRG00000000294, exon 14 of 16)	96366374	96883896	517523	1	ENSBGRT00000000477	496343	Dab1	DAB adaptor protein 1 [Source:HGNC Symbol;Acc:HGNC:2661]	GO:0045177,GO:0005903,GO:0005829,GO:0043231,GO:0016020,GO:0043005,GO:0043025,GO:0048471,GO:0014069,GO:0043548,GO:0007628,GO:0007420,GO:0021813,GO:0021589,GO:0021987,GO:0021799,GO:0016358,GO:0051645,GO:0097477,GO:0007494,GO:0048712,GO:0050771,GO:0007162,GO:0046426,GO:0001764,GO:0045666,GO:0045860,GO:0021942,GO:0042493,GO:0007264,GO:0021517	apical part of cell|brush border|cytosol|intracellular membrane-bounded organelle|membrane|neuron projection|neuronal cell body|perinuclear region of cytoplasm|postsynaptic density|phosphatidylinositol 3-kinase binding|adult walking behavior|brain development|cell-cell adhesion involved in neuronal-glial interactions involved in cerebral cortex radial glia guided migration|cerebellum structural o…	bom05017	Spinocerebellar ataxia
ENSBGRG00000000294	3	96794183	96803796	9614	*	Exon (ENSBGRT00000000477/ENSBGRG00000000294, exon 6 of 16)	96366374	96883896	517523	1	ENSBGRT00000000477	427809	Dab1	DAB adaptor protein 1 [Source:HGNC Symbol;Acc:HGNC:2661]	GO:0045177,GO:0005903,GO:0005829,GO:0043231,GO:0016020,GO:0043005,GO:0043025,GO:0048471,GO:0014069,GO:0043548,GO:0007628,GO:0007420,GO:0021813,GO:0021589,GO:0021987,GO:0021799,GO:0016358,GO:0051645,GO:0097477,GO:0007494,GO:0048712,GO:0050771,GO:0007162,GO:0046426,GO:0001764,GO:0045666,GO:0045860,GO:0021942,GO:0042493,GO:0007264,GO:0021517	apical part of cell|brush border|cytosol|intracellular membrane-bounded organelle|membrane|neuron projection|neuronal cell body|perinuclear region of cytoplasm|postsynaptic density|phosphatidylinositol 3-kinase binding|adult walking behavior|brain development|cell-cell adhesion involved in neuronal-glial interactions involved in cerebral cortex radial glia guided migration|cerebellum structural o…	bom05017	Spinocerebellar ataxia
ENSBGRG00000000297	5	116038792	116039186	395	*	Exon (ENSBGRT00000000462/ENSBGRG00000000297, exon 7 of 8)	116036499	116085358	48860	2	ENSBGRT00000000462	46172	DCP1B	decapping mRNA 1B [Source:HGNC Symbol;Acc:HGNC:24451]	GO:0005634,GO:0000932,GO:0008047,GO:0016787,GO:0003729,GO:0000290,GO:0031087,GO:0000184	nucleus|P-body|enzyme activator activity|hydrolase activity|mRNA binding|deadenylation-dependent decapping of nuclear-transcribed mRNA|deadenylation-independent decapping of nuclear-transcribed mRNA|nuclear-transcribed mRNA catabolic process, nonsense-mediated decay	bom03018	RNA degradation
ENSBGRG00000000299	4	95816032	95818903	2872	*	Exon (ENSBGRT00000000485/ENSBGRG00000000299, exon 4 of 7)	95800566	95819381	18816	1	ENSBGRT00000000485	15466	TRA2A	transformer 2 alpha homolog [Source:HGNC Symbol;Acc:HGNC:16645]	GO:0043231,GO:0005730,GO:0005634,GO:1990904,GO:0003723,GO:0000398,GO:0048026	intracellular membrane-bounded organelle|nucleolus|nucleus|ribonucleoprotein complex|RNA binding|mRNA splicing, via spliceosome|positive regulation of mRNA splicing, via spliceosome	bom03040	Spliceosome
ENSBGRG00000000300	5	75436265	75438559	2295	*	Exon (ENSBGRT00000000476/ENSBGRG00000000300, exon 4 of 6)	75436216	75443218	7003	2	ENSBGRT00000000476	4659	ZNF641	zinc finger protein 641 [Source:HGNC Symbol;Acc:HGNC:31834]	GO:0005829,GO:0005654,GO:0003677,GO:0000981,GO:0046872	cytosol|nucleoplasm|DNA binding|DNA-binding transcription factor activity, RNA polymerase II-specific|metal ion binding	bom05168	Herpes simplex virus 1 infection
ENSBGRG00000000301	4	17212778	17224238	11461	*	Exon (ENSBGRT00000000720/ENSBGRG00000000301, exon 2 of 19)	17132793	17304101	171309	1	ENSBGRT00000000720	79985	BRAF	B-Raf proto-oncogene, serine/threonine kinase [Source:HGNC Symbol;Acc:HGNC:1097]	GO:0044297,GO:0005829,GO:0005739,GO:0043005,GO:0005634,GO:0005886,GO:0005524,GO:0005509,GO:0042802,GO:0004674,GO:0043369,GO:0043367,GO:0071277,GO:0035690,GO:0090150,GO:0060324,GO:0060323,GO:0060291,GO:0000165,GO:0002318,GO:2000352,GO:0010764,GO:0043524,GO:2000301,GO:0048680,GO:0050772,GO:0070374,GO:0010628,GO:0010828,GO:0033138,GO:0051496,GO:1900026,GO:0042127,GO:0045580,GO:0035019,GO:0050852,GO:…	cell body|cytosol|mitochondrion|neuron projection|nucleus|plasma membrane|ATP binding|calcium ion binding|identical protein binding|protein serine/threonine kinase activity|CD4-positive or CD8-positive, alpha-beta T cell lineage commitment|CD4-positive, alpha-beta T cell differentiation|cellular response to calcium ion|cellular response to drug|establishment of protein localization to membrane|fa…	bom01521,bom01522,bom04010,bom04012,bom04015,bom04024,bom04062,bom04068,bom04150,bom04270,bom04510,bom04650,bom04720,bom04722,bom04726,bom04730,bom04810,bom04910,bom04914,bom04928,bom04934,bom05010,bom05022,bom05034,bom05160,bom05161,bom05200,bom05205,bom05210,bom05211,bom05212,bom05213,bom05214,bom05215,bom05216,bom05218,bom05219,bom05220,bom05221,bom05223,bom05224,bom05225,bom05226	EGFR tyrosine kinase inhibitor resistance|Endocrine resistance|MAPK signaling pathway|ErbB signaling pathway|Rap1 signaling pathway|cAMP signaling pathway|Chemokine signaling pathway|FoxO signaling pathway|mTOR signaling pathway|Vascular smooth muscle contraction|Focal adhesion|Natural killer cell mediated cytotoxicity|Long-term potentiation|Neurotrophin signaling pathway|Serotonergic synapse|Lon…
ENSBGRG00000000304	5	47354846	47371925	17080	*	Exon (ENSBGRT00000000492/ENSBGRG00000000304, exon 1 of 11)	47319134	47371925	52792	2	ENSBGRT00000000492	0	Sarnp		GO:0036464,GO:0016607,GO:0000346,GO:0003677,GO:0003723,GO:0006406,GO:0006417	cytoplasmic ribonucleoprotein granule|nuclear speck|transcription export complex|DNA binding|RNA binding|mRNA export from nucleus|regulation of translation
ENSBGRG00000000305	2	79012193	79012342	150	*	Exon (ENSBGRT00000000692/ENSBGRG00000000305, exon 11 of 16)	78858680	79699392	840713	2	ENSBGRT00000000692	687050	NCKAP5	NCK associated protein 5 [Source:HGNC Symbol;Acc:HGNC:29847]	GO:0035371,GO:0001578,GO:0007019	microtubule plus-end|microtubule bundle formation|microtubule depolymerization
ENSBGRG00000000305	2	79011147	79011595	449	*	Exon (ENSBGRT00000000692/ENSBGRG00000000305, exon 11 of 16)	78858680	79699392	840713	2	ENSBGRT00000000692	687797	NCKAP5	NCK associated protein 5 [Source:HGNC Symbol;Acc:HGNC:29847]	GO:0035371,GO:0001578,GO:0007019	microtubule plus-end|microtubule bundle formation|microtubule depolymerization
ENSBGRG00000000307	7	73279908	73280055	148	*	Exon (ENSBGRT00000000482/ENSBGRG00000000307, exon 2 of 2)	73250565	73280055	29491	1	ENSBGRT00000000482	29343	KLF9	Kruppel like factor 9 [Source:HGNC Symbol;Acc:HGNC:1123]	GO:0005634,GO:0003677,GO:0000981,GO:0046872,GO:0071387,GO:0010839,GO:0006357,GO:0048511	nucleus|DNA binding|DNA-binding transcription factor activity, RNA polymerase II-specific|metal ion binding|cellular response to cortisol stimulus|negative regulation of keratinocyte proliferation|regulation of transcription by RNA polymerase II|rhythmic process
ENSBGRG00000000307	7	73250614	73250859	246	*	Exon (ENSBGRT00000000482/ENSBGRG00000000307, exon 1 of 2)	73250565	73280055	29491	1	ENSBGRT00000000482	49	KLF9	Kruppel like factor 9 [Source:HGNC Symbol;Acc:HGNC:1123]	GO:0005634,GO:0003677,GO:0000981,GO:0046872,GO:0071387,GO:0010839,GO:0006357,GO:0048511	nucleus|DNA binding|DNA-binding transcription factor activity, RNA polymerase II-specific|metal ion binding|cellular response to cortisol stimulus|negative regulation of keratinocyte proliferation|regulation of transcription by RNA polymerase II|rhythmic process
ENSBGRG00000000309	5	79452361	79453001	641	*	Exon (ENSBGRT00000000483/ENSBGRG00000000309, exon 1 of 2)	79451385	79453789	2405	2	ENSBGRT00000000483	788	FIGNL2	fidgetin like 2 [Source:HGNC Symbol;Acc:HGNC:13287]	GO:0005524,GO:0016887,GO:0008568,GO:0031122,GO:0010569	ATP binding|ATPase activity|microtubule-severing ATPase activity|cytoplasmic microtubule organization|regulation of double-strand break repair via homologous recombination
ENSBGRG00000000310	1	90282221	90282570	350	*	Exon (ENSBGRT00000000872/ENSBGRG00000000310, exon 18 of 18)	90282171	90294678	12508	2	ENSBGRT00000000872	12108	VWA5B2	von Willebrand factor A domain containing 5B2 [Source:HGNC Symbol;Acc:HGNC:25144]
ENSBGRG00000000315	3	131126260	131126457	198	*	Exon (ENSBGRT00000000461/ENSBGRT00000000461, exon 1 of 2)	131127391	131141166	13776	1	ENSBGRT00000000629	-934	Capn10	calpain 10 [Source:HGNC Symbol;Acc:HGNC:1477]	GO:0005938,GO:0005737,GO:0005856,GO:0005829,GO:0043231,GO:0005743,GO:0005758,GO:0005759,GO:0005741,GO:0005739,GO:0005634,GO:0005886,GO:0004198,GO:0008092,GO:0000149,GO:0031532,GO:0007568,GO:0000422,GO:0032869,GO:0007005,GO:0043065,GO:0046326,GO:0032024,GO:0032388,GO:2000676,GO:0006508,GO:0031667,GO:0097050	cell cortex|cytoplasm|cytoskeleton|cytosol|intracellular membrane-bounded organelle|mitochondrial inner membrane|mitochondrial intermembrane space|mitochondrial matrix|mitochondrial outer membrane|mitochondrion|nucleus|plasma membrane|calcium-dependent cysteine-type endopeptidase activity|cytoskeletal protein binding|SNARE binding|actin cytoskeleton reorganization|aging|autophagy of mitochondrion…
ENSBGRG00000000315	3	131124316	131124464	149	*	Exon (ENSBGRT00000000461/ENSBGRT00000000461, exon 2 of 2)	131127391	131141166	13776	1	ENSBGRT00000000629	-2927	Capn10	calpain 10 [Source:HGNC Symbol;Acc:HGNC:1477]	GO:0005938,GO:0005737,GO:0005856,GO:0005829,GO:0043231,GO:0005743,GO:0005758,GO:0005759,GO:0005741,GO:0005739,GO:0005634,GO:0005886,GO:0004198,GO:0008092,GO:0000149,GO:0031532,GO:0007568,GO:0000422,GO:0032869,GO:0007005,GO:0043065,GO:0046326,GO:0032024,GO:0032388,GO:2000676,GO:0006508,GO:0031667,GO:0097050	cell cortex|cytoplasm|cytoskeleton|cytosol|intracellular membrane-bounded organelle|mitochondrial inner membrane|mitochondrial intermembrane space|mitochondrial matrix|mitochondrial outer membrane|mitochondrion|nucleus|plasma membrane|calcium-dependent cysteine-type endopeptidase activity|cytoskeletal protein binding|SNARE binding|actin cytoskeleton reorganization|aging|autophagy of mitochondrion…
ENSBGRG00000000315	3	131125005	131126014	1010	*	Exon (ENSBGRT00000000461/ENSBGRT00000000461, exon 1 of 2)	131127391	131141166	13776	1	ENSBGRT00000000629	-1377	Capn10	calpain 10 [Source:HGNC Symbol;Acc:HGNC:1477]	GO:0005938,GO:0005737,GO:0005856,GO:0005829,GO:0043231,GO:0005743,GO:0005758,GO:0005759,GO:0005741,GO:0005739,GO:0005634,GO:0005886,GO:0004198,GO:0008092,GO:0000149,GO:0031532,GO:0007568,GO:0000422,GO:0032869,GO:0007005,GO:0043065,GO:0046326,GO:0032024,GO:0032388,GO:2000676,GO:0006508,GO:0031667,GO:0097050	cell cortex|cytoplasm|cytoskeleton|cytosol|intracellular membrane-bounded organelle|mitochondrial inner membrane|mitochondrial intermembrane space|mitochondrial matrix|mitochondrial outer membrane|mitochondrion|nucleus|plasma membrane|calcium-dependent cysteine-type endopeptidase activity|cytoskeletal protein binding|SNARE binding|actin cytoskeleton reorganization|aging|autophagy of mitochondrion…
ENSBGRG00000000321	3	53661877	53665009	3133	*	Exon (ENSBGRT00000000518/ENSBGRG00000000321, exon 22 of 24)	53573498	53665158	91661	1	ENSBGRT00000000518	88379	ARHGAP29	Rho GTPase activating protein 29 [Source:HGNC Symbol;Acc:HGNC:30207]	GO:0005737,GO:0032991,GO:0005096,GO:0046872,GO:0030165,GO:0035556	cytoplasm|protein-containing complex|GTPase activator activity|metal ion binding|PDZ domain binding|intracellular signal transduction
ENSBGRG00000000321	3	53653242	53661400	8159	*	Exon (ENSBGRT00000000518/ENSBGRG00000000321, exon 19 of 24)	53573498	53665158	91661	1	ENSBGRT00000000518	79744	ARHGAP29	Rho GTPase activating protein 29 [Source:HGNC Symbol;Acc:HGNC:30207]	GO:0005737,GO:0032991,GO:0005096,GO:0046872,GO:0030165,GO:0035556	cytoplasm|protein-containing complex|GTPase activator activity|metal ion binding|PDZ domain binding|intracellular signal transduction
ENSBGRG00000000324	5	47374807	47375046	240	*	3' UTR	47373411	47375237	1827	1	ENSBGRT00000000529	1396	ORMDL2	ORMDL sphingolipid biosynthesis regulator 2 [Source:HGNC Symbol;Acc:HGNC:16037]	GO:0005783,GO:0016021,GO:0035339,GO:0090156,GO:0006672,GO:1900060	endoplasmic reticulum|integral component of membrane|SPOTS complex|cellular sphingolipid homeostasis|ceramide metabolic process|negative regulation of ceramide biosynthetic process
ENSBGRG00000000326	1	158364020	158364669	650	*	3' UTR	158363670	158379487	15818	2	ENSBGRT00000000568	14818	POFUT2	protein O-fucosyltransferase 2 [Source:HGNC Symbol;Acc:HGNC:14683]	GO:0005783,GO:0005794,GO:0046922,GO:0006004,GO:0036066	endoplasmic reticulum|Golgi apparatus|peptide-O-fucosyltransferase activity|fucose metabolic process|protein O-linked fucosylation
ENSBGRG00000000331	1	80611651	80611800	150	*	3' UTR	80549841	80625731	75891	2	ENSBGRT00000000528	13931	PLAAT1	phospholipase A and acyltransferase 1 [Source:HGNC Symbol;Acc:HGNC:14922]
ENSBGRG00000000335	5	4219095	4219295	201	*	Exon (ENSBGRT00000000567/ENSBGRG00000000335, exon 2 of 3)	4210386	4226428	16043	1	ENSBGRT00000000567	8709	BCL2L14	BCL2 like 14 [Source:HGNC Symbol;Acc:HGNC:16657]	GO:0005737,GO:0006915,GO:0042981	cytoplasm|apoptotic process|regulation of apoptotic process
ENSBGRG00000000342	5	47380833	47381715	883	*	5' UTR	47376199	47381715	5517	2	ENSBGRT00000000553	0	DNAJC14		GO:0005789,GO:0016021,GO:0015031,GO:0016032	endoplasmic reticulum membrane|integral component of membrane|protein transport|viral process
ENSBGRG00000000345	4	64595643	64608086	12444	*	5' UTR	64590998	64608421	17424	1	ENSBGRT00000000550	4645	Septin7		GO:0005930,GO:0032154,GO:0000777,GO:0098978,GO:0016020,GO:0015630,GO:0030496,GO:0031514,GO:0031105,GO:0032160,GO:0005940,GO:0005819,GO:0005525,GO:0003924,GO:0032947,GO:0030154,GO:0060271,GO:0000281,GO:0099173,GO:0016476,GO:0000921,GO:0007283	axoneme|cleavage furrow|condensed chromosome kinetochore|glutamatergic synapse|membrane|microtubule cytoskeleton|midbody|motile cilium|septin complex|septin filament array|septin ring|spindle|GTP binding|GTPase activity|protein-containing complex scaffold activity|cell differentiation|cilium assembly|mitotic cytokinesis|postsynapse organization|regulation of embryonic cell shape|septin ring assem…
ENSBGRG00000000351	4	64906835	64910358	3524	*	Exon (ENSBGRT00000000577/ENSBGRG00000000351, exon 7 of 8)	64767578	64910849	143272	1	ENSBGRT00000000577	139257	EEPD1	endonuclease/exonuclease/phosphatase family domain containing 1 [Source:HGNC Symbol;Acc:HGNC:22223]	GO:0003677,GO:0006281	DNA binding|DNA repair
ENSBGRG00000000351	4	64910456	64910702	247	*	3' UTR	64767578	64910849	143272	1	ENSBGRT00000000577	142878	EEPD1	endonuclease/exonuclease/phosphatase family domain containing 1 [Source:HGNC Symbol;Acc:HGNC:22223]	GO:0003677,GO:0006281	DNA binding|DNA repair
ENSBGRG00000000351	4	64767676	64767873	198	*	5' UTR	64767578	64910849	143272	1	ENSBGRT00000000577	98	EEPD1	endonuclease/exonuclease/phosphatase family domain containing 1 [Source:HGNC Symbol;Acc:HGNC:22223]	GO:0003677,GO:0006281	DNA binding|DNA repair
ENSBGRG00000000352	4	96004526	96004824	299	*	3' UTR	95852837	96005322	152486	1	ENSBGRT00000000590	151689	IGF2BP3	insulin like growth factor 2 mRNA binding protein 3 [Source:HGNC Symbol;Acc:HGNC:28868]	GO:0005737,GO:0005829,GO:0005634,GO:0003730,GO:0048027,GO:0003723,GO:0045182,GO:0009653,GO:0051028,GO:0017148,GO:0042035,GO:0043488,GO:0006412	cytoplasm|cytosol|nucleus|mRNA 3'-UTR binding|mRNA 5'-UTR binding|RNA binding|translation regulator activity|anatomical structure morphogenesis|mRNA transport|negative regulation of translation|regulation of cytokine biosynthetic process|regulation of mRNA stability|translation
ENSBGRG00000000354	3	37448070	37448218	149	*	5' UTR	37442719	37449059	6341	2	ENSBGRT00000000574	841	SLC25A24		GO:0016021,GO:0005743,GO:0005347,GO:0005509,GO:0071277,GO:0034599,GO:0006839,GO:0010941	integral component of membrane|mitochondrial inner membrane|ATP transmembrane transporter activity|calcium ion binding|cellular response to calcium ion|cellular response to oxidative stress|mitochondrial transport|regulation of cell death
ENSBGRG00000000358	5	110716144	110716970	827	*	3' UTR	110715997	110722194	6198	2	ENSBGRT00000000586	5224
ENSBGRG00000000360	3	20807483	20811344	3862	*	5' UTR	20807333	20813520	6188	1	ENSBGRT00000000628	150	PRPF3	pre-mRNA processing factor 3 [Source:HGNC Symbol;Acc:HGNC:17348]	GO:0015030,GO:0005829,GO:0016607,GO:0005654,GO:0005634,GO:0005681,GO:0071005,GO:0046540,GO:0042802,GO:0003723,GO:0006397,GO:0000398,GO:0008380,GO:0000375,GO:0000244	Cajal body|cytosol|nuclear speck|nucleoplasm|nucleus|spliceosomal complex|U2-type precatalytic spliceosome|U4/U6 x U5 tri-snRNP complex|identical protein binding|RNA binding|mRNA processing|mRNA splicing, via spliceosome|RNA splicing|RNA splicing, via transesterification reactions|spliceosomal tri-snRNP complex assembly	bom03040	Spliceosome
ENSBGRG00000000360	3	20830068	20830218	151	*	3' UTR	20807333	20830767	23435	1	ENSBGRT00000000587	22735	PRPF3	pre-mRNA processing factor 3 [Source:HGNC Symbol;Acc:HGNC:17348]	GO:0015030,GO:0005829,GO:0016607,GO:0005654,GO:0005634,GO:0005681,GO:0071005,GO:0046540,GO:0042802,GO:0003723,GO:0006397,GO:0000398,GO:0008380,GO:0000375,GO:0000244	Cajal body|cytosol|nuclear speck|nucleoplasm|nucleus|spliceosomal complex|U2-type precatalytic spliceosome|U4/U6 x U5 tri-snRNP complex|identical protein binding|RNA binding|mRNA processing|mRNA splicing, via spliceosome|RNA splicing|RNA splicing, via transesterification reactions|spliceosomal tri-snRNP complex assembly	bom03040	Spliceosome
ENSBGRG00000000360	3	20823532	20829619	6088	*	3' UTR	20807333	20828599	21267	1	ENSBGRT00000000601	16199	PRPF3	pre-mRNA processing factor 3 [Source:HGNC Symbol;Acc:HGNC:17348]	GO:0015030,GO:0005829,GO:0016607,GO:0005654,GO:0005634,GO:0005681,GO:0071005,GO:0046540,GO:0042802,GO:0003723,GO:0006397,GO:0000398,GO:0008380,GO:0000375,GO:0000244	Cajal body|cytosol|nuclear speck|nucleoplasm|nucleus|spliceosomal complex|U2-type precatalytic spliceosome|U4/U6 x U5 tri-snRNP complex|identical protein binding|RNA binding|mRNA processing|mRNA splicing, via spliceosome|RNA splicing|RNA splicing, via transesterification reactions|spliceosomal tri-snRNP complex assembly	bom03040	Spliceosome
ENSBGRG00000000362	5	47388283	47388433	151	*	3' UTR	47383246	47389403	6158	1	ENSBGRT00000000588	5037	tmem198		GO:0031410,GO:0016021,GO:0005886,GO:0012506,GO:0007275,GO:0016055	cytoplasmic vesicle|integral component of membrane|plasma membrane|vesicle membrane|multicellular organism development|Wnt signaling pathway
ENSBGRG00000000366	5	124587951	124588151	201	*	5' UTR	124587851	124600208	12358	1	ENSBGRT00000000608	100	Fam118a	family with sequence similarity 118 member A [Source:HGNC Symbol;Acc:HGNC:1313]	GO:0016021,GO:0042802	integral component of membrane|identical protein binding
ENSBGRG00000000370	8	21577964	21580098	2135	*	Exon (ENSBGRT00000000605/ENSBGRG00000000370, exon 4 of 6)	21574434	21581950	7517	1	ENSBGRT00000000605	3530	SMIM24		GO:0016021	integral component of membrane
ENSBGRG00000000370	8	21586556	21586705	150	*	Exon (ENSBGRT00000000624/ENSBGRT00000000624, exon 2 of 2)	21574986	21581950	6965	1	ENSBGRT00000000616	11570	SMIM24		GO:0016021	integral component of membrane
ENSBGRG00000000372	7	53002520	53002765	246	*	3' UTR	52980602	53092148	111547	2	ENSBGRT00000000603	89383	ALG2	ALG2 alpha-1,3/1,6-mannosyltransferase [Source:HGNC Symbol;Acc:HGNC:23159]	GO:0015629,GO:0005737,GO:0005829,GO:0005789,GO:0016021,GO:0016020,GO:0005634,GO:0048471,GO:0000033,GO:0048306,GO:0004378,GO:0102704,GO:0046982,GO:0047485,GO:0006488,GO:0006490,GO:0033577,GO:0051592	actin cytoskeleton|cytoplasm|cytosol|endoplasmic reticulum membrane|integral component of membrane|membrane|nucleus|perinuclear region of cytoplasm|alpha-1,3-mannosyltransferase activity|calcium-dependent protein binding|GDP-Man:Man1GlcNAc2-PP-Dol alpha-1,3-mannosyltransferase activity|GDP-Man:Man2GlcNAc2-PP-dolichol alpha-1,6-mannosyltransferase activity|protein heterodimerization activity|prote…	bom00510,bom00513	N-Glycan biosynthesis|Various types of N-glycan biosynthesis
ENSBGRG00000000372	7	52974467	52980856	6390	*	Exon (ENSBGRT00000037752/ENSBGRG00000020338, exon 4 of 9)	52980602	53092148	111547	2	ENSBGRT00000000603	111292	ALG2	ALG2 alpha-1,3/1,6-mannosyltransferase [Source:HGNC Symbol;Acc:HGNC:23159]	GO:0015629,GO:0005737,GO:0005829,GO:0005789,GO:0016021,GO:0016020,GO:0005634,GO:0048471,GO:0000033,GO:0048306,GO:0004378,GO:0102704,GO:0046982,GO:0047485,GO:0006488,GO:0006490,GO:0033577,GO:0051592	actin cytoskeleton|cytoplasm|cytosol|endoplasmic reticulum membrane|integral component of membrane|membrane|nucleus|perinuclear region of cytoplasm|alpha-1,3-mannosyltransferase activity|calcium-dependent protein binding|GDP-Man:Man1GlcNAc2-PP-Dol alpha-1,3-mannosyltransferase activity|GDP-Man:Man2GlcNAc2-PP-dolichol alpha-1,6-mannosyltransferase activity|protein heterodimerization activity|prote…	bom00510,bom00513	N-Glycan biosynthesis|Various types of N-glycan biosynthesis
ENSBGRG00000000372	7	53088444	53089225	782	*	Exon (ENSBGRT00000000603/ENSBGRG00000000372, exon 2 of 3)	52980602	53092148	111547	2	ENSBGRT00000000603	2923	ALG2	ALG2 alpha-1,3/1,6-mannosyltransferase [Source:HGNC Symbol;Acc:HGNC:23159]	GO:0015629,GO:0005737,GO:0005829,GO:0005789,GO:0016021,GO:0016020,GO:0005634,GO:0048471,GO:0000033,GO:0048306,GO:0004378,GO:0102704,GO:0046982,GO:0047485,GO:0006488,GO:0006490,GO:0033577,GO:0051592	actin cytoskeleton|cytoplasm|cytosol|endoplasmic reticulum membrane|integral component of membrane|membrane|nucleus|perinuclear region of cytoplasm|alpha-1,3-mannosyltransferase activity|calcium-dependent protein binding|GDP-Man:Man1GlcNAc2-PP-Dol alpha-1,3-mannosyltransferase activity|GDP-Man:Man2GlcNAc2-PP-dolichol alpha-1,6-mannosyltransferase activity|protein heterodimerization activity|prote…	bom00510,bom00513	N-Glycan biosynthesis|Various types of N-glycan biosynthesis
ENSBGRG00000000372	7	52996488	53001753	5266	*	Exon (ENSBGRT00000037752/ENSBGRG00000020338, exon 7 of 9)	52980602	53092148	111547	2	ENSBGRT00000000603	90395	ALG2	ALG2 alpha-1,3/1,6-mannosyltransferase [Source:HGNC Symbol;Acc:HGNC:23159]	GO:0015629,GO:0005737,GO:0005829,GO:0005789,GO:0016021,GO:0016020,GO:0005634,GO:0048471,GO:0000033,GO:0048306,GO:0004378,GO:0102704,GO:0046982,GO:0047485,GO:0006488,GO:0006490,GO:0033577,GO:0051592	actin cytoskeleton|cytoplasm|cytosol|endoplasmic reticulum membrane|integral component of membrane|membrane|nucleus|perinuclear region of cytoplasm|alpha-1,3-mannosyltransferase activity|calcium-dependent protein binding|GDP-Man:Man1GlcNAc2-PP-Dol alpha-1,3-mannosyltransferase activity|GDP-Man:Man2GlcNAc2-PP-dolichol alpha-1,6-mannosyltransferase activity|protein heterodimerization activity|prote…	bom00510,bom00513	N-Glycan biosynthesis|Various types of N-glycan biosynthesis
ENSBGRG00000000375	2	55501180	55502316	1137	*	Exon (ENSBGRT00000000611/ENSBGRG00000000375, exon 2 of 2)	55501131	55504100	2970	2	ENSBGRT00000000611	1784	MARS2	methionyl-tRNA synthetase 2, mitochondrial [Source:HGNC Symbol;Acc:HGNC:25133]	GO:0005759,GO:0005739,GO:0005524,GO:0004825,GO:0006431	mitochondrial matrix|mitochondrion|ATP binding|methionine-tRNA ligase activity|methionyl-tRNA aminoacylation	bom00450,bom00970	Selenocompound metabolism|Aminoacyl-tRNA biosynthesis
ENSBGRG00000000376	1	81098304	81099488	1185	*	Exon (ENSBGRT00000000612/ENSBGRG00000000376, exon 3 of 3)	80975689	81099537	123849	1	ENSBGRT00000000612	122615	MB21D2	Mab-21 domain containing 2 [Source:HGNC Symbol;Acc:HGNC:30438]	GO:0045296,GO:0044877	cadherin binding|protein-containing complex binding
ENSBGRG00000000377	3	37581562	37581711	150	*	3' UTR	37492053	37582406	90354	1	ENSBGRT00000000627	89509	FAM102B	family with sequence similarity 102 member B [Source:HGNC Symbol;Acc:HGNC:27637]
ENSBGRG00000000377	3	37573537	37580866	7330	*	3' UTR	37492053	37582406	90354	1	ENSBGRT00000000627	81484	FAM102B	family with sequence similarity 102 member B [Source:HGNC Symbol;Acc:HGNC:27637]
ENSBGRG00000000379	7	27308467	27345272	36806	*	5' UTR	27345162	27452103	106942	1	ENSBGRT00000000782	0	MSANTD3	MSANTD3-TMEFF1 readthrough [Source:HGNC Symbol;Acc:HGNC:38838]	GO:0042802	identical protein binding
ENSBGRG00000000379	7	27452094	27453583	1490	*	5' UTR	27280681	27452442	171762	1	ENSBGRT00000000625	171413	MSANTD3	MSANTD3-TMEFF1 readthrough [Source:HGNC Symbol;Acc:HGNC:38838]	GO:0042802	identical protein binding
ENSBGRG00000000380	5	116603020	116603249	230	*	Exon (ENSBGRT00000000738/ENSBGRG00000000380, exon 36 of 37)	116517030	116603249	86220	1	ENSBGRT00000000738	85990	Cacna1c		GO:0002095,GO:0030054,GO:0009986,GO:0005737,GO:0030425,GO:0043198,GO:0098978,GO:0016021,GO:0005887,GO:0099055,GO:0099056,GO:1990454,GO:0016020,GO:0043025,GO:0043204,GO:0005886,GO:0014069,GO:0045211,GO:0042734,GO:0032991,GO:0042383,GO:0030315,GO:0005891,GO:0030018,GO:0051393,GO:0005516,GO:0019899,GO:0008331,GO:0044325,GO:0046872,GO:0019904,GO:0051721,GO:0031369,GO:0005245,GO:0086056,GO:0086007,GO:…	caveolar macromolecular signaling complex|cell junction|cell surface|cytoplasm|dendrite|dendritic shaft|glutamatergic synapse|integral component of membrane|integral component of plasma membrane|integral component of postsynaptic membrane|integral component of presynaptic membrane|L-type voltage-gated calcium channel complex|membrane|neuronal cell body|perikaryon|plasma membrane|postsynaptic dens…	bom04010,bom04020,bom04022,bom04024,bom04260,bom04261,bom04270,bom04713,bom04720,bom04723,bom04724,bom04725,bom04726,bom04727,bom04728,bom04742,bom04911,bom04912,bom04921,bom04924,bom04925,bom04927,bom04929,bom04930,bom04934,bom04935,bom05010,bom05020,bom05022,bom05031,bom05410,bom05412,bom05414	MAPK signaling pathway|Calcium signaling pathway|cGMP-PKG signaling pathway|cAMP signaling pathway|Cardiac muscle contraction|Adrenergic signaling in cardiomyocytes|Vascular smooth muscle contraction|Circadian entrainment|Long-term potentiation|Retrograde endocannabinoid signaling|Glutamatergic synapse|Cholinergic synapse|Serotonergic synapse|GABAergic synapse|Dopaminergic synapse|Taste transduct…
ENSBGRG00000000381	5	39208380	39208624	245	*	Exon (ENSBGRT00000000631/ENSBGRG00000000381, exon 11 of 11)	39208282	39280596	72315	2	ENSBGRT00000000631	71972	PARPBP	PARP1 binding protein [Source:HGNC Symbol;Acc:HGNC:26074]	GO:0000785,GO:0005737,GO:0005654,GO:0003677,GO:0006281,GO:2000042	chromatin|cytoplasm|nucleoplasm|DNA binding|DNA repair|negative regulation of double-strand break repair via homologous recombination
ENSBGRG00000000384	3	63550973	63553484	2512	*	3' UTR	63542881	63553484	10604	1	ENSBGRT00000000626	8092	BCL10	BCL10 immune signaling adaptor [Source:HGNC Symbol;Acc:HGNC:989]			bom04064,bom04625,bom04660,bom04662,bom05152	NF-kappa B signaling pathway|C-type lectin receptor signaling pathway|T cell receptor signaling pathway|B cell receptor signaling pathway|Tuberculosis
ENSBGRG00000000387	5	47391049	47391649	601	*	3' UTR	47390749	47398385	7637	2	ENSBGRT00000000644	6736	MMP19	matrix metallopeptidase 19 [Source:HGNC Symbol;Acc:HGNC:7165]
ENSBGRG00000000389	7	73374865	73417656	42792	*	Exon (ENSBGRT00000000658/ENSBGRG00000000389, exon 5 of 25)	73345419	73473799	128381	2	ENSBGRT00000000658	56143	SMC5		GO:0030054,GO:0000781,GO:0035061,GO:0016607,GO:0005654,GO:0005634,GO:0016605,GO:0000803,GO:0035861,GO:0030915,GO:0005524,GO:0051301,GO:0006974,GO:0090398,GO:0000724,GO:0051984,GO:0034184,GO:0007062,GO:0000722	cell junction|chromosome, telomeric region|interchromatin granule|nuclear speck|nucleoplasm|nucleus|PML body|sex chromosome|site of double-strand break|Smc5-Smc6 complex|ATP binding|cell division|cellular response to DNA damage stimulus|cellular senescence|double-strand break repair via homologous recombination|positive regulation of chromosome segregation|positive regulation of maintenance of mi…
ENSBGRG00000000389	7	73348264	73349632	1369	*	Exon (ENSBGRT00000000658/ENSBGRG00000000389, exon 20 of 25)	73345419	73473799	128381	2	ENSBGRT00000000658	124167	SMC5		GO:0030054,GO:0000781,GO:0035061,GO:0016607,GO:0005654,GO:0005634,GO:0016605,GO:0000803,GO:0035861,GO:0030915,GO:0005524,GO:0051301,GO:0006974,GO:0090398,GO:0000724,GO:0051984,GO:0034184,GO:0007062,GO:0000722	cell junction|chromosome, telomeric region|interchromatin granule|nuclear speck|nucleoplasm|nucleus|PML body|sex chromosome|site of double-strand break|Smc5-Smc6 complex|ATP binding|cell division|cellular response to DNA damage stimulus|cellular senescence|double-strand break repair via homologous recombination|positive regulation of chromosome segregation|positive regulation of maintenance of mi…
ENSBGRG00000000389	7	73473401	73473550	150	*	Exon (ENSBGRT00000000658/ENSBGRG00000000389, exon 1 of 25)	73345419	73473799	128381	2	ENSBGRT00000000658	249	SMC5		GO:0030054,GO:0000781,GO:0035061,GO:0016607,GO:0005654,GO:0005634,GO:0016605,GO:0000803,GO:0035861,GO:0030915,GO:0005524,GO:0051301,GO:0006974,GO:0090398,GO:0000724,GO:0051984,GO:0034184,GO:0007062,GO:0000722	cell junction|chromosome, telomeric region|interchromatin granule|nuclear speck|nucleoplasm|nucleus|PML body|sex chromosome|site of double-strand break|Smc5-Smc6 complex|ATP binding|cell division|cellular response to DNA damage stimulus|cellular senescence|double-strand break repair via homologous recombination|positive regulation of chromosome segregation|positive regulation of maintenance of mi…
ENSBGRG00000000389	7	73352146	73363538	11393	*	Exon (ENSBGRT00000000658/ENSBGRG00000000389, exon 14 of 25)	73345419	73473799	128381	2	ENSBGRT00000000658	110261	SMC5		GO:0030054,GO:0000781,GO:0035061,GO:0016607,GO:0005654,GO:0005634,GO:0016605,GO:0000803,GO:0035861,GO:0030915,GO:0005524,GO:0051301,GO:0006974,GO:0090398,GO:0000724,GO:0051984,GO:0034184,GO:0007062,GO:0000722	cell junction|chromosome, telomeric region|interchromatin granule|nuclear speck|nucleoplasm|nucleus|PML body|sex chromosome|site of double-strand break|Smc5-Smc6 complex|ATP binding|cell division|cellular response to DNA damage stimulus|cellular senescence|double-strand break repair via homologous recombination|positive regulation of chromosome segregation|positive regulation of maintenance of mi…
ENSBGRG00000000392	6	54781336	54781484	149	*	Exon (ENSBGRT00000000642/ENSBGRG00000000392, exon 6 of 6)	54744150	54781484	37335	1	ENSBGRT00000000642	37186	SGCB	sarcoglycan beta [Source:HGNC Symbol;Acc:HGNC:10806]	GO:0005737,GO:0005856,GO:0016021,GO:0016012,GO:0042383,GO:0055013,GO:0048747,GO:0007517,GO:0097084	cytoplasm|cytoskeleton|integral component of membrane|sarcoglycan complex|sarcolemma|cardiac muscle cell development|muscle fiber development|muscle organ development|vascular smooth muscle cell development	bom05410,bom05412,bom05414,bom05416	Hypertrophic cardiomyopathy|Arrhythmogenic right ventricular cardiomyopathy|Dilated cardiomyopathy|Viral myocarditis
ENSBGRG00000000395	7	8913922	8914072	151	*	5' UTR	8913623	9002385	88763	1	ENSBGRT00000000651	299	PPP2R2A	protein phosphatase 2 regulatory subunit Balpha [Source:HGNC Symbol;Acc:HGNC:9304]	GO:0000159,GO:0019888	protein phosphatase type 2A complex|protein phosphatase regulator activity	bom03015,bom04071,bom04151,bom04152,bom04261,bom04390,bom04530,bom04728,bom05142,bom05160,bom05165	mRNA surveillance pathway|Sphingolipid signaling pathway|PI3K-Akt signaling pathway|AMPK signaling pathway|Adrenergic signaling in cardiomyocytes|Hippo signaling pathway|Tight junction|Dopaminergic synapse|Chagas disease|Hepatitis C|Human papillomavirus infection
ENSBGRG00000000395	7	8916111	8991761	75651	*	Exon (ENSBGRT00000000651/ENSBGRG00000000395, exon 2 of 10)	8913623	9002385	88763	1	ENSBGRT00000000651	2488	PPP2R2A	protein phosphatase 2 regulatory subunit Balpha [Source:HGNC Symbol;Acc:HGNC:9304]	GO:0000159,GO:0019888	protein phosphatase type 2A complex|protein phosphatase regulator activity	bom03015,bom04071,bom04151,bom04152,bom04261,bom04390,bom04530,bom04728,bom05142,bom05160,bom05165	mRNA surveillance pathway|Sphingolipid signaling pathway|PI3K-Akt signaling pathway|AMPK signaling pathway|Adrenergic signaling in cardiomyocytes|Hippo signaling pathway|Tight junction|Dopaminergic synapse|Chagas disease|Hepatitis C|Human papillomavirus infection
ENSBGRG00000000397	6	96087963	96088358	396	*	Exon (ENSBGRT00000000752/ENSBGRG00000000397, exon 5 of 10)	95939965	96100049	160085	1	ENSBGRT00000000752	147998	PDLIM5	PDZ and LIM domain 5 [Source:HGNC Symbol;Acc:HGNC:17468]	GO:0015629,GO:0005913,GO:0005829,GO:0016020,GO:0043005,GO:0014069,GO:0045211,GO:0003779,GO:0042805,GO:0098641,GO:0046872,GO:0005080,GO:0047485,GO:0061049,GO:0061001,GO:0051963	actin cytoskeleton|cell-cell adherens junction|cytosol|membrane|neuron projection|postsynaptic density|postsynaptic membrane|actin binding|actinin binding|cadherin binding involved in cell-cell adhesion|metal ion binding|protein kinase C binding|protein N-terminus binding|cell growth involved in cardiac muscle cell development|regulation of dendritic spine morphogenesis|regulation of synapse asse…
ENSBGRG00000000398	8	12863564	12863861	298	*	3' UTR	12862676	12878690	16015	2	ENSBGRT00000000666	14829	ASF1B	anti-silencing function 1B histone chaperone [Source:HGNC Symbol;Acc:HGNC:20996]	GO:0000790,GO:0005654,GO:0032991,GO:0042393,GO:0001835,GO:0006335,GO:0006336	nuclear chromatin|nucleoplasm|protein-containing complex|histone binding|blastocyst hatching|DNA replication-dependent nucleosome assembly|DNA replication-independent nucleosome assembly
ENSBGRG00000000398	8	12864686	12865180	495	*	3' UTR	12862676	12878690	16015	2	ENSBGRT00000000666	13510	ASF1B	anti-silencing function 1B histone chaperone [Source:HGNC Symbol;Acc:HGNC:20996]	GO:0000790,GO:0005654,GO:0032991,GO:0042393,GO:0001835,GO:0006335,GO:0006336	nuclear chromatin|nucleoplasm|protein-containing complex|histone binding|blastocyst hatching|DNA replication-dependent nucleosome assembly|DNA replication-independent nucleosome assembly
ENSBGRG00000000402	4	64948516	64950475	1960	*	Exon (ENSBGRT00000000803/ENSBGRG00000000402, exon 4 of 5)	64948467	64973096	24630	2	ENSBGRT00000000803	22621	Kiaa0895	KIAA0895 [Source:HGNC Symbol;Acc:HGNC:22206]
ENSBGRG00000000402	4	64996649	64997193	545	*	Exon (ENSBGRT00000000777/ENSBGRG00000000402, exon 2 of 7)	64948467	65012958	64492	2	ENSBGRT00000000777	15765	Kiaa0895	KIAA0895 [Source:HGNC Symbol;Acc:HGNC:22206]
ENSBGRG00000000402	4	64970186	64970384	199	*	Exon (ENSBGRT00000000803/ENSBGRG00000000402, exon 3 of 5)	64948467	64973096	24630	2	ENSBGRT00000000803	2712	Kiaa0895	KIAA0895 [Source:HGNC Symbol;Acc:HGNC:22206]
ENSBGRG00000000404	1	158584558	158588587	4030	*	Exon (ENSBGRT00000001044/ENSBGRG00000000404, exon 22 of 50)	158543606	158602983	59378	1	ENSBGRT00000001044	40952	NA	NA	NA	NA	NA	NA
ENSBGRG00000000405	3	115755448	115755698	251	*	3' UTR	115754101	115767402	13302	2	ENSBGRT00000000818	11704	MFSD2A	major facilitator superfamily domain containing 2A [Source:HGNC Symbol;Acc:HGNC:25897]	GO:0005789,GO:0005887,GO:0005886,GO:0015245,GO:0051978,GO:0005548,GO:0015293,GO:0060856,GO:0015908,GO:0021766,GO:1990379,GO:0051977,GO:0006656,GO:0045056	endoplasmic reticulum membrane|integral component of plasma membrane|plasma membrane|fatty acid transmembrane transporter activity|lysophospholipid transporter activity|phospholipid transporter activity|symporter activity|establishment of blood-brain barrier|fatty acid transport|hippocampus development|lipid transport across blood brain barrier|lysophospholipid transport|phosphatidylcholine biosy…
ENSBGRG00000000406	2	55541056	55541254	199	*	Exon (ENSBGRT00000000673/ENSBGRG00000000406, exon 4 of 9)	55518132	55604374	86243	1	ENSBGRT00000000673	22924	RFTN2	raftlin family member 2 [Source:HGNC Symbol;Acc:HGNC:26402]	GO:0005886,GO:0033227,GO:0043330	plasma membrane|dsRNA transport|response to exogenous dsRNA
ENSBGRG00000000406	2	55604226	55604374	149	*	Exon (ENSBGRT00000000673/ENSBGRG00000000406, exon 9 of 9)	55518132	55604374	86243	1	ENSBGRT00000000673	86094	RFTN2	raftlin family member 2 [Source:HGNC Symbol;Acc:HGNC:26402]	GO:0005886,GO:0033227,GO:0043330	plasma membrane|dsRNA transport|response to exogenous dsRNA
ENSBGRG00000000408	5	4314739	4315675	937	*	Exon (ENSBGRT00000000760/ENSBGRG00000000408, exon 11 of 23)	4271251	4463628	192378	2	ENSBGRT00000000760	147953	LRP6	LDL receptor related protein 6 [Source:HGNC Symbol;Acc:HGNC:6698]	GO:0005901,GO:0009986,GO:0031410,GO:0031901,GO:0005783,GO:0005576,GO:0016021,GO:0043025,GO:0005886,GO:0045202,GO:1990909,GO:1990851,GO:0034185,GO:1904928,GO:0071936,GO:0005109,GO:0042802,GO:0019210,GO:0005041,GO:0042803,GO:0005102,GO:0019534,GO:0042813,GO:0017147,GO:0009952,GO:0090245,GO:1904886,GO:0060349,GO:0046849,GO:0060444,GO:0060070,GO:0044335,GO:0044340,GO:0098609,GO:0071397,GO:0021587,GO:…	caveola|cell surface|cytoplasmic vesicle|early endosome membrane|endoplasmic reticulum|extracellular region|integral component of membrane|neuronal cell body|plasma membrane|synapse|Wnt signalosome|Wnt-Frizzled-LRP5/6 complex|apolipoprotein binding|coreceptor activity involved in canonical Wnt signaling pathway|coreceptor activity involved in Wnt signaling pathway|frizzled binding|identical prote…	bom04150,bom04310,bom04928,bom05010,bom05022,bom05200,bom05224,bom05225,bom05226	mTOR signaling pathway|Wnt signaling pathway|Parathyroid hormone synthesis, secretion and action|Alzheimer disease|Pathways of neurodegeneration - multiple diseases|Pathways in cancer|Breast cancer|Hepatocellular carcinoma|Gastric cancer
ENSBGRG00000000408	5	4296126	4304971	8846	*	Exon (ENSBGRT00000000760/ENSBGRG00000000408, exon 15 of 23)	4271251	4463628	192378	2	ENSBGRT00000000760	158657	LRP6	LDL receptor related protein 6 [Source:HGNC Symbol;Acc:HGNC:6698]	GO:0005901,GO:0009986,GO:0031410,GO:0031901,GO:0005783,GO:0005576,GO:0016021,GO:0043025,GO:0005886,GO:0045202,GO:1990909,GO:1990851,GO:0034185,GO:1904928,GO:0071936,GO:0005109,GO:0042802,GO:0019210,GO:0005041,GO:0042803,GO:0005102,GO:0019534,GO:0042813,GO:0017147,GO:0009952,GO:0090245,GO:1904886,GO:0060349,GO:0046849,GO:0060444,GO:0060070,GO:0044335,GO:0044340,GO:0098609,GO:0071397,GO:0021587,GO:…	caveola|cell surface|cytoplasmic vesicle|early endosome membrane|endoplasmic reticulum|extracellular region|integral component of membrane|neuronal cell body|plasma membrane|synapse|Wnt signalosome|Wnt-Frizzled-LRP5/6 complex|apolipoprotein binding|coreceptor activity involved in canonical Wnt signaling pathway|coreceptor activity involved in Wnt signaling pathway|frizzled binding|identical prote…	bom04150,bom04310,bom04928,bom05010,bom05022,bom05200,bom05224,bom05225,bom05226	mTOR signaling pathway|Wnt signaling pathway|Parathyroid hormone synthesis, secretion and action|Alzheimer disease|Pathways of neurodegeneration - multiple diseases|Pathways in cancer|Breast cancer|Hepatocellular carcinoma|Gastric cancer
ENSBGRG00000000408	5	4343695	4350049	6355	*	Exon (ENSBGRT00000000760/ENSBGRG00000000408, exon 4 of 23)	4271251	4463628	192378	2	ENSBGRT00000000760	113579	LRP6	LDL receptor related protein 6 [Source:HGNC Symbol;Acc:HGNC:6698]	GO:0005901,GO:0009986,GO:0031410,GO:0031901,GO:0005783,GO:0005576,GO:0016021,GO:0043025,GO:0005886,GO:0045202,GO:1990909,GO:1990851,GO:0034185,GO:1904928,GO:0071936,GO:0005109,GO:0042802,GO:0019210,GO:0005041,GO:0042803,GO:0005102,GO:0019534,GO:0042813,GO:0017147,GO:0009952,GO:0090245,GO:1904886,GO:0060349,GO:0046849,GO:0060444,GO:0060070,GO:0044335,GO:0044340,GO:0098609,GO:0071397,GO:0021587,GO:…	caveola|cell surface|cytoplasmic vesicle|early endosome membrane|endoplasmic reticulum|extracellular region|integral component of membrane|neuronal cell body|plasma membrane|synapse|Wnt signalosome|Wnt-Frizzled-LRP5/6 complex|apolipoprotein binding|coreceptor activity involved in canonical Wnt signaling pathway|coreceptor activity involved in Wnt signaling pathway|frizzled binding|identical prote…	bom04150,bom04310,bom04928,bom05010,bom05022,bom05200,bom05224,bom05225,bom05226	mTOR signaling pathway|Wnt signaling pathway|Parathyroid hormone synthesis, secretion and action|Alzheimer disease|Pathways of neurodegeneration - multiple diseases|Pathways in cancer|Breast cancer|Hepatocellular carcinoma|Gastric cancer
ENSBGRG00000000408	5	4271400	4271748	349	*	3' UTR	4271251	4463628	192378	2	ENSBGRT00000000760	191880	LRP6	LDL receptor related protein 6 [Source:HGNC Symbol;Acc:HGNC:6698]	GO:0005901,GO:0009986,GO:0031410,GO:0031901,GO:0005783,GO:0005576,GO:0016021,GO:0043025,GO:0005886,GO:0045202,GO:1990909,GO:1990851,GO:0034185,GO:1904928,GO:0071936,GO:0005109,GO:0042802,GO:0019210,GO:0005041,GO:0042803,GO:0005102,GO:0019534,GO:0042813,GO:0017147,GO:0009952,GO:0090245,GO:1904886,GO:0060349,GO:0046849,GO:0060444,GO:0060070,GO:0044335,GO:0044340,GO:0098609,GO:0071397,GO:0021587,GO:…	caveola|cell surface|cytoplasmic vesicle|early endosome membrane|endoplasmic reticulum|extracellular region|integral component of membrane|neuronal cell body|plasma membrane|synapse|Wnt signalosome|Wnt-Frizzled-LRP5/6 complex|apolipoprotein binding|coreceptor activity involved in canonical Wnt signaling pathway|coreceptor activity involved in Wnt signaling pathway|frizzled binding|identical prote…	bom04150,bom04310,bom04928,bom05010,bom05022,bom05200,bom05224,bom05225,bom05226	mTOR signaling pathway|Wnt signaling pathway|Parathyroid hormone synthesis, secretion and action|Alzheimer disease|Pathways of neurodegeneration - multiple diseases|Pathways in cancer|Breast cancer|Hepatocellular carcinoma|Gastric cancer
ENSBGRG00000000408	5	4323326	4323475	150	*	Exon (ENSBGRT00000000760/ENSBGRG00000000408, exon 8 of 23)	4271251	4463628	192378	2	ENSBGRT00000000760	140153	LRP6	LDL receptor related protein 6 [Source:HGNC Symbol;Acc:HGNC:6698]	GO:0005901,GO:0009986,GO:0031410,GO:0031901,GO:0005783,GO:0005576,GO:0016021,GO:0043025,GO:0005886,GO:0045202,GO:1990909,GO:1990851,GO:0034185,GO:1904928,GO:0071936,GO:0005109,GO:0042802,GO:0019210,GO:0005041,GO:0042803,GO:0005102,GO:0019534,GO:0042813,GO:0017147,GO:0009952,GO:0090245,GO:1904886,GO:0060349,GO:0046849,GO:0060444,GO:0060070,GO:0044335,GO:0044340,GO:0098609,GO:0071397,GO:0021587,GO:…	caveola|cell surface|cytoplasmic vesicle|early endosome membrane|endoplasmic reticulum|extracellular region|integral component of membrane|neuronal cell body|plasma membrane|synapse|Wnt signalosome|Wnt-Frizzled-LRP5/6 complex|apolipoprotein binding|coreceptor activity involved in canonical Wnt signaling pathway|coreceptor activity involved in Wnt signaling pathway|frizzled binding|identical prote…	bom04150,bom04310,bom04928,bom05010,bom05022,bom05200,bom05224,bom05225,bom05226	mTOR signaling pathway|Wnt signaling pathway|Parathyroid hormone synthesis, secretion and action|Alzheimer disease|Pathways of neurodegeneration - multiple diseases|Pathways in cancer|Breast cancer|Hepatocellular carcinoma|Gastric cancer
ENSBGRG00000000408	5	4441393	4441691	299	*	Exon (ENSBGRT00000000760/ENSBGRG00000000408, exon 2 of 23)	4271251	4463628	192378	2	ENSBGRT00000000760	21937	LRP6	LDL receptor related protein 6 [Source:HGNC Symbol;Acc:HGNC:6698]	GO:0005901,GO:0009986,GO:0031410,GO:0031901,GO:0005783,GO:0005576,GO:0016021,GO:0043025,GO:0005886,GO:0045202,GO:1990909,GO:1990851,GO:0034185,GO:1904928,GO:0071936,GO:0005109,GO:0042802,GO:0019210,GO:0005041,GO:0042803,GO:0005102,GO:0019534,GO:0042813,GO:0017147,GO:0009952,GO:0090245,GO:1904886,GO:0060349,GO:0046849,GO:0060444,GO:0060070,GO:0044335,GO:0044340,GO:0098609,GO:0071397,GO:0021587,GO:…	caveola|cell surface|cytoplasmic vesicle|early endosome membrane|endoplasmic reticulum|extracellular region|integral component of membrane|neuronal cell body|plasma membrane|synapse|Wnt signalosome|Wnt-Frizzled-LRP5/6 complex|apolipoprotein binding|coreceptor activity involved in canonical Wnt signaling pathway|coreceptor activity involved in Wnt signaling pathway|frizzled binding|identical prote…	bom04150,bom04310,bom04928,bom05010,bom05022,bom05200,bom05224,bom05225,bom05226	mTOR signaling pathway|Wnt signaling pathway|Parathyroid hormone synthesis, secretion and action|Alzheimer disease|Pathways of neurodegeneration - multiple diseases|Pathways in cancer|Breast cancer|Hepatocellular carcinoma|Gastric cancer
ENSBGRG00000000408	5	4318319	4320800	2482	*	Exon (ENSBGRT00000000760/ENSBGRG00000000408, exon 9 of 23)	4271251	4463628	192378	2	ENSBGRT00000000760	142828	LRP6	LDL receptor related protein 6 [Source:HGNC Symbol;Acc:HGNC:6698]	GO:0005901,GO:0009986,GO:0031410,GO:0031901,GO:0005783,GO:0005576,GO:0016021,GO:0043025,GO:0005886,GO:0045202,GO:1990909,GO:1990851,GO:0034185,GO:1904928,GO:0071936,GO:0005109,GO:0042802,GO:0019210,GO:0005041,GO:0042803,GO:0005102,GO:0019534,GO:0042813,GO:0017147,GO:0009952,GO:0090245,GO:1904886,GO:0060349,GO:0046849,GO:0060444,GO:0060070,GO:0044335,GO:0044340,GO:0098609,GO:0071397,GO:0021587,GO:…	caveola|cell surface|cytoplasmic vesicle|early endosome membrane|endoplasmic reticulum|extracellular region|integral component of membrane|neuronal cell body|plasma membrane|synapse|Wnt signalosome|Wnt-Frizzled-LRP5/6 complex|apolipoprotein binding|coreceptor activity involved in canonical Wnt signaling pathway|coreceptor activity involved in Wnt signaling pathway|frizzled binding|identical prote…	bom04150,bom04310,bom04928,bom05010,bom05022,bom05200,bom05224,bom05225,bom05226	mTOR signaling pathway|Wnt signaling pathway|Parathyroid hormone synthesis, secretion and action|Alzheimer disease|Pathways of neurodegeneration - multiple diseases|Pathways in cancer|Breast cancer|Hepatocellular carcinoma|Gastric cancer
ENSBGRG00000000411	3	63570303	63570958	656	*	3' UTR	63563106	63570314	7209	1	ENSBGRT00000000691	7197		chromosome 1 open reading frame 52 [Source:HGNC Symbol;Acc:HGNC:24871]	GO:0005634	nucleus
ENSBGRG00000000411	3	63563155	63564330	1176	*	3' UTR	63563106	63566258	3153	1	ENSBGRT00000000750	49		chromosome 1 open reading frame 52 [Source:HGNC Symbol;Acc:HGNC:24871]	GO:0005634	nucleus
ENSBGRG00000000412	7	105047532	105047680	149	*	Exon (ENSBGRT00000000676/ENSBGRG00000000412, exon 2 of 2)	105047282	105048418	1137	1	ENSBGRT00000000676	250	ATP6V0C		GO:0016021,GO:0033179,GO:0005774,GO:0046961,GO:0031625,GO:0015991,GO:0030177	integral component of membrane|proton-transporting V-type ATPase, V0 domain|vacuolar membrane|proton-transporting ATPase activity, rotational mechanism|ubiquitin protein ligase binding|ATP hydrolysis coupled proton transport|positive regulation of Wnt signaling pathway	bom00190,bom04142,bom04145,bom04721,bom04966,bom05152,bom05165,bom05323	Oxidative phosphorylation|Lysosome|Phagosome|Synaptic vesicle cycle|Collecting duct acid secretion|Tuberculosis|Human papillomavirus infection|Rheumatoid arthritis
ENSBGRG00000000412	7	105047876	105048073	198	*	3' UTR	105047282	105048418	1137	1	ENSBGRT00000000676	594	ATP6V0C		GO:0016021,GO:0033179,GO:0005774,GO:0046961,GO:0031625,GO:0015991,GO:0030177	integral component of membrane|proton-transporting V-type ATPase, V0 domain|vacuolar membrane|proton-transporting ATPase activity, rotational mechanism|ubiquitin protein ligase binding|ATP hydrolysis coupled proton transport|positive regulation of Wnt signaling pathway	bom00190,bom04142,bom04145,bom04721,bom04966,bom05152,bom05165,bom05323	Oxidative phosphorylation|Lysosome|Phagosome|Synaptic vesicle cycle|Collecting duct acid secretion|Tuberculosis|Human papillomavirus infection|Rheumatoid arthritis
ENSBGRG00000000416	6	54810764	54811158	395	*	Exon (ENSBGRT00000000695/ENSBGRG00000000416, exon 4 of 5)	54789579	54812052	22474	1	ENSBGRT00000000695	21185	LRRC66	leucine rich repeat containing 66 [Source:HGNC Symbol;Acc:HGNC:34299]	GO:0016021	integral component of membrane
ENSBGRG00000000416	6	54811553	54812052	500	*	Exon (ENSBGRT00000000695/ENSBGRG00000000416, exon 4 of 5)	54789579	54812052	22474	1	ENSBGRT00000000695	21974	LRRC66	leucine rich repeat containing 66 [Source:HGNC Symbol;Acc:HGNC:34299]	GO:0016021	integral component of membrane
ENSBGRG00000000416	6	54810271	54810665	395	*	Exon (ENSBGRT00000000695/ENSBGRG00000000416, exon 4 of 5)	54789579	54812052	22474	1	ENSBGRT00000000695	20692	LRRC66	leucine rich repeat containing 66 [Source:HGNC Symbol;Acc:HGNC:34299]	GO:0016021	integral component of membrane
ENSBGRG00000000419	3	37635422	37638747	3326	*	5' UTR	37593445	37638395	44951	2	ENSBGRT00000000696	0	HENMT1	HEN methyltransferase 1 [Source:HGNC Symbol;Acc:HGNC:26400]	GO:0005737,GO:0005634,GO:0043186,GO:0046872,GO:0008171,GO:0003723,GO:0008173,GO:0034587,GO:0030422,GO:0001510	cytoplasm|nucleus|P granule|metal ion binding|O-methyltransferase activity|RNA binding|RNA methyltransferase activity|piRNA metabolic process|production of siRNA involved in RNA interference|RNA methylation
ENSBGRG00000000419	3	37596968	37597415	448	*	3' UTR	37593445	37638395	44951	2	ENSBGRT00000000696	40980	HENMT1	HEN methyltransferase 1 [Source:HGNC Symbol;Acc:HGNC:26400]	GO:0005737,GO:0005634,GO:0043186,GO:0046872,GO:0008171,GO:0003723,GO:0008173,GO:0034587,GO:0030422,GO:0001510	cytoplasm|nucleus|P granule|metal ion binding|O-methyltransferase activity|RNA binding|RNA methyltransferase activity|piRNA metabolic process|production of siRNA involved in RNA interference|RNA methylation
ENSBGRG00000000420	2	4980501	4980751	251	*	3' UTR	4980451	5362245	381795	2	ENSBGRT00000001139	381494	EIF4G3	eukaryotic translation initiation factor 4 gamma 3 [Source:HGNC Symbol;Acc:HGNC:3298]	GO:0005829,GO:0016281,GO:0003729,GO:0003723,GO:0000339,GO:0008135,GO:0003743,GO:0006446	cytosol|eukaryotic translation initiation factor 4F complex|mRNA binding|RNA binding|RNA cap binding|translation factor activity, RNA binding|translation initiation factor activity|regulation of translational initiation	bom03013,bom05416	RNA transport|Viral myocarditis
ENSBGRG00000000420	2	5069866	5075709	5844	*	Exon (ENSBGRT00000001139/ENSBGRG00000000420, exon 11 of 34)	4980451	5362245	381795	2	ENSBGRT00000001139	286536	EIF4G3	eukaryotic translation initiation factor 4 gamma 3 [Source:HGNC Symbol;Acc:HGNC:3298]	GO:0005829,GO:0016281,GO:0003729,GO:0003723,GO:0000339,GO:0008135,GO:0003743,GO:0006446	cytosol|eukaryotic translation initiation factor 4F complex|mRNA binding|RNA binding|RNA cap binding|translation factor activity, RNA binding|translation initiation factor activity|regulation of translational initiation	bom03013,bom05416	RNA transport|Viral myocarditis
ENSBGRG00000000420	2	5159396	5171234	11839	*	Exon (ENSBGRT00000001139/ENSBGRG00000000420, exon 5 of 34)	4980451	5362245	381795	2	ENSBGRT00000001139	191011	EIF4G3	eukaryotic translation initiation factor 4 gamma 3 [Source:HGNC Symbol;Acc:HGNC:3298]	GO:0005829,GO:0016281,GO:0003729,GO:0003723,GO:0000339,GO:0008135,GO:0003743,GO:0006446	cytosol|eukaryotic translation initiation factor 4F complex|mRNA binding|RNA binding|RNA cap binding|translation factor activity, RNA binding|translation initiation factor activity|regulation of translational initiation	bom03013,bom05416	RNA transport|Viral myocarditis
ENSBGRG00000000420	2	5117833	5126812	8980	*	Exon (ENSBGRT00000001139/ENSBGRG00000000420, exon 9 of 34)	4980451	5362245	381795	2	ENSBGRT00000001139	235433	EIF4G3	eukaryotic translation initiation factor 4 gamma 3 [Source:HGNC Symbol;Acc:HGNC:3298]	GO:0005829,GO:0016281,GO:0003729,GO:0003723,GO:0000339,GO:0008135,GO:0003743,GO:0006446	cytosol|eukaryotic translation initiation factor 4F complex|mRNA binding|RNA binding|RNA cap binding|translation factor activity, RNA binding|translation initiation factor activity|regulation of translational initiation	bom03013,bom05416	RNA transport|Viral myocarditis
ENSBGRG00000000421	8	21659907	21660299	393	*	5' UTR	21590418	21671184	80767	2	ENSBGRT00000000808	10885	NFIC		GO:0005634,GO:0003677,GO:0000981,GO:0006260,GO:0000122,GO:0045944	nucleus|DNA binding|DNA-binding transcription factor activity, RNA polymerase II-specific|DNA replication|negative regulation of transcription by RNA polymerase II|positive regulation of transcription by RNA polymerase II
ENSBGRG00000000421	8	21590517	21590667	151	*	3' UTR	21590418	21671184	80767	2	ENSBGRT00000000808	80517	NFIC		GO:0005634,GO:0003677,GO:0000981,GO:0006260,GO:0000122,GO:0045944	nucleus|DNA binding|DNA-binding transcription factor activity, RNA polymerase II-specific|DNA replication|negative regulation of transcription by RNA polymerase II|positive regulation of transcription by RNA polymerase II
ENSBGRG00000000421	8	21594345	21601134	6790	*	3' UTR	21590418	21671184	80767	2	ENSBGRT00000000808	70050	NFIC		GO:0005634,GO:0003677,GO:0000981,GO:0006260,GO:0000122,GO:0045944	nucleus|DNA binding|DNA-binding transcription factor activity, RNA polymerase II-specific|DNA replication|negative regulation of transcription by RNA polymerase II|positive regulation of transcription by RNA polymerase II
ENSBGRG00000000421	8	21601792	21605537	3746	*	3' UTR	21590418	21671184	80767	2	ENSBGRT00000000808	65647	NFIC		GO:0005634,GO:0003677,GO:0000981,GO:0006260,GO:0000122,GO:0045944	nucleus|DNA binding|DNA-binding transcription factor activity, RNA polymerase II-specific|DNA replication|negative regulation of transcription by RNA polymerase II|positive regulation of transcription by RNA polymerase II
ENSBGRG00000000421	8	21592257	21593003	747	*	3' UTR	21590418	21671184	80767	2	ENSBGRT00000000808	78181	NFIC		GO:0005634,GO:0003677,GO:0000981,GO:0006260,GO:0000122,GO:0045944	nucleus|DNA binding|DNA-binding transcription factor activity, RNA polymerase II-specific|DNA replication|negative regulation of transcription by RNA polymerase II|positive regulation of transcription by RNA polymerase II
ENSBGRG00000000422	3	20939359	20940694	1336	*	Exon (ENSBGRT00000000804/ENSBGRG00000000422, exon 12 of 14)	20839780	20942258	102479	1	ENSBGRT00000000804	99579	Rprd2	regulation of nuclear pre-mRNA domain containing 2 [Source:HGNC Symbol;Acc:HGNC:29039]	GO:0016591	RNA polymerase II, holoenzyme
ENSBGRG00000000422	3	20932740	20939260	6521	*	Exon (ENSBGRT00000000804/ENSBGRG00000000422, exon 10 of 14)	20839780	20942258	102479	1	ENSBGRT00000000804	92960	Rprd2	regulation of nuclear pre-mRNA domain containing 2 [Source:HGNC Symbol;Acc:HGNC:29039]	GO:0016591	RNA polymerase II, holoenzyme
ENSBGRG00000000422	3	20941714	20942011	298	*	Exon (ENSBGRT00000000804/ENSBGRG00000000422, exon 14 of 14)	20839780	20942258	102479	1	ENSBGRT00000000804	101934	Rprd2	regulation of nuclear pre-mRNA domain containing 2 [Source:HGNC Symbol;Acc:HGNC:29039]	GO:0016591	RNA polymerase II, holoenzyme
ENSBGRG00000000427	8	5549291	5551133	1843	*	Exon (ENSBGRT00000000707/ENSBGRG00000000427, exon 4 of 7)	5545005	5552316	7312	1	ENSBGRT00000000707	4286	TMEM59L	transmembrane protein 59 like [Source:HGNC Symbol;Acc:HGNC:13237]	GO:0000139,GO:0016021	Golgi membrane|integral component of membrane
ENSBGRG00000000428	1	137741977	137742177	201	*	Exon (ENSBGRT00000001119/ENSBGRG00000000428, exon 4 of 47)	137719406	137847000	127595	1	ENSBGRT00000001119	22571	ATR	ATR serine/threonine kinase [Source:HGNC Symbol;Acc:HGNC:882]			bom03460,bom04110,bom04115,bom04218,bom05165,bom05166,bom05170	Fanconi anemia pathway|Cell cycle|p53 signaling pathway|Cellular senescence|Human papillomavirus infection|Human T-cell leukemia virus 1 infection|Human immunodeficiency virus 1 infection
ENSBGRG00000000429	7	105083896	105154066	70171	*	Exon (ENSBGRT00000000713/ENSBGRG00000000429, exon 4 of 6)	105083847	105160425	76579	2	ENSBGRT00000000713	6359	CAAP1	caspase activity and apoptosis inhibitor 1 [Source:HGNC Symbol;Acc:HGNC:25834]	GO:0006915,GO:2001268	apoptotic process|negative regulation of cysteine-type endopeptidase activity involved in apoptotic signaling pathway
ENSBGRG00000000430	8	18772350	18772599	250	*	3' UTR	18756798	18773503	16706	1	ENSBGRT00000000759	15552	SLC25A23	solute carrier family 25 member 23 [Source:HGNC Symbol;Acc:HGNC:19375]	GO:0016021,GO:0005743,GO:0005739,GO:0005347,GO:0005509,GO:0036444,GO:0071277,GO:0006851,GO:0043457,GO:0002082,GO:0051282,GO:0097274	integral component of membrane|mitochondrial inner membrane|mitochondrion|ATP transmembrane transporter activity|calcium ion binding|calcium import into the mitochondrion|cellular response to calcium ion|mitochondrial calcium ion transmembrane transport|regulation of cellular respiration|regulation of oxidative phosphorylation|regulation of sequestering of calcium ion|urea homeostasis
ENSBGRG00000000430	8	18772948	18773896	949	*	3' UTR	18756798	18773503	16706	1	ENSBGRT00000000759	16150	SLC25A23	solute carrier family 25 member 23 [Source:HGNC Symbol;Acc:HGNC:19375]	GO:0016021,GO:0005743,GO:0005739,GO:0005347,GO:0005509,GO:0036444,GO:0071277,GO:0006851,GO:0043457,GO:0002082,GO:0051282,GO:0097274	integral component of membrane|mitochondrial inner membrane|mitochondrion|ATP transmembrane transporter activity|calcium ion binding|calcium import into the mitochondrion|cellular response to calcium ion|mitochondrial calcium ion transmembrane transport|regulation of cellular respiration|regulation of oxidative phosphorylation|regulation of sequestering of calcium ion|urea homeostasis
ENSBGRG00000000431	8	48128386	48129314	929	*	Exon (ENSBGRT00000000737/ENSBGRG00000000431, exon 2 of 2)	48128337	48131965	3629	2	ENSBGRT00000000737	2651	GDF9	growth differentiation factor 9 [Source:HGNC Symbol;Acc:HGNC:4224]	GO:0005737,GO:0005615,GO:0005125,GO:0008083,GO:0005160,GO:0030509,GO:0048468,GO:0030308,GO:0001555,GO:0008284,GO:0010862,GO:0042981,GO:0043408,GO:2000870,GO:0060395	cytoplasm|extracellular space|cytokine activity|growth factor activity|transforming growth factor beta receptor binding|BMP signaling pathway|cell development|negative regulation of cell growth|oocyte growth|positive regulation of cell proliferation|positive regulation of pathway-restricted SMAD protein phosphorylation|regulation of apoptotic process|regulation of MAPK cascade|regulation of proge…	bom04060	Cytokine-cytokine receptor interaction
ENSBGRG00000000433	1	168544437	168544633	197	*	Exon (ENSBGRT00000003068/ENSBGRG00000000433, exon 19 of 19)	168544388	168859767	315380	2	ENSBGRT00000003068	315134	Tbc1d5	TBC1 domain family member 5 [Source:HGNC Symbol;Acc:HGNC:19166]	GO:0030122,GO:1990316,GO:0005776,GO:0005829,GO:0010008,GO:0005794,GO:0043231,GO:0030904,GO:0035612,GO:0005096,GO:0017137,GO:1905394,GO:0090630,GO:0006914,GO:0006886,GO:0016236,GO:0002092,GO:0042594,GO:0042147	AP-2 adaptor complex|Atg1/ULK1 kinase complex|autophagosome|cytosol|endosome membrane|Golgi apparatus|intracellular membrane-bounded organelle|retromer complex|AP-2 adaptor complex binding|GTPase activator activity|Rab GTPase binding|retromer complex binding|activation of GTPase activity|autophagy|intracellular protein transport|macroautophagy|positive regulation of receptor internalization|respo…
ENSBGRG00000000435	8	78425702	78432215	6514	*	Exon (ENSBGRT00000000790/ENSBGRG00000000435, exon 2 of 15)	78421010	78433229	12220	2	ENSBGRT00000000790	1014	SLU7	SLU7 homolog, splicing factor [Source:HGNC Symbol;Acc:HGNC:16939]	GO:0071013,GO:0005737,GO:0005829,GO:0016607,GO:0005634,GO:0030532,GO:0005681,GO:0030628,GO:0000386,GO:0008270,GO:0000380,GO:0034605,GO:0006886,GO:0000389	catalytic step 2 spliceosome|cytoplasm|cytosol|nuclear speck|nucleus|small nuclear ribonucleoprotein complex|spliceosomal complex|pre-mRNA 3'-splice site binding|second spliceosomal transesterification activity|zinc ion binding|alternative mRNA splicing, via spliceosome|cellular response to heat|intracellular protein transport|mRNA 3'-splice site recognition	bom03040	Spliceosome
ENSBGRG00000000435	8	78421059	78422422	1364	*	3' UTR	78421010	78433229	12220	2	ENSBGRT00000000790	10807	SLU7	SLU7 homolog, splicing factor [Source:HGNC Symbol;Acc:HGNC:16939]	GO:0071013,GO:0005737,GO:0005829,GO:0016607,GO:0005634,GO:0030532,GO:0005681,GO:0030628,GO:0000386,GO:0008270,GO:0000380,GO:0034605,GO:0006886,GO:0000389	catalytic step 2 spliceosome|cytoplasm|cytosol|nuclear speck|nucleus|small nuclear ribonucleoprotein complex|spliceosomal complex|pre-mRNA 3'-splice site binding|second spliceosomal transesterification activity|zinc ion binding|alternative mRNA splicing, via spliceosome|cellular response to heat|intracellular protein transport|mRNA 3'-splice site recognition	bom03040	Spliceosome
ENSBGRG00000000437	2	129935384	129973752	38369	*	Exon (ENSBGRT00000000858/ENSBGRG00000000437, exon 26 of 27)	129772060	129936840	164781	1	ENSBGRT00000000858	163324	Osbpl6	oxysterol binding protein like 6 [Source:HGNC Symbol;Acc:HGNC:16388]	GO:0005829,GO:0005789,GO:0043231,GO:0016020,GO:0031965,GO:0097038,GO:0005886,GO:0015485,GO:0008289,GO:0032934,GO:0015248	cytosol|endoplasmic reticulum membrane|intracellular membrane-bounded organelle|membrane|nuclear membrane|perinuclear endoplasmic reticulum|plasma membrane|cholesterol binding|lipid binding|sterol binding|sterol transporter activity
ENSBGRG00000000439	3	37641108	37642440	1333	*	3' UTR	37635373	37642983	7611	1	ENSBGRT00000000734	5735	Prpf38b		GO:0005681,GO:0006397,GO:0008380	spliceosomal complex|mRNA processing|RNA splicing	bom03040	Spliceosome
ENSBGRG00000000440	5	47428489	47429917	1429	*	3' UTR	47428248	47429979	1732	2	ENSBGRT00000000748	62	PYM1	PYM homolog 1, exon junction complex associated factor [Source:HGNC Symbol;Acc:HGNC:30258]	GO:0030054,GO:0005829,GO:0035145,GO:0005730,GO:0005654,GO:0043022,GO:0003723,GO:1903259,GO:0000184,GO:0045727	cell junction|cytosol|exon-exon junction complex|nucleolus|nucleoplasm|ribosome binding|RNA binding|exon-exon junction complex disassembly|nuclear-transcribed mRNA catabolic process, nonsense-mediated decay|positive regulation of translation	bom03013,bom03015	RNA transport|mRNA surveillance pathway
ENSBGRG00000000453	8	12913410	12913560	151	*	Exon (ENSBGRT00000000779/ENSBGRG00000000453, exon 6 of 24)	12900573	12954680	54108	2	ENSBGRT00000000779	41120	ADGRL1	adhesion G protein-coupled receptor L1 [Source:HGNC Symbol;Acc:HGNC:20973]	GO:0030424,GO:0030054,GO:0030426,GO:0005887,GO:0005622,GO:0043005,GO:0005886,GO:0014069,GO:0042734,GO:0045202,GO:0030246,GO:0050839,GO:0004930,GO:0016524,GO:0007189,GO:0035584,GO:0007166,GO:0007157,GO:0090129	axon|cell junction|growth cone|integral component of plasma membrane|intracellular|neuron projection|plasma membrane|postsynaptic density|presynaptic membrane|synapse|carbohydrate binding|cell adhesion molecule binding|G protein-coupled receptor activity|latrotoxin receptor activity|adenylate cyclase-activating G protein-coupled receptor signaling pathway|calcium-mediated signaling using intracel…
ENSBGRG00000000453	8	12900623	12902596	1974	*	Exon (ENSBGRT00000000779/ENSBGRG00000000453, exon 22 of 24)	12900573	12954680	54108	2	ENSBGRT00000000779	52084	ADGRL1	adhesion G protein-coupled receptor L1 [Source:HGNC Symbol;Acc:HGNC:20973]	GO:0030424,GO:0030054,GO:0030426,GO:0005887,GO:0005622,GO:0043005,GO:0005886,GO:0014069,GO:0042734,GO:0045202,GO:0030246,GO:0050839,GO:0004930,GO:0016524,GO:0007189,GO:0035584,GO:0007166,GO:0007157,GO:0090129	axon|cell junction|growth cone|integral component of plasma membrane|intracellular|neuron projection|plasma membrane|postsynaptic density|presynaptic membrane|synapse|carbohydrate binding|cell adhesion molecule binding|G protein-coupled receptor activity|latrotoxin receptor activity|adenylate cyclase-activating G protein-coupled receptor signaling pathway|calcium-mediated signaling using intracel…
ENSBGRG00000000455	7	105172759	105173107	349	*	Exon (ENSBGRT00000000806/ENSBGRG00000000455, exon 14 of 14)	105172659	105215444	42786	2	ENSBGRT00000000806	42337	PLAA	phospholipase A2 activating protein [Source:HGNC Symbol;Acc:HGNC:9043]	GO:0030054,GO:0005737,GO:0070062,GO:0005634,GO:0045202,GO:0016005,GO:0043130,GO:0071222,GO:0006954,GO:0016236,GO:1900045,GO:0006644,GO:1903861,GO:2001224,GO:0032430,GO:1903423,GO:0006693,GO:0043161,GO:0007165,GO:0010992,GO:0043162	cell junction|cytoplasm|extracellular exosome|nucleus|synapse|phospholipase A2 activator activity|ubiquitin binding|cellular response to lipopolysaccharide|inflammatory response|macroautophagy|negative regulation of protein K63-linked ubiquitination|phospholipid metabolic process|positive regulation of dendrite extension|positive regulation of neuron migration|positive regulation of phospholipase…	bom04141	Protein processing in endoplasmic reticulum
ENSBGRG00000000456	3	63662701	63663150	450	*	3' UTR	63620928	63663900	42973	1	ENSBGRT00000000770	41773	SYDE2	synapse defective Rho GTPase homolog 2 [Source:HGNC Symbol;Acc:HGNC:25841]	GO:0005829,GO:0005096,GO:0090630,GO:0051056,GO:0007165	cytosol|GTPase activator activity|activation of GTPase activity|regulation of small GTPase mediated signal transduction|signal transduction
ENSBGRG00000000456	3	63638026	63638575	550	*	Exon (ENSBGRT00000000770/ENSBGRG00000000456, exon 3 of 7)	63620928	63663900	42973	1	ENSBGRT00000000770	17098	SYDE2	synapse defective Rho GTPase homolog 2 [Source:HGNC Symbol;Acc:HGNC:25841]	GO:0005829,GO:0005096,GO:0090630,GO:0051056,GO:0007165	cytosol|GTPase activator activity|activation of GTPase activity|regulation of small GTPase mediated signal transduction|signal transduction
ENSBGRG00000000457	3	37700137	37719887	19751	*	5' UTR	37644008	37761173	117166	1	ENSBGRT00000000775	56129	STXBP3	syntaxin binding protein 3 [Source:HGNC Symbol;Acc:HGNC:11446]	GO:0016324,GO:0016323,GO:0005829,GO:0070062,GO:0045335,GO:0005886,GO:0031091,GO:0098793,GO:0042581,GO:0070820,GO:0019905,GO:0017075,GO:0007420,GO:0071346,GO:0030073,GO:0045955,GO:2001274,GO:0043312,GO:0070527,GO:0051291,GO:0022615,GO:0032868,GO:0006904	apical plasma membrane|basolateral plasma membrane|cytosol|extracellular exosome|phagocytic vesicle|plasma membrane|platelet alpha granule|presynapse|specific granule|tertiary granule|syntaxin binding|syntaxin-1 binding|brain development|cellular response to interferon-gamma|insulin secretion|negative regulation of calcium ion-dependent exocytosis|negative regulation of glucose import in response…
ENSBGRG00000000459	6	54957099	54957299	201	*	5' UTR	54881331	54958447	77117	2	ENSBGRT00000000778	1148	DCUN1D4		GO:0005634,GO:0000151,GO:0097602,GO:0031624,GO:0032182,GO:0051443,GO:0045116	nucleus|ubiquitin ligase complex|cullin family protein binding|ubiquitin conjugating enzyme binding|ubiquitin-like protein binding|positive regulation of ubiquitin-protein transferase activity|protein neddylation
ENSBGRG00000000459	6	54958297	54958447	151	*	5' UTR	54881331	54958447	77117	2	ENSBGRT00000000778	0	DCUN1D4		GO:0005634,GO:0000151,GO:0097602,GO:0031624,GO:0032182,GO:0051443,GO:0045116	nucleus|ubiquitin ligase complex|cullin family protein binding|ubiquitin conjugating enzyme binding|ubiquitin-like protein binding|positive regulation of ubiquitin-protein transferase activity|protein neddylation
ENSBGRG00000000459	6	54931868	54956628	24761	*	Exon (ENSBGRT00000000778/ENSBGRG00000000459, exon 2 of 11)	54881331	54958447	77117	2	ENSBGRT00000000778	1819	DCUN1D4		GO:0005634,GO:0000151,GO:0097602,GO:0031624,GO:0032182,GO:0051443,GO:0045116	nucleus|ubiquitin ligase complex|cullin family protein binding|ubiquitin conjugating enzyme binding|ubiquitin-like protein binding|positive regulation of ubiquitin-protein transferase activity|protein neddylation
ENSBGRG00000000459	6	54957898	54958048	151	*	5' UTR	54881331	54958447	77117	2	ENSBGRT00000000778	399	DCUN1D4		GO:0005634,GO:0000151,GO:0097602,GO:0031624,GO:0032182,GO:0051443,GO:0045116	nucleus|ubiquitin ligase complex|cullin family protein binding|ubiquitin conjugating enzyme binding|ubiquitin-like protein binding|positive regulation of ubiquitin-protein transferase activity|protein neddylation
ENSBGRG00000000459	6	54957598	54957798	201	*	5' UTR	54881331	54958447	77117	2	ENSBGRT00000000778	649	DCUN1D4		GO:0005634,GO:0000151,GO:0097602,GO:0031624,GO:0032182,GO:0051443,GO:0045116	nucleus|ubiquitin ligase complex|cullin family protein binding|ubiquitin conjugating enzyme binding|ubiquitin-like protein binding|positive regulation of ubiquitin-protein transferase activity|protein neddylation
ENSBGRG00000000460	5	116633651	116634879	1229	*	Exon (ENSBGRT00000000787/ENSBGRG00000000460, exon 12 of 12)	116620072	116635026	14955	1	ENSBGRT00000000787	13579	IL17RA	interleukin 17 receptor A [Source:HGNC Symbol;Acc:HGNC:5985]	GO:0005576,GO:0005887,GO:0005886,GO:0030368,GO:0005102,GO:0007166,GO:0050832,GO:0072537,GO:0071621,GO:0097400,GO:1900017,GO:2000667,GO:0032747,GO:2000664	extracellular region|integral component of plasma membrane|plasma membrane|interleukin-17 receptor activity|signaling receptor binding|cell surface receptor signaling pathway|defense response to fungus|fibroblast activation|granulocyte chemotaxis|interleukin-17-mediated signaling pathway|positive regulation of cytokine production involved in inflammatory response|positive regulation of interleuki…	bom04060,bom04657	Cytokine-cytokine receptor interaction|IL-17 signaling pathway
ENSBGRG00000000466	8	5605435	5607063	1629	*	3' UTR	5575392	5608149	32758	1	ENSBGRT00000000799	30043	KLHL26	kelch like family member 26 [Source:HGNC Symbol;Acc:HGNC:25623]
ENSBGRG00000000467	5	110831280	110831429	150	*	Exon (ENSBGRT00000000870/ENSBGRG00000000467, exon 9 of 9)	110819473	110831429	11957	1	ENSBGRT00000000870	11807	ZNF384	zinc finger protein 384 [Source:HGNC Symbol;Acc:HGNC:11955]
ENSBGRG00000000468	8	48133409	48133855	447	*	5' UTR	48133310	48134517	1208	1	ENSBGRT00000000828	99	UQCRQ		GO:0005750,GO:0008121,GO:0021680,GO:0021766,GO:0021854,GO:0030901,GO:0006122,GO:0021548,GO:0021860,GO:0021539,GO:0021794	mitochondrial respiratory chain complex III|ubiquinol-cytochrome-c reductase activity|cerebellar Purkinje cell layer development|hippocampus development|hypothalamus development|midbrain development|mitochondrial electron transport, ubiquinol to cytochrome c|pons development|pyramidal neuron development|subthalamus development|thalamus development	bom00190,bom04260,bom04714,bom04932,bom05010,bom05012,bom05014,bom05016,bom05020,bom05022	Oxidative phosphorylation|Cardiac muscle contraction|Thermogenesis|Non-alcoholic fatty liver disease|Alzheimer disease|Parkinson disease|Amyotrophic lateral sclerosis|Huntington disease|Prion disease|Pathways of neurodegeneration - multiple diseases
ENSBGRG00000000469	7	91569735	91578269	8535	*	5' UTR	91311392	91570456	259065	2	ENSBGRT00000001051	0	Nfib	nuclear factor I B [Source:HGNC Symbol;Acc:HGNC:7785]	GO:0044300,GO:0001650,GO:0005634,GO:0003677,GO:0000981,GO:0003690,GO:0001077,GO:0000978,GO:0003714,GO:0021960,GO:0060689,GO:0002062,GO:0060486,GO:0071679,GO:0006260,GO:0030900,GO:0010001,GO:0030902,GO:0061141,GO:0030324,GO:0008285,GO:0043392,GO:2000795,GO:2000791,GO:1902894,GO:0000122,GO:0045944,GO:0045893,GO:0021740,GO:0009617,GO:0060662,GO:0060509,GO:0060510	cerebellar mossy fiber|fibrillar center|nucleus|DNA binding|DNA-binding transcription factor activity, RNA polymerase II-specific|double-stranded DNA binding|proximal promoter DNA-binding transcription activator activity, RNA polymerase II-specific|RNA polymerase II proximal promoter sequence-specific DNA binding|transcription corepressor activity|anterior commissure morphogenesis|cell differenti…
ENSBGRG00000000470	5	124642412	124659040	16629	*	Exon (ENSBGRT00000000845/ENSBGRG00000000470, exon 12 of 25)	124605882	124700068	94187	2	ENSBGRT00000000845	41028	SMC1B	structural maintenance of chromosomes 1B [Source:HGNC Symbol;Acc:HGNC:11112]	GO:0000775,GO:0005829,GO:0000800,GO:0030893,GO:0034991,GO:0005654,GO:0005524,GO:0003677,GO:0051321,GO:0007062	chromosome, centromeric region|cytosol|lateral element|meiotic cohesin complex|nuclear meiotic cohesin complex|nucleoplasm|ATP binding|DNA binding|meiotic cell cycle|sister chromatid cohesion	bom04110,bom04114	Cell cycle|Oocyte meiosis
ENSBGRG00000000470	5	124616310	124641966	25657	*	Exon (ENSBGRT00000000845/ENSBGRG00000000470, exon 14 of 25)	124605882	124700068	94187	2	ENSBGRT00000000845	58102	SMC1B	structural maintenance of chromosomes 1B [Source:HGNC Symbol;Acc:HGNC:11112]	GO:0000775,GO:0005829,GO:0000800,GO:0030893,GO:0034991,GO:0005654,GO:0005524,GO:0003677,GO:0051321,GO:0007062	chromosome, centromeric region|cytosol|lateral element|meiotic cohesin complex|nuclear meiotic cohesin complex|nucleoplasm|ATP binding|DNA binding|meiotic cell cycle|sister chromatid cohesion	bom04110,bom04114	Cell cycle|Oocyte meiosis
ENSBGRG00000000470	5	124676042	124688949	12908	*	Exon (ENSBGRT00000000845/ENSBGRG00000000470, exon 2 of 25)	124605882	124700068	94187	2	ENSBGRT00000000845	11119	SMC1B	structural maintenance of chromosomes 1B [Source:HGNC Symbol;Acc:HGNC:11112]	GO:0000775,GO:0005829,GO:0000800,GO:0030893,GO:0034991,GO:0005654,GO:0005524,GO:0003677,GO:0051321,GO:0007062	chromosome, centromeric region|cytosol|lateral element|meiotic cohesin complex|nuclear meiotic cohesin complex|nucleoplasm|ATP binding|DNA binding|meiotic cell cycle|sister chromatid cohesion	bom04110,bom04114	Cell cycle|Oocyte meiosis
ENSBGRG00000000474	2	143491246	143498569	7324	*	3' UTR	143491395	143491682	288	1	ENSBGRT00000000825	0		chromosome 2 open reading frame 88 [Source:HGNC Symbol;Acc:HGNC:28191]	GO:0005886,GO:0034237	plasma membrane|protein kinase A regulatory subunit binding
ENSBGRG00000000481	2	143671805	143675787	3983	*	Exon (ENSBGRT00000000839/ENSBGRG00000000481, exon 3 of 6)	143639568	143681722	42155	1	ENSBGRT00000000839	32237	INPP1	inositol polyphosphate-1-phosphatase [Source:HGNC Symbol;Acc:HGNC:6071]	GO:0004441,GO:0046872,GO:0046855,GO:0046854	inositol-1,4-bisphosphate 1-phosphatase activity|metal ion binding|inositol phosphate dephosphorylation|phosphatidylinositol phosphorylation	bom00562,bom04070	Inositol phosphate metabolism|Phosphatidylinositol signaling system
ENSBGRG00000000481	2	143681522	143681722	201	*	Exon (ENSBGRT00000000839/ENSBGRG00000000481, exon 6 of 6)	143639568	143681722	42155	1	ENSBGRT00000000839	41954	INPP1	inositol polyphosphate-1-phosphatase [Source:HGNC Symbol;Acc:HGNC:6071]	GO:0004441,GO:0046872,GO:0046855,GO:0046854	inositol-1,4-bisphosphate 1-phosphatase activity|metal ion binding|inositol phosphate dephosphorylation|phosphatidylinositol phosphorylation	bom00562,bom04070	Inositol phosphate metabolism|Phosphatidylinositol signaling system
ENSBGRG00000000485	7	27463557	27463953	397	*	Exon (ENSBGRT00000000848/ENSBGRG00000000485, exon 4 of 5)	27447316	27464204	16889	1	ENSBGRT00000000848	16241	CAVIN4	caveolae associated protein 4 [Source:HGNC Symbol;Acc:HGNC:33742]	GO:0005901,GO:0005737,GO:0005829,GO:0005886,GO:0042383,GO:0030018,GO:0030154,GO:0007517,GO:0045944,GO:0035023	caveola|cytoplasm|cytosol|plasma membrane|sarcolemma|Z disc|cell differentiation|muscle organ development|positive regulation of transcription by RNA polymerase II|regulation of Rho protein signal transduction
ENSBGRG00000000490	7	9150022	9150172	151	*	Exon (ENSBGRT00000000854/ENSBGRG00000000490, exon 1 of 1)	9149923	9151017	1095	2	ENSBGRT00000000854	845	PNMA2	PNMA family member 2 [Source:HGNC Symbol;Acc:HGNC:9159]	GO:0005730	nucleolus
ENSBGRG00000000490	7	9150321	9151017	697	*	Exon (ENSBGRT00000000854/ENSBGRG00000000490, exon 1 of 1)	9149923	9151017	1095	2	ENSBGRT00000000854	0	PNMA2	PNMA family member 2 [Source:HGNC Symbol;Acc:HGNC:9159]	GO:0005730	nucleolus
ENSBGRG00000000499	1	82551564	82566776	15213	*	Exon (ENSBGRT00000000962/ENSBGRG00000000499, exon 6 of 12)	82541012	82627010	85999	2	ENSBGRT00000000962	60234	CCDC50	coiled-coil domain containing 50 [Source:HGNC Symbol;Acc:HGNC:18111]	GO:0005829,GO:0031625,GO:0007605	cytosol|ubiquitin protein ligase binding|sensory perception of sound
ENSBGRG00000000499	1	82571904	82587218	15315	*	Exon (ENSBGRT00000000962/ENSBGRG00000000499, exon 3 of 12)	82541012	82627010	85999	2	ENSBGRT00000000962	39792	CCDC50	coiled-coil domain containing 50 [Source:HGNC Symbol;Acc:HGNC:18111]	GO:0005829,GO:0031625,GO:0007605	cytosol|ubiquitin protein ligase binding|sensory perception of sound
ENSBGRG00000000504	8	48166057	48171810	5754	*	Exon (ENSBGRT00000000899/ENSBGRG00000000504, exon 9 of 21)	48148686	48207960	59275	2	ENSBGRT00000000899	36150	AFF4	AF4/FMR2 family member 4 [Source:HGNC Symbol;Acc:HGNC:17869]
ENSBGRG00000000504	8	48202431	48202680	250	*	Exon (ENSBGRT00000000899/ENSBGRG00000000504, exon 3 of 21)	48148686	48207960	59275	2	ENSBGRT00000000899	5280	AFF4	AF4/FMR2 family member 4 [Source:HGNC Symbol;Acc:HGNC:17869]
ENSBGRG00000000504	8	48149585	48149785	201	*	3' UTR	48148686	48207960	59275	2	ENSBGRT00000000899	58175	AFF4	AF4/FMR2 family member 4 [Source:HGNC Symbol;Acc:HGNC:17869]
ENSBGRG00000000505	2	143809071	143812973	3903	*	3' UTR	143743544	143812349	68806	1	ENSBGRT00000000927	65527	MFSD6	major facilitator superfamily domain containing 6 [Source:HGNC Symbol;Acc:HGNC:24711]	GO:0016021	integral component of membrane
ENSBGRG00000000507	7	53923314	53923461	148	*	Exon (ENSBGRT00000000894/ENSBGRG00000000507, exon 4 of 8)	53868745	53947346	78602	1	ENSBGRT00000000894	54569	STX17	syntaxin 17 [Source:HGNC Symbol;Acc:HGNC:11432]	GO:0005776,GO:0000421,GO:0030134,GO:0005829,GO:0012505,GO:0005789,GO:0005793,GO:0033116,GO:0012507,GO:0030897,GO:0016021,GO:0044233,GO:0005739,GO:0030868,GO:0031201,GO:0019903,GO:0005484,GO:0000149,GO:0097352,GO:0016240,GO:0097111,GO:0006888,GO:0007030,GO:0006886,GO:0034497,GO:0048278,GO:0006906	autophagosome|autophagosome membrane|COPII-coated ER to Golgi transport vesicle|cytosol|endomembrane system|endoplasmic reticulum membrane|endoplasmic reticulum-Golgi intermediate compartment|endoplasmic reticulum-Golgi intermediate compartment membrane|ER to Golgi transport vesicle membrane|HOPS complex|integral component of membrane|Mitochondria-associated ER Membrane|mitochondrion|smooth endop…	bom04130,bom04140	SNARE interactions in vesicular transport|Autophagy - animal
ENSBGRG00000000507	7	53946067	53947346	1280	*	3' UTR	53868745	53947346	78602	1	ENSBGRT00000000894	77322	STX17	syntaxin 17 [Source:HGNC Symbol;Acc:HGNC:11432]	GO:0005776,GO:0000421,GO:0030134,GO:0005829,GO:0012505,GO:0005789,GO:0005793,GO:0033116,GO:0012507,GO:0030897,GO:0016021,GO:0044233,GO:0005739,GO:0030868,GO:0031201,GO:0019903,GO:0005484,GO:0000149,GO:0097352,GO:0016240,GO:0097111,GO:0006888,GO:0007030,GO:0006886,GO:0034497,GO:0048278,GO:0006906	autophagosome|autophagosome membrane|COPII-coated ER to Golgi transport vesicle|cytosol|endomembrane system|endoplasmic reticulum membrane|endoplasmic reticulum-Golgi intermediate compartment|endoplasmic reticulum-Golgi intermediate compartment membrane|ER to Golgi transport vesicle membrane|HOPS complex|integral component of membrane|Mitochondria-associated ER Membrane|mitochondrion|smooth endop…	bom04130,bom04140	SNARE interactions in vesicular transport|Autophagy - animal
ENSBGRG00000000510	2	32666376	32667549	1174	*	Exon (ENSBGRT00000001052/ENSBGRG00000000510, exon 29 of 32)	32625404	32667885	42482	1	ENSBGRT00000001052	40972	CFAP65	cilia and flagella associated protein 65 [Source:HGNC Symbol;Acc:HGNC:25325]	GO:0016021,GO:0031514,GO:0005886,GO:0003723	integral component of membrane|motile cilium|plasma membrane|RNA binding
ENSBGRG00000000512	7	105263872	105298205	34334	*	Exon (ENSBGRT00000000900/ENSBGRG00000000512, exon 10 of 19)	105224789	105320870	96082	1	ENSBGRT00000000900	39083	IFT74	intraflagellar transport 74 [Source:HGNC Symbol;Acc:HGNC:21424]	GO:0005813,GO:0097542,GO:0005929,GO:0031410,GO:0030992,GO:0031514,GO:0005634,GO:0048487,GO:0003682,GO:0060271,GO:0007368,GO:0007507,GO:0035735,GO:0003334,GO:0050680,GO:1905515,GO:0007219,GO:0033630,GO:0045944	centrosome|ciliary tip|cilium|cytoplasmic vesicle|intraciliary transport particle B|motile cilium|nucleus|beta-tubulin binding|chromatin binding|cilium assembly|determination of left/right symmetry|heart development|intraciliary transport involved in cilium assembly|keratinocyte development|negative regulation of epithelial cell proliferation|non-motile cilium assembly|Notch signaling pathway|pos…
ENSBGRG00000000512	7	105312807	105320724	7918	*	3' UTR	105224789	105320870	96082	1	ENSBGRT00000000900	88018	IFT74	intraflagellar transport 74 [Source:HGNC Symbol;Acc:HGNC:21424]	GO:0005813,GO:0097542,GO:0005929,GO:0031410,GO:0030992,GO:0031514,GO:0005634,GO:0048487,GO:0003682,GO:0060271,GO:0007368,GO:0007507,GO:0035735,GO:0003334,GO:0050680,GO:1905515,GO:0007219,GO:0033630,GO:0045944	centrosome|ciliary tip|cilium|cytoplasmic vesicle|intraciliary transport particle B|motile cilium|nucleus|beta-tubulin binding|chromatin binding|cilium assembly|determination of left/right symmetry|heart development|intraciliary transport involved in cilium assembly|keratinocyte development|negative regulation of epithelial cell proliferation|non-motile cilium assembly|Notch signaling pathway|pos…
ENSBGRG00000000513	3	115827418	115827565	148	*	Exon (ENSBGRT00000000897/ENSBGRG00000000513, exon 2 of 2)	115823373	115827663	4291	1	ENSBGRT00000000897	4045	MYCL	MYCL proto-oncogene, bHLH transcription factor [Source:HGNC Symbol;Acc:HGNC:7555]	GO:0005634,GO:0003677,GO:0000981,GO:0046983,GO:0045607	nucleus|DNA binding|DNA-binding transcription factor activity, RNA polymerase II-specific|protein dimerization activity|regulation of inner ear auditory receptor cell differentiation
ENSBGRG00000000516	4	65058748	65071900	13153	*	Exon (ENSBGRT00000000911/ENSBGRG00000000516, exon 5 of 25)	65038411	65101821	63411	1	ENSBGRT00000000911	20337	ANLN	anillin actin binding protein [Source:HGNC Symbol;Acc:HGNC:14082]
ENSBGRG00000000516	4	65074196	65075888	1693	*	Exon (ENSBGRT00000000911/ENSBGRG00000000516, exon 12 of 25)	65038411	65101821	63411	1	ENSBGRT00000000911	35785	ANLN	anillin actin binding protein [Source:HGNC Symbol;Acc:HGNC:14082]
ENSBGRG00000000517	8	18800523	18801819	1297	*	3' UTR	18789725	18802265	12541	1	ENSBGRT00000000999	10798	KHSRP	KH-type splicing regulatory protein [Source:HGNC Symbol;Acc:HGNC:6316]	GO:0010494,GO:0005829,GO:0016020,GO:0005654,GO:0003677,GO:0035925,GO:0003723,GO:0061158,GO:0071345,GO:0010586,GO:0006402,GO:0006397,GO:0051028,GO:0010989,GO:0045019,GO:0061014,GO:2000628,GO:0043488,GO:0006355,GO:0008380,GO:0000375	cytoplasmic stress granule|cytosol|membrane|nucleoplasm|DNA binding|mRNA 3'-UTR AU-rich region binding|RNA binding|3'-UTR-mediated mRNA destabilization|cellular response to cytokine stimulus|miRNA metabolic process|mRNA catabolic process|mRNA processing|mRNA transport|negative regulation of low-density lipoprotein particle clearance|negative regulation of nitric oxide biosynthetic process|positiv…
ENSBGRG00000000520	7	9288860	9289157	298	*	3' UTR	9156837	9290740	133904	1	ENSBGRT00000001050	132023	DPYSL2	dihydropyrimidinase like 2 [Source:HGNC Symbol;Acc:HGNC:3014]	GO:0030424,GO:0005856,GO:0005829,GO:0030425,GO:0043209,GO:0043025,GO:0005886,GO:0016810,GO:0008017,GO:0019901,GO:0007411,GO:0007420,GO:0007010,GO:0006897,GO:0030516	axon|cytoskeleton|cytosol|dendrite|myelin sheath|neuronal cell body|plasma membrane|hydrolase activity, acting on carbon-nitrogen (but not peptide) bonds|microtubule binding|protein kinase binding|axon guidance|brain development|cytoskeleton organization|endocytosis|regulation of axon extension	bom04360	Axon guidance
ENSBGRG00000000523	5	79700127	79700716	590	*	Exon (ENSBGRT00000000931/ENSBGRG00000000523, exon 3 of 8)	79685579	79706359	20781	1	ENSBGRT00000000931	14548	NR4A1	nuclear receptor subfamily 4 group A member 1 [Source:HGNC Symbol;Acc:HGNC:7980]	GO:0005829,GO:0031965,GO:0005634,GO:0005667,GO:0035259,GO:0004879,GO:0046982,GO:0042803,GO:0001077,GO:0000978,GO:0000977,GO:0043565,GO:0003707,GO:0008270,GO:0006915,GO:0071376,GO:0045444,GO:0045786,GO:0043154,GO:0043065,GO:0045944,GO:0061469,GO:0035914	cytosol|nuclear membrane|nucleus|transcription factor complex|glucocorticoid receptor binding|nuclear receptor activity|protein heterodimerization activity|protein homodimerization activity|proximal promoter DNA-binding transcription activator activity, RNA polymerase II-specific|RNA polymerase II proximal promoter sequence-specific DNA binding|RNA polymerase II regulatory region sequence-specifi…	bom04010,bom04151,bom04925,bom04927,bom04934	MAPK signaling pathway|PI3K-Akt signaling pathway|Aldosterone synthesis and secretion|Cortisol synthesis and secretion|Cushing syndrome
ENSBGRG00000000526	8	13134674	13135071	398	*	3' UTR	13116854	13134750	17897	1	ENSBGRT00000001314	17820	CD97	adhesion G protein-coupled receptor E5 [Source:HGNC Symbol;Acc:HGNC:1711]	GO:0005887,GO:0005622,GO:0005509,GO:0004930,GO:0007189,GO:0007155,GO:0007166	integral component of plasma membrane|intracellular|calcium ion binding|G protein-coupled receptor activity|adenylate cyclase-activating G protein-coupled receptor signaling pathway|cell adhesion|cell surface receptor signaling pathway
ENSBGRG00000000528	2	81144077	81144225	149	*	3' UTR	80720712	81144769	424058	1	ENSBGRT00000000933	423365	MGAT5	alpha-1,6-mannosylglycoprotein 6-beta-N-acetylglucosaminyltransferase [Source:HGNC Symbol;Acc:HGNC:7049]			bom00510	N-Glycan biosynthesis
ENSBGRG00000000530	5	16743097	16854436	111340	*	Exon (ENSBGRT00000001901/ENSBGRG00000000530, exon 3 of 15)	16470627	16986229	515603	2	ENSBGRT00000001901	131793	Sox5	SRY-box transcription factor 5 [Source:HGNC Symbol;Acc:HGNC:11201]	GO:0044798,GO:0005634,GO:0003677,GO:0003700,GO:0000981,GO:0046982,GO:0044212,GO:0055059,GO:0051216,GO:0045165,GO:0071560,GO:0021953,GO:0001701,GO:0045892,GO:0048709,GO:0061036,GO:0032332,GO:2000741,GO:0045944,GO:0060164	nuclear transcription factor complex|nucleus|DNA binding|DNA-binding transcription factor activity|DNA-binding transcription factor activity, RNA polymerase II-specific|protein heterodimerization activity|transcription regulatory region DNA binding|asymmetric neuroblast division|cartilage development|cell fate commitment|cellular response to transforming growth factor beta stimulus|central nervou…
ENSBGRG00000000530	5	16470677	16470826	150	*	Exon (ENSBGRT00000001913/ENSBGRG00000000530, exon 7 of 7)	16470627	16538812	68186	2	ENSBGRT00000001913	67986	Sox5	SRY-box transcription factor 5 [Source:HGNC Symbol;Acc:HGNC:11201]	GO:0044798,GO:0005634,GO:0003677,GO:0003700,GO:0000981,GO:0046982,GO:0044212,GO:0055059,GO:0051216,GO:0045165,GO:0071560,GO:0021953,GO:0001701,GO:0045892,GO:0048709,GO:0061036,GO:0032332,GO:2000741,GO:0045944,GO:0060164	nuclear transcription factor complex|nucleus|DNA binding|DNA-binding transcription factor activity|DNA-binding transcription factor activity, RNA polymerase II-specific|protein heterodimerization activity|transcription regulatory region DNA binding|asymmetric neuroblast division|cartilage development|cell fate commitment|cellular response to transforming growth factor beta stimulus|central nervou…
ENSBGRG00000000530	5	16473082	16564750	91669	*	Exon (ENSBGRT00000001913/ENSBGRG00000000530, exon 1 of 7)	16470627	16538812	68186	2	ENSBGRT00000001913	0	Sox5	SRY-box transcription factor 5 [Source:HGNC Symbol;Acc:HGNC:11201]	GO:0044798,GO:0005634,GO:0003677,GO:0003700,GO:0000981,GO:0046982,GO:0044212,GO:0055059,GO:0051216,GO:0045165,GO:0071560,GO:0021953,GO:0001701,GO:0045892,GO:0048709,GO:0061036,GO:0032332,GO:2000741,GO:0045944,GO:0060164	nuclear transcription factor complex|nucleus|DNA binding|DNA-binding transcription factor activity|DNA-binding transcription factor activity, RNA polymerase II-specific|protein heterodimerization activity|transcription regulatory region DNA binding|asymmetric neuroblast division|cartilage development|cell fate commitment|cellular response to transforming growth factor beta stimulus|central nervou…
ENSBGRG00000000534	3	53997359	54001701	4343	*	Exon (ENSBGRT00000000954/ENSBGRG00000000534, exon 5 of 9)	53989908	54001750	11843	1	ENSBGRT00000000954	7451	DNTTIP2	deoxynucleotidyltransferase terminal interacting protein 2 [Source:HGNC Symbol;Acc:HGNC:24013]	GO:0005730	nucleolus
ENSBGRG00000000534	3	54028180	54028845	666	*	Exon (ENSBGRT00000000974/ENSBGRT00000000974, exon 1 of 2)	53989908	54001750	11843	1	ENSBGRT00000000954	38272	DNTTIP2	deoxynucleotidyltransferase terminal interacting protein 2 [Source:HGNC Symbol;Acc:HGNC:24013]	GO:0005730	nucleolus
ENSBGRG00000000534	3	53989957	53992355	2399	*	Exon (ENSBGRT00000000954/ENSBGRG00000000534, exon 1 of 9)	53989908	54001750	11843	1	ENSBGRT00000000954	49	DNTTIP2	deoxynucleotidyltransferase terminal interacting protein 2 [Source:HGNC Symbol;Acc:HGNC:24013]	GO:0005730	nucleolus
ENSBGRG00000000537	3	8799055	8799203	149	*	Exon (ENSBGRT00000000955/ENSBGRG00000000537, exon 2 of 4)	8798298	8799921	1624	2	ENSBGRT00000000955	718	Paip1		GO:0005737,GO:0003723,GO:0008494,GO:0006446	cytoplasm|RNA binding|translation activator activity|regulation of translational initiation	bom03013	RNA transport
ENSBGRG00000000541	5	82310472	82313225	2754	*	Exon (ENSBGRT00000000981/ENSBGRG00000000541, exon 1 of 6)	82308320	82313389	5070	2	ENSBGRT00000000981	164	Ppp1r1a		GO:0005737,GO:0005615,GO:0004864,GO:0005977,GO:0035556	cytoplasm|extracellular space|protein phosphatase inhibitor activity|glycogen metabolic process|intracellular signal transduction	bom04261,bom04720	Adrenergic signaling in cardiomyocytes|Long-term potentiation
ENSBGRG00000000542	8	5624915	5684576	59662	*	5' UTR	5624668	5721518	96851	1	ENSBGRT00000001104	247	Crtc1	CREB regulated transcription coactivator 1 [Source:HGNC Symbol;Acc:HGNC:16062]	GO:0005737,GO:0005829,GO:0098978,GO:0043025,GO:0016604,GO:0005634,GO:0005886,GO:0014069,GO:0008140,GO:0097009,GO:0043153,GO:0007613,GO:1902631,GO:0032793,GO:1900006,GO:1900273,GO:0045944,GO:0099527,GO:0051289,GO:0048511	cytoplasm|cytosol|glutamatergic synapse|neuronal cell body|nuclear body|nucleus|plasma membrane|postsynaptic density|cAMP response element binding protein binding|energy homeostasis|entrainment of circadian clock by photoperiod|memory|negative regulation of membrane hyperpolarization|positive regulation of CREB transcription factor activity|positive regulation of dendrite development|positive reg…	bom05166	Human T-cell leukemia virus 1 infection
ENSBGRG00000000542	8	5720827	5721123	297	*	3' UTR	5624668	5721518	96851	1	ENSBGRT00000001104	96159	Crtc1	CREB regulated transcription coactivator 1 [Source:HGNC Symbol;Acc:HGNC:16062]	GO:0005737,GO:0005829,GO:0098978,GO:0043025,GO:0016604,GO:0005634,GO:0005886,GO:0014069,GO:0008140,GO:0097009,GO:0043153,GO:0007613,GO:1902631,GO:0032793,GO:1900006,GO:1900273,GO:0045944,GO:0099527,GO:0051289,GO:0048511	cytoplasm|cytosol|glutamatergic synapse|neuronal cell body|nuclear body|nucleus|plasma membrane|postsynaptic density|cAMP response element binding protein binding|energy homeostasis|entrainment of circadian clock by photoperiod|memory|negative regulation of membrane hyperpolarization|positive regulation of CREB transcription factor activity|positive regulation of dendrite development|positive reg…	bom05166	Human T-cell leukemia virus 1 infection
ENSBGRG00000000546	3	115887550	115887699	150	*	Exon (ENSBGRT00000001060/ENSBGRG00000000546, exon 11 of 11)	115842732	115887699	44968	1	ENSBGRT00000001060	44818	TRIT1	tRNA isopentenyltransferase 1 [Source:HGNC Symbol;Acc:HGNC:20286]	GO:0005759,GO:0005739,GO:0005524,GO:0003676,GO:0052381,GO:0008270,GO:0070900,GO:0006400	mitochondrial matrix|mitochondrion|ATP binding|nucleic acid binding|tRNA dimethylallyltransferase activity|zinc ion binding|mitochondrial tRNA modification|tRNA modification
ENSBGRG00000000549	5	79722079	79725545	3467	*	3' UTR	79718666	79725693	7028	1	ENSBGRT00000000959	3413	ATG101	autophagy related 101 [Source:HGNC Symbol;Acc:HGNC:25679]	GO:0000407,GO:0042802,GO:0044877,GO:0000045	phagophore assembly site|identical protein binding|protein-containing complex binding|autophagosome assembly	bom04136,bom04140,bom04211,bom05010,bom05014,bom05016,bom05017,bom05022	Autophagy - other|Autophagy - animal|Longevity regulating pathway|Alzheimer disease|Amyotrophic lateral sclerosis|Huntington disease|Spinocerebellar ataxia|Pathways of neurodegeneration - multiple diseases
ENSBGRG00000000550	2	143821905	143823144	1240	*	3' UTR	143821856	143849237	27382	2	ENSBGRT00000000988	26093	NEMP2	nuclear envelope integral membrane protein 2 [Source:HGNC Symbol;Acc:HGNC:33700]	GO:0016021,GO:0005635,GO:0005637	integral component of membrane|nuclear envelope|nuclear inner membrane
ENSBGRG00000000551	4	17348511	17351187	2677	*	Exon (ENSBGRT00000000980/ENSBGRG00000000551, exon 1 of 8)	17336991	17351187	14197	2	ENSBGRT00000000980	0	ADCK2	aarF domain containing kinase 2 [Source:HGNC Symbol;Acc:HGNC:19039]	GO:0016021,GO:0005524,GO:0004674	integral component of membrane|ATP binding|protein serine/threonine kinase activity
ENSBGRG00000000554	7	28238017	28238214	198	*	Exon (ENSBGRT00000000961/ENSBGRG00000000554, exon 1 of 4)	28233805	28238337	4533	2	ENSBGRT00000000961	123	Acnat2		GO:0005777,GO:0047617,GO:0016410,GO:0006637,GO:0006631	peroxisome|acyl-CoA hydrolase activity|N-acyltransferase activity|acyl-CoA metabolic process|fatty acid metabolic process	bom00120,bom00430,bom01040,bom04146,bom04976	Primary bile acid biosynthesis|Taurine and hypotaurine metabolism|Biosynthesis of unsaturated fatty acids|Peroxisome|Bile secretion
ENSBGRG00000000557	3	20965864	20966112	249	*	5' UTR	20951010	20966019	15010	1	ENSBGRT00000001371	14854	TARS2	threonyl-tRNA synthetase 2, mitochondrial [Source:HGNC Symbol;Acc:HGNC:30740]	GO:0005737,GO:0005759,GO:0002161,GO:0005524,GO:0042803,GO:0004829,GO:0070159,GO:0006435	cytoplasm|mitochondrial matrix|aminoacyl-tRNA editing activity|ATP binding|protein homodimerization activity|threonine-tRNA ligase activity|mitochondrial threonyl-tRNA aminoacylation|threonyl-tRNA aminoacylation	bom00970	Aminoacyl-tRNA biosynthesis
ENSBGRG00000000557	3	20951108	20951569	462	*	5' UTR	20951150	20966019	14870	1	ENSBGRT00000001598	0	TARS2	threonyl-tRNA synthetase 2, mitochondrial [Source:HGNC Symbol;Acc:HGNC:30740]	GO:0005737,GO:0005759,GO:0002161,GO:0005524,GO:0042803,GO:0004829,GO:0070159,GO:0006435	cytoplasm|mitochondrial matrix|aminoacyl-tRNA editing activity|ATP binding|protein homodimerization activity|threonine-tRNA ligase activity|mitochondrial threonyl-tRNA aminoacylation|threonyl-tRNA aminoacylation	bom00970	Aminoacyl-tRNA biosynthesis
ENSBGRG00000000561	7	73497479	73516132	18654	*	Exon (ENSBGRT00000000992/ENSBGRG00000000561, exon 10 of 14)	73488628	73676469	187842	2	ENSBGRT00000000992	160337	MAMDC2	MAM domain containing 2 [Source:HGNC Symbol;Acc:HGNC:23673]	GO:0005783,GO:0005576,GO:0016020	endoplasmic reticulum|extracellular region|membrane
ENSBGRG00000000563	5	47482219	47482416	198	*	Exon (ENSBGRT00000001151/ENSBGRG00000000563, exon 4 of 9)	47479018	47487129	8112	2	ENSBGRT00000001151	4713	PMEL	premelanosome protein [Source:HGNC Symbol;Acc:HGNC:10880]	GO:0005789,GO:0005576,GO:0005794,GO:0005887,GO:0042470,GO:0005771,GO:0042438,GO:0032438	endoplasmic reticulum membrane|extracellular region|Golgi apparatus|integral component of plasma membrane|melanosome|multivesicular body|melanin biosynthetic process|melanosome organization
ENSBGRG00000000564	3	37819203	37819782	580	*	Exon (ENSBGRT00000000991/ENSBGRG00000000564, exon 1 of 3)	37815327	37819879	4553	2	ENSBGRT00000000991	97	AKNAD1
ENSBGRG00000000573	7	28297914	28304783	6870	*	5' UTR	28288479	28305315	16837	2	ENSBGRT00000001004	532	MRPL50	mitochondrial ribosomal protein L50 [Source:HGNC Symbol;Acc:HGNC:16654]	GO:0005743,GO:0005762	mitochondrial inner membrane|mitochondrial large ribosomal subunit
ENSBGRG00000000576	3	97171958	97172156	199	*	Exon (ENSBGRT00000001005/ENSBGRG00000000576, exon 2 of 5)	97117274	97200633	83360	1	ENSBGRT00000001005	54684	FYB2		GO:0001772,GO:0045121,GO:0033627,GO:0050852	immunological synapse|membrane raft|cell adhesion mediated by integrin|T cell receptor signaling pathway
ENSBGRG00000000580	8	48264970	48279172	14203	*	Exon (ENSBGRT00000001032/ENSBGRG00000000580, exon 1 of 5)	48264924	48279172	14249	2	ENSBGRT00000001032	0	Zcchc10	zinc finger CCHC-type containing 10 [Source:HGNC Symbol;Acc:HGNC:25954]	GO:0003676,GO:0008270	nucleic acid binding|zinc ion binding
ENSBGRG00000000583	7	54177047	54217126	40080	*	Exon (ENSBGRT00000001046/ENSBGRG00000000583, exon 11 of 16)	54074419	54217126	142708	1	ENSBGRT00000001046	102628	INVS	inversin [Source:HGNC Symbol;Acc:HGNC:17870]	GO:0005737,GO:0016020,GO:0005874,GO:0005634,GO:0005819,GO:0005516,GO:0007275,GO:0090090,GO:0016055	cytoplasm|membrane|microtubule|nucleus|spindle|calmodulin binding|multicellular organism development|negative regulation of canonical Wnt signaling pathway|Wnt signaling pathway	bom04310	Wnt signaling pathway
ENSBGRG00000000584	7	28318445	28318595	151	*	Exon (ENSBGRT00000001034/ENSBGRT00000001034, exon 2 of 2)	28310461	28318128	7668	1	ENSBGRT00000001021	7984	ZNF189	zinc finger protein 189 [Source:HGNC Symbol;Acc:HGNC:12980]	GO:0005634,GO:0003677,GO:0003700,GO:0000981,GO:0046872,GO:0000122	nucleus|DNA binding|DNA-binding transcription factor activity|DNA-binding transcription factor activity, RNA polymerase II-specific|metal ion binding|negative regulation of transcription by RNA polymerase II	bom05168	Herpes simplex virus 1 infection
ENSBGRG00000000584	7	28310511	28317781	7271	*	5' UTR	28310461	28318128	7668	1	ENSBGRT00000001021	50	ZNF189	zinc finger protein 189 [Source:HGNC Symbol;Acc:HGNC:12980]	GO:0005634,GO:0003677,GO:0003700,GO:0000981,GO:0046872,GO:0000122	nucleus|DNA binding|DNA-binding transcription factor activity|DNA-binding transcription factor activity, RNA polymerase II-specific|metal ion binding|negative regulation of transcription by RNA polymerase II	bom05168	Herpes simplex virus 1 infection
ENSBGRG00000000587	3	37910112	37910310	199	*	3' UTR	37818644	37910305	91662	1	ENSBGRT00000001040	91468	Gpsm2	G protein signaling modulator 2 [Source:HGNC Symbol;Acc:HGNC:29501]	GO:0005938,GO:0099738,GO:0005813,GO:0005737,GO:0005829,GO:0097575,GO:0016328,GO:0097431,GO:0032991,GO:0070840,GO:0001965,GO:0005092,GO:0042802,GO:0000166,GO:0008022,GO:0019904,GO:0043621,GO:0051301,GO:0000132,GO:0051661,GO:0007052,GO:1904778,GO:1905832,GO:0031291,GO:0060236	cell cortex|cell cortex region|centrosome|cytoplasm|cytosol|lateral cell cortex|lateral plasma membrane|mitotic spindle pole|protein-containing complex|dynein complex binding|G-protein alpha-subunit binding|GDP-dissociation inhibitor activity|identical protein binding|nucleotide binding|protein C-terminus binding|protein domain specific binding|protein self-association|cell division|establishment…
ENSBGRG00000000591	3	54309028	54315758	6731	*	Exon (ENSBGRT00000001095/ENSBGRG00000000591, exon 7 of 12)	54199246	54330059	130814	1	ENSBGRT00000001095	109782	BCAR3	BCAR3 adaptor protein, NSP family member [Source:HGNC Symbol;Acc:HGNC:973]	GO:0005622,GO:0005085,GO:0033138,GO:0007264	intracellular|guanyl-nucleotide exchange factor activity|positive regulation of peptidyl-serine phosphorylation|small GTPase mediated signal transduction
ENSBGRG00000000593	3	97281339	97283524	2186	*	Exon (ENSBGRT00000001054/ENSBGRG00000000593, exon 7 of 9)	97279152	97356663	77512	2	ENSBGRT00000001054	73139	PRKAA2	protein kinase AMP-activated catalytic subunit alpha 2 [Source:HGNC Symbol;Acc:HGNC:9377]	GO:0030424,GO:0005737,GO:0010494,GO:0030425,GO:0005794,GO:0043025,GO:0016607,GO:0031588,GO:0005634,GO:0050405,GO:0047322,GO:0004679,GO:0005524,GO:0003682,GO:0035174,GO:0046872,GO:0004674,GO:0004712,GO:0006914,GO:0071277,GO:0035690,GO:0042149,GO:0071333,GO:0034599,GO:0071380,GO:0006695,GO:0006633,GO:0042593,GO:0035556,GO:0043066,GO:0010629,GO:0032007,GO:1904428,GO:0010508,GO:1903829,GO:2000758,GO:…	axon|cytoplasm|cytoplasmic stress granule|dendrite|Golgi apparatus|neuronal cell body|nuclear speck|nucleotide-activated protein kinase complex|nucleus|[acetyl-CoA carboxylase] kinase activity|[hydroxymethylglutaryl-CoA reductase (NADPH)] kinase activity|AMP-activated protein kinase activity|ATP binding|chromatin binding|histone serine kinase activity|metal ion binding|protein serine/threonine ki…	bom04068,bom04140,bom04150,bom04151,bom04152,bom04211,bom04213,bom04371,bom04530,bom04710,bom04714,bom04910,bom04920,bom04921,bom04922,bom04931,bom04932,bom05410,bom05418	FoxO signaling pathway|Autophagy - animal|mTOR signaling pathway|PI3K-Akt signaling pathway|AMPK signaling pathway|Longevity regulating pathway|Longevity regulating pathway - multiple species|Apelin signaling pathway|Tight junction|Circadian rhythm|Thermogenesis|Insulin signaling pathway|Adipocytokine signaling pathway|Oxytocin signaling pathway|Glucagon signaling pathway|Insulin resistance|Non-a…
ENSBGRG00000000594	1	41218409	41225423	7015	*	Exon (ENSBGRT00000001136/ENSBGRG00000000594, exon 5 of 10)	41153795	41238379	84585	1	ENSBGRT00000001136	64614	Arl13b	ADP ribosylation factor like GTPase 13B [Source:HGNC Symbol;Acc:HGNC:25419]	GO:0005930,GO:0060170,GO:0005929,GO:0031514,GO:0097730,GO:0005525,GO:0060271,GO:0007368,GO:0009953,GO:0021943,GO:0001947,GO:0021830,GO:0070986,GO:0021532,GO:1905515,GO:0097500,GO:0010226,GO:0007224	axoneme|ciliary membrane|cilium|motile cilium|non-motile cilium|GTP binding|cilium assembly|determination of left/right symmetry|dorsal/ventral pattern formation|formation of radial glial scaffolds|heart looping|interneuron migration from the subpallium to the cortex|left/right axis specification|neural tube patterning|non-motile cilium assembly|receptor localization to non-motile cilium|response…
ENSBGRG00000000594	1	41237593	41237986	394	*	3' UTR	41153795	41238379	84585	1	ENSBGRT00000001136	83798	Arl13b	ADP ribosylation factor like GTPase 13B [Source:HGNC Symbol;Acc:HGNC:25419]	GO:0005930,GO:0060170,GO:0005929,GO:0031514,GO:0097730,GO:0005525,GO:0060271,GO:0007368,GO:0009953,GO:0021943,GO:0001947,GO:0021830,GO:0070986,GO:0021532,GO:1905515,GO:0097500,GO:0010226,GO:0007224	axoneme|ciliary membrane|cilium|motile cilium|non-motile cilium|GTP binding|cilium assembly|determination of left/right symmetry|dorsal/ventral pattern formation|formation of radial glial scaffolds|heart looping|interneuron migration from the subpallium to the cortex|left/right axis specification|neural tube patterning|non-motile cilium assembly|receptor localization to non-motile cilium|response…
ENSBGRG00000000595	4	17487485	17487683	199	*	3' UTR	17388401	17488328	99928	1	ENSBGRT00000001064	99084	DENND2A	DENN domain containing 2A [Source:HGNC Symbol;Acc:HGNC:22212]	GO:0015629,GO:0005829,GO:0017112,GO:0015031,GO:0042147	actin cytoskeleton|cytosol|Rab guanyl-nucleotide exchange factor activity|protein transport|retrograde transport, endosome to Golgi
ENSBGRG00000000595	4	17407814	17412393	4580	*	5' UTR	17388401	17488328	99928	1	ENSBGRT00000001064	19413	DENND2A	DENN domain containing 2A [Source:HGNC Symbol;Acc:HGNC:22212]	GO:0015629,GO:0005829,GO:0017112,GO:0015031,GO:0042147	actin cytoskeleton|cytosol|Rab guanyl-nucleotide exchange factor activity|protein transport|retrograde transport, endosome to Golgi
ENSBGRG00000000597	5	76284702	76285213	512	*	5' UTR	76265093	76285849	20757	2	ENSBGRT00000001063	636	KANSL2	KAT8 regulatory NSL complex subunit 2 [Source:HGNC Symbol;Acc:HGNC:26024]	GO:0000123,GO:0043984,GO:0043981,GO:0043982	histone acetyltransferase complex|histone H4-K16 acetylation|histone H4-K5 acetylation|histone H4-K8 acetylation
ENSBGRG00000000599	7	28387903	28388151	249	*	Exon (ENSBGRT00000001086/ENSBGRG00000000599, exon 1 of 9)	28331910	28389836	57927	2	ENSBGRT00000001086	1685	TMEM246		GO:0016021	integral component of membrane
ENSBGRG00000000599	7	28455630	28456666	1037	*	5' UTR	28381565	28456964	75400	2	ENSBGRT00000001138	298	TMEM246		GO:0016021	integral component of membrane
ENSBGRG00000000603	2	144013163	144013363	201	*	3' UTR	143964688	144013974	49287	1	ENSBGRT00000001088	48475	NAB1	NGFI-A binding protein 1 [Source:HGNC Symbol;Acc:HGNC:7626]	GO:0005634,GO:0008134,GO:0001958,GO:0042552,GO:0045892,GO:0045682,GO:0006355,GO:0014037	nucleus|transcription factor binding|endochondral ossification|myelination|negative regulation of transcription, DNA-templated|regulation of epidermis development|regulation of transcription, DNA-templated|Schwann cell differentiation
ENSBGRG00000000603	2	143978644	144007112	28469	*	Exon (ENSBGRT00000001072/ENSBGRG00000000603, exon 2 of 7)	143964448	144013147	48700	1	ENSBGRT00000001072	14196	NAB1	NGFI-A binding protein 1 [Source:HGNC Symbol;Acc:HGNC:7626]	GO:0005634,GO:0008134,GO:0001958,GO:0042552,GO:0045892,GO:0045682,GO:0006355,GO:0014037	nucleus|transcription factor binding|endochondral ossification|myelination|negative regulation of transcription, DNA-templated|regulation of epidermis development|regulation of transcription, DNA-templated|Schwann cell differentiation
ENSBGRG00000000604	2	55753806	55754848	1043	*	Exon (ENSBGRT00000001208/ENSBGRG00000000604, exon 17 of 25)	55725266	55761636	36371	1	ENSBGRT00000001208	28540	SF3B1	splicing factor 3b subunit 1 [Source:HGNC Symbol;Acc:HGNC:10768]	GO:0071013,GO:0016607,GO:0005654,GO:0005634,GO:0005681,GO:0034693,GO:0005689,GO:0005686,GO:0071005,GO:0071004,GO:0003729,GO:0003723,GO:0000398,GO:0045815,GO:0000375,GO:0000245	catalytic step 2 spliceosome|nuclear speck|nucleoplasm|nucleus|spliceosomal complex|U11/U12 snRNP|U12-type spliceosomal complex|U2 snRNP|U2-type precatalytic spliceosome|U2-type prespliceosome|mRNA binding|RNA binding|mRNA splicing, via spliceosome|positive regulation of gene expression, epigenetic|RNA splicing, via transesterification reactions|spliceosomal complex assembly	bom03040	Spliceosome
ENSBGRG00000000604	2	55739183	55745874	6692	*	Exon (ENSBGRT00000001240/ENSBGRG00000000604, exon 4 of 5)	55725266	55740700	15435	1	ENSBGRT00000001240	13917	SF3B1	splicing factor 3b subunit 1 [Source:HGNC Symbol;Acc:HGNC:10768]	GO:0071013,GO:0016607,GO:0005654,GO:0005634,GO:0005681,GO:0034693,GO:0005689,GO:0005686,GO:0071005,GO:0071004,GO:0003729,GO:0003723,GO:0000398,GO:0045815,GO:0000375,GO:0000245	catalytic step 2 spliceosome|nuclear speck|nucleoplasm|nucleus|spliceosomal complex|U11/U12 snRNP|U12-type spliceosomal complex|U2 snRNP|U2-type precatalytic spliceosome|U2-type prespliceosome|mRNA binding|RNA binding|mRNA splicing, via spliceosome|positive regulation of gene expression, epigenetic|RNA splicing, via transesterification reactions|spliceosomal complex assembly	bom03040	Spliceosome
ENSBGRG00000000604	2	55725365	55736887	11523	*	5' UTR	55725266	55740700	15435	1	ENSBGRT00000001240	99	SF3B1	splicing factor 3b subunit 1 [Source:HGNC Symbol;Acc:HGNC:10768]	GO:0071013,GO:0016607,GO:0005654,GO:0005634,GO:0005681,GO:0034693,GO:0005689,GO:0005686,GO:0071005,GO:0071004,GO:0003729,GO:0003723,GO:0000398,GO:0045815,GO:0000375,GO:0000245	catalytic step 2 spliceosome|nuclear speck|nucleoplasm|nucleus|spliceosomal complex|U11/U12 snRNP|U12-type spliceosomal complex|U2 snRNP|U2-type precatalytic spliceosome|U2-type prespliceosome|mRNA binding|RNA binding|mRNA splicing, via spliceosome|positive regulation of gene expression, epigenetic|RNA splicing, via transesterification reactions|spliceosomal complex assembly	bom03040	Spliceosome
ENSBGRG00000000608	5	79862774	79864328	1555	*	Exon (ENSBGRT00000001096/ENSBGRG00000000608, exon 7 of 9)	79850993	79865041	14049	1	ENSBGRT00000001096	11781	KRT7	keratin 7 [Source:HGNC Symbol;Acc:HGNC:6445]	GO:0005737,GO:0045095,GO:0005198	cytoplasm|keratin filament|structural molecule activity
ENSBGRG00000000610	2	81146589	81146935	347	*	Exon (ENSBGRT00000001038/ENSBGRT00000001038, exon 2 of 2)	81158257	81464974	306718	2	ENSBGRT00000001090	318039	TMEM163	transmembrane protein 163 [Source:HGNC Symbol;Acc:HGNC:25380]	GO:0030054,GO:0031901,GO:0030285,GO:0008270	cell junction|early endosome membrane|integral component of synaptic vesicle membrane|zinc ion binding
ENSBGRG00000000629	5	39710343	39711090	748	*	Exon (ENSBGRT00000001318/ENSBGRG00000000629, exon 13 of 22)	39637121	39730916	93796	1	ENSBGRT00000001318	73222	GNPTAB	N-acetylglucosamine-1-phosphate transferase subunits alpha and beta [Source:HGNC Symbol;Acc:HGNC:29670]	GO:0005794,GO:0000139,GO:0016021,GO:0005509,GO:0003976,GO:0046835,GO:0007040,GO:0016256,GO:0033299	Golgi apparatus|Golgi membrane|integral component of membrane|calcium ion binding|UDP-N-acetylglucosamine-lysosomal-enzyme N-acetylglucosaminephosphotransferase activity|carbohydrate phosphorylation|lysosome organization|N-glycan processing to lysosome|secretion of lysosomal enzymes	bom04142	Lysosome
ENSBGRG00000000631	1	158627248	158627397	150	*	Exon (ENSBGRT00000001126/ENSBGRG00000000631, exon 3 of 6)	158607612	158635406	27795	2	ENSBGRT00000001126	8009	SLC19A1	solute carrier family 19 member 1 [Source:HGNC Symbol;Acc:HGNC:10937]	GO:0016324,GO:0016323,GO:0005887,GO:0005886,GO:0008518,GO:0005542,GO:0008517,GO:0015350,GO:1904447,GO:0098838,GO:0046655,GO:0015884,GO:0055085	apical plasma membrane|basolateral plasma membrane|integral component of plasma membrane|plasma membrane|folate:anion antiporter activity|folic acid binding|folic acid transmembrane transporter activity|methotrexate transmembrane transporter activity|folate import across plasma membrane|folate transmembrane transport|folic acid metabolic process|folic acid transport|transmembrane transport	bom01523,bom04977	Antifolate resistance|Vitamin digestion and absorption
ENSBGRG00000000631	1	158608356	158608604	249	*	3' UTR	158607612	158635406	27795	2	ENSBGRT00000001126	26802	SLC19A1	solute carrier family 19 member 1 [Source:HGNC Symbol;Acc:HGNC:10937]	GO:0016324,GO:0016323,GO:0005887,GO:0005886,GO:0008518,GO:0005542,GO:0008517,GO:0015350,GO:1904447,GO:0098838,GO:0046655,GO:0015884,GO:0055085	apical plasma membrane|basolateral plasma membrane|integral component of plasma membrane|plasma membrane|folate:anion antiporter activity|folic acid binding|folic acid transmembrane transporter activity|methotrexate transmembrane transporter activity|folate import across plasma membrane|folate transmembrane transport|folic acid metabolic process|folic acid transport|transmembrane transport	bom01523,bom04977	Antifolate resistance|Vitamin digestion and absorption
ENSBGRG00000000632	5	4518025	4518173	149	*	Exon (ENSBGRT00000001144/ENSBGRG00000000632, exon 4 of 4)	4516764	4544484	27721	2	ENSBGRT00000001130	26311	MANSC1	MANSC domain containing 1 [Source:HGNC Symbol;Acc:HGNC:25505]	GO:0016021	integral component of membrane
ENSBGRG00000000632	5	4518762	4535598	16837	*	Exon (ENSBGRT00000001130/ENSBGRG00000000632, exon 2 of 5)	4516764	4544484	27721	2	ENSBGRT00000001130	8886	MANSC1	MANSC domain containing 1 [Source:HGNC Symbol;Acc:HGNC:25505]	GO:0016021	integral component of membrane
ENSBGRG00000000638	5	82722583	82723344	762	*	Exon (ENSBGRT00000001197/ENSBGRG00000000638, exon 5 of 6)	82719814	82723598	3785	1	ENSBGRT00000001197	2769	USP44	ubiquitin specific peptidase 44 [Source:HGNC Symbol;Acc:HGNC:20064]	GO:0005634,GO:0004843,GO:0036459,GO:0008270,GO:0007049,GO:0051301,GO:1904667,GO:0043161,GO:0016579,GO:0090266	nucleus|thiol-dependent ubiquitin-specific protease activity|thiol-dependent ubiquitinyl hydrolase activity|zinc ion binding|cell cycle|cell division|negative regulation of ubiquitin protein ligase activity|proteasome-mediated ubiquitin-dependent protein catabolic process|protein deubiquitination|regulation of mitotic cell cycle spindle assembly checkpoint
ENSBGRG00000000638	5	82732637	82733713	1077	*	3' UTR	82719814	82734461	14648	1	ENSBGRT00000001158	12823	USP44	ubiquitin specific peptidase 44 [Source:HGNC Symbol;Acc:HGNC:20064]	GO:0005634,GO:0004843,GO:0036459,GO:0008270,GO:0007049,GO:0051301,GO:1904667,GO:0043161,GO:0016579,GO:0090266	nucleus|thiol-dependent ubiquitin-specific protease activity|thiol-dependent ubiquitinyl hydrolase activity|zinc ion binding|cell cycle|cell division|negative regulation of ubiquitin protein ligase activity|proteasome-mediated ubiquitin-dependent protein catabolic process|protein deubiquitination|regulation of mitotic cell cycle spindle assembly checkpoint
ENSBGRG00000000638	5	82720113	82720662	550	*	Exon (ENSBGRT00000001197/ENSBGRG00000000638, exon 1 of 6)	82719814	82723598	3785	1	ENSBGRT00000001197	299	USP44	ubiquitin specific peptidase 44 [Source:HGNC Symbol;Acc:HGNC:20064]	GO:0005634,GO:0004843,GO:0036459,GO:0008270,GO:0007049,GO:0051301,GO:1904667,GO:0043161,GO:0016579,GO:0090266	nucleus|thiol-dependent ubiquitin-specific protease activity|thiol-dependent ubiquitinyl hydrolase activity|zinc ion binding|cell cycle|cell division|negative regulation of ubiquitin protein ligase activity|proteasome-mediated ubiquitin-dependent protein catabolic process|protein deubiquitination|regulation of mitotic cell cycle spindle assembly checkpoint
ENSBGRG00000000641	8	21824509	21824756	248	*	3' UTR	21806992	21838672	31681	2	ENSBGRT00000001166	13916	Ncln	nicalin [Source:HGNC Symbol;Acc:HGNC:26923]	GO:0005789,GO:0016021,GO:0032991,GO:0050821,GO:0043254,GO:0061635,GO:0009966	endoplasmic reticulum membrane|integral component of membrane|protein-containing complex|protein stabilization|regulation of protein complex assembly|regulation of protein complex stability|regulation of signal transduction
ENSBGRG00000000646	7	54261212	54264228	3017	*	5' UTR	54261164	54269964	8801	1	ENSBGRT00000001167	48	TEX10		GO:0005737,GO:0071339,GO:0005730	cytoplasm|MLL1 complex|nucleolus
ENSBGRG00000000648	8	48359723	48363646	3924	*	3' UTR	48308521	48364639	56119	1	ENSBGRT00000001432	51202	HSPA4	heat shock protein family A (Hsp70) member 4 [Source:HGNC Symbol;Acc:HGNC:5237]	GO:0005829,GO:0005634,GO:0005524	cytosol|nucleus|ATP binding	bom04530,bom04612	Tight junction|Antigen processing and presentation
ENSBGRG00000000648	8	48352391	48357006	4616	*	Exon (ENSBGRT00000001432/ENSBGRG00000000648, exon 12 of 19)	48308521	48364639	56119	1	ENSBGRT00000001432	43870	HSPA4	heat shock protein family A (Hsp70) member 4 [Source:HGNC Symbol;Acc:HGNC:5237]	GO:0005829,GO:0005634,GO:0005524	cytosol|nucleus|ATP binding	bom04530,bom04612	Tight junction|Antigen processing and presentation
ENSBGRG00000000650	2	32694255	32694399	145	*	Exon (ENSBGRT00000001172/ENSBGRG00000000650, exon 3 of 4)	32690937	32694636	3700	1	ENSBGRT00000001172	3318	Fev	FEV transcription factor, ETS family member [Source:HGNC Symbol;Acc:HGNC:18562]	GO:0005634,GO:0003700,GO:0000981,GO:0003690,GO:0001077,GO:0000978,GO:0030154,GO:0007399,GO:0045944,GO:0045893,GO:0006357	nucleus|DNA-binding transcription factor activity|DNA-binding transcription factor activity, RNA polymerase II-specific|double-stranded DNA binding|proximal promoter DNA-binding transcription activator activity, RNA polymerase II-specific|RNA polymerase II proximal promoter sequence-specific DNA binding|cell differentiation|nervous system development|positive regulation of transcription by RNA po…	bom05202	Transcriptional misregulation in cancer
ENSBGRG00000000652	3	97410579	97410878	300	*	5' UTR	97410529	97516547	106019	1	ENSBGRT00000001174	50	PLPP3		GO:0005789,GO:0005887,GO:0005178,GO:0042577,GO:0016791,GO:0008195,GO:0042392,GO:0060020,GO:0001568,GO:0060070,GO:0098609,GO:0001702,GO:0001933,GO:0046839,GO:0006644,GO:0051091,GO:0050731,GO:0050821,GO:1902068,GO:0030111	endoplasmic reticulum membrane|integral component of plasma membrane|integrin binding|lipid phosphatase activity|phosphatase activity|phosphatidate phosphatase activity|sphingosine-1-phosphate phosphatase activity|Bergmann glial cell differentiation|blood vessel development|canonical Wnt signaling pathway|cell-cell adhesion|gastrulation with mouth forming second|negative regulation of protein pho…	bom00561,bom00564,bom00565,bom00600,bom04072,bom04666,bom04975,bom05231	Glycerolipid metabolism|Glycerophospholipid metabolism|Ether lipid metabolism|Sphingolipid metabolism|Phospholipase D signaling pathway|Fc gamma R-mediated phagocytosis|Fat digestion and absorption|Choline metabolism in cancer
ENSBGRG00000000656	7	73986285	73986433	149	*	Exon (ENSBGRT00000001201/ENSBGRG00000000656, exon 1 of 6)	73874811	73986433	111623	2	ENSBGRT00000001201	0		chromosome 9 open reading frame 135 [Source:HGNC Symbol;Acc:HGNC:31422]	GO:0005737,GO:0016021,GO:0005886	cytoplasm|integral component of membrane|plasma membrane
ENSBGRG00000000657	3	54347864	54359465	11602	*	3' UTR	54347765	54473894	126130	2	ENSBGRT00000001456	114429	FNBP1L	formin binding protein 1 like [Source:HGNC Symbol;Acc:HGNC:20851]	GO:0005938,GO:0005737,GO:0031410,GO:0005856,GO:0005829,GO:0005886,GO:0045296,GO:0051020,GO:0008289,GO:0006914,GO:0060271,GO:0072583,GO:0010324,GO:0061024,GO:0097320,GO:0051491,GO:0006900,GO:0016050,GO:0030050	cell cortex|cytoplasm|cytoplasmic vesicle|cytoskeleton|cytosol|plasma membrane|cadherin binding|GTPase binding|lipid binding|autophagy|cilium assembly|clathrin-dependent endocytosis|membrane invagination|membrane organization|plasma membrane tubulation|positive regulation of filopodium assembly|vesicle budding from membrane|vesicle organization|vesicle transport along actin filament
ENSBGRG00000000657	3	54374146	54473894	99749	*	Exon (ENSBGRT00000001456/ENSBGRG00000000657, exon 1 of 17)	54347765	54473894	126130	2	ENSBGRT00000001456	0	FNBP1L	formin binding protein 1 like [Source:HGNC Symbol;Acc:HGNC:20851]	GO:0005938,GO:0005737,GO:0031410,GO:0005856,GO:0005829,GO:0005886,GO:0045296,GO:0051020,GO:0008289,GO:0006914,GO:0060271,GO:0072583,GO:0010324,GO:0061024,GO:0097320,GO:0051491,GO:0006900,GO:0016050,GO:0030050	cell cortex|cytoplasm|cytoplasmic vesicle|cytoskeleton|cytosol|plasma membrane|cadherin binding|GTPase binding|lipid binding|autophagy|cilium assembly|clathrin-dependent endocytosis|membrane invagination|membrane organization|plasma membrane tubulation|positive regulation of filopodium assembly|vesicle budding from membrane|vesicle organization|vesicle transport along actin filament
ENSBGRG00000000661	8	18826088	18826746	659	*	Exon (ENSBGRT00000001216/ENSBGRG00000000661, exon 8 of 13)	18821659	18827408	5750	1	ENSBGRT00000001216	4429	GTF2F1	general transcription factor IIF subunit 1 [Source:HGNC Symbol;Acc:HGNC:4652]	GO:0005634,GO:0003677,GO:1990841,GO:0032091,GO:0045944,GO:0032968,GO:0006367	nucleus|DNA binding|promoter-specific chromatin binding|negative regulation of protein binding|positive regulation of transcription by RNA polymerase II|positive regulation of transcription elongation from RNA polymerase II promoter|transcription initiation from RNA polymerase II promoter	bom03022	Basal transcription factors
ENSBGRG00000000666	7	105477267	105477466	200	*	3' UTR	105353124	105478161	125038	1	ENSBGRT00000001447	124143	TEK	TEK receptor tyrosine kinase [Source:HGNC Symbol;Acc:HGNC:11724]	GO:0005884,GO:0016324,GO:0009925,GO:0009986,GO:0005911,GO:0005737,GO:0005576,GO:0005925,GO:0005887,GO:0045121,GO:0005815,GO:0005902,GO:0043235,GO:0001725,GO:0005524,GO:0004713,GO:0004714,GO:0004888,GO:0001525,GO:0030154,GO:0001935,GO:0007507,GO:0060347,GO:0016525,GO:0043066,GO:2000352,GO:0009968,GO:0018108,GO:2000251,GO:0045766,GO:0010595,GO:0070374,GO:0051894,GO:1902533,GO:0043552,GO:0014068,GO:…	actin filament|apical plasma membrane|basal plasma membrane|cell surface|cell-cell junction|cytoplasm|extracellular region|focal adhesion|integral component of plasma membrane|membrane raft|microtubule organizing center|microvillus|receptor complex|stress fiber|ATP binding|protein tyrosine kinase activity|transmembrane receptor protein tyrosine kinase activity|transmembrane signaling receptor act…	bom04010,bom04014,bom04015,bom04066,bom04151,bom05323	MAPK signaling pathway|Ras signaling pathway|Rap1 signaling pathway|HIF-1 signaling pathway|PI3K-Akt signaling pathway|Rheumatoid arthritis
ENSBGRG00000000666	7	105354294	105354542	249	*	5' UTR	105353124	105478161	125038	1	ENSBGRT00000001447	1170	TEK	TEK receptor tyrosine kinase [Source:HGNC Symbol;Acc:HGNC:11724]	GO:0005884,GO:0016324,GO:0009925,GO:0009986,GO:0005911,GO:0005737,GO:0005576,GO:0005925,GO:0005887,GO:0045121,GO:0005815,GO:0005902,GO:0043235,GO:0001725,GO:0005524,GO:0004713,GO:0004714,GO:0004888,GO:0001525,GO:0030154,GO:0001935,GO:0007507,GO:0060347,GO:0016525,GO:0043066,GO:2000352,GO:0009968,GO:0018108,GO:2000251,GO:0045766,GO:0010595,GO:0070374,GO:0051894,GO:1902533,GO:0043552,GO:0014068,GO:…	actin filament|apical plasma membrane|basal plasma membrane|cell surface|cell-cell junction|cytoplasm|extracellular region|focal adhesion|integral component of plasma membrane|membrane raft|microtubule organizing center|microvillus|receptor complex|stress fiber|ATP binding|protein tyrosine kinase activity|transmembrane receptor protein tyrosine kinase activity|transmembrane signaling receptor act…	bom04010,bom04014,bom04015,bom04066,bom04151,bom05323	MAPK signaling pathway|Ras signaling pathway|Rap1 signaling pathway|HIF-1 signaling pathway|PI3K-Akt signaling pathway|Rheumatoid arthritis
ENSBGRG00000000669	1	158988766	158989012	247	*	3' UTR	158924753	158989012	64260	1	ENSBGRT00000001367	64013	Pcbp3	poly(rC) binding protein 3 [Source:HGNC Symbol;Acc:HGNC:8651]	GO:0005737,GO:1990829,GO:0001227,GO:0003690,GO:0003723,GO:0000122	cytoplasm|C-rich single-stranded DNA binding|DNA-binding transcription repressor activity, RNA polymerase II-specific|double-stranded DNA binding|RNA binding|negative regulation of transcription by RNA polymerase II
ENSBGRG00000000670	5	4668875	4669365	491	*	3' UTR	4557912	4669954	112043	1	ENSBGRT00000001218	110963	BORCS5	BLOC-1 related complex subunit 5 [Source:HGNC Symbol;Acc:HGNC:17950]	GO:0099078,GO:0098574,GO:0031224,GO:0005873,GO:0032418,GO:0072384	BORC complex|cytoplasmic side of lysosomal membrane|intrinsic component of membrane|plus-end kinesin complex|lysosome localization|organelle transport along microtubule
ENSBGRG00000000671	7	54319320	54319769	450	*	Exon (ENSBGRT00000001198/ENSBGRG00000000671, exon 1 of 1)	54317176	54321763	4588	1	ENSBGRT00000001198	2144	SPATA31A6		GO:0016021,GO:0030154,GO:0007283	integral component of membrane|cell differentiation|spermatogenesis
ENSBGRG00000000671	7	54318722	54319021	300	*	Exon (ENSBGRT00000001198/ENSBGRG00000000671, exon 1 of 1)	54317176	54321763	4588	1	ENSBGRT00000001198	1546	SPATA31A6		GO:0016021,GO:0030154,GO:0007283	integral component of membrane|cell differentiation|spermatogenesis
ENSBGRG00000000671	7	54320666	54321364	699	*	Exon (ENSBGRT00000001198/ENSBGRG00000000671, exon 1 of 1)	54317176	54321763	4588	1	ENSBGRT00000001198	3490	SPATA31A6		GO:0016021,GO:0030154,GO:0007283	integral component of membrane|cell differentiation|spermatogenesis
ENSBGRG00000000671	7	54317625	54318522	898	*	5' UTR	54317176	54321763	4588	1	ENSBGRT00000001198	449	SPATA31A6		GO:0016021,GO:0030154,GO:0007283	integral component of membrane|cell differentiation|spermatogenesis
ENSBGRG00000000673	5	76410937	76411136	200	*	Exon (ENSBGRT00000001219/ENSBGRG00000000673, exon 1 of 22)	76394757	76411285	16529	2	ENSBGRT00000001219	149	ADCY6	adenylate cyclase 6 [Source:HGNC Symbol;Acc:HGNC:237]	GO:0005929,GO:0005887,GO:0005622,GO:0031226,GO:0004016,GO:0005524,GO:0046872,GO:0007189,GO:0006171,GO:1904322,GO:1904117,GO:0035811,GO:0003091	cilium|integral component of plasma membrane|intracellular|intrinsic component of plasma membrane|adenylate cyclase activity|ATP binding|metal ion binding|adenylate cyclase-activating G protein-coupled receptor signaling pathway|cAMP biosynthetic process|cellular response to forskolin|cellular response to vasopressin|negative regulation of urine volume|renal water homeostasis	bom00230,bom01522,bom04015,bom04022,bom04024,bom04062,bom04072,bom04114,bom04211,bom04213,bom04261,bom04270,bom04371,bom04540,bom04611,bom04713,bom04714,bom04723,bom04724,bom04725,bom04727,bom04742,bom04750,bom04911,bom04912,bom04913,bom04914,bom04915,bom04916,bom04918,bom04921,bom04923,bom04924,bom04925,bom04926,bom04927,bom04928,bom04934,bom04935,bom04961,bom04962,bom04970,bom04971,bom04972,bom…	Purine metabolism|Endocrine resistance|Rap1 signaling pathway|cGMP-PKG signaling pathway|cAMP signaling pathway|Chemokine signaling pathway|Phospholipase D signaling pathway|Oocyte meiosis|Longevity regulating pathway|Longevity regulating pathway - multiple species|Adrenergic signaling in cardiomyocytes|Vascular smooth muscle contraction|Apelin signaling pathway|Gap junction|Platelet activation|C…
ENSBGRG00000000673	5	76395005	76395154	150	*	3' UTR	76394757	76411285	16529	2	ENSBGRT00000001219	16131	ADCY6	adenylate cyclase 6 [Source:HGNC Symbol;Acc:HGNC:237]	GO:0005929,GO:0005887,GO:0005622,GO:0031226,GO:0004016,GO:0005524,GO:0046872,GO:0007189,GO:0006171,GO:1904322,GO:1904117,GO:0035811,GO:0003091	cilium|integral component of plasma membrane|intracellular|intrinsic component of plasma membrane|adenylate cyclase activity|ATP binding|metal ion binding|adenylate cyclase-activating G protein-coupled receptor signaling pathway|cAMP biosynthetic process|cellular response to forskolin|cellular response to vasopressin|negative regulation of urine volume|renal water homeostasis	bom00230,bom01522,bom04015,bom04022,bom04024,bom04062,bom04072,bom04114,bom04211,bom04213,bom04261,bom04270,bom04371,bom04540,bom04611,bom04713,bom04714,bom04723,bom04724,bom04725,bom04727,bom04742,bom04750,bom04911,bom04912,bom04913,bom04914,bom04915,bom04916,bom04918,bom04921,bom04923,bom04924,bom04925,bom04926,bom04927,bom04928,bom04934,bom04935,bom04961,bom04962,bom04970,bom04971,bom04972,bom…	Purine metabolism|Endocrine resistance|Rap1 signaling pathway|cGMP-PKG signaling pathway|cAMP signaling pathway|Chemokine signaling pathway|Phospholipase D signaling pathway|Oocyte meiosis|Longevity regulating pathway|Longevity regulating pathway - multiple species|Adrenergic signaling in cardiomyocytes|Vascular smooth muscle contraction|Apelin signaling pathway|Gap junction|Platelet activation|C…
ENSBGRG00000000674	1	61931848	61953194	21347	*	Exon (ENSBGRT00000001264/ENSBGRG00000000674, exon 4 of 12)	61922447	61964501	42055	2	ENSBGRT00000001264	11307	ATG3	autophagy related 3 [Source:HGNC Symbol;Acc:HGNC:20962]	GO:0000153,GO:0005829,GO:0019777,GO:0019776,GO:0019899,GO:0000045,GO:0000422,GO:0043653,GO:0050765,GO:0015031,GO:0016567,GO:1902017	cytoplasmic ubiquitin ligase complex|cytosol|Atg12 transferase activity|Atg8 ligase activity|enzyme binding|autophagosome assembly|autophagy of mitochondrion|mitochondrial fragmentation involved in apoptotic process|negative regulation of phagocytosis|protein transport|protein ubiquitination|regulation of cilium assembly	bom04136,bom04140,bom05167	Autophagy - other|Autophagy - animal|Kaposi sarcoma-associated herpesvirus infection
ENSBGRG00000000679	3	37912140	37918418	6279	*	3' UTR	37911847	37930059	18213	2	ENSBGRT00000001268	11641	CLCC1	chloride channel CLIC like 1 [Source:HGNC Symbol;Acc:HGNC:29675]	GO:0034707,GO:0005783,GO:0005794,GO:0005634,GO:0005254	chloride channel complex|endoplasmic reticulum|Golgi apparatus|nucleus|chloride channel activity
ENSBGRG00000000682	5	116871304	116889994	18691	*	Exon (ENSBGRT00000001242/ENSBGRG00000000682, exon 4 of 22)	116767820	116901691	133872	1	ENSBGRT00000001242	103484	CECR2	CECR2 histone acetyl-lysine reader [Source:HGNC Symbol;Acc:HGNC:1840]	GO:0090537,GO:0005634,GO:0006309,GO:0043044,GO:0007010,GO:0061640,GO:0097194,GO:0021915,GO:0016192	CERF complex|nucleus|apoptotic DNA fragmentation|ATP-dependent chromatin remodeling|cytoskeleton organization|cytoskeleton-dependent cytokinesis|execution phase of apoptosis|neural tube development|vesicle-mediated transport
ENSBGRG00000000682	5	116898192	116898541	350	*	Exon (ENSBGRT00000001242/ENSBGRG00000000682, exon 19 of 22)	116767820	116901691	133872	1	ENSBGRT00000001242	130372	CECR2	CECR2 histone acetyl-lysine reader [Source:HGNC Symbol;Acc:HGNC:1840]	GO:0090537,GO:0005634,GO:0006309,GO:0043044,GO:0007010,GO:0061640,GO:0097194,GO:0021915,GO:0016192	CERF complex|nucleus|apoptotic DNA fragmentation|ATP-dependent chromatin remodeling|cytoskeleton organization|cytoskeleton-dependent cytokinesis|execution phase of apoptosis|neural tube development|vesicle-mediated transport
ENSBGRG00000000682	5	116898691	116899287	597	*	Exon (ENSBGRT00000001242/ENSBGRG00000000682, exon 19 of 22)	116767820	116901691	133872	1	ENSBGRT00000001242	130871	CECR2	CECR2 histone acetyl-lysine reader [Source:HGNC Symbol;Acc:HGNC:1840]	GO:0090537,GO:0005634,GO:0006309,GO:0043044,GO:0007010,GO:0061640,GO:0097194,GO:0021915,GO:0016192	CERF complex|nucleus|apoptotic DNA fragmentation|ATP-dependent chromatin remodeling|cytoskeleton organization|cytoskeleton-dependent cytokinesis|execution phase of apoptosis|neural tube development|vesicle-mediated transport
ENSBGRG00000000682	5	116893510	116895030	1521	*	Exon (ENSBGRT00000001242/ENSBGRG00000000682, exon 17 of 22)	116767820	116901691	133872	1	ENSBGRT00000001242	125690	CECR2	CECR2 histone acetyl-lysine reader [Source:HGNC Symbol;Acc:HGNC:1840]	GO:0090537,GO:0005634,GO:0006309,GO:0043044,GO:0007010,GO:0061640,GO:0097194,GO:0021915,GO:0016192	CERF complex|nucleus|apoptotic DNA fragmentation|ATP-dependent chromatin remodeling|cytoskeleton organization|cytoskeleton-dependent cytokinesis|execution phase of apoptosis|neural tube development|vesicle-mediated transport
ENSBGRG00000000682	5	116891852	116893133	1282	*	Exon (ENSBGRT00000001242/ENSBGRG00000000682, exon 14 of 22)	116767820	116901691	133872	1	ENSBGRT00000001242	124032	CECR2	CECR2 histone acetyl-lysine reader [Source:HGNC Symbol;Acc:HGNC:1840]	GO:0090537,GO:0005634,GO:0006309,GO:0043044,GO:0007010,GO:0061640,GO:0097194,GO:0021915,GO:0016192	CERF complex|nucleus|apoptotic DNA fragmentation|ATP-dependent chromatin remodeling|cytoskeleton organization|cytoskeleton-dependent cytokinesis|execution phase of apoptosis|neural tube development|vesicle-mediated transport
ENSBGRG00000000684	5	110896872	110897100	229	*	Exon (ENSBGRT00000001451/ENSBGRG00000000684, exon 13 of 39)	110883491	110916803	33313	1	ENSBGRT00000001451	13381	CHD4		GO:0005813,GO:0005737,GO:0016020,GO:0000790,GO:0005654,GO:0005634,GO:0016581,GO:0032991,GO:0005524,GO:0004003,GO:0003677,GO:0004407,GO:0042826,GO:0001103,GO:0008270,GO:0043044,GO:0006357	centrosome|cytoplasm|membrane|nuclear chromatin|nucleoplasm|nucleus|NuRD complex|protein-containing complex|ATP binding|ATP-dependent DNA helicase activity|DNA binding|histone deacetylase activity|histone deacetylase binding|RNA polymerase II repressing transcription factor binding|zinc ion binding|ATP-dependent chromatin remodeling|regulation of transcription by RNA polymerase II	bom05165,bom05203	Human papillomavirus infection|Viral carcinogenesis
ENSBGRG00000000684	5	110909975	110911862	1888	*	Exon (ENSBGRT00000001451/ENSBGRG00000000684, exon 30 of 39)	110883491	110916803	33313	1	ENSBGRT00000001451	26484	CHD4		GO:0005813,GO:0005737,GO:0016020,GO:0000790,GO:0005654,GO:0005634,GO:0016581,GO:0032991,GO:0005524,GO:0004003,GO:0003677,GO:0004407,GO:0042826,GO:0001103,GO:0008270,GO:0043044,GO:0006357	centrosome|cytoplasm|membrane|nuclear chromatin|nucleoplasm|nucleus|NuRD complex|protein-containing complex|ATP binding|ATP-dependent DNA helicase activity|DNA binding|histone deacetylase activity|histone deacetylase binding|RNA polymerase II repressing transcription factor binding|zinc ion binding|ATP-dependent chromatin remodeling|regulation of transcription by RNA polymerase II	bom05165,bom05203	Human papillomavirus infection|Viral carcinogenesis
ENSBGRG00000000684	5	110883541	110887803	4263	*	5' UTR	110883491	110916803	33313	1	ENSBGRT00000001451	50	CHD4		GO:0005813,GO:0005737,GO:0016020,GO:0000790,GO:0005654,GO:0005634,GO:0016581,GO:0032991,GO:0005524,GO:0004003,GO:0003677,GO:0004407,GO:0042826,GO:0001103,GO:0008270,GO:0043044,GO:0006357	centrosome|cytoplasm|membrane|nuclear chromatin|nucleoplasm|nucleus|NuRD complex|protein-containing complex|ATP binding|ATP-dependent DNA helicase activity|DNA binding|histone deacetylase activity|histone deacetylase binding|RNA polymerase II repressing transcription factor binding|zinc ion binding|ATP-dependent chromatin remodeling|regulation of transcription by RNA polymerase II	bom05165,bom05203	Human papillomavirus infection|Viral carcinogenesis
ENSBGRG00000000684	5	110890353	110890710	358	*	Exon (ENSBGRT00000001451/ENSBGRG00000000684, exon 8 of 39)	110883491	110916803	33313	1	ENSBGRT00000001451	6862	CHD4		GO:0005813,GO:0005737,GO:0016020,GO:0000790,GO:0005654,GO:0005634,GO:0016581,GO:0032991,GO:0005524,GO:0004003,GO:0003677,GO:0004407,GO:0042826,GO:0001103,GO:0008270,GO:0043044,GO:0006357	centrosome|cytoplasm|membrane|nuclear chromatin|nucleoplasm|nucleus|NuRD complex|protein-containing complex|ATP binding|ATP-dependent DNA helicase activity|DNA binding|histone deacetylase activity|histone deacetylase binding|RNA polymerase II repressing transcription factor binding|zinc ion binding|ATP-dependent chromatin remodeling|regulation of transcription by RNA polymerase II	bom05165,bom05203	Human papillomavirus infection|Viral carcinogenesis
ENSBGRG00000000684	5	110903784	110908701	4918	*	Exon (ENSBGRT00000001451/ENSBGRG00000000684, exon 24 of 39)	110883491	110916803	33313	1	ENSBGRT00000001451	20293	CHD4		GO:0005813,GO:0005737,GO:0016020,GO:0000790,GO:0005654,GO:0005634,GO:0016581,GO:0032991,GO:0005524,GO:0004003,GO:0003677,GO:0004407,GO:0042826,GO:0001103,GO:0008270,GO:0043044,GO:0006357	centrosome|cytoplasm|membrane|nuclear chromatin|nucleoplasm|nucleus|NuRD complex|protein-containing complex|ATP binding|ATP-dependent DNA helicase activity|DNA binding|histone deacetylase activity|histone deacetylase binding|RNA polymerase II repressing transcription factor binding|zinc ion binding|ATP-dependent chromatin remodeling|regulation of transcription by RNA polymerase II	bom05165,bom05203	Human papillomavirus infection|Viral carcinogenesis
ENSBGRG00000000685	7	54755097	54758009	2913	*	Exon (ENSBGRT00000001311/ENSBGRG00000000685, exon 18 of 19)	54471304	54758009	286706	1	ENSBGRT00000001311	283793	GABBR2	gamma-aminobutyric acid type B receptor subunit 2 [Source:HGNC Symbol;Acc:HGNC:4507]	GO:0030054,GO:0005737,GO:0038039,GO:1902710,GO:0005887,GO:0043005,GO:0005886,GO:0045211,GO:0004965,GO:0046982,GO:0007268,GO:0007186,GO:0007214,GO:0007194	cell junction|cytoplasm|G protein-coupled receptor heterodimeric complex|GABA receptor complex|integral component of plasma membrane|neuron projection|plasma membrane|postsynaptic membrane|G protein-coupled GABA receptor activity|protein heterodimerization activity|chemical synaptic transmission|G protein-coupled receptor signaling pathway|gamma-aminobutyric acid signaling pathway|negative regula…	bom04024,bom04080,bom04727,bom04742,bom04915,bom04929,bom05032	cAMP signaling pathway|Neuroactive ligand-receptor interaction|GABAergic synapse|Taste transduction|Estrogen signaling pathway|GnRH secretion|Morphine addiction
ENSBGRG00000000692	2	32796561	32797055	495	*	3' UTR	32796462	32815417	18956	2	ENSBGRT00000001237	18362	WNT6	Wnt family member 6 [Source:HGNC Symbol;Acc:HGNC:12785]	GO:0009986,GO:0030666,GO:0005788,GO:0070062,GO:0031012,GO:0005576,GO:0005615,GO:0005796,GO:0005886,GO:0005109,GO:0009798,GO:0001658,GO:0045165,GO:0071300,GO:0061303,GO:0060684,GO:0072079,GO:0030182,GO:0042475,GO:0010628,GO:0070172,GO:0045893,GO:0016055	cell surface|endocytic vesicle membrane|endoplasmic reticulum lumen|extracellular exosome|extracellular matrix|extracellular region|extracellular space|Golgi lumen|plasma membrane|frizzled binding|axis specification|branching involved in ureteric bud morphogenesis|cell fate commitment|cellular response to retinoic acid|cornea development in camera-type eye|epithelial-mesenchymal cell signaling|ne…	bom04150,bom04310,bom04390,bom04550,bom04916,bom04934,bom05010,bom05022,bom05165,bom05200,bom05205,bom05217,bom05224,bom05225,bom05226	mTOR signaling pathway|Wnt signaling pathway|Hippo signaling pathway|Signaling pathways regulating pluripotency of stem cells|Melanogenesis|Cushing syndrome|Alzheimer disease|Pathways of neurodegeneration - multiple diseases|Human papillomavirus infection|Pathways in cancer|Proteoglycans in cancer|Basal cell carcinoma|Breast cancer|Hepatocellular carcinoma|Gastric cancer
ENSBGRG00000000693	7	28495582	28495882	301	*	3' UTR	28470236	28496632	26397	1	ENSBGRT00000001239	25346	RNF20	ring finger protein 20 [Source:HGNC Symbol;Acc:HGNC:10062]	GO:0033503,GO:0005730,GO:0005654,GO:0000151,GO:0003682,GO:0042393,GO:0046872,GO:0003730,GO:0002039,GO:0003713,GO:0031625,GO:0004842,GO:0033523,GO:0010390,GO:0030336,GO:1900364,GO:2001168,GO:0031062,GO:0045893,GO:0000209,GO:0006355,GO:0006511	HULC complex|nucleolus|nucleoplasm|ubiquitin ligase complex|chromatin binding|histone binding|metal ion binding|mRNA 3'-UTR binding|p53 binding|transcription coactivator activity|ubiquitin protein ligase binding|ubiquitin-protein transferase activity|histone H2B ubiquitination|histone monoubiquitination|negative regulation of cell migration|negative regulation of mRNA polyadenylation|positive reg…
ENSBGRG00000000693	7	28484805	28493215	8411	*	Exon (ENSBGRT00000001450/ENSBGRG00000000693, exon 7 of 17)	28470236	28494796	24561	1	ENSBGRT00000001450	14569	RNF20	ring finger protein 20 [Source:HGNC Symbol;Acc:HGNC:10062]	GO:0033503,GO:0005730,GO:0005654,GO:0000151,GO:0003682,GO:0042393,GO:0046872,GO:0003730,GO:0002039,GO:0003713,GO:0031625,GO:0004842,GO:0033523,GO:0010390,GO:0030336,GO:1900364,GO:2001168,GO:0031062,GO:0045893,GO:0000209,GO:0006355,GO:0006511	HULC complex|nucleolus|nucleoplasm|ubiquitin ligase complex|chromatin binding|histone binding|metal ion binding|mRNA 3'-UTR binding|p53 binding|transcription coactivator activity|ubiquitin protein ligase binding|ubiquitin-protein transferase activity|histone H2B ubiquitination|histone monoubiquitination|negative regulation of cell migration|negative regulation of mRNA polyadenylation|positive reg…
ENSBGRG00000000701	7	91907195	91907343	149	*	3' UTR	91907096	91970555	63460	2	ENSBGRT00000001272	63212	ZDHHC21	zinc finger DHHC-type containing 21 [Source:HGNC Symbol;Acc:HGNC:20750]	GO:0005783,GO:0005794,GO:0016021,GO:0005886,GO:0019706,GO:0001942,GO:0018230,GO:0006612,GO:0048733	endoplasmic reticulum|Golgi apparatus|integral component of membrane|plasma membrane|protein-cysteine S-palmitoyltransferase activity|hair follicle development|peptidyl-L-cysteine S-palmitoylation|protein targeting to membrane|sebaceous gland development
ENSBGRG00000000705	1	137886112	137892578	6467	*	Exon (ENSBGRT00000001705/ENSBGRG00000000705, exon 15 of 42)	137848252	137969665	121414	1	ENSBGRT00000001705	37860	XRN1	5'-3' exoribonuclease 1 [Source:HGNC Symbol;Acc:HGNC:30654]	GO:0005829,GO:0030425,GO:0016020,GO:0043025,GO:0005634,GO:0000932,GO:0005886,GO:0045202,GO:0004534,GO:0051880,GO:0002151,GO:0003723,GO:0070034,GO:0071409,GO:1905795,GO:0071044,GO:0032211,GO:0017148,GO:0071028,GO:0000956,GO:0043488,GO:0033574,GO:0090503,GO:0016075	cytosol|dendrite|membrane|neuronal cell body|nucleus|P-body|plasma membrane|synapse|5'-3' exoribonuclease activity|G-quadruplex DNA binding|G-quadruplex RNA binding|RNA binding|telomerase RNA binding|cellular response to cycloheximide|cellular response to puromycin|histone mRNA catabolic process|negative regulation of telomere maintenance via telomerase|negative regulation of translation|nuclear …	bom03008,bom03018	Ribosome biogenesis in eukaryotes|RNA degradation
ENSBGRG00000000705	1	137873802	137874158	357	*	Exon (ENSBGRT00000001705/ENSBGRG00000000705, exon 11 of 42)	137848252	137969665	121414	1	ENSBGRT00000001705	25550	XRN1	5'-3' exoribonuclease 1 [Source:HGNC Symbol;Acc:HGNC:30654]	GO:0005829,GO:0030425,GO:0016020,GO:0043025,GO:0005634,GO:0000932,GO:0005886,GO:0045202,GO:0004534,GO:0051880,GO:0002151,GO:0003723,GO:0070034,GO:0071409,GO:1905795,GO:0071044,GO:0032211,GO:0017148,GO:0071028,GO:0000956,GO:0043488,GO:0033574,GO:0090503,GO:0016075	cytosol|dendrite|membrane|neuronal cell body|nucleus|P-body|plasma membrane|synapse|5'-3' exoribonuclease activity|G-quadruplex DNA binding|G-quadruplex RNA binding|RNA binding|telomerase RNA binding|cellular response to cycloheximide|cellular response to puromycin|histone mRNA catabolic process|negative regulation of telomere maintenance via telomerase|negative regulation of translation|nuclear …	bom03008,bom03018	Ribosome biogenesis in eukaryotes|RNA degradation
ENSBGRG00000000705	1	137950950	137954020	3071	*	Exon (ENSBGRT00000001705/ENSBGRG00000000705, exon 34 of 42)	137848252	137969665	121414	1	ENSBGRT00000001705	102698	XRN1	5'-3' exoribonuclease 1 [Source:HGNC Symbol;Acc:HGNC:30654]	GO:0005829,GO:0030425,GO:0016020,GO:0043025,GO:0005634,GO:0000932,GO:0005886,GO:0045202,GO:0004534,GO:0051880,GO:0002151,GO:0003723,GO:0070034,GO:0071409,GO:1905795,GO:0071044,GO:0032211,GO:0017148,GO:0071028,GO:0000956,GO:0043488,GO:0033574,GO:0090503,GO:0016075	cytosol|dendrite|membrane|neuronal cell body|nucleus|P-body|plasma membrane|synapse|5'-3' exoribonuclease activity|G-quadruplex DNA binding|G-quadruplex RNA binding|RNA binding|telomerase RNA binding|cellular response to cycloheximide|cellular response to puromycin|histone mRNA catabolic process|negative regulation of telomere maintenance via telomerase|negative regulation of translation|nuclear …	bom03008,bom03018	Ribosome biogenesis in eukaryotes|RNA degradation
ENSBGRG00000000711	5	82737057	82743184	6128	*	3' UTR	82736959	82768326	31368	2	ENSBGRT00000001651	25142	METAP2	methionyl aminopeptidase 2 [Source:HGNC Symbol;Acc:HGNC:16672]	GO:0005737,GO:0046872,GO:0070006,GO:0070084	cytoplasm|metal ion binding|metalloaminopeptidase activity|protein initiator methionine removal
ENSBGRG00000000711	5	82745250	82769536	24287	*	Exon (ENSBGRT00000001651/ENSBGRG00000000711, exon 1 of 11)	82736959	82768326	31368	2	ENSBGRT00000001651	0	METAP2	methionyl aminopeptidase 2 [Source:HGNC Symbol;Acc:HGNC:16672]	GO:0005737,GO:0046872,GO:0070006,GO:0070084	cytoplasm|metal ion binding|metalloaminopeptidase activity|protein initiator methionine removal
ENSBGRG00000000712	2	81680035	81681431	1397	*	Exon (ENSBGRT00000001334/ENSBGRG00000000712, exon 10 of 11)	81650336	81681331	30996	1	ENSBGRT00000001334	29699	CCNT2	cyclin T2 [Source:HGNC Symbol;Acc:HGNC:1600]			bom05202	Transcriptional misregulation in cancer
ENSBGRG00000000713	7	74079037	74093685	14649	*	Exon (ENSBGRT00000001305/ENSBGRG00000000713, exon 4 of 7)	74045045	74093685	48641	1	ENSBGRT00000001305	33992	PTAR1	protein prenyltransferase alpha subunit repeat containing 1 [Source:HGNC Symbol;Acc:HGNC:30449]	GO:0005737,GO:0008318,GO:0018342	cytoplasm|protein prenyltransferase activity|protein prenylation
ENSBGRG00000000714	1	90327712	90328604	893	*	Exon (ENSBGRT00000001498/ENSBGRG00000000714, exon 7 of 15)	90324178	90332384	8207	2	ENSBGRT00000001498	3780	Ap2m1	adaptor related protein complex 2 subunit mu 1 [Source:HGNC Symbol;Acc:HGNC:564]	GO:0030122,GO:0098978,GO:0005886,GO:0098794,GO:0043195,GO:0038024,GO:0097718,GO:0008289,GO:0050750,GO:0005048,GO:0006886,GO:0002092,GO:1900244,GO:0098884,GO:0065003,GO:0048488	AP-2 adaptor complex|glutamatergic synapse|plasma membrane|postsynapse|terminal bouton|cargo receptor activity|disordered domain specific binding|lipid binding|low-density lipoprotein particle receptor binding|signal sequence binding|intracellular protein transport|positive regulation of receptor internalization|positive regulation of synaptic vesicle endocytosis|postsynaptic neurotransmitter rec…	bom04144,bom04721,bom04961,bom05016	Endocytosis|Synaptic vesicle cycle|Endocrine and other factor-regulated calcium reabsorption|Huntington disease
ENSBGRG00000000715	3	107231843	107239429	7587	*	Exon (ENSBGRT00000001288/ENSBGRG00000000715, exon 3 of 7)	107036387	107259762	223376	1	ENSBGRT00000001288	195456	Trabd2b	TraB domain containing 2B [Source:HGNC Symbol;Acc:HGNC:44200]	GO:0031301,GO:0005887,GO:0016020,GO:0046872,GO:0004222,GO:0017147,GO:0030178,GO:0032461,GO:1904808,GO:0006508,GO:0016055	integral component of organelle membrane|integral component of plasma membrane|membrane|metal ion binding|metalloendopeptidase activity|Wnt-protein binding|negative regulation of Wnt signaling pathway|positive regulation of protein oligomerization|positive regulation of protein oxidation|proteolysis|Wnt signaling pathway
ENSBGRG00000000715	3	107039966	107040214	249	*	Exon (ENSBGRT00000001288/ENSBGRG00000000715, exon 2 of 7)	107036387	107259762	223376	1	ENSBGRT00000001288	3579	Trabd2b	TraB domain containing 2B [Source:HGNC Symbol;Acc:HGNC:44200]	GO:0031301,GO:0005887,GO:0016020,GO:0046872,GO:0004222,GO:0017147,GO:0030178,GO:0032461,GO:1904808,GO:0006508,GO:0016055	integral component of organelle membrane|integral component of plasma membrane|membrane|metal ion binding|metalloendopeptidase activity|Wnt-protein binding|negative regulation of Wnt signaling pathway|positive regulation of protein oligomerization|positive regulation of protein oxidation|proteolysis|Wnt signaling pathway
ENSBGRG00000000717	1	41185663	41217328	31666	*	Exon (ENSBGRT00000001136/ENSBGRG00000000594, exon 3 of 10)	41201785	41202222	438	2	ENSBGRT00000001277	0	STX19		GO:0012505,GO:0016021,GO:0005886,GO:0048787,GO:0042734,GO:0031201,GO:0008021,GO:0005484,GO:0000149,GO:0006887,GO:0006886,GO:0031629,GO:0048278,GO:0006906	endomembrane system|integral component of membrane|plasma membrane|presynaptic active zone membrane|presynaptic membrane|SNARE complex|synaptic vesicle|SNAP receptor activity|SNARE binding|exocytosis|intracellular protein transport|synaptic vesicle fusion to presynaptic active zone membrane|vesicle docking|vesicle fusion	bom04130	SNARE interactions in vesicular transport
ENSBGRG00000000721	4	65146305	65146452	148	*	3' UTR	65146108	65352336	206229	2	ENSBGRT00000001769	205884	AOAH	acyloxyacyl hydrolase [Source:HGNC Symbol;Acc:HGNC:548]	GO:0031410,GO:0005576,GO:0050528,GO:0005509,GO:0006631,GO:0009104	cytoplasmic vesicle|extracellular region|acyloxyacyl hydrolase activity|calcium ion binding|fatty acid metabolic process|lipopolysaccharide catabolic process
ENSBGRG00000000723	5	4736787	4737233	447	*	5' UTR	4678141	4737283	59143	2	ENSBGRT00000001296	50	DUSP16	dual specificity phosphatase 16 [Source:HGNC Symbol;Acc:HGNC:17909]	GO:0005737,GO:0031410,GO:0005829,GO:0005654,GO:0005634,GO:0017017,GO:0016791,GO:0004721,GO:0004725,GO:0008138,GO:0016311,GO:0000188,GO:0045204,GO:0045209,GO:0006470	cytoplasm|cytoplasmic vesicle|cytosol|nucleoplasm|nucleus|MAP kinase tyrosine/serine/threonine phosphatase activity|phosphatase activity|phosphoprotein phosphatase activity|protein tyrosine phosphatase activity|protein tyrosine/serine/threonine phosphatase activity|dephosphorylation|inactivation of MAPK activity|MAPK export from nucleus|MAPK phosphatase export from nucleus, leptomycin B sensitive…	bom04010	MAPK signaling pathway
ENSBGRG00000000723	5	4678389	4683905	5517	*	3' UTR	4678141	4737283	59143	2	ENSBGRT00000001296	53378	DUSP16	dual specificity phosphatase 16 [Source:HGNC Symbol;Acc:HGNC:17909]	GO:0005737,GO:0031410,GO:0005829,GO:0005654,GO:0005634,GO:0017017,GO:0016791,GO:0004721,GO:0004725,GO:0008138,GO:0016311,GO:0000188,GO:0045204,GO:0045209,GO:0006470	cytoplasm|cytoplasmic vesicle|cytosol|nucleoplasm|nucleus|MAP kinase tyrosine/serine/threonine phosphatase activity|phosphatase activity|phosphoprotein phosphatase activity|protein tyrosine phosphatase activity|protein tyrosine/serine/threonine phosphatase activity|dephosphorylation|inactivation of MAPK activity|MAPK export from nucleus|MAPK phosphatase export from nucleus, leptomycin B sensitive…	bom04010	MAPK signaling pathway
ENSBGRG00000000724	2	32850791	32851520	730	*	Exon (ENSBGRT00000001294/ENSBGRG00000000724, exon 3 of 12)	32849807	32856799	6993	1	ENSBGRT00000001294	984	PRKAG3	protein kinase AMP-activated non-catalytic subunit gamma 3 [Source:HGNC Symbol;Acc:HGNC:9387]	GO:0004679,GO:0005524,GO:0019901,GO:0006633,GO:0005978,GO:0006096,GO:0071900,GO:0014873	AMP-activated protein kinase activity|ATP binding|protein kinase binding|fatty acid biosynthetic process|glycogen biosynthetic process|glycolytic process|regulation of protein serine/threonine kinase activity|response to muscle activity involved in regulation of muscle adaptation	bom04068,bom04152,bom04211,bom04213,bom04371,bom04530,bom04710,bom04714,bom04910,bom04920,bom04921,bom04922,bom04931,bom04932,bom05410	FoxO signaling pathway|AMPK signaling pathway|Longevity regulating pathway|Longevity regulating pathway - multiple species|Apelin signaling pathway|Tight junction|Circadian rhythm|Thermogenesis|Insulin signaling pathway|Adipocytokine signaling pathway|Oxytocin signaling pathway|Glucagon signaling pathway|Insulin resistance|Non-alcoholic fatty liver disease|Hypertrophic cardiomyopathy
ENSBGRG00000000725	4	96147755	96148103	349	*	3' UTR	96147257	96217625	70369	2	ENSBGRT00000001301	69522	KLHL7		GO:0031463,GO:0005829,GO:0005730,GO:0005654,GO:0005634,GO:0048471,GO:0005886,GO:0042802,GO:0042803,GO:0016567	Cul3-RING ubiquitin ligase complex|cytosol|nucleolus|nucleoplasm|nucleus|perinuclear region of cytoplasm|plasma membrane|identical protein binding|protein homodimerization activity|protein ubiquitination
ENSBGRG00000000727	3	99293220	99294635	1416	*	Exon (ENSBGRT00000001521/ENSBGRG00000000727, exon 67 of 69)	99129785	99294635	164851	1	ENSBGRT00000001521	163435	USP24	ubiquitin specific peptidase 24 [Source:HGNC Symbol;Acc:HGNC:12623]	GO:0005737,GO:0005654,GO:0004197,GO:0004843,GO:0036459,GO:0016579,GO:0006511	cytoplasm|nucleoplasm|cysteine-type endopeptidase activity|thiol-dependent ubiquitin-specific protease activity|thiol-dependent ubiquitinyl hydrolase activity|protein deubiquitination|ubiquitin-dependent protein catabolic process
ENSBGRG00000000728	1	41310122	41310415	294	*	3' UTR	41245683	41310952	65270	1	ENSBGRT00000001293	64439	NSUN3	NOP2/Sun RNA methyltransferase 3 [Source:HGNC Symbol;Acc:HGNC:26208]	GO:0005762,GO:0005759,GO:0005739,GO:0008168,GO:0016428,GO:0000049,GO:0070129,GO:0031167,GO:0002127	mitochondrial large ribosomal subunit|mitochondrial matrix|mitochondrion|methyltransferase activity|tRNA (cytosine-5-)-methyltransferase activity|tRNA binding|regulation of mitochondrial translation|rRNA methylation|tRNA wobble base cytosine methylation
ENSBGRG00000000728	1	41256090	41256285	196	*	Exon (ENSBGRT00000001293/ENSBGRG00000000728, exon 3 of 6)	41245683	41310952	65270	1	ENSBGRT00000001293	10407	NSUN3	NOP2/Sun RNA methyltransferase 3 [Source:HGNC Symbol;Acc:HGNC:26208]	GO:0005762,GO:0005759,GO:0005739,GO:0008168,GO:0016428,GO:0000049,GO:0070129,GO:0031167,GO:0002127	mitochondrial large ribosomal subunit|mitochondrial matrix|mitochondrion|methyltransferase activity|tRNA (cytosine-5-)-methyltransferase activity|tRNA binding|regulation of mitochondrial translation|rRNA methylation|tRNA wobble base cytosine methylation
ENSBGRG00000000730	5	116916932	116931517	14586	*	5' UTR	116915993	116931448	15456	2	ENSBGRT00000001368	0	ATP6V1E1	ATPase H+ transporting V1 subunit E1 [Source:HGNC Symbol;Acc:HGNC:857]	GO:0016324,GO:0005829,GO:0005768,GO:0033178,GO:0046961,GO:0015991	apical plasma membrane|cytosol|endosome|proton-transporting two-sector ATPase complex, catalytic domain|proton-transporting ATPase activity, rotational mechanism|ATP hydrolysis coupled proton transport	bom00190,bom04145,bom04150,bom04721,bom04966,bom05165,bom05323	Oxidative phosphorylation|Phagosome|mTOR signaling pathway|Synaptic vesicle cycle|Collecting duct acid secretion|Human papillomavirus infection|Rheumatoid arthritis
ENSBGRG00000000730	5	116902700	116902996	297	*	Exon (ENSBGRT00000001273/ENSBGRT00000001273, exon 2 of 2)	116915993	116931448	15456	2	ENSBGRT00000001368	28452	ATP6V1E1	ATPase H+ transporting V1 subunit E1 [Source:HGNC Symbol;Acc:HGNC:857]	GO:0016324,GO:0005829,GO:0005768,GO:0033178,GO:0046961,GO:0015991	apical plasma membrane|cytosol|endosome|proton-transporting two-sector ATPase complex, catalytic domain|proton-transporting ATPase activity, rotational mechanism|ATP hydrolysis coupled proton transport	bom00190,bom04145,bom04150,bom04721,bom04966,bom05165,bom05323	Oxidative phosphorylation|Phagosome|mTOR signaling pathway|Synaptic vesicle cycle|Collecting duct acid secretion|Human papillomavirus infection|Rheumatoid arthritis
ENSBGRG00000000735	8	21846557	21846702	146	*	Exon (ENSBGRT00000001321/ENSBGRG00000000735, exon 1 of 1)	21846509	21847666	1158	2	ENSBGRT00000001321	964	S1PR4	sphingosine-1-phosphate receptor 4 [Source:HGNC Symbol;Acc:HGNC:3170]	GO:0005887,GO:0005739,GO:0005886,GO:0004930,GO:0008289,GO:0038036,GO:0007202,GO:0007189,GO:0007186,GO:0006955,GO:0007204	integral component of plasma membrane|mitochondrion|plasma membrane|G protein-coupled receptor activity|lipid binding|sphingosine-1-phosphate receptor activity|activation of phospholipase C activity|adenylate cyclase-activating G protein-coupled receptor signaling pathway|G protein-coupled receptor signaling pathway|immune response|positive regulation of cytosolic calcium ion concentration	bom04068,bom04071,bom04080	FoxO signaling pathway|Sphingolipid signaling pathway|Neuroactive ligand-receptor interaction
ENSBGRG00000000736	7	9788553	9790509	1957	*	Exon (ENSBGRT00000001356/ENSBGRG00000000736, exon 2 of 4)	9784487	9793074	8588	2	ENSBGRT00000001356	2565	STMN4	stathmin 4 [Source:HGNC Symbol;Acc:HGNC:16078]	GO:0005794,GO:0030426,GO:0031110	Golgi apparatus|growth cone|regulation of microtubule polymerization or depolymerization
ENSBGRG00000000741	5	4850806	4853751	2946	*	3' UTR	4824786	4854383	29598	1	ENSBGRT00000001348	26020	CREBL2	cAMP responsive element binding protein like 2 [Source:HGNC Symbol;Acc:HGNC:2350]	GO:0016604,GO:0005634,GO:0003677,GO:0003700,GO:0030154,GO:0045600,GO:0046326,GO:0046889,GO:0033138,GO:0045893,GO:0050821,GO:0016032	nuclear body|nucleus|DNA binding|DNA-binding transcription factor activity|cell differentiation|positive regulation of fat cell differentiation|positive regulation of glucose import|positive regulation of lipid biosynthetic process|positive regulation of peptidyl-serine phosphorylation|positive regulation of transcription, DNA-templated|protein stabilization|viral process
ENSBGRG00000000743	1	61982843	61983141	299	*	Exon (ENSBGRT00000001353/ENSBGRG00000000743, exon 5 of 6)	61966094	61983491	17398	1	ENSBGRT00000001353	16749	SLC35A5	solute carrier family 35 member A5 [Source:HGNC Symbol;Acc:HGNC:20792]	GO:0005794,GO:0030173,GO:0015165,GO:0015136,GO:0008643	Golgi apparatus|integral component of Golgi membrane|pyrimidine nucleotide-sugar transmembrane transporter activity|sialic acid transmembrane transporter activity|carbohydrate transport
ENSBGRG00000000744	4	17589736	17589985	250	*	5' UTR	17581184	17589874	8691	2	ENSBGRT00000001344	0	RAB19	RAB19, member RAS oncogene family [Source:HGNC Symbol;Acc:HGNC:19982]	GO:0005789,GO:0000139,GO:0005886,GO:0005525,GO:0003924,GO:0006888,GO:0006886,GO:0032482	endoplasmic reticulum membrane|Golgi membrane|plasma membrane|GTP binding|GTPase activity|ER to Golgi vesicle-mediated transport|intracellular protein transport|Rab protein signal transduction
ENSBGRG00000000748	8	21901099	21901249	151	*	Exon (ENSBGRT00000001374/ENSBGRT00000001374, exon 2 of 2)	21865190	21889605	24416	2	ENSBGRT00000001360	-11494	GNA15	G protein subunit alpha 15 [Source:HGNC Symbol;Acc:HGNC:4383]	GO:0005834,GO:0005886,GO:0001664,GO:0031683,GO:0005525,GO:0003924,GO:0046872,GO:0007202,GO:0007188,GO:0007186,GO:0060158,GO:0007207,GO:0030168,GO:0051482	heterotrimeric G-protein complex|plasma membrane|G protein-coupled receptor binding|G-protein beta/gamma-subunit complex binding|GTP binding|GTPase activity|metal ion binding|activation of phospholipase C activity|adenylate cyclase-modulating G protein-coupled receptor signaling pathway|G protein-coupled receptor signaling pathway|phospholipase C-activating dopamine receptor signaling pathway|pho…	bom04020,bom04926,bom05142,bom05146	Calcium signaling pathway|Relaxin signaling pathway|Chagas disease|Amoebiasis
ENSBGRG00000000750	2	5021342	5032821	11480	*	Exon (ENSBGRT00000001354/ENSBGRG00000000750, exon 1 of 3)	5031508	5031862	355	1	ENSBGRT00000001354	0	SUMO2		GO:0016605,GO:0031625,GO:0016925	PML body|ubiquitin protein ligase binding|protein sumoylation	bom03013,bom05418	RNA transport|Fluid shear stress and atherosclerosis
ENSBGRG00000000754	5	4869188	4869670	483	*	Exon (ENSBGRT00000001361/ENSBGRG00000000754, exon 1 of 1)	4869140	4870393	1254	2	ENSBGRT00000001361	723	GPR19	G protein-coupled receptor 19 [Source:HGNC Symbol;Acc:HGNC:4473]	GO:0005887,GO:0004930,GO:0007186	integral component of plasma membrane|G protein-coupled receptor activity|G protein-coupled receptor signaling pathway
ENSBGRG00000000754	5	4870007	4870393	387	*	Exon (ENSBGRT00000001361/ENSBGRG00000000754, exon 1 of 1)	4869140	4870393	1254	2	ENSBGRT00000001361	0	GPR19	G protein-coupled receptor 19 [Source:HGNC Symbol;Acc:HGNC:4473]	GO:0005887,GO:0004930,GO:0007186	integral component of plasma membrane|G protein-coupled receptor activity|G protein-coupled receptor signaling pathway
ENSBGRG00000000758	4	96368195	96386881	18687	*	3' UTR	96292632	96387771	95140	1	ENSBGRT00000001383	75563	FAM126A	family with sequence similarity 126 member A [Source:HGNC Symbol;Acc:HGNC:24587]	GO:0005829,GO:0043005,GO:0005886,GO:0042552,GO:0046854,GO:0072659	cytosol|neuron projection|plasma membrane|myelination|phosphatidylinositol phosphorylation|protein localization to plasma membrane
ENSBGRG00000000758	4	96293324	96334757	41434	*	5' UTR	96292632	96387771	95140	1	ENSBGRT00000001383	692	FAM126A	family with sequence similarity 126 member A [Source:HGNC Symbol;Acc:HGNC:24587]	GO:0005829,GO:0043005,GO:0005886,GO:0042552,GO:0046854,GO:0072659	cytosol|neuron projection|plasma membrane|myelination|phosphatidylinositol phosphorylation|protein localization to plasma membrane
ENSBGRG00000000760	1	44051531	44051679	149	*	Exon (ENSBGRT00000001431/ENSBGRG00000000760, exon 1 of 18)	44051383	45144482	1093100	1	ENSBGRT00000001431	148	EPHA6	EPH receptor A6 [Source:HGNC Symbol;Acc:HGNC:19296]	GO:0005737,GO:0005887,GO:0043005,GO:0005654,GO:0005886,GO:0043235,GO:0005524,GO:0004714,GO:0004888,GO:0005005,GO:0030154,GO:0048013,GO:0043066,GO:0009968,GO:0070374	cytoplasm|integral component of plasma membrane|neuron projection|nucleoplasm|plasma membrane|receptor complex|ATP binding|transmembrane receptor protein tyrosine kinase activity|transmembrane signaling receptor activity|transmembrane-ephrin receptor activity|cell differentiation|ephrin receptor signaling pathway|negative regulation of apoptotic process|negative regulation of signal transduction|…	bom04360	Axon guidance
ENSBGRG00000000764	5	4928137	4928625	489	*	5' UTR	4927990	4928815	826	1	ENSBGRT00000001389	147	CDKN1B	cyclin dependent kinase inhibitor 1B [Source:HGNC Symbol;Acc:HGNC:1785]	GO:0031464,GO:0005737,GO:0005829,GO:0005768,GO:0005634,GO:0032991,GO:0051087,GO:0030332,GO:0004861,GO:0030544,GO:0019901,GO:0019903,GO:0044877,GO:0048102,GO:0071236,GO:0071285,GO:0071407,GO:0000082,GO:0048839,GO:0071850,GO:0043066,GO:0030308,GO:0008285,GO:0051271,GO:0045736,GO:0060770,GO:0042326,GO:0045892,GO:1904706,GO:0007219,GO:0001890,GO:0010942,GO:0008284,GO:0045737,GO:0031116,GO:0045732,GO:…	Cul4A-RING E3 ubiquitin ligase complex|cytoplasm|cytosol|endosome|nucleus|protein-containing complex|chaperone binding|cyclin binding|cyclin-dependent protein serine/threonine kinase inhibitor activity|Hsp70 protein binding|protein kinase binding|protein phosphatase binding|protein-containing complex binding|autophagic cell death|cellular response to antibiotic|cellular response to lithium ion|ce…	bom01522,bom04012,bom04066,bom04068,bom04110,bom04151,bom04933,bom04934,bom05162,bom05165,bom05169,bom05200,bom05202,bom05203,bom05206,bom05215,bom05220,bom05222,bom05226	Endocrine resistance|ErbB signaling pathway|HIF-1 signaling pathway|FoxO signaling pathway|Cell cycle|PI3K-Akt signaling pathway|AGE-RAGE signaling pathway in diabetic complications|Cushing syndrome|Measles|Human papillomavirus infection|Epstein-Barr virus infection|Pathways in cancer|Transcriptional misregulation in cancer|Viral carcinogenesis|MicroRNAs in cancer|Prostate cancer|Chronic myeloid …
ENSBGRG00000000764	5	4929273	4931673	2401	*	3' UTR	4927990	4932455	4466	1	ENSBGRT00000001378	1283	CDKN1B	cyclin dependent kinase inhibitor 1B [Source:HGNC Symbol;Acc:HGNC:1785]	GO:0031464,GO:0005737,GO:0005829,GO:0005768,GO:0005634,GO:0032991,GO:0051087,GO:0030332,GO:0004861,GO:0030544,GO:0019901,GO:0019903,GO:0044877,GO:0048102,GO:0071236,GO:0071285,GO:0071407,GO:0000082,GO:0048839,GO:0071850,GO:0043066,GO:0030308,GO:0008285,GO:0051271,GO:0045736,GO:0060770,GO:0042326,GO:0045892,GO:1904706,GO:0007219,GO:0001890,GO:0010942,GO:0008284,GO:0045737,GO:0031116,GO:0045732,GO:…	Cul4A-RING E3 ubiquitin ligase complex|cytoplasm|cytosol|endosome|nucleus|protein-containing complex|chaperone binding|cyclin binding|cyclin-dependent protein serine/threonine kinase inhibitor activity|Hsp70 protein binding|protein kinase binding|protein phosphatase binding|protein-containing complex binding|autophagic cell death|cellular response to antibiotic|cellular response to lithium ion|ce…	bom01522,bom04012,bom04066,bom04068,bom04110,bom04151,bom04933,bom04934,bom05162,bom05165,bom05169,bom05200,bom05202,bom05203,bom05206,bom05215,bom05220,bom05222,bom05226	Endocrine resistance|ErbB signaling pathway|HIF-1 signaling pathway|FoxO signaling pathway|Cell cycle|PI3K-Akt signaling pathway|AGE-RAGE signaling pathway in diabetic complications|Cushing syndrome|Measles|Human papillomavirus infection|Epstein-Barr virus infection|Pathways in cancer|Transcriptional misregulation in cancer|Viral carcinogenesis|MicroRNAs in cancer|Prostate cancer|Chronic myeloid …
ENSBGRG00000000766	7	9840690	9842046	1357	*	Exon (ENSBGRT00000001392/ENSBGRG00000000766, exon 3 of 6)	9837517	9854377	16861	2	ENSBGRT00000001392	12331	TRIM35	tripartite motif containing 35 [Source:HGNC Symbol;Acc:HGNC:16285]	GO:0005737,GO:0005634,GO:0008270,GO:0006915,GO:0045087,GO:0045930,GO:1902187,GO:0043065	cytoplasm|nucleus|zinc ion binding|apoptotic process|innate immune response|negative regulation of mitotic cell cycle|negative regulation of viral release from host cell|positive regulation of apoptotic process
ENSBGRG00000000766	7	9838361	9839006	646	*	3' UTR	9837517	9854377	16861	2	ENSBGRT00000001392	15371	TRIM35	tripartite motif containing 35 [Source:HGNC Symbol;Acc:HGNC:16285]	GO:0005737,GO:0005634,GO:0008270,GO:0006915,GO:0045087,GO:0045930,GO:1902187,GO:0043065	cytoplasm|nucleus|zinc ion binding|apoptotic process|innate immune response|negative regulation of mitotic cell cycle|negative regulation of viral release from host cell|positive regulation of apoptotic process
ENSBGRG00000000767	5	39770216	39771510	1295	*	3' UTR	39764346	39771510	7165	1	ENSBGRT00000001385	5870	SYCP3	synaptonemal complex protein 3 [Source:HGNC Symbol;Acc:HGNC:18130]	GO:0000775,GO:0000800,GO:0000795,GO:0003677,GO:0051301,GO:0051321,GO:0007286,GO:0007283	chromosome, centromeric region|lateral element|synaptonemal complex|DNA binding|cell division|meiotic cell cycle|spermatid development|spermatogenesis	bom03440	Homologous recombination
ENSBGRG00000000769	8	21902431	21902629	199	*	3' UTR	21901837	21919262	17426	2	ENSBGRT00000001401	16633	GNA11	G protein subunit alpha 11 [Source:HGNC Symbol;Acc:HGNC:4379]	GO:0005737,GO:0005834,GO:0016020,GO:0001750,GO:0005886,GO:0001664,GO:0031683,GO:0005525,GO:0003924,GO:0046872,GO:0031826,GO:0001508,GO:0007188,GO:0071467,GO:0048066,GO:0009649,GO:0007213,GO:0007507,GO:0060158,GO:0007603,GO:0045634,GO:0001501	cytoplasm|heterotrimeric G-protein complex|membrane|photoreceptor outer segment|plasma membrane|G protein-coupled receptor binding|G-protein beta/gamma-subunit complex binding|GTP binding|GTPase activity|metal ion binding|type 2A serotonin receptor binding|action potential|adenylate cyclase-modulating G protein-coupled receptor signaling pathway|cellular response to pH|developmental pigmentation|…	bom04015,bom04020,bom04022,bom04062,bom04071,bom04261,bom04270,bom04371,bom04540,bom04611,bom04713,bom04720,bom04723,bom04724,bom04725,bom04726,bom04728,bom04730,bom04750,bom04911,bom04912,bom04915,bom04916,bom04918,bom04921,bom04922,bom04924,bom04925,bom04927,bom04928,bom04929,bom04934,bom04935,bom04961,bom04970,bom04971,bom04972,bom05010,bom05016,bom05017,bom05022,bom05135,bom05142,bom05143,bom…	Rap1 signaling pathway|Calcium signaling pathway|cGMP-PKG signaling pathway|Chemokine signaling pathway|Sphingolipid signaling pathway|Adrenergic signaling in cardiomyocytes|Vascular smooth muscle contraction|Apelin signaling pathway|Gap junction|Platelet activation|Circadian entrainment|Long-term potentiation|Retrograde endocannabinoid signaling|Glutamatergic synapse|Cholinergic synapse|Serotone…
ENSBGRG00000000769	8	21902778	21902926	149	*	3' UTR	21901837	21919262	17426	2	ENSBGRT00000001401	16336	GNA11	G protein subunit alpha 11 [Source:HGNC Symbol;Acc:HGNC:4379]	GO:0005737,GO:0005834,GO:0016020,GO:0001750,GO:0005886,GO:0001664,GO:0031683,GO:0005525,GO:0003924,GO:0046872,GO:0031826,GO:0001508,GO:0007188,GO:0071467,GO:0048066,GO:0009649,GO:0007213,GO:0007507,GO:0060158,GO:0007603,GO:0045634,GO:0001501	cytoplasm|heterotrimeric G-protein complex|membrane|photoreceptor outer segment|plasma membrane|G protein-coupled receptor binding|G-protein beta/gamma-subunit complex binding|GTP binding|GTPase activity|metal ion binding|type 2A serotonin receptor binding|action potential|adenylate cyclase-modulating G protein-coupled receptor signaling pathway|cellular response to pH|developmental pigmentation|…	bom04015,bom04020,bom04022,bom04062,bom04071,bom04261,bom04270,bom04371,bom04540,bom04611,bom04713,bom04720,bom04723,bom04724,bom04725,bom04726,bom04728,bom04730,bom04750,bom04911,bom04912,bom04915,bom04916,bom04918,bom04921,bom04922,bom04924,bom04925,bom04927,bom04928,bom04929,bom04934,bom04935,bom04961,bom04970,bom04971,bom04972,bom05010,bom05016,bom05017,bom05022,bom05135,bom05142,bom05143,bom…	Rap1 signaling pathway|Calcium signaling pathway|cGMP-PKG signaling pathway|Chemokine signaling pathway|Sphingolipid signaling pathway|Adrenergic signaling in cardiomyocytes|Vascular smooth muscle contraction|Apelin signaling pathway|Gap junction|Platelet activation|Circadian entrainment|Long-term potentiation|Retrograde endocannabinoid signaling|Glutamatergic synapse|Cholinergic synapse|Serotone…
ENSBGRG00000000770	2	5404324	5404672	349	*	3' UTR	5401533	5475850	74318	2	ENSBGRT00000001459	71178	ECE1	endothelin converting enzyme 1 [Source:HGNC Symbol;Acc:HGNC:3146]	GO:0016021,GO:0016020,GO:0005886,GO:0004175,GO:0046872,GO:0004222,GO:0042803,GO:0016486,GO:0016485,GO:0006508	integral component of membrane|membrane|plasma membrane|endopeptidase activity|metal ion binding|metalloendopeptidase activity|protein homodimerization activity|peptide hormone processing|protein processing|proteolysis
ENSBGRG00000000771	6	55552281	55552530	250	*	Exon (ENSBGRT00000001412/ENSBGRG00000000771, exon 63 of 63)	55333430	55552530	219101	1	ENSBGRT00000001412	218851	FRYL	FRY like transcription coactivator [Source:HGNC Symbol;Acc:HGNC:29127]
ENSBGRG00000000771	6	55508620	55509118	499	*	Exon (ENSBGRT00000001412/ENSBGRG00000000771, exon 45 of 63)	55333430	55552530	219101	1	ENSBGRT00000001412	175190	FRYL	FRY like transcription coactivator [Source:HGNC Symbol;Acc:HGNC:29127]
ENSBGRG00000000773	3	38040755	38047627	6873	*	5' UTR	37951334	38048102	96769	2	ENSBGRT00000001589	475	WDR47	WD repeat domain 47 [Source:HGNC Symbol;Acc:HGNC:29141]	GO:0005737,GO:0005874,GO:0007275	cytoplasm|microtubule|multicellular organism development
ENSBGRG00000000773	3	37952325	37954414	2090	*	3' UTR	37951334	37992798	41465	2	ENSBGRT00000001687	38384	WDR47	WD repeat domain 47 [Source:HGNC Symbol;Acc:HGNC:29141]	GO:0005737,GO:0005874,GO:0007275	cytoplasm|microtubule|multicellular organism development
ENSBGRG00000000773	3	37984291	37986691	2401	*	5' UTR	37951334	37992798	41465	2	ENSBGRT00000001687	6107	WDR47	WD repeat domain 47 [Source:HGNC Symbol;Acc:HGNC:29141]	GO:0005737,GO:0005874,GO:0007275	cytoplasm|microtubule|multicellular organism development
ENSBGRG00000000776	1	62039748	62040045	298	*	Exon (ENSBGRT00000001411/ENSBGRG00000000776, exon 2 of 9)	62002733	62113777	111045	2	ENSBGRT00000001411	73732	CCDC80	coiled-coil domain containing 80 [Source:HGNC Symbol;Acc:HGNC:30649]	GO:0005604,GO:0005614,GO:0001968,GO:0008201,GO:0030198,GO:0010811,GO:0009617	basement membrane|interstitial matrix|fibronectin binding|heparin binding|extracellular matrix organization|positive regulation of cell-substrate adhesion|response to bacterium
ENSBGRG00000000776	1	62029004	62038139	9136	*	Exon (ENSBGRT00000001429/ENSBGRG00000000776, exon 2 of 8)	62002733	62038878	36146	2	ENSBGRT00000001429	739	CCDC80	coiled-coil domain containing 80 [Source:HGNC Symbol;Acc:HGNC:30649]	GO:0005604,GO:0005614,GO:0001968,GO:0008201,GO:0030198,GO:0010811,GO:0009617	basement membrane|interstitial matrix|fibronectin binding|heparin binding|extracellular matrix organization|positive regulation of cell-substrate adhesion|response to bacterium
ENSBGRG00000000776	1	62038534	62038734	201	*	Exon (ENSBGRT00000001429/ENSBGRG00000000776, exon 1 of 8)	62002733	62038878	36146	2	ENSBGRT00000001429	144	CCDC80	coiled-coil domain containing 80 [Source:HGNC Symbol;Acc:HGNC:30649]	GO:0005604,GO:0005614,GO:0001968,GO:0008201,GO:0030198,GO:0010811,GO:0009617	basement membrane|interstitial matrix|fibronectin binding|heparin binding|extracellular matrix organization|positive regulation of cell-substrate adhesion|response to bacterium
ENSBGRG00000000778	5	116995915	116996264	350	*	3' UTR	116949835	116995973	46139	1	ENSBGRT00000001449	46080	BCL2L13		GO:0016021,GO:0031966,GO:0005739,GO:0005634,GO:0008656,GO:0006919,GO:0006915	integral component of membrane|mitochondrial membrane|mitochondrion|nucleus|cysteine-type endopeptidase activator activity involved in apoptotic process|activation of cysteine-type endopeptidase activity involved in apoptotic process|apoptotic process	bom04137,bom05134	Mitophagy - animal|Legionellosis
ENSBGRG00000000779	4	17653512	17654408	897	*	3' UTR	17583427	17654865	71439	1	ENSBGRT00000001416	70085	SLC37A3	solute carrier family 37 member 3 [Source:HGNC Symbol;Acc:HGNC:20651]	GO:0005829,GO:0030176,GO:0022857,GO:0008643	cytosol|integral component of endoplasmic reticulum membrane|transmembrane transporter activity|carbohydrate transport
ENSBGRG00000000779	4	17558491	17583528	25038	*	5' UTR	17583427	17654865	71439	1	ENSBGRT00000001416	0	SLC37A3	solute carrier family 37 member 3 [Source:HGNC Symbol;Acc:HGNC:20651]	GO:0005829,GO:0030176,GO:0022857,GO:0008643	cytosol|integral component of endoplasmic reticulum membrane|transmembrane transporter activity|carbohydrate transport
ENSBGRG00000000782	5	76459726	76460225	500	*	3' UTR	76448136	76460724	12589	1	ENSBGRT00000001491	11590	CACNB3	calcium voltage-gated channel auxiliary subunit beta 3 [Source:HGNC Symbol;Acc:HGNC:1403]	GO:0005737,GO:1990454,GO:0005891,GO:0005246,GO:0008331,GO:0061577,GO:0007268,GO:0007528,GO:1901843,GO:1901385,GO:0050852	cytoplasm|L-type voltage-gated calcium channel complex|voltage-gated calcium channel complex|calcium channel regulator activity|high voltage-gated calcium channel activity|calcium ion transmembrane transport via high voltage-gated calcium channel|chemical synaptic transmission|neuromuscular junction development|positive regulation of high voltage-gated calcium channel activity|regulation of volta…	bom04010,bom04260,bom04261,bom04921,bom05410,bom05412,bom05414	MAPK signaling pathway|Cardiac muscle contraction|Adrenergic signaling in cardiomyocytes|Oxytocin signaling pathway|Hypertrophic cardiomyopathy|Arrhythmogenic right ventricular cardiomyopathy|Dilated cardiomyopathy
ENSBGRG00000000783	7	54812123	54826920	14798	*	Exon (ENSBGRT00000001683/ENSBGRG00000000783, exon 5 of 13)	54784727	54837523	52797	1	ENSBGRT00000001683	27396	TBC1D2	TBC1 domain family member 2 [Source:HGNC Symbol;Acc:HGNC:18026]	GO:0030054,GO:0031410,GO:0005829,GO:0005634,GO:0045296,GO:0005096,GO:0017137,GO:0090630,GO:0006886,GO:0043547	cell junction|cytoplasmic vesicle|cytosol|nucleus|cadherin binding|GTPase activator activity|Rab GTPase binding|activation of GTPase activity|intracellular protein transport|positive regulation of GTPase activity
ENSBGRG00000000786	7	74301601	74349340	47740	*	Exon (ENSBGRT00000001637/ENSBGRG00000000786, exon 1 of 11)	74300912	74392606	91695	1	ENSBGRT00000001637	689	APBA1	amyloid beta precursor protein binding family A member 1 [Source:HGNC Symbol;Acc:HGNC:578]	GO:0005737,GO:0005829,GO:0043197,GO:0098978,GO:0005794,GO:0005634,GO:0048471,GO:0005886,GO:0048787,GO:0098685,GO:0045202,GO:0008021,GO:0001540,GO:0008088,GO:0007155,GO:0007268,GO:0014051,GO:0014047,GO:0001701,GO:0006886,GO:0007626,GO:0035264,GO:0007399,GO:0007269,GO:0065003,GO:0010468,GO:2000300	cytoplasm|cytosol|dendritic spine|glutamatergic synapse|Golgi apparatus|nucleus|perinuclear region of cytoplasm|plasma membrane|presynaptic active zone membrane|Schaffer collateral - CA1 synapse|synapse|synaptic vesicle|amyloid-beta binding|axo-dendritic transport|cell adhesion|chemical synaptic transmission|gamma-aminobutyric acid secretion|glutamate secretion|in utero embryonic development|intr…
ENSBGRG00000000789	8	18982857	18983151	295	*	Exon (ENSBGRT00000001423/ENSBGRG00000000789, exon 6 of 10)	18914685	18992439	77755	1	ENSBGRT00000001423	68172	MLLT1	MLLT1 super elongation complex subunit [Source:HGNC Symbol;Acc:HGNC:7134]			bom05202	Transcriptional misregulation in cancer
ENSBGRG00000000798	8	80500647	80504382	3736	*	3' UTR	80360238	80505271	145034	1	ENSBGRT00000001528	140409	GABRG2	gamma-aminobutyric acid type A receptor gamma2 subunit [Source:HGNC Symbol;Acc:HGNC:4087]	GO:0030054,GO:0034707,GO:0030659,GO:0032590,GO:1902711,GO:0005887,GO:0043005,GO:0098794,GO:0045211,GO:0045202,GO:0005254,GO:0004890,GO:0022851,GO:0005237,GO:1904315,GO:0071420,GO:0007268,GO:1902476,GO:0007214,GO:0034220,GO:0050877,GO:0042391,GO:0060078,GO:0007165,GO:0051932	cell junction|chloride channel complex|cytoplasmic vesicle membrane|dendrite membrane|GABA-A receptor complex|integral component of plasma membrane|neuron projection|postsynapse|postsynaptic membrane|synapse|chloride channel activity|GABA-A receptor activity|GABA-gated chloride ion channel activity|inhibitory extracellular ligand-gated ion channel activity|transmitter-gated ion channel activity i…	bom04080,bom04723,bom04727,bom05032,bom05033	Neuroactive ligand-receptor interaction|Retrograde endocannabinoid signaling|GABAergic synapse|Morphine addiction|Nicotine addiction
ENSBGRG00000000803	3	63978677	63979258	582	*	Exon (ENSBGRT00000001475/ENSBGRG00000000803, exon 1 of 3)	63978628	64038160	59533	1	ENSBGRT00000001475	49	LPAR3	lysophosphatidic acid receptor 3 [Source:HGNC Symbol;Acc:HGNC:14298]	GO:0030424,GO:0005887,GO:0005886,GO:0004930,GO:0001965,GO:0008289,GO:0070915,GO:0005543,GO:0000187,GO:0032060,GO:0007268,GO:0007186,GO:0007187,GO:0051928,GO:0048672,GO:0007204,GO:0051482	axon|integral component of plasma membrane|plasma membrane|G protein-coupled receptor activity|G-protein alpha-subunit binding|lipid binding|lysophosphatidic acid receptor activity|phospholipid binding|activation of MAPK activity|bleb assembly|chemical synaptic transmission|G protein-coupled receptor signaling pathway|G protein-coupled receptor signaling pathway, coupled to cyclic nucleotide seco…	bom04015,bom04072,bom04080,bom04151,bom05200	Rap1 signaling pathway|Phospholipase D signaling pathway|Neuroactive ligand-receptor interaction|PI3K-Akt signaling pathway|Pathways in cancer
ENSBGRG00000000803	3	64037625	64038160	536	*	3' UTR	63978628	64038160	59533	1	ENSBGRT00000001475	58997	LPAR3	lysophosphatidic acid receptor 3 [Source:HGNC Symbol;Acc:HGNC:14298]	GO:0030424,GO:0005887,GO:0005886,GO:0004930,GO:0001965,GO:0008289,GO:0070915,GO:0005543,GO:0000187,GO:0032060,GO:0007268,GO:0007186,GO:0007187,GO:0051928,GO:0048672,GO:0007204,GO:0051482	axon|integral component of plasma membrane|plasma membrane|G protein-coupled receptor activity|G-protein alpha-subunit binding|lipid binding|lysophosphatidic acid receptor activity|phospholipid binding|activation of MAPK activity|bleb assembly|chemical synaptic transmission|G protein-coupled receptor signaling pathway|G protein-coupled receptor signaling pathway, coupled to cyclic nucleotide seco…	bom04015,bom04072,bom04080,bom04151,bom05200	Rap1 signaling pathway|Phospholipase D signaling pathway|Neuroactive ligand-receptor interaction|PI3K-Akt signaling pathway|Pathways in cancer
ENSBGRG00000000804	7	10005498	10007430	1933	*	Exon (ENSBGRT00000001662/ENSBGRG00000000804, exon 21 of 27)	9950702	10017190	66489	1	ENSBGRT00000001662	54796	PTK2B	protein tyrosine kinase 2 beta [Source:HGNC Symbol;Acc:HGNC:9612]	GO:0097440,GO:0044297,GO:0005938,GO:0005737,GO:0005856,GO:0005829,GO:0030425,GO:0043197,GO:0031234,GO:0005925,GO:0098978,GO:0030426,GO:0030027,GO:0045121,GO:0043025,GO:0017146,GO:0005634,GO:0048471,GO:0014069,GO:0043423,GO:0005524,GO:0004683,GO:0004972,GO:0004715,GO:0008022,GO:0004713,GO:0044877,GO:0031625,GO:0090630,GO:0042976,GO:0002250,GO:0001525,GO:0006915,GO:0043534,GO:0045453,GO:0030154,GO:…	apical dendrite|cell body|cell cortex|cytoplasm|cytoskeleton|cytosol|dendrite|dendritic spine|extrinsic component of cytoplasmic side of plasma membrane|focal adhesion|glutamatergic synapse|growth cone|lamellipodium|membrane raft|neuronal cell body|NMDA selective glutamate receptor complex|nucleus|perinuclear region of cytoplasm|postsynaptic density|3-phosphoinositide-dependent protein kinase bin…	bom04020,bom04062,bom04072,bom04650,bom04670,bom04912,bom05135,bom05161,bom05163,bom05170	Calcium signaling pathway|Chemokine signaling pathway|Phospholipase D signaling pathway|Natural killer cell mediated cytotoxicity|Leukocyte transendothelial migration|GnRH signaling pathway|Yersinia infection|Hepatitis B|Human cytomegalovirus infection|Human immunodeficiency virus 1 infection
ENSBGRG00000000807	5	5031361	5034091	2731	*	3' UTR	5021151	5034141	12991	1	ENSBGRT00000001485	10210	DDX47	DEAD-box helicase 47 [Source:HGNC Symbol;Acc:HGNC:18682]	GO:0005730,GO:0005524,GO:0004386,GO:0003723,GO:0008625,GO:0006397,GO:0008380,GO:0006364	nucleolus|ATP binding|helicase activity|RNA binding|extrinsic apoptotic signaling pathway via death domain receptors|mRNA processing|RNA splicing|rRNA processing
ENSBGRG00000000813	1	159045911	159057634	11724	*	Exon (ENSBGRT00000001486/ENSBGRG00000000813, exon 5 of 38)	159041380	159063428	22049	1	ENSBGRT00000001486	4531	COL6A1	collagen type VI alpha 1 chain [Source:HGNC Symbol;Acc:HGNC:2211]	GO:0005589,GO:0062023,GO:0005788,GO:0070062,GO:0031012,GO:0005576,GO:0005615,GO:0005765,GO:0016020,GO:0032991,GO:0042383,GO:0030020,GO:0048407,GO:0007155,GO:0071230,GO:0035987,GO:0030198,GO:0003429,GO:0001649,GO:0070208	collagen type VI trimer|collagen-containing extracellular matrix|endoplasmic reticulum lumen|extracellular exosome|extracellular matrix|extracellular region|extracellular space|lysosomal membrane|membrane|protein-containing complex|sarcolemma|extracellular matrix structural constituent conferring tensile strength|platelet-derived growth factor binding|cell adhesion|cellular response to amino acid…	bom04151,bom04510,bom04512,bom04974,bom05165	PI3K-Akt signaling pathway|Focal adhesion|ECM-receptor interaction|Protein digestion and absorption|Human papillomavirus infection
ENSBGRG00000000813	1	159062930	159063428	499	*	Exon (ENSBGRT00000001486/ENSBGRG00000000813, exon 38 of 38)	159041380	159063428	22049	1	ENSBGRT00000001486	21550	COL6A1	collagen type VI alpha 1 chain [Source:HGNC Symbol;Acc:HGNC:2211]	GO:0005589,GO:0062023,GO:0005788,GO:0070062,GO:0031012,GO:0005576,GO:0005615,GO:0005765,GO:0016020,GO:0032991,GO:0042383,GO:0030020,GO:0048407,GO:0007155,GO:0071230,GO:0035987,GO:0030198,GO:0003429,GO:0001649,GO:0070208	collagen type VI trimer|collagen-containing extracellular matrix|endoplasmic reticulum lumen|extracellular exosome|extracellular matrix|extracellular region|extracellular space|lysosomal membrane|membrane|protein-containing complex|sarcolemma|extracellular matrix structural constituent conferring tensile strength|platelet-derived growth factor binding|cell adhesion|cellular response to amino acid…	bom04151,bom04510,bom04512,bom04974,bom05165	PI3K-Akt signaling pathway|Focal adhesion|ECM-receptor interaction|Protein digestion and absorption|Human papillomavirus infection
ENSBGRG00000000816	2	81885036	81895711	10676	*	Exon (ENSBGRT00000001594/ENSBGRG00000000816, exon 18 of 25)	81780739	81902507	121769	1	ENSBGRT00000001594	104297	RAB3GAP1	RAB3 GTPase activating protein catalytic subunit 1 [Source:HGNC Symbol;Acc:HGNC:17063]	GO:0005829,GO:0005789,GO:0071782,GO:0070062,GO:0005794,GO:0005811,GO:0098794,GO:0032991,GO:0005096,GO:0005085,GO:0017137,GO:0007420,GO:0043010,GO:0097051,GO:0060079,GO:0060325,GO:0021854,GO:0034389,GO:2000786,GO:1903373,GO:0010628,GO:0061646,GO:0043547,GO:1903061,GO:1903233,GO:0043087,GO:0048172	cytosol|endoplasmic reticulum membrane|endoplasmic reticulum tubular network|extracellular exosome|Golgi apparatus|lipid droplet|postsynapse|protein-containing complex|GTPase activator activity|guanyl-nucleotide exchange factor activity|Rab GTPase binding|brain development|camera-type eye development|establishment of protein localization to endoplasmic reticulum membrane|excitatory postsynaptic p…
ENSBGRG00000000816	2	81875236	81884937	9702	*	Exon (ENSBGRT00000001594/ENSBGRG00000000816, exon 16 of 25)	81780739	81902507	121769	1	ENSBGRT00000001594	94497	RAB3GAP1	RAB3 GTPase activating protein catalytic subunit 1 [Source:HGNC Symbol;Acc:HGNC:17063]	GO:0005829,GO:0005789,GO:0071782,GO:0070062,GO:0005794,GO:0005811,GO:0098794,GO:0032991,GO:0005096,GO:0005085,GO:0017137,GO:0007420,GO:0043010,GO:0097051,GO:0060079,GO:0060325,GO:0021854,GO:0034389,GO:2000786,GO:1903373,GO:0010628,GO:0061646,GO:0043547,GO:1903061,GO:1903233,GO:0043087,GO:0048172	cytosol|endoplasmic reticulum membrane|endoplasmic reticulum tubular network|extracellular exosome|Golgi apparatus|lipid droplet|postsynapse|protein-containing complex|GTPase activator activity|guanyl-nucleotide exchange factor activity|Rab GTPase binding|brain development|camera-type eye development|establishment of protein localization to endoplasmic reticulum membrane|excitatory postsynaptic p…
ENSBGRG00000000816	2	81895906	81918103	22198	*	3' UTR	81780739	81902507	121769	1	ENSBGRT00000001594	115167	RAB3GAP1	RAB3 GTPase activating protein catalytic subunit 1 [Source:HGNC Symbol;Acc:HGNC:17063]	GO:0005829,GO:0005789,GO:0071782,GO:0070062,GO:0005794,GO:0005811,GO:0098794,GO:0032991,GO:0005096,GO:0005085,GO:0017137,GO:0007420,GO:0043010,GO:0097051,GO:0060079,GO:0060325,GO:0021854,GO:0034389,GO:2000786,GO:1903373,GO:0010628,GO:0061646,GO:0043547,GO:1903061,GO:1903233,GO:0043087,GO:0048172	cytosol|endoplasmic reticulum membrane|endoplasmic reticulum tubular network|extracellular exosome|Golgi apparatus|lipid droplet|postsynapse|protein-containing complex|GTPase activator activity|guanyl-nucleotide exchange factor activity|Rab GTPase binding|brain development|camera-type eye development|establishment of protein localization to endoplasmic reticulum membrane|excitatory postsynaptic p…
ENSBGRG00000000827	5	124708234	124709817	1584	*	Exon (ENSBGRT00000001558/ENSBGRG00000000827, exon 4 of 7)	124699096	124715866	16771	1	ENSBGRT00000001558	9138	RIBC2	RIB43A domain with coiled-coils 2 [Source:HGNC Symbol;Acc:HGNC:13241]
ENSBGRG00000000828	5	117021973	117022171	199	*	5' UTR	117004202	117022467	18266	2	ENSBGRT00000001529	296	BID		GO:0005741,GO:0006915,GO:0043065	mitochondrial outer membrane|apoptotic process|positive regulation of apoptotic process	bom01524,bom04071,bom04115,bom04210,bom04215,bom04217,bom04650,bom04932,bom05010,bom05014,bom05022,bom05152,bom05160,bom05161,bom05162,bom05163,bom05164,bom05167,bom05168,bom05169,bom05170,bom05200,bom05416	Platinum drug resistance|Sphingolipid signaling pathway|p53 signaling pathway|Apoptosis|Apoptosis - multiple species|Necroptosis|Natural killer cell mediated cytotoxicity|Non-alcoholic fatty liver disease|Alzheimer disease|Amyotrophic lateral sclerosis|Pathways of neurodegeneration - multiple diseases|Tuberculosis|Hepatitis C|Hepatitis B|Measles|Human cytomegalovirus infection|Influenza A|Kaposi …
ENSBGRG00000000831	2	32962235	32962834	600	*	Exon (ENSBGRT00000001618/ENSBGRG00000000831, exon 2 of 20)	32944762	32964058	19297	2	ENSBGRT00000001618	1224	TTLL4	tubulin tyrosine ligase like 4 [Source:HGNC Symbol;Acc:HGNC:28976]	GO:0005929,GO:0005829,GO:0005874,GO:0005524,GO:0070739,GO:0015631,GO:0070740,GO:0018200,GO:0018095	cilium|cytosol|microtubule|ATP binding|protein-glutamic acid ligase activity|tubulin binding|tubulin-glutamic acid ligase activity|peptidyl-glutamic acid modification|protein polyglutamylation
ENSBGRG00000000831	2	32963559	32964058	500	*	Exon (ENSBGRT00000001618/ENSBGRG00000000831, exon 1 of 20)	32944762	32964058	19297	2	ENSBGRT00000001618	0	TTLL4	tubulin tyrosine ligase like 4 [Source:HGNC Symbol;Acc:HGNC:28976]	GO:0005929,GO:0005829,GO:0005874,GO:0005524,GO:0070739,GO:0015631,GO:0070740,GO:0018200,GO:0018095	cilium|cytosol|microtubule|ATP binding|protein-glutamic acid ligase activity|tubulin binding|tubulin-glutamic acid ligase activity|peptidyl-glutamic acid modification|protein polyglutamylation
ENSBGRG00000000833	3	64229963	64233470	3508	*	Exon (ENSBGRT00000001502/ENSBGRG00000000833, exon 7 of 11)	64180116	64238076	57961	1	ENSBGRT00000001502	49847	SSX2IP	SSX family member 2 interacting protein [Source:HGNC Symbol;Acc:HGNC:16509]			bom04520	Adherens junction
ENSBGRG00000000834	4	52628039	52628237	199	*	Exon (ENSBGRT00000001949/ENSBGRG00000000834, exon 7 of 25)	52614302	52690684	76383	1	ENSBGRT00000001949	13737	STK31	serine/threonine kinase 31 [Source:HGNC Symbol;Acc:HGNC:11407]	GO:0001669,GO:0005737,GO:0005634,GO:0005524,GO:0004518,GO:0004674,GO:0006401	acrosomal vesicle|cytoplasm|nucleus|ATP binding|nuclease activity|protein serine/threonine kinase activity|RNA catabolic process
ENSBGRG00000000834	4	52690480	52690629	150	*	Exon (ENSBGRT00000001949/ENSBGRG00000000834, exon 24 of 25)	52614302	52690684	76383	1	ENSBGRT00000001949	76178	STK31	serine/threonine kinase 31 [Source:HGNC Symbol;Acc:HGNC:11407]	GO:0001669,GO:0005737,GO:0005634,GO:0005524,GO:0004518,GO:0004674,GO:0006401	acrosomal vesicle|cytoplasm|nucleus|ATP binding|nuclease activity|protein serine/threonine kinase activity|RNA catabolic process
ENSBGRG00000000837	7	28508943	28509093	151	*	3' UTR	28507944	28740909	232966	2	ENSBGRT00000001551	231816	GRIN3A	glutamate ionotropic receptor NMDA type subunit 3A [Source:HGNC Symbol;Acc:HGNC:16767]	GO:0030054,GO:0098978,GO:0016021,GO:0016020,GO:0043005,GO:0043025,GO:0017146,GO:0005886,GO:0014069,GO:0045211,GO:0045202,GO:0005262,GO:0016594,GO:0042802,GO:0004972,GO:0051721,GO:1904315,GO:0006816,GO:0016358,GO:0060134,GO:2000300,GO:0045471	cell junction|glutamatergic synapse|integral component of membrane|membrane|neuron projection|neuronal cell body|NMDA selective glutamate receptor complex|plasma membrane|postsynaptic density|postsynaptic membrane|synapse|calcium channel activity|glycine binding|identical protein binding|NMDA glutamate receptor activity|protein phosphatase 2A binding|transmitter-gated ion channel activity involve…	bom04024,bom04080,bom04724,bom05017,bom05020,bom05030,bom05031,bom05033,bom05034	cAMP signaling pathway|Neuroactive ligand-receptor interaction|Glutamatergic synapse|Spinocerebellar ataxia|Prion disease|Cocaine addiction|Amphetamine addiction|Nicotine addiction|Alcoholism
ENSBGRG00000000837	7	28645129	28645429	301	*	Exon (ENSBGRT00000001551/ENSBGRG00000000837, exon 3 of 9)	28507944	28740909	232966	2	ENSBGRT00000001551	95480	GRIN3A	glutamate ionotropic receptor NMDA type subunit 3A [Source:HGNC Symbol;Acc:HGNC:16767]	GO:0030054,GO:0098978,GO:0016021,GO:0016020,GO:0043005,GO:0043025,GO:0017146,GO:0005886,GO:0014069,GO:0045211,GO:0045202,GO:0005262,GO:0016594,GO:0042802,GO:0004972,GO:0051721,GO:1904315,GO:0006816,GO:0016358,GO:0060134,GO:2000300,GO:0045471	cell junction|glutamatergic synapse|integral component of membrane|membrane|neuron projection|neuronal cell body|NMDA selective glutamate receptor complex|plasma membrane|postsynaptic density|postsynaptic membrane|synapse|calcium channel activity|glycine binding|identical protein binding|NMDA glutamate receptor activity|protein phosphatase 2A binding|transmitter-gated ion channel activity involve…	bom04024,bom04080,bom04724,bom05017,bom05020,bom05030,bom05031,bom05033,bom05034	cAMP signaling pathway|Neuroactive ligand-receptor interaction|Glutamatergic synapse|Spinocerebellar ataxia|Prion disease|Cocaine addiction|Amphetamine addiction|Nicotine addiction|Alcoholism
ENSBGRG00000000843	3	54538149	54538293	145	*	5' UTR	54518364	54538389	20026	2	ENSBGRT00000001522	96	DR1	down-regulator of transcription 1 [Source:HGNC Symbol;Acc:HGNC:3017]	GO:0005671,GO:0017054,GO:0001047,GO:0046982,GO:0017025,GO:0003714,GO:0006338,GO:0043966,GO:0000122,GO:0045944,GO:0045898,GO:0051123	Ada2/Gcn5/Ada3 transcription activator complex|negative cofactor 2 complex|core promoter binding|protein heterodimerization activity|TBP-class protein binding|transcription corepressor activity|chromatin remodeling|histone H3 acetylation|negative regulation of transcription by RNA polymerase II|positive regulation of transcription by RNA polymerase II|regulation of RNA polymerase II transcription…
ENSBGRG00000000846	5	110917328	110917570	243	*	Exon (ENSBGRT00000001510/ENSBGRT00000001510, exon 2 of 2)	110918612	110926987	8376	1	ENSBGRT00000001545	-1042	NOP2		GO:0005730,GO:0005654,GO:0003723,GO:0009383,GO:0008284,GO:1901796,GO:0006357,GO:0000027,GO:0070475	nucleolus|nucleoplasm|RNA binding|rRNA (cytosine-C5-)-methyltransferase activity|positive regulation of cell proliferation|regulation of signal transduction by p53 class mediator|regulation of transcription by RNA polymerase II|ribosomal large subunit assembly|rRNA base methylation
ENSBGRG00000000846	5	110920393	110922319	1927	*	Exon (ENSBGRT00000001545/ENSBGRG00000000846, exon 3 of 16)	110918612	110926987	8376	1	ENSBGRT00000001545	1781	NOP2		GO:0005730,GO:0005654,GO:0003723,GO:0009383,GO:0008284,GO:1901796,GO:0006357,GO:0000027,GO:0070475	nucleolus|nucleoplasm|RNA binding|rRNA (cytosine-C5-)-methyltransferase activity|positive regulation of cell proliferation|regulation of signal transduction by p53 class mediator|regulation of transcription by RNA polymerase II|ribosomal large subunit assembly|rRNA base methylation
ENSBGRG00000000846	5	110926342	110926987	646	*	Exon (ENSBGRT00000001545/ENSBGRG00000000846, exon 15 of 16)	110918612	110926987	8376	1	ENSBGRT00000001545	7730	NOP2		GO:0005730,GO:0005654,GO:0003723,GO:0009383,GO:0008284,GO:1901796,GO:0006357,GO:0000027,GO:0070475	nucleolus|nucleoplasm|RNA binding|rRNA (cytosine-C5-)-methyltransferase activity|positive regulation of cell proliferation|regulation of signal transduction by p53 class mediator|regulation of transcription by RNA polymerase II|ribosomal large subunit assembly|rRNA base methylation
ENSBGRG00000000847	3	107798696	107799044	349	*	Exon (ENSBGRT00000001539/ENSBGRG00000000847, exon 12 of 17)	107765529	107822986	57458	1	ENSBGRT00000001539	33167	STIL	STIL centriolar assembly protein [Source:HGNC Symbol;Acc:HGNC:10879]
ENSBGRG00000000847	3	107798297	107798596	300	*	Exon (ENSBGRT00000001539/ENSBGRG00000000847, exon 12 of 17)	107765529	107822986	57458	1	ENSBGRT00000001539	32768	STIL	STIL centriolar assembly protein [Source:HGNC Symbol;Acc:HGNC:10879]
ENSBGRG00000000847	3	107813291	107822986	9696	*	Exon (ENSBGRT00000001539/ENSBGRG00000000847, exon 16 of 17)	107765529	107822986	57458	1	ENSBGRT00000001539	47762	STIL	STIL centriolar assembly protein [Source:HGNC Symbol;Acc:HGNC:10879]
ENSBGRG00000000849	2	144208338	144210040	1703	*	Exon (ENSBGRT00000004305/ENSBGRG00000000849, exon 8 of 21)	144195346	144256301	60956	2	ENSBGRT00000004305	46261	Bin1	bridging integrator 1 [Source:HGNC Symbol;Acc:HGNC:1052]	GO:0030424,GO:0043194,GO:0043679,GO:0044300,GO:0005737,GO:0005829,GO:0098850,GO:0098978,GO:0031674,GO:0060987,GO:0016020,GO:0005874,GO:0033268,GO:0005635,GO:0005634,GO:0005886,GO:0045202,GO:0008021,GO:0030315,GO:0043196,GO:0030018,GO:0051015,GO:0051087,GO:0051020,GO:0042802,GO:0005543,GO:0002020,GO:0046982,GO:0044877,GO:0070063,GO:0048156,GO:0008333,GO:0060988,GO:0042692,GO:1902430,GO:1902960,GO:…	axon|axon initial segment|axon terminus|cerebellar mossy fiber|cytoplasm|cytosol|extrinsic component of synaptic vesicle membrane|glutamatergic synapse|I band|lipid tube|membrane|microtubule|node of Ranvier|nuclear envelope|nucleus|plasma membrane|synapse|synaptic vesicle|T-tubule|varicosity|Z disc|actin filament binding|chaperone binding|GTPase binding|identical protein binding|phospholipid bind…	bom04144,bom04666	Endocytosis|Fc gamma R-mediated phagocytosis
ENSBGRG00000000850	5	47515878	47516506	629	*	Exon (ENSBGRT00000001540/ENSBGRG00000000850, exon 1 of 2)	47515387	47518223	2837	1	ENSBGRT00000001540	491	SUOX	sulfite oxidase [Source:HGNC Symbol;Acc:HGNC:11460]	GO:0005758,GO:0005759,GO:0005739,GO:0020037,GO:0030151,GO:0043546,GO:0008482,GO:0042128,GO:0070221,GO:0006790	mitochondrial intermembrane space|mitochondrial matrix|mitochondrion|heme binding|molybdenum ion binding|molybdopterin cofactor binding|sulfite oxidase activity|nitrate assimilation|sulfide oxidation, using sulfide:quinone oxidoreductase|sulfur compound metabolic process	bom00920	Sulfur metabolism
ENSBGRG00000000850	5	47516702	47517978	1277	*	3' UTR	47515387	47518223	2837	1	ENSBGRT00000001540	1315	SUOX	sulfite oxidase [Source:HGNC Symbol;Acc:HGNC:11460]	GO:0005758,GO:0005759,GO:0005739,GO:0020037,GO:0030151,GO:0043546,GO:0008482,GO:0042128,GO:0070221,GO:0006790	mitochondrial intermembrane space|mitochondrial matrix|mitochondrion|heme binding|molybdenum ion binding|molybdopterin cofactor binding|sulfite oxidase activity|nitrate assimilation|sulfide oxidation, using sulfide:quinone oxidoreductase|sulfur compound metabolic process	bom00920	Sulfur metabolism
ENSBGRG00000000853	3	9042172	9042519	348	*	Exon (ENSBGRT00000001571/ENSBGRG00000000853, exon 1 of 9)	9039799	9042523	2725	2	ENSBGRT00000001571	4	USF1	upstream transcription factor 1 [Source:HGNC Symbol;Acc:HGNC:12593]	GO:0016589,GO:0048188,GO:0005667,GO:0043425,GO:0042826,GO:0046982,GO:0042803,GO:0019901,GO:0043565,GO:0003705,GO:0032869,GO:0019086,GO:0055088,GO:0000432,GO:0001666,GO:0009411,GO:0006366	NURF complex|Set1C/COMPASS complex|transcription factor complex|bHLH transcription factor binding|histone deacetylase binding|protein heterodimerization activity|protein homodimerization activity|protein kinase binding|sequence-specific DNA binding|transcription factor activity, RNA polymerase II distal enhancer sequence-specific binding|cellular response to insulin stimulus|late viral transcript…
ENSBGRG00000000860	5	117030488	117030785	298	*	Exon (ENSBGRT00000001569/ENSBGRG00000000860, exon 8 of 8)	117030389	117055473	25085	2	ENSBGRT00000001569	24688	MICAL3		GO:0005938,GO:0042995,GO:0005829,GO:0030496,GO:0005654,GO:0005634,GO:0005886,GO:0005819,GO:0003779,GO:0071949,GO:0046872,GO:0016709,GO:0030042,GO:0007010,GO:0006887,GO:0055114	cell cortex|cell projection|cytosol|midbody|nucleoplasm|nucleus|plasma membrane|spindle|actin binding|FAD binding|metal ion binding|oxidoreductase activity,acting on paired donors, with incorporation or reduction of molecular oxygen, NAD(P)H as one donor, and incorporation of one atom of oxygen|actin filament depolymerization|cytoskeleton organization|exocytosis|oxidation-reduction process
ENSBGRG00000000860	5	117031076	117055473	24398	*	5' UTR	117030389	117055473	25085	2	ENSBGRT00000001569	0	MICAL3		GO:0005938,GO:0042995,GO:0005829,GO:0030496,GO:0005654,GO:0005634,GO:0005886,GO:0005819,GO:0003779,GO:0071949,GO:0046872,GO:0016709,GO:0030042,GO:0007010,GO:0006887,GO:0055114	cell cortex|cell projection|cytosol|midbody|nucleoplasm|nucleus|plasma membrane|spindle|actin binding|FAD binding|metal ion binding|oxidoreductase activity,acting on paired donors, with incorporation or reduction of molecular oxygen, NAD(P)H as one donor, and incorporation of one atom of oxygen|actin filament depolymerization|cytoskeleton organization|exocytosis|oxidation-reduction process
ENSBGRG00000000861	3	54614487	54652933	38447	*	Exon (ENSBGRT00000001574/ENSBGRG00000000861, exon 19 of 29)	54614437	54730177	115741	2	ENSBGRT00000001574	77244	CCDC18	coiled-coil domain containing 18 [Source:HGNC Symbol;Acc:HGNC:30370]
ENSBGRG00000000861	3	54668028	54676955	8928	*	Exon (ENSBGRT00000001574/ENSBGRG00000000861, exon 13 of 29)	54614437	54730177	115741	2	ENSBGRT00000001574	53222	CCDC18	coiled-coil domain containing 18 [Source:HGNC Symbol;Acc:HGNC:30370]
ENSBGRG00000000863	1	159212231	159214773	2543	*	Exon (ENSBGRT00000001699/ENSBGRG00000000863, exon 3 of 28)	159211124	159225575	14452	1	ENSBGRT00000001699	1107	Col6a2	collagen type VI alpha 2 chain [Source:HGNC Symbol;Acc:HGNC:2212]	GO:0005581,GO:0062023,GO:0031012,GO:0005576,GO:0005615,GO:0032991,GO:0042383,GO:0030020,GO:0007155,GO:0003429,GO:0070208,GO:0009749	collagen trimer|collagen-containing extracellular matrix|extracellular matrix|extracellular region|extracellular space|protein-containing complex|sarcolemma|extracellular matrix structural constituent conferring tensile strength|cell adhesion|growth plate cartilage chondrocyte morphogenesis|protein heterotrimerization|response to glucose	bom04151,bom04510,bom04512,bom04974,bom05165	PI3K-Akt signaling pathway|Focal adhesion|ECM-receptor interaction|Protein digestion and absorption|Human papillomavirus infection
ENSBGRG00000000864	3	99326472	99326721	250	*	3' UTR	99325078	99336488	11411	2	ENSBGRT00000001570	9767	BSND	barttin CLCNK type accessory beta subunit [Source:HGNC Symbol;Acc:HGNC:16512]	GO:0016323,GO:0005737,GO:0005887,GO:0005886,GO:0032991,GO:0017081,GO:0005247,GO:0034220	basolateral plasma membrane|cytoplasm|integral component of plasma membrane|plasma membrane|protein-containing complex|chloride channel regulator activity|voltage-gated chloride channel activity|ion transmembrane transport
ENSBGRG00000000864	3	99330380	99336388	6009	*	Exon (ENSBGRT00000001570/ENSBGRG00000000864, exon 1 of 4)	99325078	99336488	11411	2	ENSBGRT00000001570	100	BSND	barttin CLCNK type accessory beta subunit [Source:HGNC Symbol;Acc:HGNC:16512]	GO:0016323,GO:0005737,GO:0005887,GO:0005886,GO:0032991,GO:0017081,GO:0005247,GO:0034220	basolateral plasma membrane|cytoplasm|integral component of plasma membrane|plasma membrane|protein-containing complex|chloride channel regulator activity|voltage-gated chloride channel activity|ion transmembrane transport
ENSBGRG00000000866	1	62372136	62372433	298	*	Exon (ENSBGRT00000001714/ENSBGRG00000000919, exon 9 of 9)	62353778	62374443	20666	1	ENSBGRT00000001624	18358	GTPBP8	GTP binding protein 8 (putative) [Source:HGNC Symbol;Acc:HGNC:25007]	GO:0005739,GO:0005525,GO:0046872	mitochondrion|GTP binding|metal ion binding
ENSBGRG00000000866	1	62375518	62378444	2927	*	Exon (ENSBGRT00000001585/ENSBGRG00000000866, exon 6 of 6)	62353778	62377411	23634	1	ENSBGRT00000001585	21740	GTPBP8	GTP binding protein 8 (putative) [Source:HGNC Symbol;Acc:HGNC:25007]	GO:0005739,GO:0005525,GO:0046872	mitochondrion|GTP binding|metal ion binding
ENSBGRG00000000867	5	47542783	47543378	596	*	Exon (ENSBGRT00000001617/ENSBGRG00000000867, exon 7 of 7)	47531463	47545412	13950	1	ENSBGRT00000001617	11320	IKZF4	IKAROS family zinc finger 4 [Source:HGNC Symbol;Acc:HGNC:13179]	GO:0016604,GO:0005654,GO:0005634,GO:0032991,GO:0043425,GO:0003700,GO:0000981,GO:0019904,GO:0043565,GO:0044212,GO:0008270,GO:0045892,GO:0045944,GO:0051291,GO:0051260	nuclear body|nucleoplasm|nucleus|protein-containing complex|bHLH transcription factor binding|DNA-binding transcription factor activity|DNA-binding transcription factor activity, RNA polymerase II-specific|protein domain specific binding|sequence-specific DNA binding|transcription regulatory region DNA binding|zinc ion binding|negative regulation of transcription, DNA-templated|positive regulatio…
ENSBGRG00000000870	5	76463135	76464359	1225	*	3' UTR	76462937	76477785	14849	2	ENSBGRT00000001620	13426	DDX23	DEAD-box helicase 23 [Source:HGNC Symbol;Acc:HGNC:17347]	GO:0071013,GO:0070062,GO:0005730,GO:0005654,GO:0005634,GO:0005682,GO:0005524,GO:0004004,GO:0003723,GO:0000354,GO:0000398,GO:0008380,GO:0000375	catalytic step 2 spliceosome|extracellular exosome|nucleolus|nucleoplasm|nucleus|U5 snRNP|ATP binding|ATP-dependent RNA helicase activity|RNA binding|cis assembly of pre-catalytic spliceosome|mRNA splicing, via spliceosome|RNA splicing|RNA splicing, via transesterification reactions	bom03040	Spliceosome
ENSBGRG00000000870	5	76468113	76477587	9475	*	Exon (ENSBGRT00000001620/ENSBGRG00000000870, exon 1 of 17)	76462937	76477785	14849	2	ENSBGRT00000001620	198	DDX23	DEAD-box helicase 23 [Source:HGNC Symbol;Acc:HGNC:17347]	GO:0071013,GO:0070062,GO:0005730,GO:0005654,GO:0005634,GO:0005682,GO:0005524,GO:0004004,GO:0003723,GO:0000354,GO:0000398,GO:0008380,GO:0000375	catalytic step 2 spliceosome|extracellular exosome|nucleolus|nucleoplasm|nucleus|U5 snRNP|ATP binding|ATP-dependent RNA helicase activity|RNA binding|cis assembly of pre-catalytic spliceosome|mRNA splicing, via spliceosome|RNA splicing|RNA splicing, via transesterification reactions	bom03040	Spliceosome
ENSBGRG00000000872	5	110937064	110938431	1368	*	Exon (ENSBGRT00000001802/ENSBGRG00000000872, exon 6 of 10)	110927619	110944043	16425	1	ENSBGRT00000001802	9445	Iffo1	intermediate filament family orphan 1 [Source:HGNC Symbol;Acc:HGNC:24970]	GO:0005882	intermediate filament
ENSBGRG00000000872	5	110927668	110927815	148	*	Exon (ENSBGRT00000001802/ENSBGRG00000000872, exon 1 of 10)	110927619	110944043	16425	1	ENSBGRT00000001802	49	Iffo1	intermediate filament family orphan 1 [Source:HGNC Symbol;Acc:HGNC:24970]	GO:0005882	intermediate filament
ENSBGRG00000000873	3	107855984	107856434	451	*	Exon (ENSBGRT00000001583/ENSBGRG00000000873, exon 5 of 5)	107843167	107856434	13268	1	ENSBGRT00000001583	12817	Tal1	TAL bHLH transcription factor 1, erythroid differentiation factor [Source:HGNC Symbol;Acc:HGNC:11556]	GO:0000118,GO:0033193,GO:0000790,GO:0005654,GO:0005634,GO:0032991,GO:0005667,GO:0003682,GO:0003700,GO:0000981,GO:0070888,GO:0019899,GO:0042826,GO:0046982,GO:0000980,GO:0000978,GO:0000977,GO:0001085,GO:0044212,GO:0000976,GO:0001525,GO:0060018,GO:0030221,GO:0045165,GO:0060216,GO:0035162,GO:0030218,GO:0043249,GO:0048699,GO:0060217,GO:0060218,GO:0030097,GO:0007626,GO:0035855,GO:0030219,GO:0030099,GO:…	histone deacetylase complex|Lsd1/2 complex|nuclear chromatin|nucleoplasm|nucleus|protein-containing complex|transcription factor complex|chromatin binding|DNA-binding transcription factor activity|DNA-binding transcription factor activity, RNA polymerase II-specific|E-box binding|enzyme binding|histone deacetylase binding|protein heterodimerization activity|RNA polymerase II distal enhancer seque…
ENSBGRG00000000874	1	45362755	45364043	1289	*	3' UTR	45225139	45364143	139005	1	ENSBGRT00000001593	137616	CRYBG3	crystallin beta-gamma domain containing 3 [Source:HGNC Symbol;Acc:HGNC:34427]	GO:0032991,GO:0030246,GO:0051018	protein-containing complex|carbohydrate binding|protein kinase A binding
ENSBGRG00000000874	1	45244271	45283847	39577	*	Exon (ENSBGRT00000001593/ENSBGRG00000000874, exon 2 of 23)	45225139	45364143	139005	1	ENSBGRT00000001593	19132	CRYBG3	crystallin beta-gamma domain containing 3 [Source:HGNC Symbol;Acc:HGNC:34427]	GO:0032991,GO:0030246,GO:0051018	protein-containing complex|carbohydrate binding|protein kinase A binding
ENSBGRG00000000874	1	45285142	45287583	2442	*	Exon (ENSBGRT00000001593/ENSBGRG00000000874, exon 5 of 23)	45225139	45364143	139005	1	ENSBGRT00000001593	60003	CRYBG3	crystallin beta-gamma domain containing 3 [Source:HGNC Symbol;Acc:HGNC:34427]	GO:0032991,GO:0030246,GO:0051018	protein-containing complex|carbohydrate binding|protein kinase A binding
ENSBGRG00000000874	1	45284096	45284843	748	*	Exon (ENSBGRT00000001593/ENSBGRG00000000874, exon 5 of 23)	45225139	45364143	139005	1	ENSBGRT00000001593	58957	CRYBG3	crystallin beta-gamma domain containing 3 [Source:HGNC Symbol;Acc:HGNC:34427]	GO:0032991,GO:0030246,GO:0051018	protein-containing complex|carbohydrate binding|protein kinase A binding
ENSBGRG00000000876	6	97564618	97565444	827	*	Exon (ENSBGRT00000001590/ENSBGRG00000000876, exon 1 of 1)	97564327	97565493	1167	1	ENSBGRT00000001590	291	PDHA1	pyruvate dehydrogenase E1 alpha 2 subunit [Source:HGNC Symbol;Acc:HGNC:8807]	GO:0005759,GO:0005739,GO:0043209,GO:0005730,GO:0045254,GO:0004739,GO:0034604,GO:0004738,GO:0006086,GO:0006006,GO:0061732,GO:0006099	mitochondrial matrix|mitochondrion|myelin sheath|nucleolus|pyruvate dehydrogenase complex|pyruvate dehydrogenase (acetyl-transferring) activity|pyruvate dehydrogenase (NAD+) activity|pyruvate dehydrogenase activity|acetyl-CoA biosynthetic process from pyruvate|glucose metabolic process|mitochondrial acetyl-CoA biosynthetic process from pyruvate|tricarboxylic acid cycle	bom00010,bom00020,bom00620,bom04066,bom04922,bom05230	Glycolysis / Gluconeogenesis|Citrate cycle (TCA cycle)|Pyruvate metabolism|HIF-1 signaling pathway|Glucagon signaling pathway|Central carbon metabolism in cancer
ENSBGRG00000000880	5	117069062	117082566	13505	*	3' UTR	117068397	117122391	53995	2	ENSBGRT00000001616	39825	MICAL3		GO:0005938,GO:0042995,GO:0005829,GO:0030496,GO:0005654,GO:0005634,GO:0005886,GO:0005819,GO:0003779,GO:0071949,GO:0046872,GO:0016709,GO:0030042,GO:0007010,GO:0006887,GO:0055114	cell cortex|cell projection|cytosol|midbody|nucleoplasm|nucleus|plasma membrane|spindle|actin binding|FAD binding|metal ion binding|oxidoreductase activity,acting on paired donors, with incorporation or reduction of molecular oxygen, NAD(P)H as one donor, and incorporation of one atom of oxygen|actin filament depolymerization|cytoskeleton organization|exocytosis|oxidation-reduction process
ENSBGRG00000000880	5	117122242	117122391	150	*	5' UTR	117068397	117122391	53995	2	ENSBGRT00000001616	0	MICAL3		GO:0005938,GO:0042995,GO:0005829,GO:0030496,GO:0005654,GO:0005634,GO:0005886,GO:0005819,GO:0003779,GO:0071949,GO:0046872,GO:0016709,GO:0030042,GO:0007010,GO:0006887,GO:0055114	cell cortex|cell projection|cytosol|midbody|nucleoplasm|nucleus|plasma membrane|spindle|actin binding|FAD binding|metal ion binding|oxidoreductase activity,acting on paired donors, with incorporation or reduction of molecular oxygen, NAD(P)H as one donor, and incorporation of one atom of oxygen|actin filament depolymerization|cytoskeleton organization|exocytosis|oxidation-reduction process
ENSBGRG00000000881	3	9047407	9047556	150	*	Exon (ENSBGRT00000001626/ENSBGRG00000000881, exon 13 of 13)	9047257	9066456	19200	2	ENSBGRT00000001626	18900	ARHGAP30	Rho GTPase activating protein 30 [Source:HGNC Symbol;Acc:HGNC:27414]	GO:0031410,GO:0005829,GO:0043231,GO:0005096,GO:0051056,GO:0007264	cytoplasmic vesicle|cytosol|intracellular membrane-bounded organelle|GTPase activator activity|regulation of small GTPase mediated signal transduction|small GTPase mediated signal transduction
ENSBGRG00000000881	3	9047755	9048055	301	*	Exon (ENSBGRT00000001626/ENSBGRG00000000881, exon 13 of 13)	9047257	9066456	19200	2	ENSBGRT00000001626	18401	ARHGAP30	Rho GTPase activating protein 30 [Source:HGNC Symbol;Acc:HGNC:27414]	GO:0031410,GO:0005829,GO:0043231,GO:0005096,GO:0051056,GO:0007264	cytoplasmic vesicle|cytosol|intracellular membrane-bounded organelle|GTPase activator activity|regulation of small GTPase mediated signal transduction|small GTPase mediated signal transduction
ENSBGRG00000000881	3	9048453	9048703	251	*	Exon (ENSBGRT00000001626/ENSBGRG00000000881, exon 13 of 13)	9047257	9066456	19200	2	ENSBGRT00000001626	17753	ARHGAP30	Rho GTPase activating protein 30 [Source:HGNC Symbol;Acc:HGNC:27414]	GO:0031410,GO:0005829,GO:0043231,GO:0005096,GO:0051056,GO:0007264	cytoplasmic vesicle|cytosol|intracellular membrane-bounded organelle|GTPase activator activity|regulation of small GTPase mediated signal transduction|small GTPase mediated signal transduction
ENSBGRG00000000881	3	9048154	9048354	201	*	Exon (ENSBGRT00000001626/ENSBGRG00000000881, exon 13 of 13)	9047257	9066456	19200	2	ENSBGRT00000001626	18102	ARHGAP30	Rho GTPase activating protein 30 [Source:HGNC Symbol;Acc:HGNC:27414]	GO:0031410,GO:0005829,GO:0043231,GO:0005096,GO:0051056,GO:0007264	cytoplasmic vesicle|cytosol|intracellular membrane-bounded organelle|GTPase activator activity|regulation of small GTPase mediated signal transduction|small GTPase mediated signal transduction
ENSBGRG00000000882	2	56310661	56311261	601	*	Exon (ENSBGRT00000001831/ENSBGRG00000000882, exon 23 of 26)	56237576	56314065	76490	1	ENSBGRT00000001831	73085	PGAP1	post-GPI attachment to proteins inositol deacylase 1 [Source:HGNC Symbol;Acc:HGNC:25712]	GO:0005783,GO:0005789,GO:0016021,GO:0016788,GO:0004518,GO:0050185,GO:0042578,GO:0009948,GO:0016255,GO:0009880,GO:0006888,GO:0021871,GO:0006505,GO:0015798,GO:0015031,GO:0007605	endoplasmic reticulum|endoplasmic reticulum membrane|integral component of membrane|hydrolase activity, acting on ester bonds|nuclease activity|phosphatidylinositol deacylase activity|phosphoric ester hydrolase activity|anterior/posterior axis specification|attachment of GPI anchor to protein|embryonic pattern specification|ER to Golgi vesicle-mediated transport|forebrain regionalization|GPI anch…	bom00563	Glycosylphosphatidylinositol (GPI)-anchor biosynthesis
ENSBGRG00000000886	3	99440704	99441302	599	*	3' UTR	99406318	99441760	35443	1	ENSBGRT00000001695	34386	DHCR24	24-dehydrocholesterol reductase [Source:HGNC Symbol;Acc:HGNC:2859]	GO:0005737,GO:0005783,GO:0005789,GO:0000139,GO:0016021,GO:0016020,GO:0005634,GO:0000246,GO:0050614,GO:0019899,GO:0071949,GO:0016628,GO:0042605,GO:0006915,GO:0007050,GO:0006695,GO:0033489,GO:0033490,GO:0043066,GO:0043154,GO:0055114,GO:1901214,GO:0006979,GO:0043588,GO:0008202,GO:0009888	cytoplasm|endoplasmic reticulum|endoplasmic reticulum membrane|Golgi membrane|integral component of membrane|membrane|nucleus|delta24(24-1) sterol reductase activity|delta24-sterol reductase activity|enzyme binding|FAD binding|oxidoreductase activity, acting on the CH-CH group of donors, NAD or NADP as acceptor|peptide antigen binding|apoptotic process|cell cycle arrest|cholesterol biosynthetic p…	bom00100	Steroid biosynthesis
ENSBGRG00000000889	1	84155574	84221381	65808	*	Exon (ENSBGRT00000001792/ENSBGRG00000000889, exon 2 of 12)	84123060	84241730	118671	2	ENSBGRT00000001792	20349	Tp63	tumor protein p63 [Source:HGNC Symbol;Acc:HGNC:15979]	GO:0005737,GO:0005829,GO:0030425,GO:0005794,GO:0043005,GO:0000790,GO:0005654,GO:0005634,GO:0032991,GO:0005791,GO:0003682,GO:0003684,GO:0003677,GO:0003700,GO:0003690,GO:0042802,GO:0097371,GO:0046872,GO:0002039,GO:0019904,GO:0001077,GO:0043565,GO:0044212,GO:0050699,GO:0048646,GO:0009887,GO:0006915,GO:0007569,GO:0030154,GO:0008283,GO:0006974,GO:0006338,GO:0060197,GO:1904888,GO:0007499,GO:0035115,GO:…	cytoplasm|cytosol|dendrite|Golgi apparatus|neuron projection|nuclear chromatin|nucleoplasm|nucleus|protein-containing complex|rough endoplasmic reticulum|chromatin binding|damaged DNA binding|DNA binding|DNA-binding transcription factor activity|double-stranded DNA binding|identical protein binding|MDM2/MDM4 family protein binding|metal ion binding|p53 binding|protein domain specific binding|prox…	bom05206	MicroRNAs in cancer
ENSBGRG00000000893	5	5133107	5133352	246	*	Exon (ENSBGRT00000001631/ENSBGRG00000000893, exon 1 of 4)	5127608	5133804	6197	2	ENSBGRT00000001631	452	GPRC5D	G protein-coupled receptor class C group 5 member D [Source:HGNC Symbol;Acc:HGNC:13310]	GO:0016021,GO:0005886,GO:0043235,GO:0004930,GO:0030295	integral component of membrane|plasma membrane|receptor complex|G protein-coupled receptor activity|protein kinase activator activity
ENSBGRG00000000894	7	92653195	92673579	20385	*	Exon (ENSBGRT00000001632/ENSBGRG00000000894, exon 1 of 9)	92653146	92693535	40390	1	ENSBGRT00000001632	49	SNAPC3	small nuclear RNA activating complex polypeptide 3 [Source:HGNC Symbol;Acc:HGNC:11136]	GO:0005634,GO:0003677	nucleus|DNA binding
ENSBGRG00000000896	2	130103621	130103966	346	*	Exon (ENSBGRT00000001641/ENSBGRG00000000896, exon 2 of 5)	130101931	130104290	2360	2	ENSBGRT00000001641	324	Ttn		GO:0031672,GO:0000794,GO:0031674,GO:0031430,GO:0005859,GO:0030016,GO:0030017,GO:0005865,GO:0030018,GO:0051015,GO:0042805,GO:0030506,GO:0005524,GO:0005509,GO:0005516,GO:0019899,GO:0042802,GO:0051371,GO:0002020,GO:0019901,GO:0043621,GO:0004674,GO:0004713,GO:0005200,GO:0008307,GO:0031433,GO:0007512,GO:0060048,GO:0048739,GO:0003300,GO:0055008,GO:0055003,GO:0035995,GO:0043056,GO:0007507,GO:0060419,GO:…	A band|condensed nuclear chromosome|I band|M band|muscle myosin complex|myofibril|sarcomere|striated muscle thin filament|Z disc|actin filament binding|actinin binding|ankyrin binding|ATP binding|calcium ion binding|calmodulin binding|enzyme binding|identical protein binding|muscle alpha-actinin binding|protease binding|protein kinase binding|protein self-association|protein serine/threonine kina…	bom05410,bom05414	Hypertrophic cardiomyopathy|Dilated cardiomyopathy
ENSBGRG00000000897	3	20964700	20966019	1320	*	5' UTR	20965815	20974443	8629	1	ENSBGRT00000001653	0	ECM1	extracellular matrix protein 1 [Source:HGNC Symbol;Acc:HGNC:3153]
ENSBGRG00000000898	3	54748563	54751144	2582	*	Exon (ENSBGRT00000001696/ENSBGRG00000000898, exon 3 of 5)	54732959	54751273	18315	1	ENSBGRT00000001696	15604	TMED5	transmembrane p24 trafficking protein 5 [Source:HGNC Symbol;Acc:HGNC:24251]	GO:0005801,GO:0030134,GO:0005783,GO:0070971,GO:0005789,GO:0005793,GO:0033116,GO:0005794,GO:0016021,GO:0006888,GO:0007030,GO:0090161,GO:0006886	cis-Golgi network|COPII-coated ER to Golgi transport vesicle|endoplasmic reticulum|endoplasmic reticulum exit site|endoplasmic reticulum membrane|endoplasmic reticulum-Golgi intermediate compartment|endoplasmic reticulum-Golgi intermediate compartment membrane|Golgi apparatus|integral component of membrane|ER to Golgi vesicle-mediated transport|Golgi organization|Golgi ribbon formation|intracellu…
ENSBGRG00000000909	8	48540973	48541272	300	*	Exon (ENSBGRT00000001673/ENSBGRG00000000909, exon 16 of 16)	48539578	49013522	473945	2	ENSBGRT00000001673	472250	FSTL4	follistatin like 4 [Source:HGNC Symbol;Acc:HGNC:21389]	GO:0005576,GO:0030141,GO:0048403,GO:0005509,GO:0031549,GO:0048671,GO:0061000	extracellular region|secretory granule|brain-derived neurotrophic factor binding|calcium ion binding|negative regulation of brain-derived neurotrophic factor receptor signaling pathway|negative regulation of collateral sprouting|negative regulation of dendritic spine development
ENSBGRG00000000910	4	17883552	17886954	3403	*	Exon (ENSBGRT00000001664/ENSBGRG00000000910, exon 12 of 21)	17817460	17895799	78340	1	ENSBGRT00000001664	66092	KDM7A	lysine demethylase 7A [Source:HGNC Symbol;Acc:HGNC:22224]	GO:0005730,GO:0005654,GO:0005634,GO:0032452,GO:0071558,GO:0051864,GO:0032454,GO:0035575,GO:0005506,GO:0035064,GO:0016706,GO:0008270,GO:0071557,GO:0070544,GO:0033169,GO:0035574,GO:0030901,GO:0045893	nucleolus|nucleoplasm|nucleus|histone demethylase activity|histone demethylase activity (H3-K27 specific)|histone demethylase activity (H3-K36 specific)|histone demethylase activity (H3-K9 specific)|histone demethylase activity (H4-K20 specific)|iron ion binding|methylated histone binding|oxidoreductase activity, acting on paired donors, with incorporation or reduction of molecular oxygen, 2-oxog…
ENSBGRG00000000910	4	17890548	17894901	4354	*	3' UTR	17817460	17895799	78340	1	ENSBGRT00000001664	73088	KDM7A	lysine demethylase 7A [Source:HGNC Symbol;Acc:HGNC:22224]	GO:0005730,GO:0005654,GO:0005634,GO:0032452,GO:0071558,GO:0051864,GO:0032454,GO:0035575,GO:0005506,GO:0035064,GO:0016706,GO:0008270,GO:0071557,GO:0070544,GO:0033169,GO:0035574,GO:0030901,GO:0045893	nucleolus|nucleoplasm|nucleus|histone demethylase activity|histone demethylase activity (H3-K27 specific)|histone demethylase activity (H3-K36 specific)|histone demethylase activity (H3-K9 specific)|histone demethylase activity (H4-K20 specific)|iron ion binding|methylated histone binding|oxidoreductase activity, acting on paired donors, with incorporation or reduction of molecular oxygen, 2-oxog…
ENSBGRG00000000910	4	17887823	17888217	395	*	Exon (ENSBGRT00000001664/ENSBGRG00000000910, exon 16 of 21)	17817460	17895799	78340	1	ENSBGRT00000001664	70363	KDM7A	lysine demethylase 7A [Source:HGNC Symbol;Acc:HGNC:22224]	GO:0005730,GO:0005654,GO:0005634,GO:0032452,GO:0071558,GO:0051864,GO:0032454,GO:0035575,GO:0005506,GO:0035064,GO:0016706,GO:0008270,GO:0071557,GO:0070544,GO:0033169,GO:0035574,GO:0030901,GO:0045893	nucleolus|nucleoplasm|nucleus|histone demethylase activity|histone demethylase activity (H3-K27 specific)|histone demethylase activity (H3-K36 specific)|histone demethylase activity (H3-K9 specific)|histone demethylase activity (H4-K20 specific)|iron ion binding|methylated histone binding|oxidoreductase activity, acting on paired donors, with incorporation or reduction of molecular oxygen, 2-oxog…
ENSBGRG00000000912	7	29915662	29916892	1231	*	Exon (ENSBGRT00000001672/ENSBGRG00000000912, exon 3 of 5)	29912606	29916892	4287	1	ENSBGRT00000001672	3056	CYLC2		GO:0033150,GO:0005200,GO:0030154,GO:0007275,GO:0007283	cytoskeletal calyx|structural constituent of cytoskeleton|cell differentiation|multicellular organism development|spermatogenesis
ENSBGRG00000000916	5	5174403	5202405	28003	*	Exon (ENSBGRT00000001675/ENSBGRG00000000916, exon 1 of 4)	5157529	5202595	45067	2	ENSBGRT00000001675	190	HEBP1		GO:0005829,GO:0020037	cytosol|heme binding
ENSBGRG00000000917	3	64327427	64337771	10345	*	Exon (ENSBGRT00000001739/ENSBGRG00000000917, exon 9 of 14)	64321654	64378728	57075	2	ENSBGRT00000001739	40957	SPATA1	spermatogenesis associated 1 [Source:HGNC Symbol;Acc:HGNC:14682]
ENSBGRG00000000918	2	32998614	32998863	250	*	3' UTR	32997417	33025959	28543	2	ENSBGRT00000001706	27096	STK36	serine/threonine kinase 36 [Source:HGNC Symbol;Acc:HGNC:17209]	GO:0005737,GO:0005829,GO:0005634,GO:0005524,GO:0046872,GO:0004674,GO:0008134,GO:0007420,GO:0060271,GO:0003351,GO:0007228,GO:0045880,GO:0009791,GO:0006468,GO:0051090	cytoplasm|cytosol|nucleus|ATP binding|metal ion binding|protein serine/threonine kinase activity|transcription factor binding|brain development|cilium assembly|epithelial cilium movement|positive regulation of hh target transcription factor activity|positive regulation of smoothened signaling pathway|post-embryonic development|protein phosphorylation|regulation of DNA-binding transcription factor…
ENSBGRG00000000918	2	33018475	33019396	922	*	Exon (ENSBGRT00000001706/ENSBGRG00000000918, exon 7 of 26)	32997417	33025959	28543	2	ENSBGRT00000001706	6563	STK36	serine/threonine kinase 36 [Source:HGNC Symbol;Acc:HGNC:17209]	GO:0005737,GO:0005829,GO:0005634,GO:0005524,GO:0046872,GO:0004674,GO:0008134,GO:0007420,GO:0060271,GO:0003351,GO:0007228,GO:0045880,GO:0009791,GO:0006468,GO:0051090	cytoplasm|cytosol|nucleus|ATP binding|metal ion binding|protein serine/threonine kinase activity|transcription factor binding|brain development|cilium assembly|epithelial cilium movement|positive regulation of hh target transcription factor activity|positive regulation of smoothened signaling pathway|post-embryonic development|protein phosphorylation|regulation of DNA-binding transcription factor…
ENSBGRG00000000918	2	33000653	33001052	400	*	Exon (ENSBGRT00000001706/ENSBGRG00000000918, exon 25 of 26)	32997417	33025959	28543	2	ENSBGRT00000001706	24907	STK36	serine/threonine kinase 36 [Source:HGNC Symbol;Acc:HGNC:17209]	GO:0005737,GO:0005829,GO:0005634,GO:0005524,GO:0046872,GO:0004674,GO:0008134,GO:0007420,GO:0060271,GO:0003351,GO:0007228,GO:0045880,GO:0009791,GO:0006468,GO:0051090	cytoplasm|cytosol|nucleus|ATP binding|metal ion binding|protein serine/threonine kinase activity|transcription factor binding|brain development|cilium assembly|epithelial cilium movement|positive regulation of hh target transcription factor activity|positive regulation of smoothened signaling pathway|post-embryonic development|protein phosphorylation|regulation of DNA-binding transcription factor…
ENSBGRG00000000920	2	81932302	81935595	3294	*	Exon (ENSBGRT00000001708/ENSBGRG00000000920, exon 20 of 22)	81927085	82252657	325573	2	ENSBGRT00000001708	317062	ZRANB3	zinc finger RANBP2-type containing 3 [Source:HGNC Symbol;Acc:HGNC:25249]	GO:0043596,GO:0005634,GO:0036310,GO:0005524,GO:0004520,GO:0004386,GO:0070530,GO:0046872,GO:0006974,GO:0032508,GO:0006281,GO:0036292,GO:0045910,GO:0031297,GO:0048478,GO:0009411	nuclear replication fork|nucleus|annealing helicase activity|ATP binding|endodeoxyribonuclease activity|helicase activity|K63-linked polyubiquitin modification-dependent protein binding|metal ion binding|cellular response to DNA damage stimulus|DNA duplex unwinding|DNA repair|DNA rewinding|negative regulation of DNA recombination|replication fork processing|replication fork protection|response to…
ENSBGRG00000000920	2	81964310	81964559	250	*	Exon (ENSBGRT00000001708/ENSBGRG00000000920, exon 13 of 22)	81927085	82252657	325573	2	ENSBGRT00000001708	288098	ZRANB3	zinc finger RANBP2-type containing 3 [Source:HGNC Symbol;Acc:HGNC:25249]	GO:0043596,GO:0005634,GO:0036310,GO:0005524,GO:0004520,GO:0004386,GO:0070530,GO:0046872,GO:0006974,GO:0032508,GO:0006281,GO:0036292,GO:0045910,GO:0031297,GO:0048478,GO:0009411	nuclear replication fork|nucleus|annealing helicase activity|ATP binding|endodeoxyribonuclease activity|helicase activity|K63-linked polyubiquitin modification-dependent protein binding|metal ion binding|cellular response to DNA damage stimulus|DNA duplex unwinding|DNA repair|DNA rewinding|negative regulation of DNA recombination|replication fork processing|replication fork protection|response to…
ENSBGRG00000000921	1	90365764	90366457	694	*	Exon (ENSBGRT00000001753/ENSBGRG00000000921, exon 10 of 17)	90362131	90373575	11445	2	ENSBGRT00000001753	7118	EIF2B5	eukaryotic translation initiation factor 2B subunit epsilon [Source:HGNC Symbol;Acc:HGNC:3261]	GO:0005737,GO:0005829,GO:0005851,GO:0005634,GO:0005085,GO:0003743,GO:0014002,GO:0048708,GO:0042552,GO:0014003,GO:0001541,GO:0045948,GO:0034976,GO:0009749,GO:0009408,GO:0043434,GO:0050852,GO:0006413	cytoplasm|cytosol|eukaryotic translation initiation factor 2B complex|nucleus|guanyl-nucleotide exchange factor activity|translation initiation factor activity|astrocyte development|astrocyte differentiation|myelination|oligodendrocyte development|ovarian follicle development|positive regulation of translational initiation|response to endoplasmic reticulum stress|response to glucose|response to h…	bom03013,bom05168	RNA transport|Herpes simplex virus 1 infection
ENSBGRG00000000921	1	90363330	90363796	467	*	3' UTR	90362131	90373575	11445	2	ENSBGRT00000001753	9779	EIF2B5	eukaryotic translation initiation factor 2B subunit epsilon [Source:HGNC Symbol;Acc:HGNC:3261]	GO:0005737,GO:0005829,GO:0005851,GO:0005634,GO:0005085,GO:0003743,GO:0014002,GO:0048708,GO:0042552,GO:0014003,GO:0001541,GO:0045948,GO:0034976,GO:0009749,GO:0009408,GO:0043434,GO:0050852,GO:0006413	cytoplasm|cytosol|eukaryotic translation initiation factor 2B complex|nucleus|guanyl-nucleotide exchange factor activity|translation initiation factor activity|astrocyte development|astrocyte differentiation|myelination|oligodendrocyte development|ovarian follicle development|positive regulation of translational initiation|response to endoplasmic reticulum stress|response to glucose|response to h…	bom03013,bom05168	RNA transport|Herpes simplex virus 1 infection
ENSBGRG00000000922	4	97238508	97242921	4414	*	Exon (ENSBGRT00000001685/ENSBGRG00000000922, exon 3 of 10)	97113569	97248117	134549	1	ENSBGRT00000001685	124939	Cdca7l	cell division cycle associated 7 like [Source:HGNC Symbol;Acc:HGNC:30777]	GO:0005829,GO:0001650,GO:0005730,GO:0005634,GO:0008284,GO:0006355	cytosol|fibrillar center|nucleolus|nucleus|positive regulation of cell proliferation|regulation of transcription, DNA-templated
ENSBGRG00000000925	7	92704164	92712613	8450	*	5' UTR	92698966	92707632	8667	2	ENSBGRT00000001682	0	PSIP1	PC4 and SFRS1 interacting protein 1 [Source:HGNC Symbol;Acc:HGNC:9527]	GO:0005720,GO:0035327,GO:0033613,GO:0003682,GO:0097100,GO:0003713,GO:0000395,GO:0045944,GO:0009408,GO:0006979	nuclear heterochromatin|transcriptionally active chromatin|activating transcription factor binding|chromatin binding|supercoiled DNA binding|transcription coactivator activity|mRNA 5'-splice site recognition|positive regulation of transcription by RNA polymerase II|response to heat|response to oxidative stress
ENSBGRG00000000933	5	76482241	76482439	199	*	3' UTR	76480751	76489245	8495	2	ENSBGRT00000001720	6806	RND1	Rho family GTPase 1 [Source:HGNC Symbol;Acc:HGNC:18314]	GO:0015629,GO:0005912,GO:0005938,GO:0032153,GO:0005737,GO:0043231,GO:0005886,GO:0005525,GO:0003924,GO:0019901,GO:0005102,GO:0051017,GO:0007015,GO:0030950,GO:0007162,GO:0016322,GO:0032956,GO:0030334,GO:0008360,GO:0007266	actin cytoskeleton|adherens junction|cell cortex|cell division site|cytoplasm|intracellular membrane-bounded organelle|plasma membrane|GTP binding|GTPase activity|protein kinase binding|signaling receptor binding|actin filament bundle assembly|actin filament organization|establishment or maintenance of actin cytoskeleton polarity|negative regulation of cell adhesion|neuron remodeling|regulation o…	bom04360	Axon guidance
ENSBGRG00000000937	5	5297354	5297504	151	*	3' UTR	5252302	5297653	45352	1	ENSBGRT00000001776	45052	FAM234B	family with sequence similarity 234 member B [Source:HGNC Symbol;Acc:HGNC:29288]	GO:0016021	integral component of membrane
ENSBGRG00000000941	3	9100636	9113555	12920	*	3' UTR	9100253	9113555	13303	2	ENSBGRT00000001738	0	PFDN2	prefoldin subunit 2 [Source:HGNC Symbol;Acc:HGNC:8867]	GO:0005737,GO:0005829,GO:0005739,GO:0005634,GO:0016272,GO:0044183,GO:0051082,GO:0006457	cytoplasm|cytosol|mitochondrion|nucleus|prefoldin complex|protein binding involved in protein folding|unfolded protein binding|protein folding
ENSBGRG00000000943	8	81831256	81833945	2690	*	5' UTR	81828047	81834239	6193	2	ENSBGRT00000001731	294	Nudcd2	NudC domain containing 2 [Source:HGNC Symbol;Acc:HGNC:30535]	GO:0000777,GO:0005737,GO:0005622,GO:0005815,GO:0000922,GO:0051082,GO:0032502,GO:0006457	condensed chromosome kinetochore|cytoplasm|intracellular|microtubule organizing center|spindle pole|unfolded protein binding|developmental process|protein folding
ENSBGRG00000000944	8	13236121	13236270	150	*	3' UTR	13232653	13240002	7350	2	ENSBGRT00000001734	3732	DNAJB1		GO:0005829,GO:0005730,GO:0001671,GO:0051087,GO:0030544,GO:0003714,GO:0051082,GO:0051085,GO:0000122,GO:0097201	cytosol|nucleolus|ATPase activator activity|chaperone binding|Hsp70 protein binding|transcription corepressor activity|unfolded protein binding|chaperone cofactor-dependent protein refolding|negative regulation of transcription by RNA polymerase II|negative regulation of transcription from RNA polymerase II promoter in response to stress	bom04141,bom05164	Protein processing in endoplasmic reticulum|Influenza A
ENSBGRG00000000944	8	13233601	13233751	151	*	3' UTR	13232653	13240002	7350	2	ENSBGRT00000001734	6251	DNAJB1		GO:0005829,GO:0005730,GO:0001671,GO:0051087,GO:0030544,GO:0003714,GO:0051082,GO:0051085,GO:0000122,GO:0097201	cytosol|nucleolus|ATPase activator activity|chaperone binding|Hsp70 protein binding|transcription corepressor activity|unfolded protein binding|chaperone cofactor-dependent protein refolding|negative regulation of transcription by RNA polymerase II|negative regulation of transcription from RNA polymerase II promoter in response to stress	bom04141,bom05164	Protein processing in endoplasmic reticulum|Influenza A
ENSBGRG00000000944	8	13239852	13240002	151	*	Exon (ENSBGRT00000001734/ENSBGRG00000000944, exon 1 of 3)	13232653	13240002	7350	2	ENSBGRT00000001734	0	DNAJB1		GO:0005829,GO:0005730,GO:0001671,GO:0051087,GO:0030544,GO:0003714,GO:0051082,GO:0051085,GO:0000122,GO:0097201	cytosol|nucleolus|ATPase activator activity|chaperone binding|Hsp70 protein binding|transcription corepressor activity|unfolded protein binding|chaperone cofactor-dependent protein refolding|negative regulation of transcription by RNA polymerase II|negative regulation of transcription from RNA polymerase II promoter in response to stress	bom04141,bom05164	Protein processing in endoplasmic reticulum|Influenza A
ENSBGRG00000000944	8	13236819	13237268	450	*	Exon (ENSBGRT00000001734/ENSBGRG00000000944, exon 2 of 3)	13232653	13240002	7350	2	ENSBGRT00000001734	2734	DNAJB1		GO:0005829,GO:0005730,GO:0001671,GO:0051087,GO:0030544,GO:0003714,GO:0051082,GO:0051085,GO:0000122,GO:0097201	cytosol|nucleolus|ATPase activator activity|chaperone binding|Hsp70 protein binding|transcription corepressor activity|unfolded protein binding|chaperone cofactor-dependent protein refolding|negative regulation of transcription by RNA polymerase II|negative regulation of transcription from RNA polymerase II promoter in response to stress	bom04141,bom05164	Protein processing in endoplasmic reticulum|Influenza A
ENSBGRG00000000945	5	82947799	82960021	12223	*	Exon (ENSBGRT00000001733/ENSBGRG00000000945, exon 9 of 12)	82947750	83026742	78993	2	ENSBGRT00000001733	66721	VEZT	vezatin, adherens junctions transmembrane protein [Source:HGNC Symbol;Acc:HGNC:18258]	GO:0001669,GO:0005912,GO:0005829,GO:0016021,GO:0005654,GO:0005886,GO:0017022,GO:0098609	acrosomal vesicle|adherens junction|cytosol|integral component of membrane|nucleoplasm|plasma membrane|myosin binding|cell-cell adhesion
ENSBGRG00000000945	5	82995986	83026693	30708	*	Exon (ENSBGRT00000001733/ENSBGRG00000000945, exon 1 of 12)	82947750	83026742	78993	2	ENSBGRT00000001733	49	VEZT	vezatin, adherens junctions transmembrane protein [Source:HGNC Symbol;Acc:HGNC:18258]	GO:0001669,GO:0005912,GO:0005829,GO:0016021,GO:0005654,GO:0005886,GO:0017022,GO:0098609	acrosomal vesicle|adherens junction|cytosol|integral component of membrane|nucleoplasm|plasma membrane|myosin binding|cell-cell adhesion
ENSBGRG00000000947	5	47626627	47626866	240	*	Exon (ENSBGRT00000001931/ENSBGRG00000000947, exon 24 of 28)	47606697	47629551	22855	1	ENSBGRT00000001931	19930	ERBB3	erb-b2 receptor tyrosine kinase 3 [Source:HGNC Symbol;Acc:HGNC:3431]			bom01521,bom04010,bom04012,bom04020,bom04151,bom05205,bom05206	EGFR tyrosine kinase inhibitor resistance|MAPK signaling pathway|ErbB signaling pathway|Calcium signaling pathway|PI3K-Akt signaling pathway|Proteoglycans in cancer|MicroRNAs in cancer
ENSBGRG00000000947	5	47630629	47630779	151	*	Exon (ENSBGRT00000001894/ENSBGRG00000000947, exon 28 of 28)	47606697	47630878	24182	1	ENSBGRT00000001894	23932	ERBB3	erb-b2 receptor tyrosine kinase 3 [Source:HGNC Symbol;Acc:HGNC:3431]			bom01521,bom04010,bom04012,bom04020,bom04151,bom05205,bom05206	EGFR tyrosine kinase inhibitor resistance|MAPK signaling pathway|ErbB signaling pathway|Calcium signaling pathway|PI3K-Akt signaling pathway|Proteoglycans in cancer|MicroRNAs in cancer
ENSBGRG00000000948	5	76524363	76524512	150	*	Exon (ENSBGRT00000001740/ENSBGRG00000000948, exon 2 of 9)	76522565	76534236	11672	1	ENSBGRT00000001740	1798	CCDC65	coiled-coil domain containing 65 [Source:HGNC Symbol;Acc:HGNC:29937]	GO:0005930,GO:0031514,GO:0070286,GO:0060285,GO:0003352	axoneme|motile cilium|axonemal dynein complex assembly|cilium-dependent cell motility|regulation of cilium movement
ENSBGRG00000000948	5	76528634	76531147	2514	*	Exon (ENSBGRT00000001740/ENSBGRG00000000948, exon 4 of 9)	76522565	76534236	11672	1	ENSBGRT00000001740	6069	CCDC65	coiled-coil domain containing 65 [Source:HGNC Symbol;Acc:HGNC:29937]	GO:0005930,GO:0031514,GO:0070286,GO:0060285,GO:0003352	axoneme|motile cilium|axonemal dynein complex assembly|cilium-dependent cell motility|regulation of cilium movement
ENSBGRG00000000950	7	31140812	31142411	1600	*	Exon (ENSBGRT00000001820/ENSBGRG00000000950, exon 5 of 20)	31132640	31173748	41109	1	ENSBGRT00000001820	8172	SMC2	structural maintenance of chromosomes 2 [Source:HGNC Symbol;Acc:HGNC:14011]	GO:0000793,GO:0000796,GO:0005737,GO:0005829,GO:0070062,GO:0000228,GO:0005730,GO:0005654,GO:0005634,GO:0005524,GO:0046982,GO:0003697,GO:0051301,GO:0051383,GO:0010032,GO:0045132,GO:0007076	condensed chromosome|condensin complex|cytoplasm|cytosol|extracellular exosome|nuclear chromosome|nucleolus|nucleoplasm|nucleus|ATP binding|protein heterodimerization activity|single-stranded DNA binding|cell division|kinetochore organization|meiotic chromosome condensation|meiotic chromosome segregation|mitotic chromosome condensation
ENSBGRG00000000950	7	31145375	31148709	3335	*	Exon (ENSBGRT00000001820/ENSBGRG00000000950, exon 8 of 20)	31132640	31173748	41109	1	ENSBGRT00000001820	12735	SMC2	structural maintenance of chromosomes 2 [Source:HGNC Symbol;Acc:HGNC:14011]	GO:0000793,GO:0000796,GO:0005737,GO:0005829,GO:0070062,GO:0000228,GO:0005730,GO:0005654,GO:0005634,GO:0005524,GO:0046982,GO:0003697,GO:0051301,GO:0051383,GO:0010032,GO:0045132,GO:0007076	condensed chromosome|condensin complex|cytoplasm|cytosol|extracellular exosome|nuclear chromosome|nucleolus|nucleoplasm|nucleus|ATP binding|protein heterodimerization activity|single-stranded DNA binding|cell division|kinetochore organization|meiotic chromosome condensation|meiotic chromosome segregation|mitotic chromosome condensation
ENSBGRG00000000950	7	31160034	31180055	20022	*	Exon (ENSBGRT00000001820/ENSBGRG00000000950, exon 15 of 20)	31132640	31173748	41109	1	ENSBGRT00000001820	27394	SMC2	structural maintenance of chromosomes 2 [Source:HGNC Symbol;Acc:HGNC:14011]	GO:0000793,GO:0000796,GO:0005737,GO:0005829,GO:0070062,GO:0000228,GO:0005730,GO:0005654,GO:0005634,GO:0005524,GO:0046982,GO:0003697,GO:0051301,GO:0051383,GO:0010032,GO:0045132,GO:0007076	condensed chromosome|condensin complex|cytoplasm|cytosol|extracellular exosome|nuclear chromosome|nucleolus|nucleoplasm|nucleus|ATP binding|protein heterodimerization activity|single-stranded DNA binding|cell division|kinetochore organization|meiotic chromosome condensation|meiotic chromosome segregation|mitotic chromosome condensation
ENSBGRG00000000955	1	45396531	45396878	348	*	Exon (ENSBGRT00000001762/ENSBGRG00000000955, exon 2 of 12)	45361838	45400991	39154	2	ENSBGRT00000001762	4113	RIOX2	ribosomal oxygenase 2 [Source:HGNC Symbol;Acc:HGNC:19441]	GO:0005829,GO:0005730,GO:0005667,GO:0051213,GO:0042802,GO:0046872,GO:0042254	cytosol|nucleolus|transcription factor complex|dioxygenase activity|identical protein binding|metal ion binding|ribosome biogenesis
ENSBGRG00000000957	3	54779755	54792486	12732	*	Exon (ENSBGRT00000001868/ENSBGRG00000000957, exon 9 of 15)	54775328	54856147	80820	2	ENSBGRT00000001868	63661	MTF2	metal response element binding transcription factor 2 [Source:HGNC Symbol;Acc:HGNC:29535]	GO:0005737,GO:0035098,GO:0005925,GO:0046872,GO:0035064,GO:0000977,GO:1990830,GO:0006325,GO:0061086,GO:0000122,GO:0061087,GO:0045944,GO:0007379,GO:0048863,GO:0019827	cytoplasm|ESC/E(Z) complex|focal adhesion|metal ion binding|methylated histone binding|RNA polymerase II regulatory region sequence-specific DNA binding|cellular response to leukemia inhibitory factor|chromatin organization|negative regulation of histone H3-K27 methylation|negative regulation of transcription by RNA polymerase II|positive regulation of histone H3-K27 methylation|positive regulati…
ENSBGRG00000000957	3	54777458	54777904	447	*	3' UTR	54775328	54856147	80820	2	ENSBGRT00000001868	78243	MTF2	metal response element binding transcription factor 2 [Source:HGNC Symbol;Acc:HGNC:29535]	GO:0005737,GO:0035098,GO:0005925,GO:0046872,GO:0035064,GO:0000977,GO:1990830,GO:0006325,GO:0061086,GO:0000122,GO:0061087,GO:0045944,GO:0007379,GO:0048863,GO:0019827	cytoplasm|ESC/E(Z) complex|focal adhesion|metal ion binding|methylated histone binding|RNA polymerase II regulatory region sequence-specific DNA binding|cellular response to leukemia inhibitory factor|chromatin organization|negative regulation of histone H3-K27 methylation|negative regulation of transcription by RNA polymerase II|positive regulation of histone H3-K27 methylation|positive regulati…
ENSBGRG00000000960	3	131569118	131570101	984	*	Exon (ENSBGRT00000001773/ENSBGRG00000000960, exon 3 of 5)	131569065	131575190	6126	2	ENSBGRT00000001773	5089	MTERF4	mitochondrial transcription termination factor 4 [Source:HGNC Symbol;Acc:HGNC:28785]	GO:0005829,GO:0005762,GO:0005759,GO:0005739,GO:0003690,GO:0019843,GO:0043010,GO:0007507,GO:0061668,GO:0006390,GO:0032543,GO:0006626,GO:0006355,GO:0031167	cytosol|mitochondrial large ribosomal subunit|mitochondrial matrix|mitochondrion|double-stranded DNA binding|rRNA binding|camera-type eye development|heart development|mitochondrial ribosome assembly|mitochondrial transcription|mitochondrial translation|protein targeting to mitochondrion|regulation of transcription, DNA-templated|rRNA methylation
ENSBGRG00000000960	3	131573649	131573999	351	*	Exon (ENSBGRT00000001773/ENSBGRG00000000960, exon 2 of 5)	131569065	131575190	6126	2	ENSBGRT00000001773	1191	MTERF4	mitochondrial transcription termination factor 4 [Source:HGNC Symbol;Acc:HGNC:28785]	GO:0005829,GO:0005762,GO:0005759,GO:0005739,GO:0003690,GO:0019843,GO:0043010,GO:0007507,GO:0061668,GO:0006390,GO:0032543,GO:0006626,GO:0006355,GO:0031167	cytosol|mitochondrial large ribosomal subunit|mitochondrial matrix|mitochondrion|double-stranded DNA binding|rRNA binding|camera-type eye development|heart development|mitochondrial ribosome assembly|mitochondrial transcription|mitochondrial translation|protein targeting to mitochondrion|regulation of transcription, DNA-templated|rRNA methylation
ENSBGRG00000000962	3	21037146	21037889	744	*	Exon (ENSBGRT00000001770/ENSBGRG00000000962, exon 1 of 4)	21035651	21038385	2735	2	ENSBGRT00000001770	496	MCL1	MCL1 apoptosis regulator, BCL2 family member [Source:HGNC Symbol;Acc:HGNC:6943]	GO:0005829,GO:0016021,GO:0016020,GO:0005741,GO:0005654,GO:0046982,GO:0042803,GO:0030154,GO:0097192,GO:0008630,GO:0007275,GO:0043066,GO:2001243	cytosol|integral component of membrane|membrane|mitochondrial outer membrane|nucleoplasm|protein heterodimerization activity|protein homodimerization activity|cell differentiation|extrinsic apoptotic signaling pathway in absence of ligand|intrinsic apoptotic signaling pathway in response to DNA damage|multicellular organism development|negative regulation of apoptotic process|negative regulation …	bom04151,bom04210,bom04630,bom05206	PI3K-Akt signaling pathway|Apoptosis|JAK-STAT signaling pathway|MicroRNAs in cancer
ENSBGRG00000000962	3	21038087	21038385	299	*	Exon (ENSBGRT00000001770/ENSBGRG00000000962, exon 1 of 4)	21035651	21038385	2735	2	ENSBGRT00000001770	0	MCL1	MCL1 apoptosis regulator, BCL2 family member [Source:HGNC Symbol;Acc:HGNC:6943]	GO:0005829,GO:0016021,GO:0016020,GO:0005741,GO:0005654,GO:0046982,GO:0042803,GO:0030154,GO:0097192,GO:0008630,GO:0007275,GO:0043066,GO:2001243	cytosol|integral component of membrane|membrane|mitochondrial outer membrane|nucleoplasm|protein heterodimerization activity|protein homodimerization activity|cell differentiation|extrinsic apoptotic signaling pathway in absence of ligand|intrinsic apoptotic signaling pathway in response to DNA damage|multicellular organism development|negative regulation of apoptotic process|negative regulation …	bom04151,bom04210,bom04630,bom05206	PI3K-Akt signaling pathway|Apoptosis|JAK-STAT signaling pathway|MicroRNAs in cancer
ENSBGRG00000000962	3	21036302	21036650	349	*	3' UTR	21035651	21038385	2735	2	ENSBGRT00000001770	1735	MCL1	MCL1 apoptosis regulator, BCL2 family member [Source:HGNC Symbol;Acc:HGNC:6943]	GO:0005829,GO:0016021,GO:0016020,GO:0005741,GO:0005654,GO:0046982,GO:0042803,GO:0030154,GO:0097192,GO:0008630,GO:0007275,GO:0043066,GO:2001243	cytosol|integral component of membrane|membrane|mitochondrial outer membrane|nucleoplasm|protein heterodimerization activity|protein homodimerization activity|cell differentiation|extrinsic apoptotic signaling pathway in absence of ligand|intrinsic apoptotic signaling pathway in response to DNA damage|multicellular organism development|negative regulation of apoptotic process|negative regulation …	bom04151,bom04210,bom04630,bom05206	PI3K-Akt signaling pathway|Apoptosis|JAK-STAT signaling pathway|MicroRNAs in cancer
ENSBGRG00000000964	2	5732991	5736441	3451	*	Exon (ENSBGRT00000001915/ENSBGRG00000000964, exon 15 of 20)	5730800	5756468	25669	2	ENSBGRT00000001915	20027	Rap1gap	RAP1 GTPase activating protein [Source:HGNC Symbol;Acc:HGNC:9858]	GO:0030424,GO:0005829,GO:0030425,GO:0005769,GO:0000139,GO:0016020,GO:0043025,GO:0005096,GO:0042803,GO:0017016,GO:1990792,GO:1904425,GO:1903697,GO:0045665,GO:1904442,GO:0022409,GO:0043547,GO:0050766,GO:0043087,GO:0051056	axon|cytosol|dendrite|early endosome|Golgi membrane|membrane|neuronal cell body|GTPase activator activity|protein homodimerization activity|Ras GTPase binding|cellular response to glial cell derived neurotrophic factor|negative regulation of GTP binding|negative regulation of microvillus assembly|negative regulation of neuron differentiation|negative regulation of thyroid gland epithelial cell pr…	bom04015	Rap1 signaling pathway
ENSBGRG00000000965	3	9118696	9119084	389	*	3' UTR	9113714	9121285	7572	1	ENSBGRT00000001789	4982	NIT1	nitrilase 1 [Source:HGNC Symbol;Acc:HGNC:7828]	GO:0005739,GO:0016787,GO:0006807	mitochondrion|hydrolase activity|nitrogen compound metabolic process
ENSBGRG00000000968	7	10028151	10028644	494	*	Exon (ENSBGRT00000001783/ENSBGRG00000000968, exon 5 of 6)	10025113	10041838	16726	2	ENSBGRT00000001783	13194	CHRNA2	cholinergic receptor nicotinic alpha 2 subunit [Source:HGNC Symbol;Acc:HGNC:1956]	GO:0005892,GO:0030054,GO:0016021,GO:0005887,GO:0043005,GO:0005886,GO:0045211,GO:0045202,GO:0042166,GO:0015464,GO:0022848,GO:0015276,GO:0007268,GO:0034220,GO:0006811,GO:0050877,GO:0051291,GO:0042391,GO:0007165	acetylcholine-gated channel complex|cell junction|integral component of membrane|integral component of plasma membrane|neuron projection|plasma membrane|postsynaptic membrane|synapse|acetylcholine binding|acetylcholine receptor activity|acetylcholine-gated cation-selective channel activity|ligand-gated ion channel activity|chemical synaptic transmission|ion transmembrane transport|ion transport|n…	bom04080	Neuroactive ligand-receptor interaction
ENSBGRG00000000968	7	10025557	10027757	2201	*	3' UTR	10025113	10041838	16726	2	ENSBGRT00000001783	14081	CHRNA2	cholinergic receptor nicotinic alpha 2 subunit [Source:HGNC Symbol;Acc:HGNC:1956]	GO:0005892,GO:0030054,GO:0016021,GO:0005887,GO:0043005,GO:0005886,GO:0045211,GO:0045202,GO:0042166,GO:0015464,GO:0022848,GO:0015276,GO:0007268,GO:0034220,GO:0006811,GO:0050877,GO:0051291,GO:0042391,GO:0007165	acetylcholine-gated channel complex|cell junction|integral component of membrane|integral component of plasma membrane|neuron projection|plasma membrane|postsynaptic membrane|synapse|acetylcholine binding|acetylcholine receptor activity|acetylcholine-gated cation-selective channel activity|ligand-gated ion channel activity|chemical synaptic transmission|ion transmembrane transport|ion transport|n…	bom04080	Neuroactive ligand-receptor interaction
ENSBGRG00000000968	7	10027905	10028053	149	*	Exon (ENSBGRT00000001783/ENSBGRG00000000968, exon 5 of 6)	10025113	10041838	16726	2	ENSBGRT00000001783	13785	CHRNA2	cholinergic receptor nicotinic alpha 2 subunit [Source:HGNC Symbol;Acc:HGNC:1956]	GO:0005892,GO:0030054,GO:0016021,GO:0005887,GO:0043005,GO:0005886,GO:0045211,GO:0045202,GO:0042166,GO:0015464,GO:0022848,GO:0015276,GO:0007268,GO:0034220,GO:0006811,GO:0050877,GO:0051291,GO:0042391,GO:0007165	acetylcholine-gated channel complex|cell junction|integral component of membrane|integral component of plasma membrane|neuron projection|plasma membrane|postsynaptic membrane|synapse|acetylcholine binding|acetylcholine receptor activity|acetylcholine-gated cation-selective channel activity|ligand-gated ion channel activity|chemical synaptic transmission|ion transmembrane transport|ion transport|n…	bom04080	Neuroactive ligand-receptor interaction
ENSBGRG00000000971	5	117348354	117348748	395	*	Exon (ENSBGRT00000001772/ENSBGRG00000000971, exon 2 of 2)	117345678	117348896	3219	1	ENSBGRT00000001772	2676	CDC42EP1	CDC42 effector protein 1 [Source:HGNC Symbol;Acc:HGNC:17014]	GO:0005737,GO:0005856,GO:0012505,GO:0005886,GO:0017049,GO:0030838,GO:0031274,GO:0008360,GO:0007266	cytoplasm|cytoskeleton|endomembrane system|plasma membrane|GTP-Rho binding|positive regulation of actin filament polymerization|positive regulation of pseudopodium assembly|regulation of cell shape|Rho protein signal transduction
ENSBGRG00000000971	5	117345727	117345875	149	*	Exon (ENSBGRT00000001772/ENSBGRG00000000971, exon 1 of 2)	117345678	117348896	3219	1	ENSBGRT00000001772	49	CDC42EP1	CDC42 effector protein 1 [Source:HGNC Symbol;Acc:HGNC:17014]	GO:0005737,GO:0005856,GO:0012505,GO:0005886,GO:0017049,GO:0030838,GO:0031274,GO:0008360,GO:0007266	cytoplasm|cytoskeleton|endomembrane system|plasma membrane|GTP-Rho binding|positive regulation of actin filament polymerization|positive regulation of pseudopodium assembly|regulation of cell shape|Rho protein signal transduction
ENSBGRG00000000972	1	62703780	62705382	1603	*	Exon (ENSBGRT00000001782/ENSBGRG00000000972, exon 19 of 20)	62620554	62705481	84928	1	ENSBGRT00000001782	83226	BOC	BOC cell adhesion associated, oncogene regulated [Source:HGNC Symbol;Acc:HGNC:17173]	GO:0044295,GO:0005887,GO:0005654,GO:0005886,GO:0007411,GO:0007155,GO:0051149,GO:0045663,GO:0007224	axonal growth cone|integral component of plasma membrane|nucleoplasm|plasma membrane|axon guidance|cell adhesion|positive regulation of muscle cell differentiation|positive regulation of myoblast differentiation|smoothened signaling pathway	bom04340,bom04360	Hedgehog signaling pathway|Axon guidance
ENSBGRG00000000973	5	83032467	83070670	38204	*	Exon (ENSBGRT00000001926/ENSBGRG00000000973, exon 2 of 21)	83027238	83134906	107669	1	ENSBGRT00000001926	5229	FGD6	FYVE, RhoGEF and PH domain containing 6 [Source:HGNC Symbol;Acc:HGNC:21740]	GO:0005737,GO:0005856,GO:0005794,GO:0030027,GO:0001726,GO:0005085,GO:0046872,GO:0005089,GO:0031267,GO:0030036,GO:0007010,GO:0046847,GO:0008360,GO:0043087,GO:0035023	cytoplasm|cytoskeleton|Golgi apparatus|lamellipodium|ruffle|guanyl-nucleotide exchange factor activity|metal ion binding|Rho guanyl-nucleotide exchange factor activity|small GTPase binding|actin cytoskeleton organization|cytoskeleton organization|filopodium assembly|regulation of cell shape|regulation of GTPase activity|regulation of Rho protein signal transduction
ENSBGRG00000000977	8	5845159	5845408	250	*	3' UTR	5840886	5867299	26414	2	ENSBGRT00000001828	21891	CERS1		GO:0005783,GO:0005789,GO:0000139,GO:0016021,GO:0043231,GO:0016020,GO:0050291,GO:0072721,GO:0035690,GO:0036146,GO:0071492,GO:0046513,GO:0051974,GO:0030148	endoplasmic reticulum|endoplasmic reticulum membrane|Golgi membrane|integral component of membrane|intracellular membrane-bounded organelle|membrane|sphingosine N-acyltransferase activity|cellular response to dithiothreitol|cellular response to drug|cellular response to mycotoxin|cellular response to UV-A|ceramide biosynthetic process|negative regulation of telomerase activity|sphingolipid biosyn…	bom00600,bom04071	Sphingolipid metabolism|Sphingolipid signaling pathway
ENSBGRG00000000977	8	5846705	5853181	6477	*	Exon (ENSBGRT00000001828/ENSBGRG00000000977, exon 6 of 7)	5840886	5867299	26414	2	ENSBGRT00000001828	14118	CERS1		GO:0005783,GO:0005789,GO:0000139,GO:0016021,GO:0043231,GO:0016020,GO:0050291,GO:0072721,GO:0035690,GO:0036146,GO:0071492,GO:0046513,GO:0051974,GO:0030148	endoplasmic reticulum|endoplasmic reticulum membrane|Golgi membrane|integral component of membrane|intracellular membrane-bounded organelle|membrane|sphingosine N-acyltransferase activity|cellular response to dithiothreitol|cellular response to drug|cellular response to mycotoxin|cellular response to UV-A|ceramide biosynthetic process|negative regulation of telomerase activity|sphingolipid biosyn…	bom00600,bom04071	Sphingolipid metabolism|Sphingolipid signaling pathway
ENSBGRG00000000978	8	19279641	19281084	1444	*	Exon (ENSBGRT00000002048/ENSBGRG00000000978, exon 9 of 19)	19233268	19290876	57609	1	ENSBGRT00000002048	46373	RANBP3	RAN binding protein 3 [Source:HGNC Symbol;Acc:HGNC:9850]	GO:0005813,GO:0005737,GO:0005643,GO:0005654,GO:0005634,GO:0070412,GO:0008536,GO:0043547,GO:0006611	centrosome|cytoplasm|nuclear pore|nucleoplasm|nucleus|R-SMAD binding|Ran GTPase binding|positive regulation of GTPase activity|protein export from nucleus	bom05166	Human T-cell leukemia virus 1 infection
ENSBGRG00000000979	5	76547174	76547934	761	*	3' UTR	76531903	76549420	17518	2	ENSBGRT00000001848	1486	ARF3		GO:0005737,GO:0070062,GO:0005794,GO:0000139,GO:0048471,GO:0005886,GO:0005525,GO:0003924,GO:0006893,GO:0006886,GO:0006661,GO:0006890,GO:0016192	cytoplasm|extracellular exosome|Golgi apparatus|Golgi membrane|perinuclear region of cytoplasm|plasma membrane|GTP binding|GTPase activity|Golgi to plasma membrane transport|intracellular protein transport|phosphatidylinositol biosynthetic process|retrograde vesicle-mediated transport, Golgi to ER|vesicle-mediated transport	bom04144	Endocytosis
ENSBGRG00000000982	2	82373610	82380035	6426	*	Exon (ENSBGRT00000001990/ENSBGRG00000000982, exon 15 of 25)	82326776	82430252	103477	1	ENSBGRT00000001990	46834	R3HDM1	R3H domain containing 1 [Source:HGNC Symbol;Acc:HGNC:9757]	GO:0003723	RNA binding
ENSBGRG00000000982	2	82429355	82429903	549	*	3' UTR	82326776	82430252	103477	1	ENSBGRT00000001990	102579	R3HDM1	R3H domain containing 1 [Source:HGNC Symbol;Acc:HGNC:9757]	GO:0003723	RNA binding
ENSBGRG00000000983	3	64409896	64411540	1645	*	Exon (ENSBGRT00000001818/ENSBGRG00000000983, exon 1 of 9)	64394882	64411540	16659	2	ENSBGRT00000001818	0	RPF1	ribosome production factor 1 homolog [Source:HGNC Symbol;Acc:HGNC:30350]	GO:0005730,GO:0003723,GO:0019843,GO:0006364	nucleolus|RNA binding|rRNA binding|rRNA processing
ENSBGRG00000000987	3	99516846	99517195	350	*	3' UTR	99490803	99517245	26443	1	ENSBGRT00000001833	26043	TTC22	tetratricopeptide repeat domain 22 [Source:HGNC Symbol;Acc:HGNC:26067]
ENSBGRG00000000989	8	49456887	49468051	11165	*	Exon (ENSBGRT00000001807/ENSBGRG00000000989, exon 1 of 3)	49453216	49468148	14933	2	ENSBGRT00000001807	97	KCT2	chromosome 5 open reading frame 15 [Source:HGNC Symbol;Acc:HGNC:20656]	GO:0016021	integral component of membrane
ENSBGRG00000000998	8	81847236	81850536	3301	*	Exon (ENSBGRT00000002304/ENSBGRG00000000998, exon 5 of 20)	81834260	81868983	34724	1	ENSBGRT00000002304	12976	HMMR	hyaluronan mediated motility receptor [Source:HGNC Symbol;Acc:HGNC:5012]	GO:0009986,GO:0005813,GO:0005829,GO:0016020,GO:0015630,GO:0005886,GO:0005540,GO:0030214,GO:0010389	cell surface|centrosome|cytosol|membrane|microtubule cytoskeleton|plasma membrane|hyaluronic acid binding|hyaluronan catabolic process|regulation of G2/M transition of mitotic cell cycle	bom04512	ECM-receptor interaction
ENSBGRG00000000998	8	81853746	81861927	8182	*	Exon (ENSBGRT00000002304/ENSBGRG00000000998, exon 11 of 20)	81834260	81868983	34724	1	ENSBGRT00000002304	19486	HMMR	hyaluronan mediated motility receptor [Source:HGNC Symbol;Acc:HGNC:5012]	GO:0009986,GO:0005813,GO:0005829,GO:0016020,GO:0015630,GO:0005886,GO:0005540,GO:0030214,GO:0010389	cell surface|centrosome|cytosol|membrane|microtubule cytoskeleton|plasma membrane|hyaluronic acid binding|hyaluronan catabolic process|regulation of G2/M transition of mitotic cell cycle	bom04512	ECM-receptor interaction
ENSBGRG00000001001	4	65460544	65467111	6568	*	Exon (ENSBGRT00000001842/ENSBGRG00000001001, exon 20 of 21)	65460495	65987610	527116	2	ENSBGRT00000001842	520499	ELMO1	engulfment and cell motility 1 [Source:HGNC Symbol;Acc:HGNC:16286]	GO:0005737,GO:0005829,GO:0032045,GO:0016020,GO:0005886,GO:0017124,GO:0030036,GO:0006915,GO:0016477,GO:0048870,GO:0038096,GO:0006911,GO:0016601,GO:0050690,GO:0048010	cytoplasm|cytosol|guanyl-nucleotide exchange factor complex|membrane|plasma membrane|SH3 domain binding|actin cytoskeleton organization|apoptotic process|cell migration|cell motility|Fc-gamma receptor signaling pathway involved in phagocytosis|phagocytosis, engulfment|Rac protein signal transduction|regulation of defense response to virus by virus|vascular endothelial growth factor receptor signa…	bom04062,bom05100,bom05132,bom05135	Chemokine signaling pathway|Bacterial invasion of epithelial cells|Salmonella infection|Yersinia infection
ENSBGRG00000001002	2	33034743	33035577	835	*	3' UTR	33026783	33035625	8843	1	ENSBGRT00000001866	7960	RNF25	ring finger protein 25 [Source:HGNC Symbol;Acc:HGNC:14662]	GO:0005829,GO:0005634,GO:0046872,GO:0051059,GO:0061630,GO:0004842,GO:0051092,GO:0016567	cytosol|nucleus|metal ion binding|NF-kappaB binding|ubiquitin protein ligase activity|ubiquitin-protein transferase activity|positive regulation of NF-kappaB transcription factor activity|protein ubiquitination
ENSBGRG00000001005	8	13252583	13282557	29975	*	5' UTR	13252639	13287680	35042	1	ENSBGRT00000001892	0	TECR	trans-2,3-enoyl-CoA reductase [Source:HGNC Symbol;Acc:HGNC:4551]	GO:0030176,GO:0016491,GO:0102758,GO:0030497,GO:0006694,GO:0042761	integral component of endoplasmic reticulum membrane|oxidoreductase activity|very-long-chain enoyl-CoA reductase activity|fatty acid elongation|steroid biosynthetic process|very long-chain fatty acid biosynthetic process	bom00062,bom01040	Fatty acid elongation|Biosynthesis of unsaturated fatty acids
ENSBGRG00000001008	3	21073137	21074361	1225	*	Exon (ENSBGRT00000001891/ENSBGRG00000001008, exon 4 of 5)	21069220	21075913	6694	2	ENSBGRT00000001891	1552	ENSA	endosulfine alpha [Source:HGNC Symbol;Acc:HGNC:3360]	GO:0005737,GO:0019212,GO:0051721,GO:0004864,GO:0019888,GO:0051301,GO:0000086,GO:0000278,GO:0035308	cytoplasm|phosphatase inhibitor activity|protein phosphatase 2A binding|protein phosphatase inhibitor activity|protein phosphatase regulator activity|cell division|G2/M transition of mitotic cell cycle|mitotic cell cycle|negative regulation of protein dephosphorylation
ENSBGRG00000001008	3	21074512	21076279	1768	*	Exon (ENSBGRT00000001891/ENSBGRG00000001008, exon 1 of 5)	21069220	21075913	6694	2	ENSBGRT00000001891	0	ENSA	endosulfine alpha [Source:HGNC Symbol;Acc:HGNC:3360]	GO:0005737,GO:0019212,GO:0051721,GO:0004864,GO:0019888,GO:0051301,GO:0000086,GO:0000278,GO:0035308	cytoplasm|phosphatase inhibitor activity|protein phosphatase 2A binding|protein phosphatase inhibitor activity|protein phosphatase regulator activity|cell division|G2/M transition of mitotic cell cycle|mitotic cell cycle|negative regulation of protein dephosphorylation
ENSBGRG00000001010	1	138273812	138300622	26811	*	5' UTR	138178384	138327719	149336	1	ENSBGRT00000001881	95428	Tfdp2	transcription factor Dp-2 [Source:HGNC Symbol;Acc:HGNC:11751]	GO:0005635,GO:0005654,GO:0005634,GO:0090575,GO:0005667,GO:0003677,GO:0003700,GO:0000981,GO:0019904,GO:0003712,GO:0008134,GO:0000278,GO:0045892,GO:0045944,GO:0051726,GO:0006355	nuclear envelope|nucleoplasm|nucleus|RNA polymerase II transcription factor complex|transcription factor complex|DNA binding|DNA-binding transcription factor activity|DNA-binding transcription factor activity, RNA polymerase II-specific|protein domain specific binding|transcription coregulator activity|transcription factor binding|mitotic cell cycle|negative regulation of transcription, DNA-templ…	bom04110	Cell cycle
ENSBGRG00000001011	3	38066533	38068589	2057	*	3' UTR	38063292	38066600	3309	1	ENSBGRT00000001867	3241	TMEM167B		GO:0000139,GO:0016021	Golgi membrane|integral component of membrane
ENSBGRG00000001012	3	99536469	99537738	1270	*	Exon (ENSBGRT00000001849/ENSBGRG00000001012, exon 1 of 1)	99535786	99537738	1953	1	ENSBGRT00000001849	683	PARS2	prolyl-tRNA synthetase 2, mitochondrial [Source:HGNC Symbol;Acc:HGNC:30563]	GO:0005759,GO:0005524,GO:0004827,GO:0006433	mitochondrial matrix|ATP binding|proline-tRNA ligase activity|prolyl-tRNA aminoacylation	bom00970	Aminoacyl-tRNA biosynthesis
ENSBGRG00000001013	7	31341475	31342658	1184	*	Exon (ENSBGRT00000001855/ENSBGRG00000001013, exon 4 of 5)	31339648	31342658	3011	1	ENSBGRT00000001855	1827	NA	NA	NA	NA	NA	NA
ENSBGRG00000001013	7	31340542	31341377	836	*	Exon (ENSBGRT00000001855/ENSBGRG00000001013, exon 3 of 5)	31339648	31342658	3011	1	ENSBGRT00000001855	894	NA	NA	NA	NA	NA	NA
ENSBGRG00000001014	7	92777315	92874788	97474	*	Exon (ENSBGRT00000001860/ENSBGRG00000001014, exon 1 of 26)	92777166	93139866	362701	1	ENSBGRT00000001860	149	CCDC171	coiled-coil domain containing 171 [Source:HGNC Symbol;Acc:HGNC:29828]
ENSBGRG00000001019	3	9158185	9158876	692	*	3' UTR	9129766	9158911	29146	1	ENSBGRT00000001876	28419	USP21	ubiquitin specific peptidase 21 [Source:HGNC Symbol;Acc:HGNC:12620]	GO:0005737,GO:0005634,GO:0008234,GO:0046872,GO:0019784,GO:0004843,GO:0036459,GO:0003713,GO:0016578,GO:0045893,GO:0006511	cytoplasm|nucleus|cysteine-type peptidase activity|metal ion binding|NEDD8-specific protease activity|thiol-dependent ubiquitin-specific protease activity|thiol-dependent ubiquitinyl hydrolase activity|transcription coactivator activity|histone deubiquitination|positive regulation of transcription, DNA-templated|ubiquitin-dependent protein catabolic process	bom04217	Necroptosis
ENSBGRG00000001019	3	9160686	9161031	346	*	Exon (ENSBGRT00000001909/ENSBGRG00000001019, exon 6 of 15)	9155212	9165695	10484	1	ENSBGRT00000001909	5474	USP21	ubiquitin specific peptidase 21 [Source:HGNC Symbol;Acc:HGNC:12620]	GO:0005737,GO:0005634,GO:0008234,GO:0046872,GO:0019784,GO:0004843,GO:0036459,GO:0003713,GO:0016578,GO:0045893,GO:0006511	cytoplasm|nucleus|cysteine-type peptidase activity|metal ion binding|NEDD8-specific protease activity|thiol-dependent ubiquitin-specific protease activity|thiol-dependent ubiquitinyl hydrolase activity|transcription coactivator activity|histone deubiquitination|positive regulation of transcription, DNA-templated|ubiquitin-dependent protein catabolic process	bom04217	Necroptosis
ENSBGRG00000001021	3	64570239	64590503	20265	*	3' UTR	64436077	64572164	136088	1	ENSBGRT00000001893	134162	UOX		GO:0005777,GO:0004846,GO:0006144,GO:0019628	peroxisome|urate oxidase activity|purine nucleobase metabolic process|urate catabolic process	bom00230,bom00232	Purine metabolism|Caffeine metabolism
ENSBGRG00000001022	3	99546399	99546828	430	*	3' UTR	99545958	99572006	26049	2	ENSBGRT00000001879	25178	TTC4	tetratricopeptide repeat domain 4 [Source:HGNC Symbol;Acc:HGNC:12394]
ENSBGRG00000001029	2	56366983	56367689	707	*	Exon (ENSBGRT00000001903/ENSBGRG00000001029, exon 3 of 18)	56359260	56393944	34685	1	ENSBGRT00000001903	7723	GTF3C3	general transcription factor IIIC subunit 3 [Source:HGNC Symbol;Acc:HGNC:4666]	GO:0031965,GO:0005730,GO:0005654,GO:0005634,GO:0000127,GO:0003677,GO:0001004,GO:0042791,GO:0006383,GO:0042797	nuclear membrane|nucleolus|nucleoplasm|nucleus|transcription factor TFIIIC complex|DNA binding|RNA polymerase III transcription regulator recruiting activity|5S class rRNA transcription by RNA polymerase III|transcription by RNA polymerase III|tRNA transcription by RNA polymerase III
ENSBGRG00000001040	2	33038379	33038525	147	*	5' UTR	33036140	33040009	3870	2	ENSBGRT00000001912	1484	BCS1L	BCS1 homolog, ubiquinol-cytochrome c reductase complex chaperone [Source:HGNC Symbol;Acc:HGNC:1020]	GO:0016021,GO:0005743,GO:0005524,GO:0032981,GO:0034551,GO:0033617	integral component of membrane|mitochondrial inner membrane|ATP binding|mitochondrial respiratory chain complex I assembly|mitochondrial respiratory chain complex III assembly|mitochondrial respiratory chain complex IV assembly
ENSBGRG00000001045	8	5891288	5891581	294	*	5' UTR	5870114	5891574	21461	2	ENSBGRT00000001950	0	COPE	coatomer protein complex subunit epsilon [Source:HGNC Symbol;Acc:HGNC:2234]	GO:0030126,GO:0000139,GO:0005654,GO:0005198,GO:0006888,GO:0006891,GO:0015031,GO:0006890	COPI vesicle coat|Golgi membrane|nucleoplasm|structural molecule activity|ER to Golgi vesicle-mediated transport|intra-Golgi vesicle-mediated transport|protein transport|retrograde vesicle-mediated transport, Golgi to ER
ENSBGRG00000001048	8	49626902	49627196	295	*	3' UTR	49574438	49642599	68162	2	ENSBGRT00000001930	15403	skp1		GO:0031467,GO:0019005,GO:0016567,GO:0006511	Cul7-RING ubiquitin ligase complex|SCF ubiquitin ligase complex|protein ubiquitination|ubiquitin-dependent protein catabolic process	bom04110,bom04114,bom04120,bom04141,bom04310,bom04350,bom04710,bom05132,bom05170,bom05200	Cell cycle|Oocyte meiosis|Ubiquitin mediated proteolysis|Protein processing in endoplasmic reticulum|Wnt signaling pathway|TGF-beta signaling pathway|Circadian rhythm|Salmonella infection|Human immunodeficiency virus 1 infection|Pathways in cancer
ENSBGRG00000001048	8	49623181	49625499	2319	*	Exon (ENSBGRT00000002254/ENSBGRG00000001126, exon 7 of 10)	49574438	49642599	68162	2	ENSBGRT00000001930	17100	skp1		GO:0031467,GO:0019005,GO:0016567,GO:0006511	Cul7-RING ubiquitin ligase complex|SCF ubiquitin ligase complex|protein ubiquitination|ubiquitin-dependent protein catabolic process	bom04110,bom04114,bom04120,bom04141,bom04310,bom04350,bom04710,bom05132,bom05170,bom05200	Cell cycle|Oocyte meiosis|Ubiquitin mediated proteolysis|Protein processing in endoplasmic reticulum|Wnt signaling pathway|TGF-beta signaling pathway|Circadian rhythm|Salmonella infection|Human immunodeficiency virus 1 infection|Pathways in cancer
ENSBGRG00000001050	3	131596767	131597861	1095	*	Exon (ENSBGRT00000002558/ENSBGRG00000001050, exon 10 of 18)	131581191	131612660	31470	2	ENSBGRT00000002558	14799	PASK	PAS domain containing serine/threonine kinase [Source:HGNC Symbol;Acc:HGNC:17270]	GO:0005737,GO:0005829,GO:0005634,GO:0005524,GO:0035091,GO:0004674,GO:0097009,GO:0035556,GO:0045719,GO:0045727,GO:0046777,GO:0006468,GO:0070092,GO:0043576	cytoplasm|cytosol|nucleus|ATP binding|phosphatidylinositol binding|protein serine/threonine kinase activity|energy homeostasis|intracellular signal transduction|negative regulation of glycogen biosynthetic process|positive regulation of translation|protein autophosphorylation|protein phosphorylation|regulation of glucagon secretion|regulation of respiratory gaseous exchange
ENSBGRG00000001051	1	62724593	62778807	54215	*	5' UTR	62711083	62758337	47255	2	ENSBGRT00000001955	0	CFAP44	cilia and flagella associated protein 44 [Source:HGNC Symbol;Acc:HGNC:25631]	GO:0005737,GO:0005856,GO:0031514,GO:0060285,GO:0007288	cytoplasm|cytoskeleton|motile cilium|cilium-dependent cell motility|sperm axoneme assembly
ENSBGRG00000001051	1	62716417	62724493	8077	*	5' UTR	62711066	62837841	126776	2	ENSBGRT00000001942	113348	CFAP44	cilia and flagella associated protein 44 [Source:HGNC Symbol;Acc:HGNC:25631]	GO:0005737,GO:0005856,GO:0031514,GO:0060285,GO:0007288	cytoplasm|cytoskeleton|motile cilium|cilium-dependent cell motility|sperm axoneme assembly
ENSBGRG00000001051	1	62794812	62798561	3750	*	Exon (ENSBGRT00000001942/ENSBGRG00000001051, exon 15 of 35)	62711066	62837841	126776	2	ENSBGRT00000001942	39280	CFAP44	cilia and flagella associated protein 44 [Source:HGNC Symbol;Acc:HGNC:25631]	GO:0005737,GO:0005856,GO:0031514,GO:0060285,GO:0007288	cytoplasm|cytoskeleton|motile cilium|cilium-dependent cell motility|sperm axoneme assembly
ENSBGRG00000001051	1	62833667	62842705	9039	*	5' UTR	62711066	62837841	126776	2	ENSBGRT00000001942	0	CFAP44	cilia and flagella associated protein 44 [Source:HGNC Symbol;Acc:HGNC:25631]	GO:0005737,GO:0005856,GO:0031514,GO:0060285,GO:0007288	cytoplasm|cytoskeleton|motile cilium|cilium-dependent cell motility|sperm axoneme assembly
ENSBGRG00000001054	4	97650684	97651133	450	*	5' UTR	97248834	97652280	403447	2	ENSBGRT00000001978	1147	DNAH11	dynein axonemal heavy chain 11 [Source:HGNC Symbol;Acc:HGNC:2942]	GO:0097728,GO:0097729,GO:0030286,GO:0005874,GO:0120134,GO:0005524,GO:0008569,GO:0045505,GO:0045503,GO:0051959,GO:0060411,GO:0061371,GO:0035545,GO:0007368,GO:0060287,GO:0030317,GO:0007611,GO:0007018,GO:0003356,GO:1905419	9+0 motile cilium|9+2 motile cilium|dynein complex|microtubule|proximal portion of axoneme|ATP binding|ATP-dependent microtubule motor activity, minus-end-directed|dynein intermediate chain binding|dynein light chain binding|dynein light intermediate chain binding|cardiac septum morphogenesis|determination of heart left/right asymmetry|determination of left/right asymmetry in nervous system|deter…	bom05014,bom05016,bom05022	Amyotrophic lateral sclerosis|Huntington disease|Pathways of neurodegeneration - multiple diseases
ENSBGRG00000001054	4	97593539	97593739	201	*	Exon (ENSBGRT00000001978/ENSBGRG00000001054, exon 15 of 84)	97248834	97652280	403447	2	ENSBGRT00000001978	58541	DNAH11	dynein axonemal heavy chain 11 [Source:HGNC Symbol;Acc:HGNC:2942]	GO:0097728,GO:0097729,GO:0030286,GO:0005874,GO:0120134,GO:0005524,GO:0008569,GO:0045505,GO:0045503,GO:0051959,GO:0060411,GO:0061371,GO:0035545,GO:0007368,GO:0060287,GO:0030317,GO:0007611,GO:0007018,GO:0003356,GO:1905419	9+0 motile cilium|9+2 motile cilium|dynein complex|microtubule|proximal portion of axoneme|ATP binding|ATP-dependent microtubule motor activity, minus-end-directed|dynein intermediate chain binding|dynein light chain binding|dynein light intermediate chain binding|cardiac septum morphogenesis|determination of heart left/right asymmetry|determination of left/right asymmetry in nervous system|deter…	bom05014,bom05016,bom05022	Amyotrophic lateral sclerosis|Huntington disease|Pathways of neurodegeneration - multiple diseases
ENSBGRG00000001054	4	97287317	97290229	2913	*	Exon (ENSBGRT00000001978/ENSBGRG00000001054, exon 72 of 84)	97248834	97652280	403447	2	ENSBGRT00000001978	362051	DNAH11	dynein axonemal heavy chain 11 [Source:HGNC Symbol;Acc:HGNC:2942]	GO:0097728,GO:0097729,GO:0030286,GO:0005874,GO:0120134,GO:0005524,GO:0008569,GO:0045505,GO:0045503,GO:0051959,GO:0060411,GO:0061371,GO:0035545,GO:0007368,GO:0060287,GO:0030317,GO:0007611,GO:0007018,GO:0003356,GO:1905419	9+0 motile cilium|9+2 motile cilium|dynein complex|microtubule|proximal portion of axoneme|ATP binding|ATP-dependent microtubule motor activity, minus-end-directed|dynein intermediate chain binding|dynein light chain binding|dynein light intermediate chain binding|cardiac septum morphogenesis|determination of heart left/right asymmetry|determination of left/right asymmetry in nervous system|deter…	bom05014,bom05016,bom05022	Amyotrophic lateral sclerosis|Huntington disease|Pathways of neurodegeneration - multiple diseases
ENSBGRG00000001054	4	97301582	97306109	4528	*	Exon (ENSBGRT00000001978/ENSBGRG00000001054, exon 68 of 84)	97248834	97652280	403447	2	ENSBGRT00000001978	346171	DNAH11	dynein axonemal heavy chain 11 [Source:HGNC Symbol;Acc:HGNC:2942]	GO:0097728,GO:0097729,GO:0030286,GO:0005874,GO:0120134,GO:0005524,GO:0008569,GO:0045505,GO:0045503,GO:0051959,GO:0060411,GO:0061371,GO:0035545,GO:0007368,GO:0060287,GO:0030317,GO:0007611,GO:0007018,GO:0003356,GO:1905419	9+0 motile cilium|9+2 motile cilium|dynein complex|microtubule|proximal portion of axoneme|ATP binding|ATP-dependent microtubule motor activity, minus-end-directed|dynein intermediate chain binding|dynein light chain binding|dynein light intermediate chain binding|cardiac septum morphogenesis|determination of heart left/right asymmetry|determination of left/right asymmetry in nervous system|deter…	bom05014,bom05016,bom05022	Amyotrophic lateral sclerosis|Huntington disease|Pathways of neurodegeneration - multiple diseases
ENSBGRG00000001054	4	97568742	97571254	2513	*	Exon (ENSBGRT00000001978/ENSBGRG00000001054, exon 22 of 84)	97248834	97652280	403447	2	ENSBGRT00000001978	81026	DNAH11	dynein axonemal heavy chain 11 [Source:HGNC Symbol;Acc:HGNC:2942]	GO:0097728,GO:0097729,GO:0030286,GO:0005874,GO:0120134,GO:0005524,GO:0008569,GO:0045505,GO:0045503,GO:0051959,GO:0060411,GO:0061371,GO:0035545,GO:0007368,GO:0060287,GO:0030317,GO:0007611,GO:0007018,GO:0003356,GO:1905419	9+0 motile cilium|9+2 motile cilium|dynein complex|microtubule|proximal portion of axoneme|ATP binding|ATP-dependent microtubule motor activity, minus-end-directed|dynein intermediate chain binding|dynein light chain binding|dynein light intermediate chain binding|cardiac septum morphogenesis|determination of heart left/right asymmetry|determination of left/right asymmetry in nervous system|deter…	bom05014,bom05016,bom05022	Amyotrophic lateral sclerosis|Huntington disease|Pathways of neurodegeneration - multiple diseases
ENSBGRG00000001054	4	97380983	97394707	13725	*	Exon (ENSBGRT00000001978/ENSBGRG00000001054, exon 58 of 84)	97248834	97652280	403447	2	ENSBGRT00000001978	257573	DNAH11	dynein axonemal heavy chain 11 [Source:HGNC Symbol;Acc:HGNC:2942]	GO:0097728,GO:0097729,GO:0030286,GO:0005874,GO:0120134,GO:0005524,GO:0008569,GO:0045505,GO:0045503,GO:0051959,GO:0060411,GO:0061371,GO:0035545,GO:0007368,GO:0060287,GO:0030317,GO:0007611,GO:0007018,GO:0003356,GO:1905419	9+0 motile cilium|9+2 motile cilium|dynein complex|microtubule|proximal portion of axoneme|ATP binding|ATP-dependent microtubule motor activity, minus-end-directed|dynein intermediate chain binding|dynein light chain binding|dynein light intermediate chain binding|cardiac septum morphogenesis|determination of heart left/right asymmetry|determination of left/right asymmetry in nervous system|deter…	bom05014,bom05016,bom05022	Amyotrophic lateral sclerosis|Huntington disease|Pathways of neurodegeneration - multiple diseases
ENSBGRG00000001055	8	22033075	22034779	1705	*	3' UTR	22032976	22034878	1903	2	ENSBGRT00000001937	99	ZNF77		GO:0005634,GO:0003677,GO:0000981,GO:0046872	nucleus|DNA binding|DNA-binding transcription factor activity, RNA polymerase II-specific|metal ion binding	bom05168	Herpes simplex virus 1 infection
ENSBGRG00000001056	3	55096128	55096425	298	*	Exon (ENSBGRT00000002009/ENSBGRG00000001056, exon 5 of 5)	54958824	55096573	137750	1	ENSBGRT00000002009	137304	DIPK1A	divergent protein kinase domain 1A [Source:HGNC Symbol;Acc:HGNC:32213]
ENSBGRG00000001060	8	22058956	22059243	288	*	Exon (ENSBGRT00000001980/ENSBGRG00000001060, exon 5 of 6)	22058907	22062062	3156	2	ENSBGRT00000001980	2819	ZNF77		GO:0005634,GO:0003677,GO:0000981,GO:0046872	nucleus|DNA binding|DNA-binding transcription factor activity, RNA polymerase II-specific|metal ion binding	bom05168	Herpes simplex virus 1 infection
ENSBGRG00000001060	8	22060160	22061391	1232	*	Exon (ENSBGRT00000001980/ENSBGRG00000001060, exon 2 of 6)	22058907	22062062	3156	2	ENSBGRT00000001980	671	ZNF77		GO:0005634,GO:0003677,GO:0000981,GO:0046872	nucleus|DNA binding|DNA-binding transcription factor activity, RNA polymerase II-specific|metal ion binding	bom05168	Herpes simplex virus 1 infection
ENSBGRG00000001065	2	33048747	33055281	6535	*	Exon (ENSBGRT00000001984/ENSBGRG00000001065, exon 2 of 8)	33045779	33061179	15401	1	ENSBGRT00000001984	2968	Znf142
ENSBGRG00000001065	2	33057741	33058440	700	*	Exon (ENSBGRT00000001984/ENSBGRG00000001065, exon 6 of 8)	33045779	33061179	15401	1	ENSBGRT00000001984	11962	Znf142
ENSBGRG00000001065	2	33056494	33057492	999	*	Exon (ENSBGRT00000001984/ENSBGRG00000001065, exon 6 of 8)	33045779	33061179	15401	1	ENSBGRT00000001984	10715	Znf142
ENSBGRG00000001065	2	33059238	33060649	1412	*	Exon (ENSBGRT00000001984/ENSBGRG00000001065, exon 6 of 8)	33045779	33061179	15401	1	ENSBGRT00000001984	13459	Znf142
ENSBGRG00000001065	2	33045829	33046028	200	*	Exon (ENSBGRT00000001984/ENSBGRG00000001065, exon 1 of 8)	33045779	33061179	15401	1	ENSBGRT00000001984	50	Znf142
ENSBGRG00000001067	7	105562359	105613884	51526	*	3' UTR	105562261	105726802	164542	2	ENSBGRT00000001975	112918	MOB3B	MOB kinase activator 3B [Source:HGNC Symbol;Acc:HGNC:23825]	GO:0046872,GO:0035330	metal ion binding|regulation of hippo signaling
ENSBGRG00000001067	7	105726314	105726753	440	*	5' UTR	105562261	105726802	164542	2	ENSBGRT00000001975	49	MOB3B	MOB kinase activator 3B [Source:HGNC Symbol;Acc:HGNC:23825]	GO:0046872,GO:0035330	metal ion binding|regulation of hippo signaling
ENSBGRG00000001069	7	10187682	10187882	201	*	3' UTR	10162299	10234784	72486	1	ENSBGRT00000001967	25383	GULO		GO:0005789,GO:0016021,GO:0031090,GO:0003885,GO:0071949,GO:0050660,GO:0050105,GO:0019853	endoplasmic reticulum membrane|integral component of membrane|organelle membrane|D-arabinono-1,4-lactone oxidase activity|FAD binding|flavin adenine dinucleotide binding|L-gulonolactone oxidase activity|L-ascorbic acid biosynthetic process	bom00053	Ascorbate and aldarate metabolism
ENSBGRG00000001072	5	110963654	110964255	602	*	Exon (ENSBGRT00000002068/ENSBGRG00000001072, exon 12 of 31)	110953733	110980456	26724	2	ENSBGRT00000002068	16201	NA	NA	NA	NA	NA	NA
ENSBGRG00000001073	3	21151915	21152060	146	*	Exon (ENSBGRT00000001981/ENSBGRG00000001073, exon 1 of 4)	21093625	21152108	58484	2	ENSBGRT00000001981	48	GOLPH3L		GO:0005829,GO:0031985,GO:0032580,GO:0000139,GO:0005802,GO:0032588,GO:0070273,GO:0007030,GO:0043001,GO:0048194,GO:0050714,GO:0006890	cytosol|Golgi cisterna|Golgi cisterna membrane|Golgi membrane|trans-Golgi network|trans-Golgi network membrane|phosphatidylinositol-4-phosphate binding|Golgi organization|Golgi to plasma membrane protein transport|Golgi vesicle budding|positive regulation of protein secretion|retrograde vesicle-mediated transport, Golgi to ER
ENSBGRG00000001075	6	100085238	100085537	300	*	5' UTR	100085188	100242668	157481	1	ENSBGRT00000002497	50	RAP1GDS1	Rap1 GTPase-GDP dissociation stimulator 1 [Source:HGNC Symbol;Acc:HGNC:9859]	GO:0005829,GO:0005096,GO:0043547	cytosol|GTPase activator activity|positive regulation of GTPase activity
ENSBGRG00000001078	5	76573192	76573439	248	*	3' UTR	76572649	76580468	7820	2	ENSBGRT00000001991	7029	Wnt10b	Wnt family member 10B [Source:HGNC Symbol;Acc:HGNC:12775]	GO:0005615,GO:0005109,GO:0005102,GO:0009887,GO:0060346,GO:0060070,GO:0007050,GO:0045165,GO:0007267,GO:0071320,GO:0071407,GO:0071310,GO:0071374,GO:0002062,GO:0061196,GO:0000086,GO:0071425,GO:0006629,GO:0014835,GO:0120163,GO:0050680,GO:0045599,GO:0000122,GO:0030182,GO:0043065,GO:0030501,GO:0090263,GO:0008284,GO:0051091,GO:0030858,GO:0010971,GO:0045778,GO:0045669,GO:0045899,GO:0051885,GO:0045944,GO:…	extracellular space|frizzled binding|signaling receptor binding|animal organ morphogenesis|bone trabecula formation|canonical Wnt signaling pathway|cell cycle arrest|cell fate commitment|cell-cell signaling|cellular response to cAMP|cellular response to organic cyclic compound|cellular response to organic substance|cellular response to parathyroid hormone stimulus|chondrocyte differentiation|fung…	bom04150,bom04310,bom04390,bom04550,bom04916,bom04934,bom05010,bom05022,bom05165,bom05200,bom05205,bom05217,bom05224,bom05225,bom05226	mTOR signaling pathway|Wnt signaling pathway|Hippo signaling pathway|Signaling pathways regulating pluripotency of stem cells|Melanogenesis|Cushing syndrome|Alzheimer disease|Pathways of neurodegeneration - multiple diseases|Human papillomavirus infection|Pathways in cancer|Proteoglycans in cancer|Basal cell carcinoma|Breast cancer|Hepatocellular carcinoma|Gastric cancer
ENSBGRG00000001078	5	76573637	76574647	1011	*	3' UTR	76572649	76580468	7820	2	ENSBGRT00000001991	5821	Wnt10b	Wnt family member 10B [Source:HGNC Symbol;Acc:HGNC:12775]	GO:0005615,GO:0005109,GO:0005102,GO:0009887,GO:0060346,GO:0060070,GO:0007050,GO:0045165,GO:0007267,GO:0071320,GO:0071407,GO:0071310,GO:0071374,GO:0002062,GO:0061196,GO:0000086,GO:0071425,GO:0006629,GO:0014835,GO:0120163,GO:0050680,GO:0045599,GO:0000122,GO:0030182,GO:0043065,GO:0030501,GO:0090263,GO:0008284,GO:0051091,GO:0030858,GO:0010971,GO:0045778,GO:0045669,GO:0045899,GO:0051885,GO:0045944,GO:…	extracellular space|frizzled binding|signaling receptor binding|animal organ morphogenesis|bone trabecula formation|canonical Wnt signaling pathway|cell cycle arrest|cell fate commitment|cell-cell signaling|cellular response to cAMP|cellular response to organic cyclic compound|cellular response to organic substance|cellular response to parathyroid hormone stimulus|chondrocyte differentiation|fung…	bom04150,bom04310,bom04390,bom04550,bom04916,bom04934,bom05010,bom05022,bom05165,bom05200,bom05205,bom05217,bom05224,bom05225,bom05226	mTOR signaling pathway|Wnt signaling pathway|Hippo signaling pathway|Signaling pathways regulating pluripotency of stem cells|Melanogenesis|Cushing syndrome|Alzheimer disease|Pathways of neurodegeneration - multiple diseases|Human papillomavirus infection|Pathways in cancer|Proteoglycans in cancer|Basal cell carcinoma|Breast cancer|Hepatocellular carcinoma|Gastric cancer
ENSBGRG00000001079	7	54934666	54946766	12101	*	Exon (ENSBGRT00000001979/ENSBGRG00000001079, exon 1 of 8)	54934321	54961917	27597	1	ENSBGRT00000001979	345	TRIM14	tripartite motif containing 14 [Source:HGNC Symbol;Acc:HGNC:16283]	GO:0005737,GO:0005741,GO:0008270,GO:0045087,GO:0032897,GO:0051091,GO:0051092	cytoplasm|mitochondrial outer membrane|zinc ion binding|innate immune response|negative regulation of viral transcription|positive regulation of DNA-binding transcription factor activity|positive regulation of NF-kappaB transcription factor activity
ENSBGRG00000001081	1	90534975	90535174	200	*	Exon (ENSBGRT00000002343/ENSBGRG00000001081, exon 11 of 30)	90492835	90584540	91706	1	ENSBGRT00000002343	42140	Abcc5	ATP binding cassette subfamily C member 5 [Source:HGNC Symbol;Acc:HGNC:56]	GO:0016021,GO:0016020,GO:0048471,GO:0005524,GO:0042626,GO:0008514,GO:0032868,GO:0032496,GO:0055085	integral component of membrane|membrane|perinuclear region of cytoplasm|ATP binding|ATPase activity, coupled to transmembrane movement of substances|organic anion transmembrane transporter activity|response to insulin|response to lipopolysaccharide|transmembrane transport	bom01523,bom02010	Antifolate resistance|ABC transporters
ENSBGRG00000001081	1	90547174	90552221	5048	*	Exon (ENSBGRT00000002343/ENSBGRG00000001081, exon 16 of 30)	90492835	90584540	91706	1	ENSBGRT00000002343	54339	Abcc5	ATP binding cassette subfamily C member 5 [Source:HGNC Symbol;Acc:HGNC:56]	GO:0016021,GO:0016020,GO:0048471,GO:0005524,GO:0042626,GO:0008514,GO:0032868,GO:0032496,GO:0055085	integral component of membrane|membrane|perinuclear region of cytoplasm|ATP binding|ATPase activity, coupled to transmembrane movement of substances|organic anion transmembrane transporter activity|response to insulin|response to lipopolysaccharide|transmembrane transport	bom01523,bom02010	Antifolate resistance|ABC transporters
ENSBGRG00000001084	8	22070984	22071728	745	*	Exon (ENSBGRT00000001986/ENSBGRG00000001084, exon 2 of 2)	22070785	22076061	5277	2	ENSBGRT00000001986	4333	ZNF555	zinc finger protein 555 [Source:HGNC Symbol;Acc:HGNC:28382]	GO:0005634,GO:0003677,GO:0000981,GO:0046872	nucleus|DNA binding|DNA-binding transcription factor activity, RNA polymerase II-specific|metal ion binding	bom05168	Herpes simplex virus 1 infection
ENSBGRG00000001084	8	22072175	22072721	547	*	Exon (ENSBGRT00000001986/ENSBGRG00000001084, exon 2 of 2)	22070785	22076061	5277	2	ENSBGRT00000001986	3340	ZNF555	zinc finger protein 555 [Source:HGNC Symbol;Acc:HGNC:28382]	GO:0005634,GO:0003677,GO:0000981,GO:0046872	nucleus|DNA binding|DNA-binding transcription factor activity, RNA polymerase II-specific|metal ion binding	bom05168	Herpes simplex virus 1 infection
ENSBGRG00000001089	4	66408782	66409760	979	*	3' UTR	66408195	66412213	4019	2	ENSBGRT00000002039	2453	THAP5	THAP domain containing 5 [Source:HGNC Symbol;Acc:HGNC:23188]	GO:0005634,GO:0003677,GO:0046872,GO:0007049,GO:0045786	nucleus|DNA binding|metal ion binding|cell cycle|negative regulation of cell cycle
ENSBGRG00000001090	2	56509107	56517372	8266	*	Exon (ENSBGRT00000002124/ENSBGRG00000001090, exon 3 of 27)	56431570	56530422	98853	2	ENSBGRT00000002124	13050	CCDC150	coiled-coil domain containing 150 [Source:HGNC Symbol;Acc:HGNC:26834]
ENSBGRG00000001090	2	56431619	56446473	14855	*	Exon (ENSBGRT00000002365/ENSBGRG00000001090, exon 5 of 12)	56431570	56458575	27006	2	ENSBGRT00000002365	12102	CCDC150	coiled-coil domain containing 150 [Source:HGNC Symbol;Acc:HGNC:26834]
ENSBGRG00000001090	2	56459780	56493963	34184	*	Exon (ENSBGRT00000002124/ENSBGRG00000001090, exon 11 of 27)	56431570	56530422	98853	2	ENSBGRT00000002124	36459	CCDC150	coiled-coil domain containing 150 [Source:HGNC Symbol;Acc:HGNC:26834]
ENSBGRG00000001090	2	56446572	56458344	11773	*	Exon (ENSBGRT00000002365/ENSBGRG00000001090, exon 1 of 12)	56431570	56458575	27006	2	ENSBGRT00000002365	231	CCDC150	coiled-coil domain containing 150 [Source:HGNC Symbol;Acc:HGNC:26834]
ENSBGRG00000001093	8	22097981	22098328	348	*	Exon (ENSBGRT00000002003/ENSBGRG00000001093, exon 2 of 2)	22096346	22100433	4088	2	ENSBGRT00000002003	2105	ZNF554	zinc finger protein 554 [Source:HGNC Symbol;Acc:HGNC:26629]	GO:0005730,GO:0005634,GO:0003677,GO:0000981,GO:0046872	nucleolus|nucleus|DNA binding|DNA-binding transcription factor activity, RNA polymerase II-specific|metal ion binding	bom05168	Herpes simplex virus 1 infection
ENSBGRG00000001093	8	22097287	22097882	596	*	Exon (ENSBGRT00000002003/ENSBGRG00000001093, exon 2 of 2)	22096346	22100433	4088	2	ENSBGRT00000002003	2551	ZNF554	zinc finger protein 554 [Source:HGNC Symbol;Acc:HGNC:26629]	GO:0005730,GO:0005634,GO:0003677,GO:0000981,GO:0046872	nucleolus|nucleus|DNA binding|DNA-binding transcription factor activity, RNA polymerase II-specific|metal ion binding	bom05168	Herpes simplex virus 1 infection
ENSBGRG00000001095	5	117426875	117427218	344	*	3' UTR	117411169	117427267	16099	1	ENSBGRT00000002103	15706	SH3BP1		GO:0005912,GO:0005923,GO:0031252,GO:0005829,GO:0005622,GO:0030027,GO:0005634,GO:0001891,GO:0005096,GO:0048365,GO:0030215,GO:0017124,GO:0007015,GO:0034329,GO:0016477,GO:0045198,GO:0046847,GO:0051058,GO:0006911,GO:0043547,GO:0032956,GO:0030834,GO:0043535,GO:0097178,GO:0071526	adherens junction|bicellular tight junction|cell leading edge|cytosol|intracellular|lamellipodium|nucleus|phagocytic cup|GTPase activator activity|Rac GTPase binding|semaphorin receptor binding|SH3 domain binding|actin filament organization|cell junction assembly|cell migration|establishment of epithelial cell apical/basal polarity|filopodium assembly|negative regulation of small GTPase mediated …
ENSBGRG00000001098	2	33068271	33070054	1784	*	Exon (ENSBGRT00000002047/ENSBGRG00000001098, exon 9 of 17)	33063359	33090311	26953	2	ENSBGRT00000002047	20257	PLCD4	phospholipase C delta 4 [Source:HGNC Symbol;Acc:HGNC:9062]	GO:0005783,GO:0016020,GO:0005634,GO:0005509,GO:0004435,GO:0007340,GO:0035556,GO:0016042,GO:0046488	endoplasmic reticulum|membrane|nucleus|calcium ion binding|phosphatidylinositol phospholipase C activity|acrosome reaction|intracellular signal transduction|lipid catabolic process|phosphatidylinositol metabolic process	bom00562,bom04020,bom04070,bom04919,bom04933	Inositol phosphate metabolism|Calcium signaling pathway|Phosphatidylinositol signaling system|Thyroid hormone signaling pathway|AGE-RAGE signaling pathway in diabetic complications
ENSBGRG00000001098	2	33064051	33064298	248	*	3' UTR	33063359	33090311	26953	2	ENSBGRT00000002047	26013	PLCD4	phospholipase C delta 4 [Source:HGNC Symbol;Acc:HGNC:9062]	GO:0005783,GO:0016020,GO:0005634,GO:0005509,GO:0004435,GO:0007340,GO:0035556,GO:0016042,GO:0046488	endoplasmic reticulum|membrane|nucleus|calcium ion binding|phosphatidylinositol phospholipase C activity|acrosome reaction|intracellular signal transduction|lipid catabolic process|phosphatidylinositol metabolic process	bom00562,bom04020,bom04070,bom04919,bom04933	Inositol phosphate metabolism|Calcium signaling pathway|Phosphatidylinositol signaling system|Thyroid hormone signaling pathway|AGE-RAGE signaling pathway in diabetic complications
ENSBGRG00000001100	1	159330356	159330933	578	*	Exon (ENSBGRT00000002608/ENSBGRG00000001100, exon 1 of 23)	159299969	159330933	30965	2	ENSBGRT00000002608	0	LSS	lanosterol synthase [Source:HGNC Symbol;Acc:HGNC:6708]	GO:0005789,GO:0005811,GO:0000250,GO:0006695,GO:0006694	endoplasmic reticulum membrane|lipid droplet|lanosterol synthase activity|cholesterol biosynthetic process|steroid biosynthetic process	bom00100	Steroid biosynthesis
ENSBGRG00000001102	8	22130929	22133198	2270	*	Exon (ENSBGRT00000002098/ENSBGRG00000001102, exon 1 of 13)	22115668	22133198	17531	2	ENSBGRT00000002098	0	THOP1	thimet oligopeptidase 1 [Source:HGNC Symbol;Acc:HGNC:11793]	GO:0005758,GO:0046872,GO:0004222,GO:0006518,GO:0006508	mitochondrial intermembrane space|metal ion binding|metalloendopeptidase activity|peptide metabolic process|proteolysis	bom04614,bom05143	Renin-angiotensin system|African trypanosomiasis
ENSBGRG00000001106	5	83179886	83182407	2522	*	Exon (ENSBGRT00000002059/ENSBGRG00000001106, exon 12 of 13)	83150959	83182407	31449	1	ENSBGRT00000002059	28927	NR2C1	nuclear receptor subfamily 2 group C member 1 [Source:HGNC Symbol;Acc:HGNC:7971]	GO:0016605,GO:0003700,GO:0043565,GO:0003707,GO:0008270	PML body|DNA-binding transcription factor activity|sequence-specific DNA binding|steroid hormone receptor activity|zinc ion binding
ENSBGRG00000001108	1	62876601	62889562	12962	*	Exon (ENSBGRT00000002134/ENSBGRG00000001108, exon 6 of 18)	62847974	62907240	59267	2	ENSBGRT00000002134	17678	SPICE1		GO:0005814,GO:0005819,GO:0051301,GO:0051310,GO:0090307,GO:0046599	centriole|spindle|cell division|metaphase plate congression|mitotic spindle assembly|regulation of centriole replication
ENSBGRG00000001108	1	62870101	62875684	5584	*	Exon (ENSBGRT00000002134/ENSBGRG00000001108, exon 10 of 18)	62847974	62907240	59267	2	ENSBGRT00000002134	31556	SPICE1		GO:0005814,GO:0005819,GO:0051301,GO:0051310,GO:0090307,GO:0046599	centriole|spindle|cell division|metaphase plate congression|mitotic spindle assembly|regulation of centriole replication
ENSBGRG00000001108	1	62900440	62907240	6801	*	Exon (ENSBGRT00000002134/ENSBGRG00000001108, exon 1 of 18)	62847974	62907240	59267	2	ENSBGRT00000002134	0	SPICE1		GO:0005814,GO:0005819,GO:0051301,GO:0051310,GO:0090307,GO:0046599	centriole|spindle|cell division|metaphase plate congression|mitotic spindle assembly|regulation of centriole replication
ENSBGRG00000001108	1	62859511	62859659	149	*	Exon (ENSBGRT00000002134/ENSBGRG00000001108, exon 14 of 18)	62847974	62907240	59267	2	ENSBGRT00000002134	47581	SPICE1		GO:0005814,GO:0005819,GO:0051301,GO:0051310,GO:0090307,GO:0046599	centriole|spindle|cell division|metaphase plate congression|mitotic spindle assembly|regulation of centriole replication
ENSBGRG00000001111	7	105830919	105831119	201	*	3' UTR	105828572	105867905	39334	2	ENSBGRT00000002056	36786	C9orf72	C9orf72-SMCR8 complex subunit [Source:HGNC Symbol;Acc:HGNC:28337]	GO:0005776,GO:0044295,GO:0005737,GO:0010494,GO:0030425,GO:0005768,GO:0005615,GO:0032045,GO:0005764,GO:0044304,GO:0031965,GO:0005634,GO:0000932,GO:0043204,GO:0005085,GO:0017137,GO:0006914,GO:0048675,GO:0006897,GO:1902774,GO:1904425,GO:0001933,GO:0016239,GO:0110053,GO:2000785,GO:0010506,GO:1903432,GO:0034063	autophagosome|axonal growth cone|cytoplasm|cytoplasmic stress granule|dendrite|endosome|extracellular space|guanyl-nucleotide exchange factor complex|lysosome|main axon|nuclear membrane|nucleus|P-body|perikaryon|guanyl-nucleotide exchange factor activity|Rab GTPase binding|autophagy|axon extension|endocytosis|late endosome to lysosome transport|negative regulation of GTP binding|negative regulati…	bom04140,bom05014,bom05022	Autophagy - animal|Amyotrophic lateral sclerosis|Pathways of neurodegeneration - multiple diseases
ENSBGRG00000001111	7	105857769	105867905	10137	*	5' UTR	105828572	105867905	39334	2	ENSBGRT00000002056	0	C9orf72	C9orf72-SMCR8 complex subunit [Source:HGNC Symbol;Acc:HGNC:28337]	GO:0005776,GO:0044295,GO:0005737,GO:0010494,GO:0030425,GO:0005768,GO:0005615,GO:0032045,GO:0005764,GO:0044304,GO:0031965,GO:0005634,GO:0000932,GO:0043204,GO:0005085,GO:0017137,GO:0006914,GO:0048675,GO:0006897,GO:1902774,GO:1904425,GO:0001933,GO:0016239,GO:0110053,GO:2000785,GO:0010506,GO:1903432,GO:0034063	autophagosome|axonal growth cone|cytoplasm|cytoplasmic stress granule|dendrite|endosome|extracellular space|guanyl-nucleotide exchange factor complex|lysosome|main axon|nuclear membrane|nucleus|P-body|perikaryon|guanyl-nucleotide exchange factor activity|Rab GTPase binding|autophagy|axon extension|endocytosis|late endosome to lysosome transport|negative regulation of GTP binding|negative regulati…	bom04140,bom05014,bom05022	Autophagy - animal|Amyotrophic lateral sclerosis|Pathways of neurodegeneration - multiple diseases
ENSBGRG00000001115	2	130728509	130731164	2656	*	Exon (ENSBGRT00000002061/ENSBGRG00000001115, exon 17 of 18)	130728460	130833120	104661	2	ENSBGRT00000002061	101956	SESTD1	SEC14 and spectrin domain containing 1 [Source:HGNC Symbol;Acc:HGNC:18379]	GO:0045111,GO:0070300,GO:0043325,GO:0080025,GO:0032266,GO:0005546,GO:0070273,GO:0010314,GO:1904878	intermediate filament cytoskeleton|phosphatidic acid binding|phosphatidylinositol-3,4-bisphosphate binding|phosphatidylinositol-3,5-bisphosphate binding|phosphatidylinositol-3-phosphate binding|phosphatidylinositol-4,5-bisphosphate binding|phosphatidylinositol-4-phosphate binding|phosphatidylinositol-5-phosphate binding|negative regulation of calcium ion transmembrane transport via high voltage-g…
ENSBGRG00000001116	2	5831923	5839961	8039	*	Exon (ENSBGRT00000002768/ENSBGRG00000001116, exon 21 of 27)	5819777	5898496	78720	2	ENSBGRT00000002768	58535	Usp48	ubiquitin specific peptidase 48 [Source:HGNC Symbol;Acc:HGNC:18533]	GO:0005737,GO:0045121,GO:0005634,GO:0045211,GO:0004197,GO:0004843,GO:0016579,GO:0006511	cytoplasm|membrane raft|nucleus|postsynaptic membrane|cysteine-type endopeptidase activity|thiol-dependent ubiquitin-specific protease activity|protein deubiquitination|ubiquitin-dependent protein catabolic process
ENSBGRG00000001116	2	5856938	5862003	5066	*	Exon (ENSBGRT00000002768/ENSBGRG00000001116, exon 9 of 27)	5819777	5898496	78720	2	ENSBGRT00000002768	36493	Usp48	ubiquitin specific peptidase 48 [Source:HGNC Symbol;Acc:HGNC:18533]	GO:0005737,GO:0045121,GO:0005634,GO:0045211,GO:0004197,GO:0004843,GO:0016579,GO:0006511	cytoplasm|membrane raft|nucleus|postsynaptic membrane|cysteine-type endopeptidase activity|thiol-dependent ubiquitin-specific protease activity|protein deubiquitination|ubiquitin-dependent protein catabolic process
ENSBGRG00000001116	2	5842201	5852506	10306	*	Exon (ENSBGRT00000002768/ENSBGRG00000001116, exon 13 of 27)	5819777	5898496	78720	2	ENSBGRT00000002768	45990	Usp48	ubiquitin specific peptidase 48 [Source:HGNC Symbol;Acc:HGNC:18533]	GO:0005737,GO:0045121,GO:0005634,GO:0045211,GO:0004197,GO:0004843,GO:0016579,GO:0006511	cytoplasm|membrane raft|nucleus|postsynaptic membrane|cysteine-type endopeptidase activity|thiol-dependent ubiquitin-specific protease activity|protein deubiquitination|ubiquitin-dependent protein catabolic process
ENSBGRG00000001118	4	66416328	66417781	1454	*	Exon (ENSBGRT00000002054/ENSBGRG00000001118, exon 1 of 2)	66416182	66417781	1600	1	ENSBGRT00000002054	146	Dnajb9	DnaJ heat shock protein family (Hsp40) member B9 [Source:HGNC Symbol;Acc:HGNC:6968]	GO:0005737,GO:0005783,GO:0005788,GO:0005730,GO:0051087,GO:0030544,GO:0051787,GO:0030183,GO:0002377,GO:1903895,GO:0034976,GO:0006986,GO:0030433	cytoplasm|endoplasmic reticulum|endoplasmic reticulum lumen|nucleolus|chaperone binding|Hsp70 protein binding|misfolded protein binding|B cell differentiation|immunoglobulin production|negative regulation of IRE1-mediated unfolded protein response|response to endoplasmic reticulum stress|response to unfolded protein|ubiquitin-dependent ERAD pathway
ENSBGRG00000001121	1	85583821	85691111	107291	*	Exon (ENSBGRT00000002076/ENSBGRG00000001121, exon 5 of 11)	85249182	85937909	688728	2	ENSBGRT00000002076	246798	LPP	LIM domain containing preferred translocation partner in lipoma [Source:HGNC Symbol;Acc:HGNC:6679]
ENSBGRG00000001122	8	5898279	5898778	500	*	Exon (ENSBGRT00000002072/ENSBGRG00000001122, exon 11 of 13)	5891093	5898778	7686	1	ENSBGRT00000002072	7186	DDX49	DEAD-box helicase 49 [Source:HGNC Symbol;Acc:HGNC:18684]	GO:0005654,GO:0005524,GO:0004386,GO:0003723,GO:0006364	nucleoplasm|ATP binding|helicase activity|RNA binding|rRNA processing
ENSBGRG00000001129	7	55088528	55099220	10693	*	5' UTR	55079276	55099955	20680	1	ENSBGRT00000002078	9252	HEMGN	hemogen [Source:HGNC Symbol;Acc:HGNC:17509]	GO:0005654,GO:0030154,GO:0007275,GO:0045667	nucleoplasm|cell differentiation|multicellular organism development|regulation of osteoblast differentiation
ENSBGRG00000001130	2	33133028	33133376	349	*	5' UTR	33100868	33133170	32303	2	ENSBGRT00000002085	0	CNOT9	CCR4-NOT transcription complex subunit 9 [Source:HGNC Symbol;Acc:HGNC:10445]	GO:0030014,GO:0030015,GO:0005634,GO:0000932,GO:0005154,GO:0019900,GO:0019904,GO:0042803,GO:0019221,GO:0031047,GO:0006402,GO:0033147,GO:0017148,GO:0045742,GO:2000327,GO:0033138	CCR4-NOT complex|CCR4-NOT core complex|nucleus|P-body|epidermal growth factor receptor binding|kinase binding|protein domain specific binding|protein homodimerization activity|cytokine-mediated signaling pathway|gene silencing by RNA|mRNA catabolic process|negative regulation of intracellular estrogen receptor signaling pathway|negative regulation of translation|positive regulation of epidermal g…	bom03018	RNA degradation
ENSBGRG00000001130	2	33100917	33101111	195	*	3' UTR	33100868	33133170	32303	2	ENSBGRT00000002085	32059	CNOT9	CCR4-NOT transcription complex subunit 9 [Source:HGNC Symbol;Acc:HGNC:10445]	GO:0030014,GO:0030015,GO:0005634,GO:0000932,GO:0005154,GO:0019900,GO:0019904,GO:0042803,GO:0019221,GO:0031047,GO:0006402,GO:0033147,GO:0017148,GO:0045742,GO:2000327,GO:0033138	CCR4-NOT complex|CCR4-NOT core complex|nucleus|P-body|epidermal growth factor receptor binding|kinase binding|protein domain specific binding|protein homodimerization activity|cytokine-mediated signaling pathway|gene silencing by RNA|mRNA catabolic process|negative regulation of intracellular estrogen receptor signaling pathway|negative regulation of translation|positive regulation of epidermal g…	bom03018	RNA degradation
ENSBGRG00000001132	7	93712384	93713980	1597	*	Exon (ENSBGRT00000002101/ENSBGRG00000001132, exon 4 of 8)	93694331	93846527	152197	2	ENSBGRT00000002101	132547	Bnc2	basonuclin 2 [Source:HGNC Symbol;Acc:HGNC:30988]	GO:0005654,GO:0005634,GO:0003677,GO:0046872,GO:0003416,GO:0060485,GO:0060021,GO:0043586	nucleoplasm|nucleus|DNA binding|metal ion binding|endochondral bone growth|mesenchyme development|roof of mouth development|tongue development
ENSBGRG00000001132	7	93710215	93712284	2070	*	Exon (ENSBGRT00000002101/ENSBGRG00000001132, exon 5 of 8)	93694331	93846527	152197	2	ENSBGRT00000002101	134243	Bnc2	basonuclin 2 [Source:HGNC Symbol;Acc:HGNC:30988]	GO:0005654,GO:0005634,GO:0003677,GO:0046872,GO:0003416,GO:0060485,GO:0060021,GO:0043586	nucleoplasm|nucleus|DNA binding|metal ion binding|endochondral bone growth|mesenchyme development|roof of mouth development|tongue development
ENSBGRG00000001136	3	38176150	38190563	14414	*	Exon (ENSBGRT00000002128/ENSBGRG00000001136, exon 1 of 11)	38176101	38198260	22160	1	ENSBGRT00000002128	49	SARS1	seryl-tRNA synthetase 1 [Source:HGNC Symbol;Acc:HGNC:10537]	GO:0005737,GO:0005829,GO:0005634,GO:0005524,GO:0000978,GO:0004828,GO:0016525,GO:0000122,GO:1904046,GO:0097056,GO:0006434	cytoplasm|cytosol|nucleus|ATP binding|RNA polymerase II proximal promoter sequence-specific DNA binding|serine-tRNA ligase activity|negative regulation of angiogenesis|negative regulation of transcription by RNA polymerase II|negative regulation of vascular endothelial growth factor production|selenocysteinyl-tRNA(Sec) biosynthetic process|seryl-tRNA aminoacylation	bom00970	Aminoacyl-tRNA biosynthesis
ENSBGRG00000001137	3	55098082	55101096	3015	*	Exon (ENSBGRT00000002215/ENSBGRG00000001137, exon 6 of 8)	55098033	55109228	11196	2	ENSBGRT00000002215	8132	RPL5		GO:0005737,GO:0022625,GO:0005730,GO:0008097,GO:0003735,GO:0000027,GO:0006412	cytoplasm|cytosolic large ribosomal subunit|nucleolus|5S rRNA binding|structural constituent of ribosome|ribosomal large subunit assembly|translation	bom03010,bom05171	Ribosome|Coronavirus disease - COVID-19
ENSBGRG00000001138	5	5454232	5473847	19616	*	5' UTR	5450783	5479693	28911	1	ENSBGRT00000002086	3449	EMP1		GO:0016021	integral component of membrane
ENSBGRG00000001141	7	31964328	31965107	780	*	Exon (ENSBGRT00000002123/ENSBGRG00000001141, exon 49 of 50)	31964278	32110729	146452	2	ENSBGRT00000002123	145622	ABCA1	ATP binding cassette subfamily A member 1 [Source:HGNC Symbol;Acc:HGNC:29]			bom02010,bom04975,bom04979	ABC transporters|Fat digestion and absorption|Cholesterol metabolism
ENSBGRG00000001141	7	31972209	31974019	1811	*	Exon (ENSBGRT00000002123/ENSBGRG00000001141, exon 42 of 50)	31964278	32110729	146452	2	ENSBGRT00000002123	136710	ABCA1	ATP binding cassette subfamily A member 1 [Source:HGNC Symbol;Acc:HGNC:29]			bom02010,bom04975,bom04979	ABC transporters|Fat digestion and absorption|Cholesterol metabolism
ENSBGRG00000001143	6	56179611	56182612	3002	*	Exon (ENSBGRT00000002204/ENSBGRG00000001143, exon 21 of 23)	56120473	56183458	62986	1	ENSBGRT00000002204	59138	NFXL1	nuclear transcription factor, X-box binding like 1 [Source:HGNC Symbol;Acc:HGNC:18726]	GO:0016021,GO:0016020,GO:0005634,GO:0000981,GO:0001078,GO:0000977,GO:0008270	integral component of membrane|membrane|nucleus|DNA-binding transcription factor activity, RNA polymerase II-specific|proximal promoter DNA-binding transcription repressor activity, RNA polymerase II-specific|RNA polymerase II regulatory region sequence-specific DNA binding|zinc ion binding
ENSBGRG00000001144	7	55109732	55110220	489	*	Exon (ENSBGRT00000002104/ENSBGRG00000001144, exon 4 of 5)	55102487	55115097	12611	1	ENSBGRT00000002104	7245	TRMO	tRNA methyltransferase O [Source:HGNC Symbol;Acc:HGNC:30967]	GO:0016430,GO:0030488	tRNA (adenine-N6-)-methyltransferase activity|tRNA methylation
ENSBGRG00000001146	4	97753733	97754704	972	*	Exon (ENSBGRT00000002133/ENSBGRG00000001146, exon 2 of 6)	97670797	97756358	85562	2	ENSBGRT00000002133	1654	SP4	Sp4 transcription factor [Source:HGNC Symbol;Acc:HGNC:11209]	GO:0005829,GO:0005654,GO:0005634,GO:0000981,GO:0046872,GO:0043565,GO:0003713,GO:0006357	cytosol|nucleoplasm|nucleus|DNA-binding transcription factor activity, RNA polymerase II-specific|metal ion binding|sequence-specific DNA binding|transcription coactivator activity|regulation of transcription by RNA polymerase II
ENSBGRG00000001146	4	97670847	97697687	26841	*	Exon (ENSBGRT00000002133/ENSBGRG00000001146, exon 5 of 6)	97670797	97756358	85562	2	ENSBGRT00000002133	58671	SP4	Sp4 transcription factor [Source:HGNC Symbol;Acc:HGNC:11209]	GO:0005829,GO:0005654,GO:0005634,GO:0000981,GO:0046872,GO:0043565,GO:0003713,GO:0006357	cytosol|nucleoplasm|nucleus|DNA-binding transcription factor activity, RNA polymerase II-specific|metal ion binding|sequence-specific DNA binding|transcription coactivator activity|regulation of transcription by RNA polymerase II
ENSBGRG00000001146	4	97753040	97753535	496	*	Exon (ENSBGRT00000002133/ENSBGRG00000001146, exon 3 of 6)	97670797	97756358	85562	2	ENSBGRT00000002133	2823	SP4	Sp4 transcription factor [Source:HGNC Symbol;Acc:HGNC:11209]	GO:0005829,GO:0005654,GO:0005634,GO:0000981,GO:0046872,GO:0043565,GO:0003713,GO:0006357	cytosol|nucleoplasm|nucleus|DNA-binding transcription factor activity, RNA polymerase II-specific|metal ion binding|sequence-specific DNA binding|transcription coactivator activity|regulation of transcription by RNA polymerase II
ENSBGRG00000001147	4	53537032	53545625	8594	*	3' UTR	53407196	53537144	129949	1	ENSBGRT00000002115	129836	Mpp6	membrane palmitoylated protein 6 [Source:HGNC Symbol;Acc:HGNC:18167]	GO:0016021,GO:0005886,GO:0004385,GO:0030165	integral component of membrane|plasma membrane|guanylate kinase activity|PDZ domain binding
ENSBGRG00000001147	4	53526337	53535880	9544	*	Exon (ENSBGRT00000002115/ENSBGRG00000001147, exon 10 of 14)	53407196	53537144	129949	1	ENSBGRT00000002115	119141	Mpp6	membrane palmitoylated protein 6 [Source:HGNC Symbol;Acc:HGNC:18167]	GO:0016021,GO:0005886,GO:0004385,GO:0030165	integral component of membrane|plasma membrane|guanylate kinase activity|PDZ domain binding
ENSBGRG00000001148	2	131092947	131128085	35139	*	Exon (ENSBGRT00000002191/ENSBGRG00000001148, exon 4 of 8)	131088750	131214900	126151	2	ENSBGRT00000002191	86815	Znf385b	zinc finger protein 385B [Source:HGNC Symbol;Acc:HGNC:26332]	GO:0001650,GO:0005634,GO:0003676,GO:0002039,GO:0008270,GO:0072332	fibrillar center|nucleus|nucleic acid binding|p53 binding|zinc ion binding|intrinsic apoptotic signaling pathway by p53 class mediator
ENSBGRG00000001150	5	76614505	76614848	344	*	3' UTR	76614065	76625322	11258	2	ENSBGRT00000002205	10474	PRKAG1	protein kinase AMP-activated non-catalytic subunit gamma 1 [Source:HGNC Symbol;Acc:HGNC:9385]	GO:0031588,GO:0043531,GO:0016208,GO:0005524,GO:0006633,GO:0006468,GO:0071900	nucleotide-activated protein kinase complex|ADP binding|AMP binding|ATP binding|fatty acid biosynthetic process|protein phosphorylation|regulation of protein serine/threonine kinase activity	bom04068,bom04152,bom04211,bom04213,bom04371,bom04530,bom04710,bom04714,bom04910,bom04920,bom04921,bom04922,bom04931,bom04932,bom05410	FoxO signaling pathway|AMPK signaling pathway|Longevity regulating pathway|Longevity regulating pathway - multiple species|Apelin signaling pathway|Tight junction|Circadian rhythm|Thermogenesis|Insulin signaling pathway|Adipocytokine signaling pathway|Oxytocin signaling pathway|Glucagon signaling pathway|Insulin resistance|Non-alcoholic fatty liver disease|Hypertrophic cardiomyopathy
ENSBGRG00000001162	5	117437728	117438070	343	*	3' UTR	117428581	117438364	9784	1	ENSBGRT00000002135	9147	PDXP	pyridoxal phosphatase [Source:HGNC Symbol;Acc:HGNC:30259]	GO:0005856,GO:0005829,GO:0031258,GO:0032587,GO:0000287,GO:0016791,GO:0004721,GO:0004647,GO:0033883,GO:0016311,GO:0030836,GO:0006470,GO:0032361,GO:0032465,GO:0007088	cytoskeleton|cytosol|lamellipodium membrane|ruffle membrane|magnesium ion binding|phosphatase activity|phosphoprotein phosphatase activity|phosphoserine phosphatase activity|pyridoxal phosphatase activity|dephosphorylation|positive regulation of actin filament depolymerization|protein dephosphorylation|pyridoxal phosphate catabolic process|regulation of cytokinesis|regulation of mitotic nuclear d…	bom00750	Vitamin B6 metabolism
ENSBGRG00000001163	8	5900779	5900926	148	*	3' UTR	5900192	5911627	11436	2	ENSBGRT00000002199	10701	HOMER3		GO:0030054,GO:0005737,GO:0005829,GO:0030425,GO:0043005,GO:0005886,GO:0014069,GO:0045211,GO:0035256,GO:0042802,GO:0007216,GO:0070885,GO:0032703,GO:0006605,GO:2001256	cell junction|cytoplasm|cytosol|dendrite|neuron projection|plasma membrane|postsynaptic density|postsynaptic membrane|G protein-coupled glutamate receptor binding|identical protein binding|G protein-coupled glutamate receptor signaling pathway|negative regulation of calcineurin-NFAT signaling cascade|negative regulation of interleukin-2 production|protein targeting|regulation of store-operated ca…	bom04068,bom04724	FoxO signaling pathway|Glutamatergic synapse
ENSBGRG00000001165	2	33138885	33146669	7785	*	5' UTR	33132978	33167886	34909	1	ENSBGRT00000002268	5907	USP37	ubiquitin specific peptidase 37 [Source:HGNC Symbol;Acc:HGNC:20063]	GO:0005634,GO:0004197,GO:0019901,GO:0004843,GO:0051301,GO:0000082,GO:0016579,GO:0035871,GO:0071108,GO:0006275,GO:0006511	nucleus|cysteine-type endopeptidase activity|protein kinase binding|thiol-dependent ubiquitin-specific protease activity|cell division|G1/S transition of mitotic cell cycle|protein deubiquitination|protein K11-linked deubiquitination|protein K48-linked deubiquitination|regulation of DNA replication|ubiquitin-dependent protein catabolic process
ENSBGRG00000001165	2	33156446	33167072	10627	*	Exon (ENSBGRT00000002268/ENSBGRG00000001165, exon 7 of 10)	33132978	33167886	34909	1	ENSBGRT00000002268	23468	USP37	ubiquitin specific peptidase 37 [Source:HGNC Symbol;Acc:HGNC:20063]	GO:0005634,GO:0004197,GO:0019901,GO:0004843,GO:0051301,GO:0000082,GO:0016579,GO:0035871,GO:0071108,GO:0006275,GO:0006511	nucleus|cysteine-type endopeptidase activity|protein kinase binding|thiol-dependent ubiquitin-specific protease activity|cell division|G1/S transition of mitotic cell cycle|protein deubiquitination|protein K11-linked deubiquitination|protein K48-linked deubiquitination|regulation of DNA replication|ubiquitin-dependent protein catabolic process
ENSBGRG00000001165	2	33221030	33221739	710	*	Exon (ENSBGRT00000002206/ENSBGRG00000001165, exon 24 of 25)	33132978	33222832	89855	1	ENSBGRT00000002206	88052	USP37	ubiquitin specific peptidase 37 [Source:HGNC Symbol;Acc:HGNC:20063]	GO:0005634,GO:0004197,GO:0019901,GO:0004843,GO:0051301,GO:0000082,GO:0016579,GO:0035871,GO:0071108,GO:0006275,GO:0006511	nucleus|cysteine-type endopeptidase activity|protein kinase binding|thiol-dependent ubiquitin-specific protease activity|cell division|G1/S transition of mitotic cell cycle|protein deubiquitination|protein K11-linked deubiquitination|protein K48-linked deubiquitination|regulation of DNA replication|ubiquitin-dependent protein catabolic process
ENSBGRG00000001165	2	33199282	33218106	18825	*	Exon (ENSBGRT00000002206/ENSBGRG00000001165, exon 19 of 25)	33132978	33222832	89855	1	ENSBGRT00000002206	66304	USP37	ubiquitin specific peptidase 37 [Source:HGNC Symbol;Acc:HGNC:20063]	GO:0005634,GO:0004197,GO:0019901,GO:0004843,GO:0051301,GO:0000082,GO:0016579,GO:0035871,GO:0071108,GO:0006275,GO:0006511	nucleus|cysteine-type endopeptidase activity|protein kinase binding|thiol-dependent ubiquitin-specific protease activity|cell division|G1/S transition of mitotic cell cycle|protein deubiquitination|protein K11-linked deubiquitination|protein K48-linked deubiquitination|regulation of DNA replication|ubiquitin-dependent protein catabolic process
ENSBGRG00000001167	3	64737219	64762961	25743	*	Exon (ENSBGRT00000002553/ENSBGRG00000001167, exon 2 of 11)	64701033	64795985	94953	2	ENSBGRT00000002553	33024	PRKACB	protein kinase cAMP-activated catalytic subunit beta [Source:HGNC Symbol;Acc:HGNC:9381]	GO:0005813,GO:0097546,GO:0005829,GO:0045171,GO:0005634,GO:0005886,GO:0005524,GO:0004691,GO:0000287,GO:0034237,GO:0031625,GO:0007186,GO:1901621,GO:0001843,GO:0006468,GO:0070613	centrosome|ciliary base|cytosol|intercellular bridge|nucleus|plasma membrane|ATP binding|cAMP-dependent protein kinase activity|magnesium ion binding|protein kinase A regulatory subunit binding|ubiquitin protein ligase binding|G protein-coupled receptor signaling pathway|negative regulation of smoothened signaling pathway involved in dorsal/ventral neural tube patterning|neural tube closure|prote…	bom01522,bom04010,bom04014,bom04020,bom04024,bom04062,bom04114,bom04140,bom04211,bom04213,bom04261,bom04270,bom04310,bom04340,bom04371,bom04530,bom04540,bom04611,bom04713,bom04714,bom04720,bom04723,bom04724,bom04725,bom04726,bom04727,bom04728,bom04740,bom04742,bom04750,bom04910,bom04911,bom04912,bom04913,bom04914,bom04915,bom04916,bom04918,bom04919,bom04921,bom04922,bom04923,bom04924,bom04925,bom…	Endocrine resistance|MAPK signaling pathway|Ras signaling pathway|Calcium signaling pathway|cAMP signaling pathway|Chemokine signaling pathway|Oocyte meiosis|Autophagy - animal|Longevity regulating pathway|Longevity regulating pathway - multiple species|Adrenergic signaling in cardiomyocytes|Vascular smooth muscle contraction|Wnt signaling pathway|Hedgehog signaling pathway|Apelin signaling pathw…
ENSBGRG00000001175	7	55153431	55153674	244	*	Exon (ENSBGRT00000002150/ENSBGRG00000001175, exon 1 of 1)	55153382	55154503	1122	2	ENSBGRT00000002150	829	FOXE1	forkhead box E1 [Source:HGNC Symbol;Acc:HGNC:3806]
ENSBGRG00000001175	7	55154064	55154259	196	*	Exon (ENSBGRT00000002150/ENSBGRG00000001175, exon 1 of 1)	55153382	55154503	1122	2	ENSBGRT00000002150	244	FOXE1	forkhead box E1 [Source:HGNC Symbol;Acc:HGNC:3806]
ENSBGRG00000001175	7	55152807	55153352	546	*	Exon (ENSBGRT00000002144/ENSBGRT00000002144, exon 2 of 2)	55153382	55154503	1122	2	ENSBGRT00000002150	1151	FOXE1	forkhead box E1 [Source:HGNC Symbol;Acc:HGNC:3806]
ENSBGRG00000001175	7	55157199	55157547	349	*	Exon (ENSBGRT00000002161/ENSBGRT00000002161, exon 2 of 3)	55153382	55154503	1122	2	ENSBGRT00000002150	-2696	FOXE1	forkhead box E1 [Source:HGNC Symbol;Acc:HGNC:3806]
ENSBGRG00000001184	5	5842856	5843252	397	*	Exon (ENSBGRT00000002179/ENSBGRG00000001184, exon 13 of 13)	5842806	6272730	429925	2	ENSBGRT00000002179	429478	GRIN2B	glutamate ionotropic receptor NMDA type subunit 2B [Source:HGNC Symbol;Acc:HGNC:4586]	GO:0030054,GO:0005887,GO:0005622,GO:0017146,GO:0005886,GO:0014069,GO:0098839,GO:0016595,GO:0022849,GO:0004972,GO:0008270,GO:0097553,GO:0060079,GO:0060291,GO:0051290	cell junction|integral component of plasma membrane|intracellular|NMDA selective glutamate receptor complex|plasma membrane|postsynaptic density|postsynaptic density membrane|glutamate binding|glutamate-gated calcium ion channel activity|NMDA glutamate receptor activity|zinc ion binding|calcium ion transmembrane import into cytosol|excitatory postsynaptic potential|long-term synaptic potentiation…	bom04014,bom04015,bom04024,bom04080,bom04713,bom04720,bom04724,bom04728,bom05010,bom05014,bom05016,bom05017,bom05020,bom05022,bom05030,bom05031,bom05033,bom05034,bom05322	Ras signaling pathway|Rap1 signaling pathway|cAMP signaling pathway|Neuroactive ligand-receptor interaction|Circadian entrainment|Long-term potentiation|Glutamatergic synapse|Dopaminergic synapse|Alzheimer disease|Amyotrophic lateral sclerosis|Huntington disease|Spinocerebellar ataxia|Prion disease|Pathways of neurodegeneration - multiple diseases|Cocaine addiction|Amphetamine addiction|Nicotine …
ENSBGRG00000001184	5	6087683	6272333	184651	*	5' UTR	5842806	6272730	429925	2	ENSBGRT00000002179	397	GRIN2B	glutamate ionotropic receptor NMDA type subunit 2B [Source:HGNC Symbol;Acc:HGNC:4586]	GO:0030054,GO:0005887,GO:0005622,GO:0017146,GO:0005886,GO:0014069,GO:0098839,GO:0016595,GO:0022849,GO:0004972,GO:0008270,GO:0097553,GO:0060079,GO:0060291,GO:0051290	cell junction|integral component of plasma membrane|intracellular|NMDA selective glutamate receptor complex|plasma membrane|postsynaptic density|postsynaptic density membrane|glutamate binding|glutamate-gated calcium ion channel activity|NMDA glutamate receptor activity|zinc ion binding|calcium ion transmembrane import into cytosol|excitatory postsynaptic potential|long-term synaptic potentiation…	bom04014,bom04015,bom04024,bom04080,bom04713,bom04720,bom04724,bom04728,bom05010,bom05014,bom05016,bom05017,bom05020,bom05022,bom05030,bom05031,bom05033,bom05034,bom05322	Ras signaling pathway|Rap1 signaling pathway|cAMP signaling pathway|Neuroactive ligand-receptor interaction|Circadian entrainment|Long-term potentiation|Glutamatergic synapse|Dopaminergic synapse|Alzheimer disease|Amyotrophic lateral sclerosis|Huntington disease|Spinocerebellar ataxia|Prion disease|Pathways of neurodegeneration - multiple diseases|Cocaine addiction|Amphetamine addiction|Nicotine …
ENSBGRG00000001184	5	5844244	5844442	199	*	Exon (ENSBGRT00000002179/ENSBGRG00000001184, exon 13 of 13)	5842806	6272730	429925	2	ENSBGRT00000002179	428288	GRIN2B	glutamate ionotropic receptor NMDA type subunit 2B [Source:HGNC Symbol;Acc:HGNC:4586]	GO:0030054,GO:0005887,GO:0005622,GO:0017146,GO:0005886,GO:0014069,GO:0098839,GO:0016595,GO:0022849,GO:0004972,GO:0008270,GO:0097553,GO:0060079,GO:0060291,GO:0051290	cell junction|integral component of plasma membrane|intracellular|NMDA selective glutamate receptor complex|plasma membrane|postsynaptic density|postsynaptic density membrane|glutamate binding|glutamate-gated calcium ion channel activity|NMDA glutamate receptor activity|zinc ion binding|calcium ion transmembrane import into cytosol|excitatory postsynaptic potential|long-term synaptic potentiation…	bom04014,bom04015,bom04024,bom04080,bom04713,bom04720,bom04724,bom04728,bom05010,bom05014,bom05016,bom05017,bom05020,bom05022,bom05030,bom05031,bom05033,bom05034,bom05322	Ras signaling pathway|Rap1 signaling pathway|cAMP signaling pathway|Neuroactive ligand-receptor interaction|Circadian entrainment|Long-term potentiation|Glutamatergic synapse|Dopaminergic synapse|Alzheimer disease|Amyotrophic lateral sclerosis|Huntington disease|Spinocerebellar ataxia|Prion disease|Pathways of neurodegeneration - multiple diseases|Cocaine addiction|Amphetamine addiction|Nicotine …
ENSBGRG00000001184	5	5843599	5844095	497	*	Exon (ENSBGRT00000002179/ENSBGRG00000001184, exon 13 of 13)	5842806	6272730	429925	2	ENSBGRT00000002179	428635	GRIN2B	glutamate ionotropic receptor NMDA type subunit 2B [Source:HGNC Symbol;Acc:HGNC:4586]	GO:0030054,GO:0005887,GO:0005622,GO:0017146,GO:0005886,GO:0014069,GO:0098839,GO:0016595,GO:0022849,GO:0004972,GO:0008270,GO:0097553,GO:0060079,GO:0060291,GO:0051290	cell junction|integral component of plasma membrane|intracellular|NMDA selective glutamate receptor complex|plasma membrane|postsynaptic density|postsynaptic density membrane|glutamate binding|glutamate-gated calcium ion channel activity|NMDA glutamate receptor activity|zinc ion binding|calcium ion transmembrane import into cytosol|excitatory postsynaptic potential|long-term synaptic potentiation…	bom04014,bom04015,bom04024,bom04080,bom04713,bom04720,bom04724,bom04728,bom05010,bom05014,bom05016,bom05017,bom05020,bom05022,bom05030,bom05031,bom05033,bom05034,bom05322	Ras signaling pathway|Rap1 signaling pathway|cAMP signaling pathway|Neuroactive ligand-receptor interaction|Circadian entrainment|Long-term potentiation|Glutamatergic synapse|Dopaminergic synapse|Alzheimer disease|Amyotrophic lateral sclerosis|Huntington disease|Spinocerebellar ataxia|Prion disease|Pathways of neurodegeneration - multiple diseases|Cocaine addiction|Amphetamine addiction|Nicotine …
ENSBGRG00000001184	5	5913412	5985556	72145	*	Exon (ENSBGRT00000002179/ENSBGRG00000001184, exon 4 of 13)	5842806	6272730	429925	2	ENSBGRT00000002179	287174	GRIN2B	glutamate ionotropic receptor NMDA type subunit 2B [Source:HGNC Symbol;Acc:HGNC:4586]	GO:0030054,GO:0005887,GO:0005622,GO:0017146,GO:0005886,GO:0014069,GO:0098839,GO:0016595,GO:0022849,GO:0004972,GO:0008270,GO:0097553,GO:0060079,GO:0060291,GO:0051290	cell junction|integral component of plasma membrane|intracellular|NMDA selective glutamate receptor complex|plasma membrane|postsynaptic density|postsynaptic density membrane|glutamate binding|glutamate-gated calcium ion channel activity|NMDA glutamate receptor activity|zinc ion binding|calcium ion transmembrane import into cytosol|excitatory postsynaptic potential|long-term synaptic potentiation…	bom04014,bom04015,bom04024,bom04080,bom04713,bom04720,bom04724,bom04728,bom05010,bom05014,bom05016,bom05017,bom05020,bom05022,bom05030,bom05031,bom05033,bom05034,bom05322	Ras signaling pathway|Rap1 signaling pathway|cAMP signaling pathway|Neuroactive ligand-receptor interaction|Circadian entrainment|Long-term potentiation|Glutamatergic synapse|Dopaminergic synapse|Alzheimer disease|Amyotrophic lateral sclerosis|Huntington disease|Spinocerebellar ataxia|Prion disease|Pathways of neurodegeneration - multiple diseases|Cocaine addiction|Amphetamine addiction|Nicotine …
[truncated: 15,027 more rows]
