# Supplementary material for: Transcriptome Studies Reveal the N6-Methyladenosine Differences in Testis of Yaks at Juvenile and Sexual Maturity Stages
Source: Animals (Basel). 2023 Sep 5;13(18):2815. doi: 10.3390/ani13182815 (PMC10525320; doi:10.3390/ani13182815)
Supplement: Supplementary file 1 [file animals-13-02815-s001.zip › Supplementary Table S6.xlsx]

## Sheet: Sheet1
chr	chromStart	chromEnd	ID	Name	score	strand	thickStart	thickEnd	itemRgb	blockCount	blockSizes	blockStarts	lg.p	lg.fdr	fold_enrchment	diff.lg.fdr	diff.lg.p	diff.log2.fc
1	16187043	16187193	ENSBGRG00000000031	USP25	0.00021	+	16187043	16187193	0	1	150,	0	-3.68	-3.19	1.81	-3.04	-4.15	-1.04
1	36826275	36826522	ENSBGRG00000000131	IFNAR2	0.0043	+	36826275	36826522	0	1	247,	0	-2.37	-1.9	2.66	-1.13	-1.63	-0.602
1	37201278	37202044	ENSBGRG00000000139	SON	0.24	+	37201278	37202044	0	2	141,9,	0,757	-0.624	-0.176	3.63	-1.31	-1.87	0.638
1	41310170	41310415	ENSBGRG00000000728	NSUN3	1e-10	+	41310170	41310415	0	1	245,	0	-10	-9.15	2.4	-1.11	-1.59	0.647
1	49549354	49572384	ENSBGRG00000003698	TRMT10C	0.00076	+	49549354	49572384	0	2	785,7,	0,23023	-3.12	-2.64	2.65	-3.64	-4.88	0.763
1	49572482	49573077	ENSBGRG00000003698	TRMT10C	1.7e-05	+	49572482	49573077	0	1	595,	0	-4.78	-4.26	3.04	-1.43	-2.03	0.63
1	49678388	49680358	ENSBGRG00000003937	CEP97	0.9	+	49678388	49680358	0	3	34,125,239,	0,922,1731	-0.0466	0	2.32	-1.22	-1.75	0.748
1	53899960	53900305	ENSBGRG00000004469	ALCAM	1.4e-05	+	53899960	53900305	0	1	345,	0	-4.86	-4.34	3.1	-2.31	-3.2	1.06
1	60853584	60855916	ENSBGRG00000000198	CD96	2.7e-10	+	60853584	60855916	0	2	80,320,	0,2012	-9.57	-8.75	1.97	-2.46	-3.4	-0.839
1	62978077	62995187	ENSBGRG00000001237	SIDT1	1	+	62978077	62995187	0	4	83,171,46,50,	0,1039,10971,17060	-3.83e-05	0	5.75	-7.31	-9.25	0.788
1	63377450	63378049	ENSBGRG00000001676	ZDHHC23	9.5e-10	+	63377450	63378049	0	1	599,	0	-9.02	-8.25	3.19	-3.47	-4.69	0.8
1	63384286	63384586	ENSBGRG00000001676	ZDHHC23	1.7e-05	+	63384286	63384586	0	1	300,	0	-4.77	-4.25	3.26	-1.33	-1.89	0.587
1	63528095	63532238	ENSBGRG00000001757	QTRT2	6.3e-11	+	63528095	63532238	0	3	18,118,64,	0,2377,4079	-10.2	-9.32	1.61	-1.63	-2.3	-0.906
1	69648572	69651243	ENSBGRG00000002318	ADPRH	4e-14	+	69648572	69651243	0	2	43,157,	0,2514	-13.4	-12.3	2.32	-2.02	-2.81	1.17
1	78737619	78737867	ENSBGRG00000023443	XXYLT1	1.7e-07	+	78737619	78737867	0	1	248,	0	-6.78	-6.17	2.7	-3.86	-5.16	1.18
1	79529210	79529361	ENSBGRG00000024371	CPN2	1	+	79529210	79529361	0	1	151,	0	-7.17e-11	0	2.92	-3.01	-4.11	-1.64
1	79529510	79529810	ENSBGRG00000024371	CPN2	1	+	79529510	79529810	0	1	300,	0	-9.21e-09	0	2.94	-1.53	-2.16	0.851
1	86544234	86544629	ENSBGRG00000001201	BCL6	2e-10	+	86544234	86544629	0	1	395,	0	-9.69	-8.86	1.92	-4.2	-5.58	-0.99
1	87043061	87043461	ENSBGRG00000001306	MASP1	5.9e-05	+	87043061	87043461	0	1	400,	0	-4.23	-3.73	4.54	-1.93	-2.7	0.791
1	87044060	87044511	ENSBGRG00000001306	MASP1	9.1e-05	+	87044060	87044511	0	1	451,	0	-4.04	-3.55	3.47	-3.65	-4.9	0.82
1	88700319	88706957	ENSBGRG00000002494	IGF2BP2	1	+	88700319	88706957	0	4	7,135,123,30,	0,1877,6132,6608	-3.72e-08	0	1.51	-2.29	-3.17	-0.63
1	105420684	105420833	ENSBGRG00000006126	SLC7A14	1	+	105420684	105420833	0	1	149,	0	-1.52e-07	0	1.77	-2.81	-3.86	1.25
1	106130665	106130815	ENSBGRG00000007581	ACTRT3	1	+	106130665	106130815	0	1	150,	0	-2.03e-09	0	1.58	-3.13	-4.26	1.24
1	106132987	106133237	ENSBGRG00000007581	ACTRT3	0.013	+	106132987	106133237	0	1	250,	0	-1.9	-1.45	3.29	-2.16	-3	0.745
1	106935640	106936814	ENSBGRG00000007660	MECOM	1.6e-09	+	106935640	106936814	0	2	232,119,	0,1055	-8.8	-8.05	2.72	-2.46	-3.39	0.695
1	108128808	108144188	ENSBGRG00000008924	GOLIM4	1.7e-10	+	108128808	108144188	0	6	22,110,168,69,81,243,	0,2050,4829,6224,14753,15137	-9.76	-8.93	3.56	-1.97	-2.74	0.594
1	108477592	108478879	ENSBGRG00000009426	PDCD10	1	+	108477592	108478879	0	2	91,56,	0,1231	-1.34e-11	0	1.67	-1.8	-2.52	0.799
1	116404860	116407658	ENSBGRG00000011942	KPNA4	2e-07	+	116404860	116407658	0	2	18,131,	0,2667	-6.7	-6.09	1.47	-1.32	-1.89	0.628
1	146857574	146857823	ENSBGRG00000003194	KY	1	+	146857574	146857823	0	1	249,	0	-1.42e-10	0	1.62	-0.959	-1.4	0.761
1	147297706	147305416	ENSBGRG00000003356	RYK	0.99	+	147297706	147305416	0	2	86,64,	0,7646	-0.0032	0	1.19	-1.99	-2.78	-1.19
1	160015975	160017668	ENSBGRG00000002483	FBXO25	9.3e-09	+	160015975	160017668	0	2	92,57,	0,1636	-8.03	-7.33	3.02	-2.75	-3.78	-0.987
1	161996554	161997147	ENSBGRG00000002778	CBR1	1.1e-06	+	161996554	161997147	0	1	593,	0	-5.97	-5.4	2.86	-1.28	-1.83	0.696
1	162195226	162195777	ENSBGRG00000002831	DOP1B	3.2e-12	+	162195226	162195777	0	1	551,	0	-11.5	-10.6	5.03	-2.23	-3.09	0.644
1	162196857	162197357	ENSBGRG00000002831	DOP1B	3.2e-12	+	162196857	162197357	0	1	500,	0	-11.5	-10.6	2.73	-2.57	-3.54	0.61
1	162244615	162244916	ENSBGRG00000002831	DOP1B	5e-12	+	162244615	162244916	0	1	301,	0	-11.3	-10.3	1.86	-1.75	-2.45	0.635
1	162300449	162300795	ENSBGRG00000002919	MORC3	9.1e-08	+	162300449	162300795	0	1	346,	0	-7.04	-6.42	3.42	-2.23	-3.09	0.69
1	163534251	163534794	ENSBGRG00000003329	DYRK1A	1.3e-12	+	163534251	163534794	0	1	543,	0	-11.9	-10.9	3.52	-9.5	-11.7	1.07
1	168439641	168440039	ENSBGRG00000000215	PLCL2	0.96	+	168439641	168440039	0	1	398,	0	-0.0183	0	2.19	-3.49	-4.71	-0.679
1	642008	669610	ENSBGRG00000000003	CHMP2B	1e-13	-	642008	669610	0	4	51,195,92,56,	0,3727,7865,27546	-13	-11.9	1.75	-1.75	-2.45	-0.595
1	28282864	28286104	ENSBGRG00000000067	ENSBGRG00000000067	0.00062	-	28282864	28286104	0	2	146,5,	0,3235	-3.21	-2.45	2.25	-2.06	-2.87	1.71
1	28757247	28757398	ENSBGRG00000000068	ADAMTS1	1	-	28757247	28757398	0	1	151,	0	-9.96e-11	0	1.3	-2.1	-2.92	-1.31
1	28868401	28868601	ENSBGRG00000000069	ADAMTS5	0.00069	-	28868401	28868601	0	1	200,	0	-3.16	-2.4	2.22	-1.24	-1.77	-1.37
1	34418151	34418450	ENSBGRG00000000112	TIAM1	0.98	-	34418151	34418450	0	1	299,	0	-0.00819	0	3.81	-5.41	-7.04	0.936
1	38315912	38319003	ENSBGRG00000000154	RCAN1	4e-37	-	38315912	38319003	0	2	184,64,	0,3027	-36.4	-34.3	2.92	-1.69	-2.37	-0.717
1	49611740	49612919	ENSBGRG00000003762	ZBTB11	1.6e-07	-	49611740	49612919	0	2	469,124,	0,1055	-6.79	-6.18	3.72	-3.14	-4.28	0.792
1	49629839	49630901	ENSBGRG00000003762	ZBTB11	4.8e-06	-	49629839	49630901	0	2	47,201,	0,861	-5.32	-4.78	2.82	-0.933	-1.36	0.777
1	49641789	49642037	ENSBGRG00000003762	ZBTB11	0.83	-	49641789	49642037	0	1	248,	0	-0.0822	0	1.8	-1.58	-2.22	0.619
1	63070011	63070410	ENSBGRG00000001394	USF3	3.5e-06	-	63070011	63070410	0	1	399,	0	-5.46	-4.92	2.24	-1.35	-1.93	0.863
1	63072251	63073098	ENSBGRG00000001394	USF3	4.2e-06	-	63072251	63073098	0	1	847,	0	-5.38	-4.84	2.81	-1.08	-1.57	0.744
1	69314534	69314828	ENSBGRG00000002166	B4GALT4	7.9e-06	-	69314534	69314828	0	1	294,	0	-5.1	-4.57	2.22	-1.43	-2.03	0.603
1	70318869	70319166	ENSBGRG00000002541	GPR156	2.4e-08	-	70318869	70319166	0	1	297,	0	-7.62	-6.95	3	-3.26	-4.42	1.39
1	71428678	71429362	ENSBGRG00000002979	POLQ	1	-	71428678	71429362	0	2	170,31,	0,653	-4.12e-07	0	1.87	-1.04	-1.51	0.811
1	71481706	71481857	ENSBGRG00000002979	POLQ	1	-	71481706	71481857	0	1	151,	0	-7.74e-10	0	1.6	-0.89	-1.3	0.669
1	72611883	72612321	ENSBGRG00000007624	HSPBAP1	1	-	72611883	72612321	0	1	438,	0	-0.000187	0	3.86	-4.16	-5.54	0.678
1	75335263	75335714	ENSBGRG00000011820	ENSBGRG00000011820	1	-	75335263	75335714	0	1	451,	0	-4e-05	0	2.35	-4.93	-6.47	0.711
1	75582808	75584712	ENSBGRG00000012130	ZNF148	5e-13	-	75582808	75584712	0	2	1550,31,	0,1873	-12.3	-11.3	4.38	-7.53	-9.51	0.793
1	77072331	77072831	ENSBGRG00000018769	RNF168	2.2e-06	-	77072331	77072831	0	1	500,	0	-5.66	-5.1	3.28	-3.26	-4.43	1.11
1	87204578	87205942	ENSBGRG00000001521	ST6GAL1	1	-	87204578	87205942	0	2	79,70,	0,1294	-0.000658	0	1.18	-1.53	-2.16	0.865
1	90874262	90874750	ENSBGRG00000001442	KLHL24	3.2e-09	-	90874262	90874750	0	1	488,	0	-8.49	-7.76	3.82	-1.19	-1.71	0.747
1	94091789	94092043	ENSBGRG00000002327	TTC14	0.00056	-	94091789	94092043	0	2	68,82,	0,172	-3.25	-2.77	1.57	-1.47	-2.09	-0.658
1	106110162	106112067	ENSBGRG00000007490	MYNN	1e-10	-	106110162	106112067	0	2	213,35,	0,1870	-9.98	-9.14	2.37	-2.36	-3.27	0.782
1	106119081	106125674	ENSBGRG00000007490	MYNN	2.2e-08	-	106119081	106125674	0	2	722,22,	0,6571	-7.66	-7	3.24	-1.91	-2.67	0.582
1	106125772	106126161	ENSBGRG00000007490	MYNN	2.6e-07	-	106125772	106126161	0	2	177,71,	0,318	-6.59	-5.99	2.25	-1.84	-2.57	0.701
1	115509036	115511009	ENSBGRG00000010950	NMD3	2.5e-47	-	115509036	115511009	0	3	86,71,90,	0,525,1883	-46.6	-44.2	2.21	-1.57	-2.21	0.631
1	123624809	123625603	ENSBGRG00000011886	ARHGEF26	9.5e-08	-	123624809	123625603	0	1	794,	0	-7.02	-6.39	3.63	-2.13	-2.95	0.682
1	124549533	124550628	ENSBGRG00000012278	ENSBGRG00000012278	1	-	124549533	124550628	0	3	3,417,581,	0,16,514	-7.53e-09	0	2.58	-434	-434	1.49
1	128025944	128026142	ENSBGRG00000014873	EIF2A	6.2e-05	-	128025944	128026142	0	1	198,	0	-4.21	-3.71	2.77	-1.33	-1.89	0.806
1	128740076	128740763	ENSBGRG00000015971	RNF13	1.4e-05	-	128740076	128740763	0	2	411,34,	0,653	-4.86	-4.34	2.31	-2.26	-3.13	0.733
1	138899704	138900299	ENSBGRG00000001246	ZBTB38	8.3e-08	-	138899704	138900299	0	1	595,	0	-7.08	-6.45	3.54	-3.85	-5.15	0.778
1	139446633	139448145	ENSBGRG00000001317	SLC25A36	3.3e-10	-	139446633	139448145	0	2	145,151,	0,1361	-9.48	-8.68	2.85	-2.05	-2.85	0.775
1	142685277	142685677	ENSBGRG00000002029	ARMC8	1.5e-07	-	142685277	142685677	0	1	400,	0	-6.83	-6.21	2.36	-7.97	-10	1.45
1	145256853	145257502	ENSBGRG00000003074	PPP2R3A	5.2e-06	-	145256853	145257502	0	1	649,	0	-5.28	-4.75	3.1	-1.44	-2.04	0.768
1	146134987	146135187	ENSBGRG00000003150	ENSBGRG00000003150	1	-	146134987	146135187	0	1	200,	0	-7.19e-07	0	1.82	-1.15	-1.65	-0.7
1	147712862	147720839	ENSBGRG00000003560	SRPRB	3.2e-16	-	147712862	147720839	0	2	334,16,	0,7961	-15.5	-14.2	2.4	-1.3	-1.86	0.599
1	150991612	150991864	ENSBGRG00000008026	NUDT16	1e-22	-	150991612	150991864	0	2	10,138,	0,114	-22	-20.3	2.08	-0.959	-1.4	0.694
1	151475005	151505597	ENSBGRG00000008500	ATP2C1	1.4e-05	-	151475005	151505597	0	2	19,231,	0,30361	-4.84	-4.32	2.28	-5.67	-7.34	1.3
1	152727545	152727745	ENSBGRG00000012032	DSCAM	6.3e-06	-	152727545	152727745	0	1	200,	0	-5.2	-4.36	2.13	-2.52	-3.48	2.42
1	152727893	152728192	ENSBGRG00000012032	DSCAM	6.3e-06	-	152727893	152728192	0	1	299,	0	-5.2	-4.36	2.5	-1.25	-1.79	-2.4
1	156246020	156248073	ENSBGRG00000020259	CBS	1	-	156246020	156248073	0	3	52,92,56,	0,794,1997	-1.94e-05	0	1.51	-2.22	-3.08	-0.736
1	159385603	159385803	ENSBGRG00000001560	MCM3AP	0.96	-	159385603	159385803	0	1	200,	0	-0.0185	0	1.89	-2.19	-3.04	1.13
1	164667393	164668442	ENSBGRG00000003442	ERG	3.2e-11	-	164667393	164668442	0	1	1049,	0	-10.5	-9.64	3.22	-3.62	-4.86	0.88
1	165824284	165824535	ENSBGRG00000003893	COL6A6	1	-	165824284	165824535	0	1	251,	0	-1.14e-07	0	1.8	-2.61	-3.6	-0.931
1	170126522	170126672	ENSBGRG00000001708	ENSBGRG00000001708	7.1e-07	-	170126522	170126672	0	1	150,	0	-6.15	-5.57	2.16	-2.71	-3.73	-0.781
1	172232898	172233497	ENSBGRG00000001982	SGO1	1	-	172232898	172233497	0	1	599,	0	-4.34e-10	0	3.48	-5.97	-7.7	1.13
2	577523	580841	ENSBGRG00000002459	CROCC	0.001	+	577523	580841	0	5	88,231,194,128,154,	0,785,1713,2095,3164	-2.99	-2.52	1.75	-3.16	-4.3	-0.682
2	1253475	1270046	ENSBGRG00000003200	ARHGEF10L	7.9e-17	+	1253475	1270046	0	4	15,84,173,78,	0,1705,10804,16493	-16.1	-14.8	2.61	-2.61	-3.59	-0.632
2	1361090	1361290	ENSBGRG00000003200	ARHGEF10L	7.9e-14	+	1361090	1361290	0	1	200,	0	-13.1	-12	1.69	-1.11	-1.6	-0.85
2	6681809	6682353	ENSBGRG00000003315	ZBTB40	2.2e-05	+	6681809	6682353	0	1	544,	0	-4.65	-4.14	2.42	-4.76	-6.28	0.738
2	8719772	8719921	ENSBGRG00000006200	GRHL3	1	+	8719772	8719921	0	1	149,	0	-1.24e-11	0	1.52	-4.2	-5.59	2.14
2	10981088	10981584	ENSBGRG00000007015	RPS6KA1	4.3e-07	+	10981088	10981584	0	1	496,	0	-6.37	-5.78	2.76	-0.931	-1.36	0.6
2	11087879	11088079	ENSBGRG00000008144	ARID1A	0.015	+	11087879	11088079	0	1	200,	0	-1.83	-1.37	2.55	-1.52	-2.14	0.584
2	11178917	11179066	ENSBGRG00000008647	PIGV	1.6e-26	+	11178917	11179066	0	1	149,	0	-25.8	-23.9	2.13	-1.22	-1.75	1.02
2	11179164	11179855	ENSBGRG00000008647	PIGV	1.6e-26	+	11179164	11179855	0	1	691,	0	-25.8	-23.9	2.6	-6.91	-8.79	1.12
2	11182641	11182889	ENSBGRG00000008647	PIGV	1.6e-26	+	11182641	11182889	0	1	248,	0	-25.8	-23.9	2.95	-3.75	-5.03	1.11
2	11241466	11241612	ENSBGRG00000008845	SFN	1	+	11241466	11241612	0	1	146,	0	-2.74e-09	0	2.62	-2.21	-3.06	1.08
2	12636465	12637011	ENSBGRG00000014010	SESN2	3.6e-09	+	12636465	12637011	0	1	546,	0	-8.44	-7.72	3.37	-2.45	-3.37	0.624
2	12946382	12946774	ENSBGRG00000015211	RAB42	0.0059	+	12946382	12946774	0	1	392,	0	-2.23	-1.77	4.64	-4.54	-5.99	1.16
2	13072433	13073167	ENSBGRG00000015573	YTHDF2	2.5e-25	+	13072433	13073167	0	1	734,	0	-24.6	-22.8	4.15	-4.86	-6.39	0.637
2	13192551	13192797	ENSBGRG00000015656	OPRD1	1	+	13192551	13192797	0	1	246,	0	-1.42e-11	0	2.65	-3.55	-4.78	0.906
2	13418715	13425579	ENSBGRG00000016000	EPB41	3.2e-08	+	13418715	13425579	0	3	59,81,10,	0,1181,6854	-7.5	-6.84	1.27	-2.44	-3.37	-0.905
2	17174860	17175787	ENSBGRG00000014343	ENSBGRG00000014343	1	+	17174860	17175787	0	2	354,87,	0,840	-3.68e-08	0	2.49	-4.18	-5.56	0.873
2	20191066	20204994	ENSBGRG00000008249	ENSBGRG00000008249	1	+	20191066	20204994	0	6	97,84,78,129,150,61,	0,1940,6216,9336,11740,13867	-8.15e-05	0	3.25	-3.26	-4.43	-0.92
2	20212550	20212700	ENSBGRG00000008249	ENSBGRG00000008249	1	+	20212550	20212700	0	1	150,	0	-8.36e-11	0	1.62	-1.9	-2.65	-1.15
2	20341060	20341556	ENSBGRG00000008685	SLC16A14	7.9e-09	+	20341060	20341556	0	1	496,	0	-8.1	-7.4	4.27	-2.87	-3.94	0.881
2	22837092	22837293	ENSBGRG00000010183	ENSBGRG00000010183	5.2e-09	+	22837092	22837293	0	1	201,	0	-8.28	-7.23	1.45	-1.5	-2.12	1.33
2	32031533	32031933	ENSBGRG00000018601	OBSL1	0.0028	+	32031533	32031933	0	1	400,	0	-2.55	-2.08	2.03	-2.43	-3.36	0.619
2	33199281	33218106	ENSBGRG00000001165	USP37	2.4e-08	+	33199281	33218106	0	4	20,167,61,2,	0,11682,13814,18823	-7.62	-6.96	2.31	-1.44	-2.04	0.598
2	33221029	33221739	ENSBGRG00000001165	USP37	2.4e-08	+	33221029	33221739	0	2	26,174,	0,536	-7.62	-6.96	3.62	-1.46	-2.07	0.792
2	36011939	36013342	ENSBGRG00000002736	PECR	1	+	36011939	36013342	0	2	15,135,	0,1268	-0.000216	0	4.37	-1.29	-1.85	0.804
2	37336632	37338914	ENSBGRG00000003261	BARD1	7.4e-07	+	37336632	37338914	0	2	6,292,	0,1990	-6.13	-5.56	1.87	-2.11	-2.94	1.08
2	41164673	41164923	ENSBGRG00000003801	ERBB4	1	+	41164673	41164923	0	1	250,	0	-0.0015	0	3.16	-2.93	-4.01	-0.914
2	44828860	44829010	ENSBGRG00000007457	METTL21A	1	+	44828860	44829010	0	1	150,	0	-2.36e-11	0	3.36	-4.63	-6.11	2
2	45792352	45799137	ENSBGRG00000008141	MDH1B	1.1e-08	+	45792352	45799137	0	2	426,22,	0,6763	-7.95	-7.27	3.03	-3.11	-4.24	0.757
2	45815479	45815678	ENSBGRG00000008141	MDH1B	8.3e-06	+	45815479	45815678	0	1	199,	0	-5.08	-4.55	2.46	-1.16	-1.66	0.643
2	51157123	51167466	ENSBGRG00000021384	TMEM237	7.9e-11	+	51157123	51167466	0	4	5,121,158,9,	0,6840,7888,10334	-10.1	-9.27	2.35	-2.75	-3.78	-0.782
2	51414513	51415094	ENSBGRG00000022201	TRAK2	1	+	51414513	51415094	0	2	92,57,	0,524	-1.43e-08	0	1.65	-3.22	-4.37	-1.52
2	51430990	51431437	ENSBGRG00000022201	TRAK2	1.1e-05	+	51430990	51431437	0	1	447,	0	-4.94	-4.42	3.35	-1.18	-1.7	0.688
2	52429179	52434285	ENSBGRG00000026680	KCTD18	2.5e-41	+	52429179	52434285	0	2	95,505,	0,4601	-40.6	-38.3	4.18	-2.11	-2.93	0.612
2	53024195	53026501	ENSBGRG00000026697	TYW5	7.4e-05	+	53024195	53026501	0	2	16,285,	0,2021	-4.13	-3.64	3.17	-0.917	-1.34	0.775
2	55557798	55604374	ENSBGRG00000000406	RFTN2	1.6e-14	+	55557798	55604374	0	3	47,79,270,	0,35497,46306	-13.8	-12.6	2.3	-3.59	-4.83	-0.729
2	57176855	57181332	ENSBGRG00000001376	DNAH7	1	+	57176855	57181332	0	2	109,42,	0,4435	-1.45e-09	0	1.86	-2.06	-2.87	0.981
2	97003597	97004998	ENSBGRG00000004989	ACVR2A	6.3e-11	+	97003597	97004998	0	2	9,483,	0,918	-10.2	-9.33	4.19	-1.37	-1.95	0.777
2	97598411	97599797	ENSBGRG00000005195	MBD5	0.00014	+	97598411	97599797	0	2	351,247,	0,1139	-3.85	-3.36	2.98	-2.02	-2.81	0.641
2	97933134	97948129	ENSBGRG00000005242	EPC2	8.3e-08	+	97933134	97948129	0	5	90,344,137,160,308,	0,199,11929,13599,14687	-7.08	-6.45	2.85	-4.63	-6.11	0.602
2	98167243	98168507	ENSBGRG00000005336	KIF5C	0.99	+	98167243	98168507	0	2	86,163,	0,1101	-0.00227	0	1.65	-2.42	-3.33	-0.693
2	109244287	109244437	ENSBGRG00000010534	TANC1	1.9e-05	+	109244287	109244437	0	1	150,	0	-4.72	-4.2	1.36	-1.65	-2.31	-0.766
2	111729596	111729846	ENSBGRG00000015789	TBR1	1	+	111729596	111729846	0	1	250,	0	-0.000725	0	2.24	-2.31	-3.2	-1.7
2	116482064	116483459	ENSBGRG00000021834	CSRNP3	1.6e-11	+	116482064	116483459	0	1	1395,	0	-10.8	-9.87	2.88	-0.936	-1.37	-0.599
2	120976626	120976877	ENSBGRG00000006942	UBR3	3.2e-06	+	120976626	120976877	0	1	251,	0	-5.49	-4.94	2.03	-2.22	-3.08	1.03
2	124467306	124468106	ENSBGRG00000013013	MAP3K20	2.5e-08	+	124467306	124468106	0	1	800,	0	-7.61	-6.95	5.02	-1.99	-2.77	0.709
2	133595121	133603912	ENSBGRG00000001314	ITGA4	8.5e-08	+	133595121	133603912	0	3	63,91,47,	0,2997,8744	-7.07	-6.11	4.44	-1.41	-2	-1.19
2	133611980	133612130	ENSBGRG00000001314	ITGA4	1.3e-07	+	133611980	133612130	0	1	150,	0	-6.87	-6.26	1.9	-4.74	-6.26	2.19
2	134061069	134061517	ENSBGRG00000001467	ITPRID2	6.2e-08	+	134061069	134061517	0	1	448,	0	-7.21	-6.57	2.73	-5.58	-7.24	0.795
2	138506906	138507156	ENSBGRG00000002731	ENSBGRG00000002731	1	+	138506906	138507156	0	1	250,	0	-6.66e-14	0	2.33	-434	-434	1.29
2	138510526	138510826	ENSBGRG00000002731	ENSBGRG00000002731	1	+	138510526	138510826	0	1	300,	0	-2.36e-07	0	4.53	-434	-434	3.68
2	138511206	138511357	ENSBGRG00000002731	ENSBGRG00000002731	1	+	138511206	138511357	0	1	151,	0	-2.75e-15	0	1.55	-434	-434	1.73
2	138511505	138511706	ENSBGRG00000002731	ENSBGRG00000002731	1	+	138511505	138511706	0	1	201,	0	-1.64e-11	0	1.97	-2.77	-3.8	-0.834
2	138512602	138512852	ENSBGRG00000002731	ENSBGRG00000002731	1	+	138512602	138512852	0	1	250,	0	-1.49e-12	0	2.45	-434	-434	1.3
2	138513749	138513949	ENSBGRG00000002731	ENSBGRG00000002731	1	+	138513749	138513949	0	1	200,	0	-2.68e-13	0	2.48	-3.43	-4.64	0.928
2	138516906	138517408	ENSBGRG00000002731	ENSBGRG00000002731	1	+	138516906	138517408	0	2	135,314,	0,188	-6.74e-06	0	3.98	-4.18	-5.56	-2.53
2	138517557	138517757	ENSBGRG00000002731	ENSBGRG00000002731	1	+	138517557	138517757	0	1	200,	0	-1.59e-15	0	2.23	-2.25	-3.12	-1.1
2	138518305	138518505	ENSBGRG00000002731	ENSBGRG00000002731	1	+	138518305	138518505	0	1	200,	0	-1.64e-12	0	1.8	-2.6	-3.58	-0.883
2	138519252	138524433	ENSBGRG00000002731	ENSBGRG00000002731	1	+	138519252	138524433	0	3	359,505,34,	0,3088,5147	-1.45e-05	0	4.07	-434	-434	0.965
2	142876690	142877900	ENSBGRG00000003820	ENSBGRG00000003820	1.8e-05	+	142876690	142877900	0	4	365,159,345,64,	0,367,527,1146	-4.74	-4.22	3.45	-7.21	-9.14	0.75
2	142880593	142880741	ENSBGRG00000003820	ENSBGRG00000003820	1	+	142880593	142880741	0	1	148,	0	-0.000661	0	1.46	-3.15	-4.29	1.45
2	144969338	144969635	ENSBGRG00000003289	SFT2D3	3.2e-09	+	144969338	144969635	0	1	297,	0	-8.49	-7.76	1.74	-2.64	-3.63	0.737
2	145501689	145503714	ENSBGRG00000003812	UGGT1	1	+	145501689	145503714	0	3	44,89,67,	0,1412,1958	-1.25e-11	0	2.4	-2.01	-2.8	-0.899
2	198621	198911	ENSBGRG00000002216	EPHA2	1	-	198621	198911	0	2	119,80,	0,210	-1.63e-13	0	1.33	-1.54	-2.18	-0.584
2	1065766	1066015	ENSBGRG00000003136	RCC2	7.9e-18	-	1065766	1066015	0	1	249,	0	-17.1	-15.7	1.46	-1.16	-1.66	0.582
2	3067405	3067721	ENSBGRG00000003531	UBR4	1.1e-10	-	3067405	3067721	0	2	74,127,	0,189	-9.96	-9.12	1.94	-2.22	-3.08	-0.59
2	7375326	7375526	ENSBGRG00000003910	LUZP1	0.87	-	7375326	7375526	0	1	200,	0	-0.0585	0	2.67	-1.01	-1.46	0.893
2	9285072	9285620	ENSBGRG00000007394	RUNX3	1.3e-12	-	9285072	9285620	0	1	548,	0	-11.9	-10.9	3.33	-3.14	-4.28	0.645
2	10229017	10229367	ENSBGRG00000008672	ENSBGRG00000008672	0.69	-	10229017	10229367	0	1	350,	0	-0.163	0	3.71	-5.32	-6.93	0.87
2	11253898	11254444	ENSBGRG00000008777	GPN2	5.2e-09	-	11253898	11254444	0	1	546,	0	-8.28	-7.57	3.84	-2.79	-3.83	0.795
2	11897160	11897657	ENSBGRG00000011636	AHDC1	0.98	-	11897160	11897657	0	1	497,	0	-0.00851	0	2.66	-1.81	-2.53	0.643
2	11897805	11898599	ENSBGRG00000011636	AHDC1	0.083	-	11897805	11898599	0	1	794,	0	-1.08	-0.63	3.33	-3.12	-4.25	0.659
2	11898846	11899243	ENSBGRG00000011636	AHDC1	0.063	-	11898846	11899243	0	1	397,	0	-1.2	-0.753	2.88	-2.47	-3.41	0.631
2	11899887	11900086	ENSBGRG00000011636	AHDC1	1	-	11899887	11900086	0	1	199,	0	-0.00206	0	1.65	-1.24	-1.78	0.599
2	11900630	11901325	ENSBGRG00000011636	AHDC1	0.28	-	11900630	11901325	0	1	695,	0	-0.546	-0.098	3.33	-2.16	-3	0.74
2	12957445	12961444	ENSBGRG00000015289	TAF12	0.99	-	12957445	12961444	0	2	73,76,	0,3923	-0.0046	0	2.36	-1.96	-2.73	1.93
2	12962179	12972351	ENSBGRG00000015289	TAF12	1.7e-09	-	12962179	12972351	0	4	55,78,252,108,	0,5679,7638,10064	-8.77	-8.02	1.84	-3.02	-4.12	-0.594
2	16297402	16297552	ENSBGRG00000010336	SPOCD1	1	-	16297402	16297552	0	1	150,	0	-2.03e-05	0	2.19	-2.2	-3.06	0.785
2	17080974	17081123	ENSBGRG00000014170	SYNC	1	-	17080974	17081123	0	1	149,	0	-4.15e-07	0	1.96	-4.04	-5.39	1.03
2	17182144	17182805	ENSBGRG00000014391	YARS1	0.98	-	17182144	17182805	0	2	69,80,	0,581	-0.00942	0	3.14	-1.74	-2.43	-2.4
2	17259825	17262478	ENSBGRG00000014793	FNDC5	2e-15	-	17259825	17262478	0	3	3,90,55,	0,2080,2598	-14.7	-13.5	1.7	-1.53	-2.16	-0.932
2	17544073	17544272	ENSBGRG00000016821	TRIM62	0.069	-	17544073	17544272	0	1	199,	0	-1.16	-0.706	2.9	-3.26	-4.43	1.02
2	18704848	18704999	ENSBGRG00000020160	COPS7B	6.3e-15	-	18704848	18704999	0	1	151,	0	-14.2	-13	1.56	-3	-4.1	0.802
2	19495278	19498185	ENSBGRG00000023040	C2orf72	1	-	19495278	19498185	0	2	301,45,	0,2862	-0.000351	0	3.11	-2.82	-3.87	1.08
2	32796560	32797055	ENSBGRG00000000692	WNT6	0.72	-	32796560	32797055	0	1	495,	0	-0.145	0	3.74	-4.37	-5.79	0.672
2	33266582	33266732	ENSBGRG00000001379	CTDSP1	1	-	33266582	33266732	0	1	150,	0	-6.56e-15	0	1.24	-2.42	-3.33	-1.11
2	35836603	35838907	ENSBGRG00000002710	TMEM169	3.3e-06	-	35836603	35838907	0	2	380,203,	0,2101	-5.48	-4.94	2.39	-1.26	-1.8	0.673
2	44064316	44066875	ENSBGRG00000006248	PIKFYVE	6.3e-12	-	44064316	44066875	0	2	29,921,	0,1638	-11.2	-10.3	3.93	-6.26	-8.04	0.668
2	45960984	45968772	ENSBGRG00000008490	ADAM23	1.1e-07	-	45960984	45968772	0	2	143,57,	0,7731	-6.96	-6.01	2.1	-1.3	-1.86	-1.03
2	46276315	46276466	ENSBGRG00000009322	ZDBF2	1	-	46276315	46276466	0	1	151,	0	-9.42e-11	0	1.86	-1.15	-1.65	0.604
2	49544820	49554053	ENSBGRG00000014834	ABI2	2.2e-06	-	49544820	49554053	0	3	19,176,3,	0,162,9230	-5.65	-5.1	2.35	-1.52	-2.14	1.1
2	49758864	49761525	ENSBGRG00000016043	NBEAL1	0.00024	-	49758864	49761525	0	2	62,88,	0,2573	-3.62	-3.14	1.43	-1.08	-1.55	-0.595
2	50107876	50108024	ENSBGRG00000017110	FAM117B	1.8e-05	-	50107876	50108024	0	1	148,	0	-4.75	-4.23	3.65	-1.17	-1.68	0.976
2	50233431	50236378	ENSBGRG00000017354	BMPR2	1.3e-11	-	50233431	50236378	0	2	436,1257,	0,1690	-10.9	-9.98	4.68	-5.21	-6.8	0.751
2	50719598	50719895	ENSBGRG00000018191	FZD7	1	-	50719598	50719895	0	1	297,	0	-1.19e-06	0	2.88	-1.64	-2.3	-0.909
2	52377841	52378188	ENSBGRG00000026677	SGO2	1	-	52377841	52378188	0	1	347,	0	-8.12e-09	0	3.04	-3.56	-4.79	0.627
2	53035659	53035859	ENSBGRG00000026703	C2orf69	1	-	53035659	53035859	0	1	200,	0	-0.000116	0	3.48	-3.22	-4.37	1.02
2	53035957	53036257	ENSBGRG00000026703	C2orf69	1	-	53035957	53036257	0	1	300,	0	-2.17e-07	0	3.39	-2.73	-3.75	0.631
2	54990096	55040400	ENSBGRG00000000210	PLCL1	1	-	54990096	55040400	0	3	233,110,57,	0,47732,50247	-7.18e-11	0	3.5	-3.56	-4.79	0.583
2	61904652	61907729	ENSBGRG00000001561	NABP1	5.1e-09	-	61904652	61907729	0	3	60,73,16,	0,2370,3061	-8.29	-7.58	1.67	-1.81	-2.53	1.42
2	70143413	70145447	ENSBGRG00000002594	GLI2	4e-07	-	70143413	70145447	0	1	2034,	0	-6.4	-5.81	2.81	-6.14	-7.9	0.617
2	71830903	71831348	ENSBGRG00000002915	TMEM37	1.7e-09	-	71830903	71831348	0	1	445,	0	-8.77	-8.02	2.59	-1.25	-1.79	0.907
2	73462918	73463062	ENSBGRG00000003131	INSIG2	4.6e-08	-	73462918	73463062	0	1	144,	0	-7.34	-6.7	2.61	-0.985	-1.43	0.789
2	78785522	78785770	ENSBGRG00000000260	LYPD1	1	-	78785522	78785770	0	1	248,	0	-3.65e-07	0	1.6	-2.29	-3.18	1.52
2	92035803	92036154	ENSBGRG00000004374	GTDC1	3.2e-15	-	92035803	92036154	0	1	351,	0	-14.5	-13.3	1.88	-1.69	-2.38	0.627
2	92120566	92120817	ENSBGRG00000004374	GTDC1	2e-11	-	92120566	92120817	0	1	251,	0	-10.7	-9.82	1.44	-2.02	-2.81	0.845
2	92589643	92589955	ENSBGRG00000004703	ZEB2	0.0037	-	92589643	92589955	0	2	96,104,	0,208	-2.43	-1.97	2.59	-1.31	-1.87	0.585
2	92599453	92599702	ENSBGRG00000004703	ZEB2	2.6e-05	-	92599453	92599702	0	1	249,	0	-4.58	-4.06	3.31	-1.56	-2.2	0.588
2	100807039	100809998	ENSBGRG00000005853	NMI	1	-	100807039	100809998	0	3	5,187,50,	0,2637,2909	-4.62e-06	0	1.3	-2.11	-2.93	-0.642
2	102334556	102334707	ENSBGRG00000015929	PRPF40A	4.7e-07	-	102334556	102334707	0	1	151,	0	-6.33	-5.74	2.42	-1.44	-2.04	0.788
2	115219446	115313186	ENSBGRG00000018525	GRB14	6e-08	-	115219446	115313186	0	4	149,30,168,3,	0,17014,22842,93737	-7.22	-6.59	2.61	-2.63	-3.63	0.712
2	117055397	117055548	ENSBGRG00000022714	SCN9A	1	-	117055397	117055548	0	1	151,	0	-1.88e-08	0	2.9	-1.59	-2.24	-0.866
2	120958970	120959219	ENSBGRG00000006819	METTL5	1.6e-09	-	120958970	120959219	0	1	249,	0	-8.8	-8.04	1.95	-3.16	-4.3	0.937
2	125151664	125152637	ENSBGRG00000013570	SP3	1.6e-07	-	125151664	125152637	0	2	234,211,	0,762	-6.79	-6.18	3.2	-3.1	-4.22	0.733
2	125632027	125632327	ENSBGRG00000014360	GPR155	8.9e-08	-	125632027	125632327	0	1	300,	0	-7.05	-6.42	1.74	-1.08	-1.56	1.08
2	126250083	126263149	ENSBGRG00000015648	ATF2	9.1e-07	-	126250083	126263149	0	2	89,59,	0,13007	-6.04	-5.46	1.45	-3.36	-4.54	-0.828
2	128994510	128994959	ENSBGRG00000000256	ENSBGRG00000000256	1	-	128994510	128994959	0	1	449,	0	-3.61e-08	0	3.48	-3.93	-5.25	0.617
2	130103620	130103916	ENSBGRG00000000896	ENSBGRG00000000896	1	-	130103620	130103916	0	1	296,	0	-1.68e-09	0	2.36	-3.06	-4.17	0.804
2	134400870	134427985	ENSBGRG00000001740	PDE1A	6.3e-14	-	134400870	134427985	0	3	68,113,19,	0,4681,27096	-13.2	-12.1	2.92	-1.18	-1.7	0.896
2	142150248	142152424	ENSBGRG00000003463	COL5A2	1	-	142150248	142152424	0	2	83,67,	0,2109	-2.12e-10	0	1.68	-2.22	-3.08	-1.43
2	143491245	143498520	ENSBGRG00000000271	HIBCH	9.8e-07	-	143491245	143498520	0	2	33,115,	0,7160	-6.01	-5.44	2.57	-2.26	-3.14	0.842
2	144464291	144467196	ENSBGRG00000002568	MAP3K2	5e-11	-	144464291	144467196	0	2	295,150,	0,2755	-10.3	-9.43	3.32	-2.84	-3.9	0.932
2	145143682	145143981	ENSBGRG00000003509	POLR2D	0.0035	-	145143682	145143981	0	1	299,	0	-2.45	-1.99	2.39	-1.69	-2.38	0.97
2	145165087	145166024	ENSBGRG00000003536	AMMECR1L	2e-12	-	145165087	145166024	0	1	937,	0	-11.7	-10.7	4.15	-6.46	-8.27	0.587
2	148425321	148425621	ENSBGRG00000004292	ENSBGRG00000004292	0.42	-	148425321	148425621	0	1	300,	0	-0.376	0	2.3	-1.91	-2.67	0.76
2	149111679	149113946	ENSBGRG00000005535	NIPA2	4.6e-08	-	149111679	149113946	0	2	586,47,	0,2220	-7.34	-6.7	3.94	-1.99	-2.78	0.607
3	300775	302163	ENSBGRG00000006669	NPR1	1	+	300775	302163	0	2	128,22,	0,1366	-1.08e-05	0	1.62	-4.96	-6.5	2.95
3	805843	806041	ENSBGRG00000007543	ENSBGRG00000007543	1e-06	+	805843	806041	0	1	198,	0	-6	-5.43	2.32	-2.3	-3.19	-1.05
3	1705279	1705670	ENSBGRG00000016426	EFNA1	3.4e-07	+	1705279	1705670	0	1	391,	0	-6.47	-5.88	3.72	-5.68	-7.35	0.948
3	2690181	2690775	ENSBGRG00000023097	SLC25A44	3e-09	+	2690181	2690775	0	1	594,	0	-8.52	-7.79	3.15	-2.3	-3.18	0.594
3	2692207	2692653	ENSBGRG00000023097	SLC25A44	2e-12	+	2692207	2692653	0	1	446,	0	-11.7	-10.7	3.1	-2.34	-3.24	0.602
3	16120917	16122311	ENSBGRG00000005801	POGK	1e-05	+	16120917	16122311	0	1	1394,	0	-4.99	-4.47	4.14	-3.87	-5.18	0.657
3	17206657	17266706	ENSBGRG00000007208	RCSD1	1	+	17206657	17266706	0	5	111,33,102,90,9,	0,54101,54322,55529,60040	-9.76e-06	0	1.7	-2.51	-3.46	-0.67
3	17735735	17760840	ENSBGRG00000008070	DCAF6	3.9e-10	+	17735735	17760840	0	3	38,42,119,	0,5632,24986	-9.41	-8.61	1.55	-3.44	-4.65	-0.745
3	18074735	18075233	ENSBGRG00000010060	TIPRL	1e-20	+	18074735	18075233	0	1	498,	0	-20	-18.4	2.15	-2.75	-3.78	0.592
3	21012325	21012475	ENSBGRG00000000934	ADAMTSL4	1	+	21012325	21012475	0	1	150,	0	-3.71e-10	0	2.25	-1.33	-1.9	-0.61
3	28112738	28115112	ENSBGRG00000006495	AGL	1.5e-05	+	28112738	28115112	0	3	10,125,15,	0,2146,2359	-4.82	-4.3	1.54	-2.47	-3.4	-1.66
3	28396060	28396953	ENSBGRG00000007344	TRMT13	1e-11	+	28396060	28396953	0	2	398,196,	0,697	-11	-10	3.86	-2.31	-3.19	0.635
3	28950881	28954566	ENSBGRG00000008431	VCAM1	0.021	+	28950881	28954566	0	3	6,279,315,	0,745,3370	-1.67	-1.21	3.23	-4.08	-5.44	-0.79
3	28996950	28999908	ENSBGRG00000008431	VCAM1	0.021	+	28996950	28999908	0	2	321,29,	0,2929	-1.67	-1.21	3.43	-3.83	-5.13	-2.03
3	37642193	37642440	ENSBGRG00000000439	ENSBGRG00000000439	0.53	+	37642193	37642440	0	1	247,	0	-0.279	0	1.92	-1.17	-1.68	0.973
3	37700185	37719887	ENSBGRG00000000457	STXBP3	0.00014	+	37700185	37719887	0	4	52,50,82,14,	0,18150,18812,19688	-3.85	-3.36	2	-1.67	-2.34	0.615
3	37743965	37745655	ENSBGRG00000000457	STXBP3	1	+	37743965	37745655	0	3	18,107,24,	0,1008,1666	-5.16e-06	0	1.56	-3	-4.1	-0.952
3	38214588	38216217	ENSBGRG00000001203	CELSR2	3.2e-14	+	38214588	38216217	0	2	910,86,	0,1543	-13.5	-12.4	3.48	-4.48	-5.93	0.694
3	38223954	38224204	ENSBGRG00000001203	CELSR2	1.9e-10	+	38223954	38224204	0	1	250,	0	-9.71	-8.88	1.49	-2.74	-3.76	0.683
3	38434875	38435021	ENSBGRG00000001406	SYPL2	1	+	38434875	38435021	0	1	146,	0	-7.24e-09	0	1.57	-1.94	-2.71	1.28
3	38976343	38976493	ENSBGRG00000002310	CSF1	1	+	38976343	38976493	0	1	150,	0	-0.000176	0	1.67	-1.32	-1.88	-0.918
3	39307980	39311286	ENSBGRG00000002862	KCNC4	2e-07	+	39307980	39311286	0	2	463,36,	0,3270	-6.7	-6.09	2.22	-3.02	-4.12	-0.943
3	42219187	42219530	ENSBGRG00000004407	TAFA3	1	+	42219187	42219530	0	1	343,	0	-1.66e-11	0	2.53	-1.56	-2.2	-1.46
3	42664434	42664732	ENSBGRG00000004542	LRIG2	1.6e-31	+	42664434	42664732	0	1	298,	0	-30.8	-28.8	2.16	-1.06	-1.53	0.676
3	43482947	43488624	ENSBGRG00000005803	DCLRE1B	0.0005	+	43482947	43488624	0	4	20,308,750,8,	0,4193,4533,5669	-3.3	-2.82	2.89	-1.99	-2.77	0.596
3	47133421	47152208	ENSBGRG00000009266	TTF2	1.2e-08	+	47133421	47152208	0	5	78,103,87,67,962,	0,156,2132,16423,17825	-7.92	-7.23	2.47	-4.38	-5.82	0.603
3	52884606	52886844	ENSBGRG00000016412	ENSBGRG00000016412	2e-15	+	52884606	52886844	0	2	62,89,	0,2149	-14.7	-13.5	1.36	-2.39	-3.29	-0.679
3	58653439	58658014	ENSBGRG00000002508	ENSBGRG00000002508	0.0003	+	58653439	58658014	0	2	99,49,	0,4526	-3.52	-3.04	1.85	-1.33	-1.89	-0.857
3	59029833	59030948	ENSBGRG00000002846	GBP2	0.047	+	59029833	59030948	0	2	44,302,	0,813	-1.33	-0.601	2.4	-3.97	-5.3	-0.805
3	59197474	59197621	ENSBGRG00000003474	ENSBGRG00000003474	9.1e-07	+	59197474	59197621	0	1	147,	0	-6.04	-5.46	1.67	-1.14	-1.63	-0.693
3	63046456	63048280	ENSBGRG00000000263	ZNHIT6	5.9e-08	+	63046456	63048280	0	2	660,30,	0,1794	-7.23	-6.59	3.72	-1.68	-2.35	0.655
3	63570302	63570958	ENSBGRG00000000411	C1orf52	0.00029	+	63570302	63570958	0	2	12,137,	0,519	-3.54	-3.06	2.29	-1.5	-2.12	0.756
3	72541652	72541801	ENSBGRG00000002986	ZZZ3	0.22	+	72541652	72541801	0	1	149,	0	-0.667	-0.219	1.79	-1.08	-1.57	-0.75
3	84952888	84953405	ENSBGRG00000010128	DNAI4	1	+	84952888	84953405	0	2	99,102,	0,415	-5.64e-15	0	1.79	-3.89	-5.2	1.51
3	94811384	94811534	ENSBGRG00000024565	JUN	0.00032	+	94811384	94811534	0	1	150,	0	-3.5	-3.02	2.78	-4.59	-6.07	0.791
3	95058509	95058907	ENSBGRG00000000253	OMA1	3.5e-08	+	95058509	95058907	0	1	398,	0	-7.46	-6.8	3.48	-1.17	-1.68	0.641
3	96862716	96862915	ENSBGRG00000000294	DAB1	1	+	96862716	96862915	0	1	199,	0	-2.41e-10	0	1.97	-3.71	-4.98	1.18
3	96869041	96883797	ENSBGRG00000000294	DAB1	1	+	96869041	96883797	0	3	39,111,296,	0,387,14460	-1.91e-09	0	3.27	-7.93	-9.95	1.09
3	97410628	97410878	ENSBGRG00000000652	PLPP3	1	+	97410628	97410878	0	1	250,	0	-1.82e-06	0	2	-3.41	-4.61	0.806
3	101951965	101952413	ENSBGRG00000003348	COA7	2.5e-37	+	101951965	101952413	0	1	448,	0	-36.6	-34.5	3.52	-2.63	-3.63	0.961
3	107039965	107040164	ENSBGRG00000000715	TRABD2B	1	+	107039965	107040164	0	1	199,	0	-7.32e-08	0	1.33	-2.67	-3.67	1.97
3	107798794	107798995	ENSBGRG00000000847	STIL	1	+	107798794	107798995	0	1	201,	0	-1.2e-08	0	2.35	-1.25	-1.79	0.658
3	107813290	107822886	ENSBGRG00000000847	STIL	1	+	107813290	107822886	0	2	8,690,	0,8906	-3.71e-05	0	4.33	-6.14	-7.9	0.934
3	110126417	110162266	ENSBGRG00000003545	EIF2B3	2.5e-21	+	110126417	110162266	0	4	66,112,112,60,	0,11933,14160,35789	-20.6	-18.9	2.05	-2.17	-3.02	-0.771
3	112784888	112788233	ENSBGRG00000012203	P3H1	1	+	112784888	112788233	0	2	100,100,	0,3245	-1.16e-07	0	1.78	-3.06	-4.18	-0.68
3	114693531	114693681	ENSBGRG00000014563	SCMH1	1	+	114693531	114693681	0	1	150,	0	-2.14e-09	0	1.28	-3.75	-5.03	0.687
3	116827888	116830823	ENSBGRG00000005276	ENSBGRG00000005276	7.1e-09	+	116827888	116830823	0	3	37,204,10,	0,1767,2925	-8.15	-7.45	1.7	-3.68	-4.94	0.809
3	117837210	117837411	ENSBGRG00000005515	SF3A3	6.5e-05	+	117837210	117837411	0	1	201,	0	-4.19	-3.69	1.97	-3.28	-4.44	0.751
3	119614383	119614632	ENSBGRG00000007897	STK40	5e-15	+	119614383	119614632	0	1	249,	0	-14.3	-13.1	1.57	-1.73	-2.42	-0.605
3	119627239	119627685	ENSBGRG00000008041	ENSBGRG00000008041	0.00013	+	119627239	119627685	0	1	446,	0	-3.9	-3.41	3.86	-1.12	-1.62	0.784
3	120197095	120199235	ENSBGRG00000010482	CLSPN	1	+	120197095	120199235	0	2	82,67,	0,2073	-3.36e-12	0	2.03	-1.68	-2.36	0.856
3	120199334	120200455	ENSBGRG00000010482	CLSPN	1	+	120199334	120200455	0	2	79,120,	0,1001	-1.06e-12	0	2.11	-1.89	-2.64	0.831
3	120212160	120212757	ENSBGRG00000010482	CLSPN	1	+	120212160	120212757	0	1	597,	0	-2.55e-11	0	4.31	-2.8	-3.85	0.592
3	121041194	121041344	ENSBGRG00000007401	DLGAP3	4.1e-05	+	121041194	121041344	0	1	150,	0	-4.39	-3.59	2.17	-0.972	-1.42	1.04
3	123494799	123500078	ENSBGRG00000010422	INPP5D	1	+	123494799	123500078	0	3	36,267,97,	0,633,5182	-1.23e-09	0	1.62	-1.81	-2.53	-0.648
3	125409499	125411650	ENSBGRG00000014833	SH3BP4	1.6e-13	+	125409499	125411650	0	2	695,593,	0,1558	-12.8	-11.7	2.95	-434	-434	0.816
3	127038287	127038585	ENSBGRG00000017157	ACKR3	5e-13	+	127038287	127038585	0	1	298,	0	-12.3	-11.3	3.53	-2.05	-2.86	0.858
3	128993628	129000098	ENSBGRG00000022378	ASB1	2e-14	+	128993628	129000098	0	3	133,147,68,	0,4630,6402	-13.7	-12.6	1.93	-0.932	-1.36	-0.664
3	131140966	131141116	ENSBGRG00000000315	CAPN10	4e-05	+	131140966	131141116	0	1	150,	0	-4.4	-3.89	1.18	-3.67	-4.92	-1.02
3	131556344	131565690	ENSBGRG00000000812	SNED1	1.3e-12	+	131556344	131565690	0	4	1,81,38,526,	0,4702,6887,8820	-11.9	-10.9	2.91	-5.49	-7.14	-0.781
3	573808	576791	ENSBGRG00000008635	NUP210L	0.00025	-	573808	576791	0	2	80,70,	0,2913	-3.61	-3.12	1.58	-2.37	-3.27	-0.843
3	1760470	1761184	ENSBGRG00000017890	THBS3	1.3e-11	-	1760470	1761184	0	3	19,119,110,	0,155,604	-10.9	-9.96	1.62	-2.63	-3.63	-0.713
3	2052769	2052970	ENSBGRG00000020526	ASH1L	0.95	-	2052769	2052970	0	1	201,	0	-0.0225	0	1.88	-1.37	-1.95	0.798
3	2324648	2324849	ENSBGRG00000021040	ENSBGRG00000021040	1	-	2324648	2324849	0	1	201,	0	-1.1e-06	0	2.24	-1.14	-1.64	-0.811
3	2375621	2379308	ENSBGRG00000021657	KHDC4	0.0062	-	2375621	2379308	0	3	100,92,8,	0,994,3679	-2.21	-1.75	3.41	-2.37	-3.28	0.766
3	8452811	8454818	ENSBGRG00000000274	SLAMF1	1	-	8452811	8454818	0	2	80,70,	0,1937	-5.29e-08	0	1.7	-1.05	-1.52	-1.69
3	16221374	16223184	ENSBGRG00000005964	ILDR2	9.1e-10	-	16221374	16223184	0	2	748,41,	0,1769	-9.04	-8.27	3.4	-7.11	-9.02	0.712
3	17804532	17811304	ENSBGRG00000009829	GPR161	0.00058	-	17804532	17811304	0	2	2,440,	0,6332	-3.24	-2.76	2.22	-1.79	-2.5	-0.788
3	19754998	19755246	ENSBGRG00000013406	RNF115	0.00036	-	19754998	19755246	0	1	248,	0	-3.44	-2.96	1.29	-2.26	-3.13	-0.671
3	21929886	21930786	ENSBGRG00000002163	POGZ	1e-12	-	21929886	21930786	0	1	900,	0	-12	-10.9	3.93	-2.44	-3.36	0.645
3	25838955	25884833	ENSBGRG00000005648	DPYD	1	-	25838955	25884833	0	2	49,101,	0,45777	-6.87e-06	0	1.4	-1.33	-1.9	-0.899
3	39729849	39730549	ENSBGRG00000003166	KCNA2	1	-	39729849	39730549	0	1	700,	0	-6.06e-07	0	4.4	-11.6	-14.1	-0.598
3	40170115	40173502	ENSBGRG00000003232	LRIF1	0.0015	-	40170115	40173502	0	3	410,273,544,	0,1413,2843	-2.82	-2.35	2.97	-5.74	-7.42	0.602
3	40642100	40642251	ENSBGRG00000003565	OVGP1	1.9e-06	-	40642100	40642251	0	1	151,	0	-5.73	-4.86	1.8	-1.12	-1.61	-1.47
3	42322256	42322604	ENSBGRG00000004446	SLC16A1	1	-	42322256	42322604	0	1	348,	0	-7.86e-08	0	4.82	-9.48	-11.7	2.66
3	44323173	44323323	ENSBGRG00000006623	DENND2C	1	-	44323173	44323323	0	1	150,	0	-1.66e-08	0	2.8	-1.56	-2.2	0.933
3	46471265	46471514	ENSBGRG00000008748	ENSBGRG00000008748	0.59	-	46471265	46471514	0	1	249,	0	-0.228	0	2.24	-3.89	-5.21	-0.624
3	46520706	46543047	ENSBGRG00000008748	ENSBGRG00000008748	0.00026	-	46520706	46543047	0	2	99,51,	0,22290	-3.58	-3.09	1.67	-2.42	-3.33	-1.21
3	50271465	50271665	ENSBGRG00000013357	NOTCH2	0.0014	-	50271465	50271665	0	1	200,	0	-2.85	-2.38	2.04	-2.93	-4.01	0.706
3	52502237	52511860	ENSBGRG00000016161	RWDD3	8.5e-08	-	52502237	52511860	0	2	437,85,	0,9538	-7.07	-6.44	4	-1.24	-1.77	0.599
3	55747817	55749890	ENSBGRG00000001711	BTBD8	0.06	-	55747817	55749890	0	2	420,376,	0,1697	-1.22	-0.495	3.71	-4.74	-6.25	0.888
3	55750336	55754643	ENSBGRG00000001711	BTBD8	1.7e-06	-	55750336	55754643	0	4	1500,140,88,659,	0,2770,3341,3648	-5.76	-4.89	3.67	-11.4	-13.8	0.657
3	56419505	56421213	ENSBGRG00000002071	CDC7	4e-13	-	56419505	56421213	0	2	349,43,	0,1665	-12.4	-11.3	3.84	-2.04	-2.84	0.701
3	58040241	58040442	ENSBGRG00000002454	LRRC8D	0.99	-	58040241	58040442	0	1	201,	0	-0.00313	0	2.07	-1.66	-2.33	1.4
3	58040640	58041290	ENSBGRG00000002454	LRRC8D	2.6e-09	-	58040640	58041290	0	1	650,	0	-8.58	-7.84	3.57	-1.48	-2.1	0.596
3	58316483	58316781	ENSBGRG00000002473	LRRC8C	5.8e-10	-	58316483	58316781	0	1	298,	0	-9.24	-8.46	1.64	-1.33	-1.89	-1.13
3	58474199	58474449	ENSBGRG00000002487	LRRC8B	1	-	58474199	58474449	0	2	10,236,	0,14	-5.37e-08	0	2.23	-2.47	-3.41	-0.758
3	59509266	59563164	ENSBGRG00000003620	PKN2	1	-	59509266	59563164	0	2	224,25,	0,53873	-7.2e-12	0	2.13	-2.3	-3.19	-0.886
3	64570288	64590503	ENSBGRG00000001096	ENSBGRG00000001096	1.3e-09	-	64570288	64590503	0	2	133,67,	0,20148	-8.9	-8.14	1.68	-1.97	-2.75	0.667
3	72567378	72582262	ENSBGRG00000003065	AK5	1	-	72567378	72582262	0	2	83,68,	0,14816	-5.63e-08	0	1.58	-2.25	-3.11	-1.26
3	75684851	75699493	ENSBGRG00000003998	TYW3	1.3e-06	-	75684851	75699493	0	3	70,134,42,	0,11739,14600	-5.87	-5.3	1.52	-0.91	-1.33	0.701
3	87499025	87507342	ENSBGRG00000014987	CACHD1	9.5e-06	-	87499025	87507342	0	2	685,61,	0,8256	-5.02	-4.5	3.28	-5.23	-6.83	-0.739
3	101243153	101243402	ENSBGRG00000002941	CPT2	0.0017	-	101243153	101243402	0	1	249,	0	-2.78	-2.31	3.75	-2.37	-3.27	0.746
3	101615693	101631069	ENSBGRG00000003114	SCP2	0.0027	-	101615693	101631069	0	2	107,44,	0,15332	-2.57	-2.1	2.16	-1.1	-1.58	-0.67
3	101734228	101739017	ENSBGRG00000003253	ZYG11A	1	-	101734228	101739017	0	2	96,52,	0,4737	-3.07e-09	0	1.52	-1.98	-2.76	0.978
3	101860003	101860652	ENSBGRG00000003300	ZYG11B	2e-14	-	101860003	101860652	0	1	649,	0	-13.7	-12.6	2.96	-3.51	-4.73	0.742
3	111254572	111254918	ENSBGRG00000008435	ST3GAL3	1	-	111254572	111254918	0	1	346,	0	-0.000936	0	2.52	-0.903	-1.32	0.7
3	113029430	113033247	ENSBGRG00000013144	PPCS	3.2e-13	-	113029430	113033247	0	2	137,303,	0,3514	-12.5	-11.4	3.05	-1.51	-2.13	0.606
3	116372703	116373553	ENSBGRG00000001404	MACF1	0.013	-	116372703	116373553	0	1	850,	0	-1.9	-1.44	2.72	-4.61	-6.1	1.16
3	116373902	116374053	ENSBGRG00000001404	MACF1	0.95	-	116373902	116374053	0	1	151,	0	-0.0224	0	2.1	-0.892	-1.31	1.26
3	116309428	116310421	ENSBGRG00000005001	ENSBGRG00000005001	6.8e-06	-	116309428	116310421	0	1	993,	0	-5.17	-4.64	3.42	-1.47	-2.09	0.634
3	118073529	118073974	ENSBGRG00000006243	CDCA8	0.67	-	118073529	118073974	0	1	445,	0	-0.177	0	4.29	-2.47	-3.4	0.588
3	120040859	120041588	ENSBGRG00000010203	AGO1	2.6e-06	-	120040859	120041588	0	3	23,123,102,	0,159,627	-5.58	-5.03	1.86	-2.31	-3.2	-0.599
3	120598636	120605649	ENSBGRG00000011314	ZMYM4	0.0047	-	120598636	120605649	0	2	49,150,	0,6863	-2.33	-1.86	2.3	-1.15	-1.65	-0.697
3	129654375	129659209	ENSBGRG00000022459	HDAC4	1e-11	-	129654375	129659209	0	3	120,187,243,	0,1475,4591	-11	-10	2	-4.04	-5.39	-0.729
3	131091225	131091425	ENSBGRG00000000242	ENSBGRG00000000242	1	-	131091225	131091425	0	1	200,	0	-4.95e-09	0	2.03	-434	-434	1.78
3	132010334	132010535	ENSBGRG00000001809	THAP4	1	-	132010334	132010535	0	1	201,	0	-5.36e-05	0	1.68	-2.61	-3.59	-0.612
3	132301757	132303304	ENSBGRG00000002051	ENSBGRG00000002051	2e-17	-	132301757	132303304	0	2	79,165,	0,1382	-16.7	-15.3	2.47	-2.58	-3.55	1.02
4	893976	894175	ENSBGRG00000007491	EPHB6	0.99	+	893976	894175	0	1	199,	0	-0.00488	0	2.67	-1.38	-1.96	0.842
4	6943215	6944717	ENSBGRG00000012405	ENSBGRG00000012405	1.2e-08	+	6943215	6944717	0	2	153,195,	0,1307	-7.92	-7.24	2.6	-2.41	-3.32	1.11
4	7264608	7267779	ENSBGRG00000012528	ENSBGRG00000012528	0.0015	+	7264608	7267779	0	6	28,106,83,106,114,162,	0,536,1078,1671,2351,3009	-2.82	-2.35	4.28	-2.4	-3.31	-0.912
4	7642665	7642865	ENSBGRG00000014546	ZNF212	0.99	+	7642665	7642865	0	1	200,	0	-0.00316	0	2.35	-1.65	-2.31	0.714
4	7643562	7643862	ENSBGRG00000014546	ZNF212	8.3e-06	+	7643562	7643862	0	1	300,	0	-5.08	-4.55	4.86	-2.04	-2.84	0.927
4	7657564	7665113	ENSBGRG00000014594	ZNF783	1	+	7657564	7665113	0	5	288,127,129,129,66,	0,373,662,6307,7483	-9.35e-08	0	1.86	-3.29	-4.46	-0.683
4	7925558	7925758	ENSBGRG00000014965	KRBA1	0.97	+	7925558	7925758	0	1	200,	0	-0.0112	0	2.19	-1.6	-2.24	-0.894
4	8618075	8618274	ENSBGRG00000004317	AOC1	1	+	8618075	8618274	0	1	199,	0	-2.05e-08	0	2.06	-1.31	-1.86	1.64
4	8892572	8892871	ENSBGRG00000006360	ENSBGRG00000006360	1.5e-05	+	8892572	8892871	0	1	299,	0	-4.83	-4.31	3.18	-2.13	-2.95	1.05
4	8917462	8917706	ENSBGRG00000006498	ENSBGRG00000006498	8.7e-06	+	8917462	8917706	0	1	244,	0	-5.06	-4.53	3.62	-1.7	-2.38	0.822
4	12555373	12555621	ENSBGRG00000008941	DPP6	6.9e-08	+	12555373	12555621	0	1	248,	0	-7.16	-6.52	2.06	-1.39	-1.97	-0.694
4	17440923	17449380	ENSBGRG00000000595	DENND2A	1.9e-07	+	17440923	17449380	0	4	60,94,51,44,	0,6769,7242,8413	-6.72	-6.11	1.49	-2.6	-3.58	-0.639
4	17555970	17556120	ENSBGRG00000000642	ENSBGRG00000000642	1	+	17555970	17556120	0	1	150,	0	-3.39e-09	0	1.27	-2.21	-3.07	-0.658
4	17653511	17654408	ENSBGRG00000000779	SLC37A3	2.5e-12	+	17653511	17654408	0	1	897,	0	-11.6	-10.6	2.61	-1.73	-2.42	0.585
4	18393310	18393459	ENSBGRG00000001427	HIPK2	4.6e-09	+	18393310	18393459	0	1	149,	0	-8.34	-7.62	1.57	-2.75	-3.77	-1.13
4	18446269	18446517	ENSBGRG00000001427	HIPK2	1.6e-09	+	18446269	18446517	0	1	248,	0	-8.8	-8.05	2.54	-1.69	-2.37	0.68
4	25842222	25842572	ENSBGRG00000004943	PLXNA4	1.7e-05	+	25842222	25842572	0	1	350,	0	-4.77	-4.25	2.35	-3.67	-4.92	0.659
4	26936265	26936664	ENSBGRG00000005044	ENSBGRG00000005044	1.1e-08	+	26936265	26936664	0	1	399,	0	-7.95	-7.26	2.27	-1.74	-2.44	0.638
4	31052322	31077330	ENSBGRG00000023997	ZNF800	1	+	31052322	31077330	0	2	83,66,	0,24942	-3.41e-09	0	2.64	-0.898	-1.31	0.843
4	33834284	33834435	ENSBGRG00000024165	GPR37	1	+	33834284	33834435	0	1	151,	0	-1.31e-08	0	2.34	-2.78	-3.82	0.653
4	35896379	35999249	ENSBGRG00000025072	CADPS2	3.5e-05	+	35896379	35999249	0	4	102,153,333,10,	0,43627,70524,102860	-4.46	-3.95	2.08	-1.85	-2.59	-0.594
4	39479163	39479411	ENSBGRG00000026227	ENSBGRG00000026227	3.7e-06	+	39479163	39479411	0	1	248,	0	-5.43	-4.88	3.57	-4.93	-6.48	1.39
4	42598979	42645525	ENSBGRG00000009206	CDK13	1.1e-08	+	42598979	42645525	0	4	24,660,171,137,	0,36385,44851,46409	-7.96	-7.27	3.93	-5.29	-6.9	0.762
4	45861350	45864912	ENSBGRG00000010055	MRPL32	4.9e-09	+	45861350	45864912	0	2	15,282,	0,3280	-8.31	-7.6	3.88	-1.03	-1.49	1.36
4	46378219	46378520	ENSBGRG00000010187	HECW1	1	+	46378219	46378520	0	1	301,	0	-1.84e-09	0	1.58	-4.3	-5.71	0.947
4	59252170	59252371	ENSBGRG00000003362	ZNRF2	1	+	59252170	59252371	0	1	201,	0	-4.15e-09	0	1.32	-1	-1.46	-0.655
4	69019533	69019683	ENSBGRG00000001177	LRRN3	1	+	69019533	69019683	0	1	150,	0	-4.95e-09	0	1.67	-1.74	-2.44	-1.4
4	75097759	75098209	ENSBGRG00000002220	MET	1	+	75097759	75098209	0	1	450,	0	-4.2e-06	0	3.2	-8.04	-10.1	1.63
4	75098358	75098808	ENSBGRG00000002220	MET	1	+	75098358	75098808	0	1	450,	0	-1.94e-05	0	3.17	-8.08	-10.1	1.86
4	75185330	75185985	ENSBGRG00000002220	MET	1	+	75185330	75185985	0	2	61,489,	0,166	-4.64e-05	0	3.17	-3.13	-4.26	0.622
4	76808203	76810762	ENSBGRG00000004815	ENSBGRG00000004815	1	+	76808203	76810762	0	2	192,51,	0,2508	-3.4e-08	0	1.85	-2.14	-2.97	-0.933
4	83970943	83971141	ENSBGRG00000014871	PTPN12	1	+	83970943	83971141	0	1	198,	0	-1.2e-05	0	2.7	-0.906	-1.33	0.689
4	83971385	83971632	ENSBGRG00000014871	PTPN12	0.0044	+	83971385	83971632	0	1	247,	0	-2.36	-1.9	3.49	-1.78	-2.5	0.741
4	84037704	84037951	ENSBGRG00000015320	RSBN1L	1.2e-08	+	84037704	84037951	0	1	247,	0	-7.91	-7.23	3.02	-1.93	-2.69	-0.693
4	84080198	84088380	ENSBGRG00000015320	RSBN1L	0.00037	+	84080198	84088380	0	2	129,512,	0,7670	-3.43	-2.95	2.87	-1.37	-1.96	0.998
4	86836612	86847115	ENSBGRG00000019449	GNAI1	1e-53	+	86836612	86847115	0	2	42,207,	0,10296	-53	-50.5	2.44	-3.01	-4.11	1.17
4	95188923	95189222	ENSBGRG00000023340	DMTF1	0.003	+	95188923	95189222	0	1	299,	0	-2.53	-2.06	2.6	-2.36	-3.26	0.644
4	95372300	95372549	ENSBGRG00000023583	CROT	1	+	95372300	95372549	0	1	249,	0	-2.05e-07	0	1.27	-1.83	-2.56	-0.676
4	120509849	120510178	ENSBGRG00000019003	KRIT1	7.9e-14	+	120509849	120510178	0	2	66,85,	0,244	-13.1	-12	1.53	-1.15	-1.65	-0.635
4	120569765	120570013	ENSBGRG00000019219	LRRD1	1	+	120569765	120570013	0	1	248,	0	-4.09e-10	0	3.31	-4.22	-5.61	1.25
4	120607105	120607305	ENSBGRG00000019342	CYP51A1	1	+	120607105	120607305	0	1	200,	0	-6.02e-12	0	1.66	-1.92	-2.68	-1.17
4	120608778	120610746	ENSBGRG00000019342	CYP51A1	1	+	120608778	120610746	0	2	118,32,	0,1936	-1.09e-05	0	3.56	-1.27	-1.82	2
4	9961331	9962281	ENSBGRG00000008413	KMT2C	4.2e-09	-	9961331	9962281	0	1	950,	0	-8.38	-7.66	2.37	-7.62	-9.61	0.778
4	10020983	10021334	ENSBGRG00000008413	KMT2C	0.00059	-	10020983	10021334	0	1	351,	0	-3.23	-2.75	2.58	-2.25	-3.12	0.825
4	15533435	15533685	ENSBGRG00000014549	ESYT2	1e-12	-	15533435	15533685	0	1	250,	0	-12	-11	2.28	-3.09	-4.21	0.867
4	18689787	18691231	ENSBGRG00000001662	UBN2	1.2e-07	-	18689787	18691231	0	1	1444,	0	-6.91	-6.29	3.69	-6.21	-7.98	0.697
4	24300227	24382178	ENSBGRG00000004701	EXOC4	1	-	24300227	24382178	0	2	55,94,	0,81857	-1.79e-05	0	1.31	-1.6	-2.24	-0.599
4	29641586	29641735	ENSBGRG00000011477	ATP6V1F	5.9e-10	-	29641586	29641735	0	1	149,	0	-9.23	-8.44	1.85	-2.54	-3.49	0.583
4	36693552	36694053	ENSBGRG00000025791	PTPRZ1	0.53	-	36693552	36694053	0	1	501,	0	-0.277	0	2.85	-5.45	-7.09	0.794
4	37772478	37772773	ENSBGRG00000026186	ING3	3.9e-06	-	37772478	37772773	0	1	295,	0	-5.41	-4.87	3.18	-2.73	-3.75	0.847
4	44549992	44550142	ENSBGRG00000009678	INHBA	1	-	44549992	44550142	0	1	150,	0	-9.88e-09	0	2.1	-1.95	-2.72	0.913
4	44550241	44550689	ENSBGRG00000009678	INHBA	0.026	-	44550241	44550689	0	1	448,	0	-1.58	-1.13	2.75	-9.54	-11.7	1.06
4	47263787	47263937	ENSBGRG00000014704	DDX56	1	-	47263787	47263937	0	1	150,	0	-4.56e-07	0	3.79	-1.17	-1.68	0.587
4	47619971	47620172	ENSBGRG00000019261	ENSBGRG00000019261	0.00095	-	47619971	47620172	0	1	201,	0	-3.02	-2.55	1.71	-0.951	-1.39	-1.09
4	49377069	49377219	ENSBGRG00000020206	TNS3	1	-	49377069	49377219	0	1	150,	0	-6.8e-10	0	1.17	-5.03	-6.59	1
4	56033164	56035382	ENSBGRG00000001999	HOXA3	1.7e-08	-	56033164	56035382	0	2	779,19,	0,2199	-7.76	-7.08	2.87	-6.54	-8.36	0.899
4	57973848	57974146	ENSBGRG00000002733	ENSBGRG00000002733	1	-	57973848	57974146	0	1	298,	0	-1.65e-13	0	3.12	-2.18	-3.02	-1.03
4	59446621	59446921	ENSBGRG00000003405	NOD1	6.3e-11	-	59446621	59446921	0	1	300,	0	-10.2	-9.3	1.77	-1.1	-1.58	0.697
4	64386547	64386892	ENSBGRG00000000276	HERPUD2	5.5e-08	-	64386547	64386892	0	1	345,	0	-7.26	-6.62	2.06	-3.75	-5.03	-0.84
4	70784921	70785070	ENSBGRG00000001815	TMEM168	1	-	70784921	70785070	0	1	149,	0	-0.00101	0	1.36	-1.5	-2.12	1.12
4	70785513	70793247	ENSBGRG00000001815	TMEM168	7.4e-08	-	70785513	70793247	0	2	554,89,	0,7645	-7.13	-6.5	3.83	-1.96	-2.73	0.791
4	70864174	70864573	ENSBGRG00000001829	BMT2	7.9e-11	-	70864174	70864573	0	1	399,	0	-10.1	-9.28	2.6	-1.16	-1.67	0.61
4	84495911	84503410	ENSBGRG00000016288	MAGI2	1	-	84495911	84503410	0	2	2,147,	0,7352	-2.23e-08	0	1.29	-1.12	-1.61	0.587
4	87742771	87746955	ENSBGRG00000020231	SEMA3C	7.9e-12	-	87742771	87746955	0	2	364,83,	0,4101	-11.1	-10.1	4.38	-1.2	-1.73	0.698
4	91553592	91553742	ENSBGRG00000022242	SEMA3A	1	-	91553592	91553742	0	1	150,	0	-1.5e-06	0	1.55	-1.11	-1.59	-0.661
4	97593538	97593739	ENSBGRG00000001054	DNAH11	0.00037	-	97593538	97593739	0	1	201,	0	-3.43	-2.95	1.62	-2	-2.78	0.899
4	97753039	97753436	ENSBGRG00000001146	SP4	0.0006	-	97753039	97753436	0	1	397,	0	-3.22	-2.74	3.13	-3.02	-4.13	1.22
4	97753732	97754704	ENSBGRG00000001146	SP4	2.1e-09	-	97753732	97754704	0	2	120,79,	0,893	-8.67	-7.93	3.38	-1.98	-2.76	1.21
4	100956837	100959757	ENSBGRG00000001751	HDAC9	1e-11	-	100956837	100959757	0	2	81,70,	0,2850	-11	-10.1	1.39	-1.93	-2.7	0.876
4	103278306	103306757	ENSBGRG00000002382	BZW2	1e-05	-	103278306	103306757	0	3	2,65,84,	0,10335,28367	-4.99	-4.46	1.78	-1.26	-1.8	0.753
4	117735078	117736312	ENSBGRG00000010269	PEG10	1	-	117735078	117736312	0	2	779,453,	0,781	-0.00165	0	2.21	-434	-434	0.719
4	119281436	119285063	ENSBGRG00000015918	VPS50	2.2e-05	-	119281436	119285063	0	2	84,113,	0,3514	-4.66	-4.14	1.36	-1.67	-2.35	-0.746
4	120737464	120742142	ENSBGRG00000019580	AKAP9	0.46	-	120737464	120742142	0	2	107,43,	0,4635	-0.336	0	1.46	-0.963	-1.4	-0.956
4	120754176	120762156	ENSBGRG00000019580	AKAP9	0.00028	-	120754176	120762156	0	5	1608,198,156,171,10,	0,5365,6221,7456,7970	-3.56	-3.08	3.73	-1.66	-2.32	0.604
4	121494325	121494723	ENSBGRG00000019940	FZD1	2.8e-05	-	121494325	121494723	0	1	398,	0	-4.55	-4.04	3.12	-4.44	-5.88	0.973
4	122132909	122133058	ENSBGRG00000019992	CDK14	4.9e-08	-	122132909	122133058	0	1	149,	0	-7.31	-6.66	1.31	-0.899	-1.32	-0.707
4	125039297	125039546	ENSBGRG00000021916	FIGNL1	1	-	125039297	125039546	0	1	249,	0	-1.62e-05	0	3.29	-4.76	-6.28	1.67
4	125039941	125040240	ENSBGRG00000021916	FIGNL1	1	-	125039941	125040240	0	1	299,	0	-3.21e-08	0	2.82	-3.48	-4.69	1.35
4	125040685	125041281	ENSBGRG00000021916	FIGNL1	0.052	-	125040685	125041281	0	1	596,	0	-1.28	-0.823	3.77	-4.7	-6.19	0.896
5	360488	360638	ENSBGRG00000009274	C3AR1	7.9e-06	+	360488	360638	0	1	150,	0	-5.1	-4.26	1.65	-1.44	-2.04	-1.34
5	361136	361336	ENSBGRG00000009274	C3AR1	7.9e-06	+	361136	361336	0	1	200,	0	-5.1	-4.26	2.67	-1.21	-1.74	-0.842
5	4219094	4219295	ENSBGRG00000000335	BCL2L14	1	+	4219094	4219295	0	1	201,	0	-1.55e-07	0	1.69	-3.87	-5.18	1.39
5	8421670	8462290	ENSBGRG00000002244	DERA	2.6e-06	+	8421670	8462290	0	3	34,98,19,	0,39468,40601	-5.58	-5.03	2.03	-3.41	-4.6	-1.5
5	12251091	12276417	ENSBGRG00000002969	AEBP2	3.2e-17	+	12251091	12276417	0	3	612,23,58,	0,951,25268	-16.5	-15.1	4.09	-2.87	-3.93	0.758
5	25640125	25640374	ENSBGRG00000004497	ETFBKMT	1e-15	+	25640125	25640374	0	1	249,	0	-15	-13.7	2.32	-1.02	-1.47	2.08
5	26729293	26738705	ENSBGRG00000004804	FGD4	0.98	+	26729293	26738705	0	2	135,15,	0,9397	-0.00762	0	1.71	-2.37	-3.27	1.26
5	29339976	29340224	ENSBGRG00000008533	FOXRED2	1	+	29339976	29340224	0	1	248,	0	-3.78e-09	0	2.78	-1.68	-2.36	-0.62
5	37455961	37456161	ENSBGRG00000020117	ENSBGRG00000020117	0.00043	+	37455961	37456161	0	1	200,	0	-3.37	-2.89	3.65	-3.43	-4.63	0.679
5	37542297	37542498	ENSBGRG00000020117	ENSBGRG00000020117	0.00026	+	37542297	37542498	0	1	201,	0	-3.58	-3.1	3.4	-1.22	-1.75	-1.27
5	39715765	39719293	ENSBGRG00000000629	GNPTAB	0.95	+	39715765	39719293	0	3	75,86,39,	0,3157,3489	-0.0236	0	1.47	-1.23	-1.77	-0.642
5	41218296	41221979	ENSBGRG00000003309	ENSBGRG00000003309	0.0019	+	41218296	41221979	0	2	53,91,	0,3592	-2.73	-2.26	1.76	-1.61	-2.26	1.06
5	47648156	47649474	ENSBGRG00000001206	ZC3H10	1.3e-14	+	47648156	47649474	0	1	1318,	0	-13.9	-12.7	3.73	-9.49	-11.7	0.655
5	49040278	49043812	ENSBGRG00000006415	GLI1	3e-05	+	49040278	49043812	0	5	28,138,150,12,19,	0,116,1741,3501,3515	-4.52	-4.01	1.59	-1.22	-1.75	-0.614
5	49044501	49045377	ENSBGRG00000006415	GLI1	2.1e-06	+	49044501	49045377	0	2	165,182,	0,694	-5.67	-5.12	1.67	-1.19	-1.71	-0.611
5	49047854	49048102	ENSBGRG00000006415	GLI1	4e-05	+	49047854	49048102	0	1	248,	0	-4.4	-3.89	1.92	-1.08	-1.56	-0.601
5	49384116	49384414	ENSBGRG00000008950	MARCHF9	9.8e-10	+	49384116	49384414	0	1	298,	0	-9.01	-8.24	3.46	-2.66	-3.65	0.611
5	56098305	56107231	ENSBGRG00000015742	SRGAP1	0.94	+	56098305	56107231	0	3	9,340,548,	0,117,8378	-0.0263	0	3.28	-2.43	-3.35	0.623
5	56619634	56619965	ENSBGRG00000016976	RASSF3	4e-05	+	56619634	56619965	0	2	115,82,	0,249	-4.4	-3.89	1.65	-2.87	-3.93	0.915
5	59536826	59538883	ENSBGRG00000020115	CAND1	1.3e-13	+	59536826	59538883	0	2	232,714,	0,1343	-12.9	-11.8	3.32	-8.88	-11	0.826
5	62297507	62298395	ENSBGRG00000007705	FRS2	2e-10	+	62297507	62298395	0	1	888,	0	-9.7	-8.88	3.8	-6.62	-8.45	0.903
5	70935037	70935331	ENSBGRG00000019563	TMEM117	1e-13	+	70935037	70935331	0	1	294,	0	-13	-11.9	2.05	-1.88	-2.62	-0.92
5	76460424	76460674	ENSBGRG00000000782	CACNB3	1	+	76460424	76460674	0	1	250,	0	-8.8e-06	0	1.82	-1.84	-2.57	-0.77
5	77737719	77738026	ENSBGRG00000002768	ASIC1	1	+	77737719	77738026	0	2	45,105,	0,202	-4.96e-07	0	2.33	-1.63	-2.29	0.67
5	78430157	78430357	ENSBGRG00000003661	DIP2B	6.3e-26	+	78430157	78430357	0	1	200,	0	-25.2	-23.4	3.69	-4	-5.34	0.938
5	80886682	80888004	ENSBGRG00000002864	MFSD5	3.2e-18	+	80886682	80888004	0	2	886,352,	0,970	-17.5	-16.1	4	-6.09	-7.84	0.723
5	80920269	80925067	ENSBGRG00000002918	PFDN5	5e-16	+	80920269	80925067	0	6	22,103,32,75,106,212,	0,228,627,2861,3024,4586	-15.3	-14	2.77	-2.32	-3.21	0.598
5	81740167	81785759	ENSBGRG00000003972	HOXC4	1	+	81740167	81785759	0	3	48,117,126,	0,44712,45466	-1.98e-05	0	2.26	-1.2	-1.72	-0.754
5	82045242	82045442	ENSBGRG00000004199	ENSBGRG00000004199	2.2e-08	+	82045242	82045442	0	2	108,40,	0,160	-7.65	-6.66	2.41	-1.24	-1.78	-1.2
5	82224938	82226156	ENSBGRG00000000314	NCKAP1L	5.1e-05	+	82224938	82226156	0	2	91,59,	0,1159	-4.29	-3.79	1.81	-1.47	-2.08	-1.15
5	82720212	82720562	ENSBGRG00000000638	USP44	1	+	82720212	82720562	0	1	350,	0	-7.47e-05	0	3.93	-1.23	-1.76	-1.18
5	83032416	83034050	ENSBGRG00000000973	FGD6	5.8e-07	+	83032416	83034050	0	1	1634,	0	-6.24	-5.66	3.34	-7.94	-9.96	0.713
5	83034148	83070670	ENSBGRG00000000973	FGD6	2.2e-08	+	83034148	83070670	0	2	663,31,	0,36491	-7.65	-6.98	3.59	-5.39	-7.02	0.899
5	85387691	85392780	ENSBGRG00000001904	EEA1	4.4e-05	+	85387691	85392780	0	6	26,66,40,114,122,31,	0,118,1870,2797,3541,5058	-4.36	-3.86	1.85	-2.08	-2.89	1.27
5	94330943	94331193	ENSBGRG00000003135	SLC6A15	1	+	94330943	94331193	0	1	250,	0	-9.4e-09	0	3.31	-4.27	-5.67	1.71
5	103190286	103193096	ENSBGRG00000009145	E2F7	1	+	103190286	103193096	0	2	27,173,	0,2637	-2.01e-09	0	1.57	-1.57	-2.22	0.69
5	111083568	111083816	ENSBGRG00000001292	ENSBGRG00000001292	2.9e-08	+	111083568	111083816	0	1	248,	0	-7.54	-6.89	2.73	-1.88	-2.63	0.686
5	112917433	112920961	ENSBGRG00000011989	C12orf4	8.3e-05	+	112917433	112920961	0	2	113,36,	0,3492	-4.08	-3.58	1.67	-1.29	-1.84	-0.714
5	113525779	113526128	ENSBGRG00000012455	PARP11	2e-19	+	113525779	113526128	0	1	349,	0	-18.7	-17.2	2.66	-1.03	-1.49	-0.602
5	114425750	114431342	ENSBGRG00000014124	NRIP2	1	+	114425750	114431342	0	2	266,130,	0,5462	-5.43e-06	0	2	-1.68	-2.36	-1.2
5	114898356	114898604	ENSBGRG00000016532	CCDC77	5.5e-09	+	114898356	114898604	0	1	248,	0	-8.26	-7.55	2.64	-2.84	-3.9	1.01
5	116633650	116634830	ENSBGRG00000000460	IL17RA	1.3e-10	+	116633650	116634830	0	1	1180,	0	-9.9	-9.06	3.66	-3.15	-4.29	0.671
5	116893559	116895030	ENSBGRG00000000682	CECR2	2.5e-08	+	116893559	116895030	0	2	40,559,	0,912	-7.6	-6.94	2.08	-2.47	-3.4	0.657
5	117401687	117401979	ENSBGRG00000001009	GGA1	1	+	117401687	117401979	0	2	85,111,	0,181	-3.62e-07	0	2.08	-3.5	-4.71	0.761
5	117454682	117456123	ENSBGRG00000001197	NOL12	1	+	117454682	117456123	0	2	125,23,	0,1418	-8.86e-14	0	2.39	-1.7	-2.39	0.688
5	117830435	117833965	ENSBGRG00000002191	PICK1	8.1e-06	+	117830435	117833965	0	3	107,67,73,	0,2174,3457	-5.09	-4.56	2.18	-2.81	-3.86	0.901
5	119081642	119082039	ENSBGRG00000003310	MGAT3	6.3e-12	+	119081642	119082039	0	1	397,	0	-11.2	-10.3	3	-1.96	-2.74	1.01
5	120030821	120031131	ENSBGRG00000008503	SGSM3	2.4e-08	+	120030821	120031131	0	2	49,100,	0,210	-7.62	-6.96	1.88	-1.03	-1.5	-0.865
5	120896490	120896638	ENSBGRG00000007661	TEF	2e-13	+	120896490	120896638	0	1	148,	0	-12.7	-11.6	3.14	-2.29	-3.17	0.646
5	121264669	121265117	ENSBGRG00000009488	CCDC134	6.3e-20	+	121264669	121265117	0	1	448,	0	-19.2	-17.7	5.16	-2.53	-3.48	0.671
5	121993015	121993166	ENSBGRG00000012024	SERHL2	0.0048	+	121993015	121993166	0	1	151,	0	-2.32	-1.86	1.41	-1.42	-2.01	-1.51
5	121993812	121994360	ENSBGRG00000012024	SERHL2	3.2e-11	+	121993812	121994360	0	1	548,	0	-10.5	-9.6	2.48	-1.36	-1.93	0.747
5	125511781	125521140	ENSBGRG00000001198	PPARA	1	+	125511781	125521140	0	2	152,98,	0,9261	-2.05e-05	0	1.55	-1.61	-2.26	-0.653
5	125970183	125978312	ENSBGRG00000001647	GRAMD4	0.017	+	125970183	125978312	0	5	41,62,133,26,33,	0,5354,7014,7539,8096	-1.78	-1.33	1.97	-2.37	-3.27	-1.29
5	128802478	128802676	ENSBGRG00000002067	ENSBGRG00000002067	0.0079	+	128802478	128802676	0	1	198,	0	-2.1	-1.64	1.53	-1.97	-2.75	0.944
5	128802774	128803218	ENSBGRG00000002067	ENSBGRG00000002067	0.02	+	128802774	128803218	0	1	444,	0	-1.7	-1.25	2.78	-3.7	-4.97	1.26
5	128880443	128880593	ENSBGRG00000002237	PIM3	5e-12	+	128880443	128880593	0	1	150,	0	-11.3	-10.4	1.91	-1.67	-2.35	0.6
5	370771	371756	ENSBGRG00000009305	FOXJ2	0.0017	-	370771	371756	0	2	83,67,	0,918	-2.76	-2.29	2.57	-1.79	-2.51	2.81
5	999117	999266	ENSBGRG00000011531	M6PR	1	-	999117	999266	0	1	149,	0	-1.78e-08	0	4.1	-1.78	-2.49	0.593
5	4271399	4271798	ENSBGRG00000000408	LRP6	1.5e-10	-	4271399	4271798	0	1	399,	0	-9.81	-8.98	3.48	-1.21	-1.73	0.745
5	4736786	4737233	ENSBGRG00000000723	DUSP16	2e-10	-	4736786	4737233	0	1	447,	0	-9.7	-8.88	3.48	-3.07	-4.18	0.71
5	8127709	8130594	ENSBGRG00000001929	EPS8	2.3e-08	-	8127709	8130594	0	3	83,68,48,	0,1407,2837	-7.64	-6.98	2.94	-3.42	-4.63	-1.72
5	16470676	16470826	ENSBGRG00000000530	SOX5	1	-	16470676	16470826	0	1	150,	0	-2.72e-11	0	2.82	-2.78	-3.82	1.08
5	24962787	24969404	ENSBGRG00000003462	IPO8	1	-	24962787	24969404	0	4	41,77,100,32,	0,328,5623,6585	-0.000227	0	1.25	-2.14	-2.98	-0.79
5	28720009	28723480	ENSBGRG00000007676	ENSBGRG00000007676	9.1e-08	-	28720009	28723480	0	2	387,110,	0,3361	-7.04	-6.42	3.14	-2.63	-3.62	0.639
5	30664525	30664772	ENSBGRG00000011979	HMOX1	4.2e-07	-	30664525	30664772	0	1	247,	0	-6.38	-5.79	2.17	-3.28	-4.45	0.725
5	33700671	33701315	ENSBGRG00000014385	ABTB3	0.97	-	33700671	33701315	0	1	644,	0	-0.012	0	3.92	-9.86	-12.1	1.43
5	34063979	34064425	ENSBGRG00000014385	ABTB3	0.56	-	34063979	34064425	0	1	446,	0	-0.25	0	3.97	-4.7	-6.2	1.15
5	34589593	34589938	ENSBGRG00000015662	RIC8B	7.9e-13	-	34589593	34589938	0	1	345,	0	-12.1	-11.1	3.26	-1.54	-2.18	0.677
5	34934473	34934623	ENSBGRG00000016356	POLR3B	1.1e-08	-	34934473	34934623	0	1	150,	0	-7.96	-7.27	1.26	-2.15	-2.98	-1.16
5	36626446	36627140	ENSBGRG00000019350	CHST11	2.5e-25	-	36626446	36627140	0	1	694,	0	-24.6	-22.8	2.14	-4.05	-5.4	-0.622
5	36939137	36939287	ENSBGRG00000019350	CHST11	1.3e-20	-	36939137	36939287	0	1	150,	0	-19.9	-18.3	1.69	-4.08	-5.44	2.65
5	40903971	40904169	ENSBGRG00000003088	GAS2L3	6.8e-05	-	40903971	40904169	0	1	198,	0	-4.17	-3.67	1.54	-1.82	-2.54	1.13
5	42867304	42869241	ENSBGRG00000005328	ENSBGRG00000005328	1.7e-09	-	42867304	42869241	0	2	827,118,	0,1819	-8.78	-8.03	2.75	-8.45	-10.5	0.965
5	45265402	45293627	ENSBGRG00000006178	ELK3	4e-12	-	45265402	45293627	0	2	637,101,	0,28124	-11.4	-10.5	2.24	-2.23	-3.09	0.594
5	45568025	45571063	ENSBGRG00000006730	AMDHD1	0.99	-	45568025	45571063	0	2	238,8,	0,3030	-0.00218	0	2.14	-1.89	-2.64	-0.682
5	45909905	45910104	ENSBGRG00000007436	TESPA1	1	-	45909905	45910104	0	1	199,	0	-3.17e-07	0	1.73	-1.24	-1.78	-0.666
5	47857363	47859080	ENSBGRG00000002582	PAN2	2.1e-07	-	47857363	47859080	0	4	55,74,99,70,	0,161,352,1647	-6.67	-6.07	2.42	-2.12	-2.94	0.85
5	50582777	50582927	ENSBGRG00000009679	LRIG3	1.1e-05	-	50582777	50582927	0	1	150,	0	-4.97	-4.44	1.49	-1.2	-1.72	0.752
5	56186153	56186896	ENSBGRG00000016102	KICS2	1	-	56186153	56186896	0	1	743,	0	-5.3e-06	0	2.73	-2.76	-3.78	0.851
5	56730390	56731082	ENSBGRG00000017916	ENSBGRG00000017916	1	-	56730390	56731082	0	1	692,	0	-7.36e-08	0	3.95	-4.72	-6.23	-1.4
5	72853413	72855161	ENSBGRG00000022234	SCAF11	2.5e-12	-	72853413	72855161	0	2	1,1045,	0,703	-11.6	-10.6	2.71	-5.61	-7.28	0.648
5	72855260	72855957	ENSBGRG00000022234	SCAF11	4.7e-10	-	72855260	72855957	0	1	697,	0	-9.33	-8.53	3.28	-2.52	-3.47	0.734
5	72856106	72856654	ENSBGRG00000022234	SCAF11	8.9e-09	-	72856106	72856654	0	1	548,	0	-8.05	-7.36	2.52	-4.31	-5.73	0.771
5	73731018	73731168	ENSBGRG00000022761	SLC38A4	1	-	73731018	73731168	0	1	150,	0	-4.76e-10	0	1.46	-2.71	-3.72	2.03
5	73761720	73766965	ENSBGRG00000022761	SLC38A4	1	-	73761720	73766965	0	2	16,233,	0,5012	-1.48e-05	0	2.89	-6.44	-8.25	3.02
5	74070025	74070515	ENSBGRG00000022846	AMIGO2	1	-	74070025	74070515	0	1	490,	0	-3.65e-08	0	3.4	-6.13	-7.89	1.35
5	75436264	75437890	ENSBGRG00000000300	ZNF641	0.00032	-	75436264	75437890	0	2	706,75,	0,1551	-3.5	-3.02	3.47	-5.36	-6.99	0.721
5	76573241	76573439	ENSBGRG00000001078	WNT10B	1	-	76573241	76573439	0	1	198,	0	-0.000287	0	3.07	-5.88	-7.59	2.13
5	76573636	76574548	ENSBGRG00000001078	WNT10B	1	-	76573636	76574548	0	2	207,189,	0,723	-0.000781	0	3.64	-8.06	-10.1	1.54
5	76648794	76649294	ENSBGRG00000001218	ENSBGRG00000001218	0.75	-	76648794	76649294	0	3	65,85,99,	0,170,401	-0.124	0	1.38	-2.58	-3.55	-0.623
5	76667566	76667763	ENSBGRG00000001247	ENSBGRG00000001247	1.6e-49	-	76667566	76667763	0	1	197,	0	-48.8	-46.4	1.97	-2.04	-2.84	0.986
5	76708989	76709399	ENSBGRG00000001304	DHH	1	-	76708989	76709399	0	2	112,34,	0,376	-3.07e-07	0	2.56	-1.17	-1.69	0.704
5	77428120	77428270	ENSBGRG00000002464	NCKAP5L	0.43	-	77428120	77428270	0	1	150,	0	-0.366	0	3	-4.66	-6.16	0.746
5	77881065	77932195	ENSBGRG00000002970	LIMA1	6.5e-08	-	77881065	77932195	0	3	39,142,17,	0,13297,51113	-7.19	-6.55	1.46	-1.48	-2.1	-0.685
5	81137573	81138060	ENSBGRG00000003502	MAP3K12	1	-	81137573	81138060	0	2	64,85,	0,402	-1.32e-05	0	1.44	-2.62	-3.6	0.976
5	82017649	82017997	ENSBGRG00000004167	NFE2	5e-17	-	82017649	82017997	0	1	348,	0	-16.3	-14.9	2.76	-1.38	-1.97	0.683
5	93866140	93869491	ENSBGRG00000003084	ALX1	7.6e-08	-	93866140	93869491	0	2	261,36,	0,3315	-7.12	-6.49	2.57	-1.59	-2.23	0.965
5	94033408	94033658	ENSBGRG00000003099	LRRIQ1	1	-	94033408	94033658	0	1	250,	0	-3.38e-11	0	2.48	-3.64	-4.89	0.883
5	100500956	100511742	ENSBGRG00000007621	SYT1	1	-	100500956	100511742	0	3	5,123,21,	0,4246,10765	-0.00028	0	1.94	-2.52	-3.48	-1.4
5	101924401	101929728	ENSBGRG00000007767	NAV3	1	-	101924401	101929728	0	3	38,42,120,	0,1431,5207	-2.3e-14	0	1.42	-2.6	-3.59	0.956
5	108795783	108796028	ENSBGRG00000013015	THAP2	2e-12	-	108795783	108796028	0	1	245,	0	-11.7	-10.7	2.94	-2.22	-3.08	0.755
5	111949207	111949890	ENSBGRG00000011039	NTF3	1.6e-17	-	111949207	111949890	0	1	683,	0	-16.8	-15.4	4.65	-7.88	-9.9	0.9
5	118164502	118165148	ENSBGRG00000002488	KCNJ4	0.00011	-	118164502	118165148	0	1	646,	0	-3.96	-3.47	2.19	-1.13	-1.63	0.938
5	118357130	118357330	ENSBGRG00000002664	ENSBGRG00000002664	1	-	118357130	118357330	0	1	200,	0	-1.01e-07	0	2.14	-1.54	-2.17	-1.71
5	118387156	118387950	ENSBGRG00000002758	JOSD1	2e-40	-	118387156	118387950	0	1	794,	0	-39.7	-37.5	2.26	-8.57	-10.7	0.629
5	118397941	118398735	ENSBGRG00000002758	JOSD1	6.3e-28	-	118397941	118398735	0	1	794,	0	-27.2	-25.3	4.07	-2.52	-3.48	0.681
5	120034758	120035207	ENSBGRG00000008675	ENSBGRG00000008675	6.3e-13	-	120034758	120035207	0	1	449,	0	-12.2	-11.1	3.25	-2.6	-3.58	0.698
5	120040185	120040534	ENSBGRG00000008675	ENSBGRG00000008675	9.5e-09	-	120040185	120040534	0	1	349,	0	-8.02	-7.33	2.81	-0.996	-1.45	0.592
5	121490640	121490890	ENSBGRG00000010420	NAGA	0.0074	-	121490640	121490890	0	1	250,	0	-2.13	-1.67	2.18	-5.03	-6.59	0.964
5	121519637	121533160	ENSBGRG00000010730	NDUFA6	1e-10	-	121519637	121533160	0	2	55,296,	0,13227	-9.98	-9.14	2.44	-3.18	-4.32	0.62
5	121609946	121610096	ENSBGRG00000011570	TCF20	1.6e-07	-	121609946	121610096	0	1	150,	0	-6.79	-6.18	1.87	-0.992	-1.44	0.617
5	121850987	121862469	ENSBGRG00000011862	ENSBGRG00000011862	1	-	121850987	121862469	0	2	161,88,	0,11394	-1.22e-05	0	1.55	-6.29	-8.08	2.27
5	122473811	122478630	ENSBGRG00000013993	TTLL1	2.1e-05	-	122473811	122478630	0	2	71,79,	0,4740	-4.68	-4.17	1.69	-1.24	-1.78	-0.8
5	125538715	125538953	ENSBGRG00000001207	CDPF1	3.2e-05	-	125538715	125538953	0	1	238,	0	-4.49	-3.98	2.04	-4.71	-6.22	0.682
5	125558568	125559223	ENSBGRG00000001224	PKDREJ	1	-	125558568	125559223	0	2	304,147,	0,508	-2.29e-07	0	3.4	-2.41	-3.33	-3.27
5	125560272	125560773	ENSBGRG00000001224	PKDREJ	1	-	125560272	125560773	0	1	501,	0	-2.55e-10	0	4.65	-12	-14.4	2.62
5	125561122	125561373	ENSBGRG00000001224	PKDREJ	1	-	125561122	125561373	0	1	251,	0	-3.06e-11	0	3.31	-7.27	-9.21	2.69
5	125561913	125562114	ENSBGRG00000001224	PKDREJ	1	-	125561913	125562114	0	1	201,	0	-2.45e-12	0	2.53	-2.59	-3.57	1.01
5	125607555	125607806	ENSBGRG00000001235	ENSBGRG00000001235	1	-	125607555	125607806	0	2	185,16,	0,235	-4.28e-07	0	3.15	-6.34	-8.15	2.22
5	125608104	125608304	ENSBGRG00000001235	ENSBGRG00000001235	1	-	125608104	125608304	0	1	200,	0	-1.97e-10	0	2.15	-1.41	-2	-0.877
5	125608853	125609103	ENSBGRG00000001235	ENSBGRG00000001235	1	-	125608853	125609103	0	1	250,	0	-1.59e-13	0	2.61	-2.14	-2.97	-0.682
5	129169781	129170680	ENSBGRG00000002564	ENSBGRG00000002564	5.4e-09	-	129169781	129170680	0	2	749,99,	0,800	-8.27	-7.56	2.36	-3.83	-5.13	0.673
5	129193564	129193814	ENSBGRG00000002564	ENSBGRG00000002564	2.2e-10	-	129193564	129193814	0	1	250,	0	-9.66	-8.84	2.14	-1.61	-2.27	0.917
6	1969060	1969210	ENSBGRG00000010431	TRMT44	3.2e-13	+	1969060	1969210	0	1	150,	0	-12.5	-11.4	1.79	-0.909	-1.33	-0.808
6	3897512	3907331	ENSBGRG00000016524	HAUS3	1	+	3897512	3907331	0	2	96,202,	0,9617	-0.000671	0	3.5	-1	-1.45	0.7
6	4853931	4855158	ENSBGRG00000018881	ENSBGRG00000018881	1	+	4853931	4855158	0	3	10,128,9,	0,552,1218	-6.68e-07	0	1.21	-3.65	-4.91	-0.644
6	5070712	5071208	ENSBGRG00000019777	DGKQ	0.00014	+	5070712	5071208	0	1	496,	0	-3.84	-3.35	2.72	-9.68	-11.9	0.834
6	5414962	5415401	ENSBGRG00000021438	ENSBGRG00000021438	8.5e-09	+	5414962	5415401	0	2	241,194,	0,245	-8.07	-7.04	3.18	-0.999	-1.45	0.979
6	6756551	6760604	ENSBGRG00000022183	LDB2	0.00013	+	6756551	6760604	0	2	54,146,	0,3907	-3.9	-3.4	1.44	-1.88	-2.62	-0.646
6	16069000	16106803	ENSBGRG00000011517	EVC	1.4e-09	+	16069000	16106803	0	2	128,72,	0,37731	-8.86	-8.11	2.37	-1.39	-1.97	-0.62
6	16574191	16574338	ENSBGRG00000013050	ENSBGRG00000013050	1	+	16574191	16574338	0	1	147,	0	-2.5e-07	0	3.35	-3.85	-5.15	1.76
6	20333705	20339099	ENSBGRG00000018444	WDFY3	2.8e-09	+	20333705	20339099	0	3	17,169,15,	0,2185,5379	-8.55	-7.82	1.71	-2.44	-3.37	-0.986
6	24021263	24021919	ENSBGRG00000023927	RASGEF1B	9.1e-06	+	24021263	24021919	0	2	94,204,	0,452	-5.04	-4.51	2.56	-1.21	-1.73	-0.679
6	26456211	26456803	ENSBGRG00000011033	NAA11	1	+	26456211	26456803	0	1	592,	0	-1.67e-06	0	3.43	-5.16	-6.75	0.669
6	28241071	28250234	ENSBGRG00000012752	CNOT6L	1.3e-11	+	28241071	28250234	0	3	43,203,253,	0,2157,8910	-10.9	-9.99	2.58	-2.38	-3.29	0.635
6	29925204	29925590	ENSBGRG00000015719	CXCL11	1	+	29925204	29925590	0	2	32,118,	0,268	-3.91e-11	0	2.57	-1.81	-2.54	-0.967
6	32926569	32926769	ENSBGRG00000021574	ANKRD17	0.12	+	32926569	32926769	0	1	200,	0	-0.908	-0.458	2.21	-1.72	-2.42	0.947
6	37134697	37134844	ENSBGRG00000011608	ENSBGRG00000011608	0.99	+	37134697	37134844	0	1	147,	0	-0.00556	0	2.74	-1.76	-2.46	1.05
6	50047823	50048516	ENSBGRG00000021223	NOA1	0.00098	+	50047823	50048516	0	1	693,	0	-3.01	-2.54	2.38	-1.14	-1.64	0.627
6	50529195	50534640	ENSBGRG00000022332	AASDH	1.3e-06	+	50529195	50534640	0	2	435,61,	0,5384	-5.9	-5.33	2.5	-1.54	-2.17	0.625
6	50539716	50539964	ENSBGRG00000022332	AASDH	2.6e-07	+	50539716	50539964	0	1	248,	0	-6.59	-5.98	2.56	-2.54	-3.49	1.01
6	51507238	51507782	ENSBGRG00000023603	CLOCK	1.3e-07	+	51507238	51507782	0	2	36,459,	0,85	-6.88	-6.26	2.45	-2.35	-3.25	0.652
6	53620931	53621081	ENSBGRG00000025260	SCFD2	3.2e-22	+	53620931	53621081	0	1	150,	0	-21.5	-19.9	1.71	-2.53	-3.49	-0.954
6	54320770	54320970	ENSBGRG00000025311	USP46	1.6e-16	+	54320770	54320970	0	1	200,	0	-15.8	-14.5	3.17	-1.59	-2.23	0.766
6	56137051	56144676	ENSBGRG00000001143	NFXL1	3.6e-08	+	56137051	56144676	0	3	27,91,32,	0,2995,7593	-7.44	-6.79	1.41	-0.981	-1.43	-0.581
6	64591429	64592983	ENSBGRG00000002901	PDS5A	1	+	64591429	64592983	0	2	142,57,	0,1497	-1.63e-06	0	1.62	-2.99	-4.09	-1.1
6	80395364	80395760	ENSBGRG00000013831	CCDC149	7.9e-17	+	80395364	80395760	0	1	396,	0	-16.1	-14.7	2.58	-2.54	-3.5	0.642
6	91410019	91410169	ENSBGRG00000023090	CCSER1	7.9e-21	+	91410019	91410169	0	1	150,	0	-20.1	-18.1	1.37	-1.56	-2.19	1.5
6	93519046	93871286	ENSBGRG00000023510	GRID2	1	+	93519046	93871286	0	2	38,163,	0,352077	-9.82e-08	0	1.82	-1.69	-2.38	-1.19
6	100085336	100085487	ENSBGRG00000001075	RAP1GDS1	1	+	100085336	100085487	0	1	151,	0	-1.69e-11	0	1.82	-1.85	-2.59	1.02
6	100489165	100489365	ENSBGRG00000001534	ENSBGRG00000001534	5e-24	+	100489165	100489365	0	1	200,	0	-23.3	-21.6	2.86	-3.21	-4.36	1.28
6	104582965	104584462	ENSBGRG00000003138	NFKB1	1	+	104582965	104584462	0	2	94,55,	0,1442	-1.21e-05	0	1.71	-1.1	-1.59	-0.86
6	107056411	107056562	ENSBGRG00000004264	ENSBGRG00000004264	1	+	107056411	107056562	0	1	151,	0	-8.14e-12	0	2.2	-2.01	-2.8	-0.891
6	109938004	109938498	ENSBGRG00000006674	SGMS2	0.037	+	109938004	109938498	0	1	494,	0	-1.43	-0.98	5.22	-3.8	-5.09	0.714
6	111838392	111845782	ENSBGRG00000001886	RRH	1.3e-14	+	111838392	111845782	0	2	147,102,	0,7288	-13.9	-12.7	1.94	-3.55	-4.78	0.873
6	114253630	114297274	ENSBGRG00000002294	FAM241A	1	+	114253630	114297274	0	2	125,200,	0,43444	-1.25e-06	0	3.75	-2.75	-3.78	0.588
6	116938761	116940647	ENSBGRG00000004157	UGT8	1	+	116938761	116940647	0	2	38,113,	0,1773	-3.09e-06	0	5.5	-1.58	-2.23	1.72
6	514724	514970	ENSBGRG00000006619	ENSBGRG00000006619	1	-	514724	514970	0	1	246,	0	-6.51e-11	0	5.67	-5.92	-7.64	1.16
6	2796729	2798508	ENSBGRG00000008554	ENSBGRG00000008554	2.6e-05	-	2796729	2798508	0	2	25,124,	0,1655	-4.59	-4.08	1.67	-2.39	-3.3	-0.796
6	4115473	4115608	ENSBGRG00000016908	ENSBGRG00000016908	1	-	4115473	4115608	0	1	135,	0	-1.98e-06	0	1.7	-1.4	-2	1.82
6	4994649	4994799	ENSBGRG00000019493	FGFRL1	3.8e-09	-	4994649	4994799	0	1	150,	0	-8.42	-7.7	1.25	-2.01	-2.8	0.707
6	5267158	5270905	ENSBGRG00000020591	ENSBGRG00000020591	8.5e-10	-	5267158	5270905	0	3	79,148,124,	0,3162,3623	-9.07	-8.3	2.29	-2.18	-3.03	-0.619
6	18008598	18010114	ENSBGRG00000016575	PTPN13	5.9e-06	-	18008598	18010114	0	2	12,438,	0,1078	-5.23	-4.69	2.98	-2.81	-3.86	0.605
6	22939462	22939809	ENSBGRG00000023470	ENOPH1	5.1e-07	-	22939462	22939809	0	1	347,	0	-6.29	-5.7	1.97	-4.84	-6.37	0.595
6	30529485	30536277	ENSBGRG00000018407	THAP6	7.1e-05	-	30529485	30536277	0	2	280,64,	0,6728	-4.15	-3.65	2.93	-2.88	-3.95	0.62
6	35510525	35510713	ENSBGRG00000026534	PNP	6.5e-05	-	35510525	35510713	0	2	150,1,	0,187	-4.19	-3.69	1.59	-2.05	-2.85	0.923
6	44575784	44576382	ENSBGRG00000015073	ADGRL3	1	-	44575784	44576382	0	1	598,	0	-0.000294	0	4.31	-5.49	-7.14	0.787
6	50423267	50427990	ENSBGRG00000021740	SRP72	1.6e-07	-	50423267	50427990	0	3	142,124,32,	0,1423,4691	-6.79	-6.18	1.5	-1.18	-1.7	-0.676
6	50441994	50443257	ENSBGRG00000022130	ENSBGRG00000022130	4.4e-10	-	50441994	50443257	0	2	73,77,	0,1186	-9.36	-8.56	1.17	-3	-4.1	-0.736
6	54957098	54957299	ENSBGRG00000000459	ENSBGRG00000000459	1	-	54957098	54957299	0	1	201,	0	-1.17e-09	0	2.08	-2.41	-3.33	0.812
6	62808631	62825845	ENSBGRG00000002320	LIMCH1	3.1e-09	-	62808631	62825845	0	4	23,164,91,173,	0,2138,3419,17041	-8.51	-7.79	2.03	-8.7	-10.8	-1.25
6	65254956	65255105	ENSBGRG00000004023	KLHL5	4.1e-08	-	65254956	65255105	0	1	149,	0	-7.39	-6.75	1.54	-2.33	-3.23	0.774
6	65644881	65649007	ENSBGRG00000004311	KLF3	0.018	-	65644881	65649007	0	2	197,1,	0,4125	-1.74	-1.28	2.98	-1.92	-2.68	0.813
6	66825720	66825867	ENSBGRG00000004620	C4orf19	1	-	66825720	66825867	0	1	147,	0	-1.9e-05	0	1.75	-1.04	-1.51	-3.32
6	74354340	74354540	ENSBGRG00000010538	PCDH7	5e-22	-	74354340	74354540	0	1	200,	0	-21.3	-19.3	1.41	-1.21	-1.74	-1.41
6	78779852	78782741	ENSBGRG00000011453	ENSBGRG00000011453	5.1e-09	-	78779852	78782741	0	3	109,91,50,	0,868,2839	-8.29	-7.58	1.51	-2.44	-3.36	-0.619
6	79942933	79943082	ENSBGRG00000013424	PI4K2B	0.03	-	79942933	79943082	0	1	149,	0	-1.52	-1.06	1.24	-0.902	-1.32	-0.672
6	80406429	80406877	ENSBGRG00000014092	SOD3	2e-16	-	80406429	80406877	0	1	448,	0	-15.7	-14.4	2.15	-4.91	-6.45	0.581
6	89632209	89633282	ENSBGRG00000021778	FAM13A	1.7e-06	-	89632209	89633282	0	2	172,77,	0,996	-5.76	-5.2	2.06	-2.08	-2.89	-0.742
6	102068236	102068624	ENSBGRG00000002521	DDIT4L	1	-	102068236	102068624	0	1	388,	0	-5.98e-09	0	4.97	-4.12	-5.49	0.798
6	102345941	102417607	ENSBGRG00000002544	EMCN	1.5e-08	-	102345941	102417607	0	4	31,78,120,21,	0,9641,25589,71645	-7.83	-7.15	2.31	-1.36	-1.94	-0.954
6	105135759	105137556	ENSBGRG00000003703	CENPE	8.9e-05	-	105135759	105137556	0	3	265,143,189,	0,445,1608	-4.05	-3.55	2.6	-4.07	-5.43	0.832
6	105142757	105146881	ENSBGRG00000003703	CENPE	8.9e-05	-	105142757	105146881	0	3	79,159,160,	0,1853,3964	-4.05	-3.55	3.28	-2.42	-3.33	0.818
6	110202983	110203131	ENSBGRG00000006944	LEF1	1	-	110202983	110203131	0	1	148,	0	-2.81e-12	0	2.03	-4.55	-6.02	1.71
6	121628385	121633621	ENSBGRG00000004688	SEC24D	1.3e-07	-	121628385	121633621	0	2	50,100,	0,5136	-6.9	-6.28	1.24	-1.35	-1.92	-0.625
7	4617048	4619892	ENSBGRG00000010379	SLC39A14	2.3e-07	+	4617048	4619892	0	2	3,147,	0,2697	-6.63	-6.03	1.94	-4.26	-5.66	1.09
7	5444888	5445250	ENSBGRG00000013440	CHMP7	0.00063	+	5444888	5445250	0	2	32,117,	0,245	-3.2	-2.72	2.32	-2.09	-2.9	0.669
7	7960760	7967567	ENSBGRG00000015972	DOCK5	1.7e-08	+	7960760	7967567	0	3	58,82,60,	0,5325,6747	-7.77	-7.1	1.51	-3.29	-4.46	-0.969
7	10014807	10016005	ENSBGRG00000000804	PTK2B	1.1e-09	+	10014807	10016005	0	4	82,36,25,57,	0,635,1033,1141	-8.97	-8.21	2.29	-2.55	-3.52	-0.817
7	11650350	11650498	ENSBGRG00000002747	GALT	1	+	11650350	11650498	0	1	148,	0	-0.000174	0	1.6	-3.51	-4.73	-1.9
7	12991170	12991517	ENSBGRG00000004133	RMI1	1	+	12991170	12991517	0	1	347,	0	-3.37e-09	0	2.88	-1.99	-2.77	0.672
7	28495581	28495882	ENSBGRG00000000693	RNF20	1.3e-12	+	28495581	28495882	0	1	301,	0	-11.9	-10.9	2.53	-1.7	-2.38	0.669
7	31134228	31136919	ENSBGRG00000000950	SMC2	1	+	31134228	31136919	0	3	22,123,5,	0,1965,2686	-1.97e-08	0	1.78	-1.38	-1.97	-1.94
7	34241337	34241487	ENSBGRG00000001958	ZNF462	0.002	+	34241337	34241487	0	1	150,	0	-2.7	-2.23	1.44	-1.44	-2.04	0.911
7	37086313	37396610	ENSBGRG00000002825	ENSBGRG00000002825	1e-05	+	37086313	37396610	0	5	22,46,81,131,64,	0,144101,249531,257494,310233	-5	-4.47	2.65	-1.11	-1.6	1.09
7	37418686	37418932	ENSBGRG00000002825	ENSBGRG00000002825	8.5e-09	+	37418686	37418932	0	1	246,	0	-8.07	-7.38	4.05	-0.902	-1.32	0.959
7	40076086	40076886	ENSBGRG00000005067	KIAA1958	0.55	+	40076086	40076886	0	1	800,	0	-0.259	0	4.03	-3.43	-4.64	0.652
7	40114658	40115158	ENSBGRG00000005067	KIAA1958	1	+	40114658	40115158	0	1	500,	0	-2.6e-10	0	3.06	-4.57	-6.04	0.877
7	44606847	44607094	ENSBGRG00000010197	TRIM32	1	+	44606847	44607094	0	1	247,	0	-2.95e-10	0	2.26	-1.58	-2.23	-0.778
7	44607289	44607731	ENSBGRG00000010197	TRIM32	1	+	44607289	44607731	0	1	442,	0	-8.46e-08	0	2.74	-1.29	-1.84	-0.672
7	51397776	51398223	ENSBGRG00000014420	MYT1L	1	+	51397776	51398223	0	1	447,	0	-2.94e-09	0	2.8	-4.03	-5.37	1.51
7	51398371	51398520	ENSBGRG00000014420	MYT1L	1	+	51398371	51398520	0	1	149,	0	-4.49e-10	0	1.35	-1.01	-1.47	0.975
7	56733702	56735340	ENSBGRG00000001797	FBXO10	4e-13	+	56733702	56735340	0	2	74,175,	0,1463	-12.4	-11.3	2.15	-1.32	-1.88	0.858
7	57988269	57988468	ENSBGRG00000003060	GNE	0.59	+	57988269	57988468	0	1	199,	0	-0.226	0	2.32	-2.56	-3.52	0.617
7	59274861	59275062	ENSBGRG00000012916	PIGO	7.8e-07	+	59274861	59275062	0	1	201,	0	-6.11	-5.53	1.77	-4.16	-5.53	1.28
7	61245479	61262071	ENSBGRG00000014025	TLE1	0.94	+	61245479	61262071	0	4	13,17,117,3,	0,758,12110,16589	-0.0248	0	1.64	-2.7	-3.7	-0.868
7	71724533	71725652	ENSBGRG00000022945	CEMIP2	2.6e-08	+	71724533	71725652	0	2	21,527,	0,592	-7.58	-6.92	3.78	-1.55	-2.19	0.613
7	76344944	76346695	ENSBGRG00000003717	KANK1	1	+	76344944	76346695	0	3	92,49,158,	0,1542,1593	-0.000995	0	1.78	-1.65	-2.31	-0.665
7	76573116	76573410	ENSBGRG00000003946	DMRT3	0.96	+	76573116	76573410	0	1	294,	0	-0.0162	0	3.77	-2.25	-3.11	0.696
7	76573801	76573997	ENSBGRG00000003946	DMRT3	1	+	76573801	76573997	0	1	196,	0	-1.13e-07	0	2.38	-3.96	-5.29	1.66
7	81324513	81324661	ENSBGRG00000006097	CD274	4e-18	+	81324513	81324661	0	1	148,	0	-17.4	-15.9	2.57	-1.27	-1.82	1.03
7	82789897	82793553	ENSBGRG00000007351	KDM4C	2e-10	+	82789897	82793553	0	2	121,78,	0,3578	-9.69	-8.86	1.42	-5.17	-6.76	-1.02
7	93139716	93139866	ENSBGRG00000001014	CCDC171	1	+	93139716	93139866	0	1	150,	0	-3.01e-14	0	2.63	-1.63	-2.29	0.981
7	95144463	95175492	ENSBGRG00000001359	SH3GL2	7.9e-33	+	95144463	95175492	0	3	1,144,1,	0,27995,31028	-32.1	-30.1	1.35	-1.28	-1.83	-0.812
7	96712330	96712826	ENSBGRG00000001802	ENSBGRG00000001802	1	+	96712330	96712826	0	1	496,	0	-1.18e-05	0	2.97	-3.34	-4.52	0.836
7	98877926	98921127	ENSBGRG00000002279	ENSBGRG00000002279	1.7e-07	+	98877926	98921127	0	2	20,124,	0,43077	-6.76	-6.15	3.19	-1.51	-2.14	1.28
7	111486725	111488453	ENSBGRG00000001264	ACO1	0.017	+	111486725	111488453	0	2	105,46,	0,1682	-1.78	-1.33	1.44	-3.07	-4.18	-0.8
7	113181360	113182004	ENSBGRG00000002025	EXTL3	2e-25	+	113181360	113182004	0	1	644,	0	-24.7	-22.9	3.91	-2.14	-2.97	0.599
7	113581819	113581969	ENSBGRG00000002158	HMBOX1	1e-10	+	113581819	113581969	0	1	150,	0	-10	-9.17	2.35	-1.96	-2.74	0.972
7	9838409	9839006	ENSBGRG00000000766	TRIM35	1.6e-22	-	9838409	9839006	0	1	597,	0	-21.8	-20.1	2.67	-3.62	-4.85	0.65
7	10254920	10255821	ENSBGRG00000001249	APTX	1	-	10254920	10255821	0	2	18,274,	0,627	-1.71e-06	0	2.3	-0.925	-1.35	-0.59
7	10564402	10564599	ENSBGRG00000001436	BAG1	4.2e-10	-	10564402	10564599	0	1	197,	0	-9.38	-8.58	1.37	-2.85	-3.91	-0.614
7	11369623	11369923	ENSBGRG00000002314	FAM219A	2.5e-40	-	11369623	11369923	0	1	300,	0	-39.6	-37.4	2.6	-6.89	-8.76	1.56
7	14773374	14790624	ENSBGRG00000004819	AGTPBP1	1	-	14773374	14790624	0	2	251,49,	0,17201	-2.37e-10	0	3.25	-1.37	-1.95	0.636
7	18345919	18346416	ENSBGRG00000009313	PTCH1	2e-25	-	18345919	18346416	0	1	497,	0	-24.7	-22.9	3.96	-1.57	-2.21	0.605
7	18391078	18410553	ENSBGRG00000009313	PTCH1	1.9e-10	-	18391078	18410553	0	2	103,96,	0,19379	-9.72	-8.89	2.03	-1.55	-2.18	-0.655
7	28645128	28645379	ENSBGRG00000000837	GRIN3A	1.7e-05	-	28645128	28645379	0	1	251,	0	-4.77	-3.95	2.75	-0.906	-1.33	1.14
7	40645989	40650747	ENSBGRG00000005490	FKBP15	7.9e-16	-	40645989	40650747	0	4	28,97,644,78,	0,2534,3672,4680	-15.1	-13.8	2.62	-4.88	-6.41	0.693
7	40894658	40895178	ENSBGRG00000006110	HDHD3	1	-	40894658	40895178	0	1	520,	0	-2.48e-05	0	4.27	-4.92	-6.46	0.627
7	42012099	42012399	ENSBGRG00000007501	AKNA	4e-11	-	42012099	42012399	0	1	300,	0	-10.4	-9.56	1.82	-1.24	-1.77	-0.891
7	55706156	55706499	ENSBGRG00000001397	ENSBGRG00000001397	1	-	55706156	55706499	0	2	265,36,	0,307	-1.2e-09	0	4.16	-3.95	-5.27	0.64
7	56487205	56492061	ENSBGRG00000001734	FRMPD1	2.7e-09	-	56487205	56492061	0	2	1377,768,	0,4088	-8.57	-7.84	3.39	-434	-434	0.632
7	56897882	56900459	ENSBGRG00000001955	ZCCHC7	4e-12	-	56897882	56900459	0	2	332,114,	0,2463	-11.4	-10.4	3.3	-2.07	-2.88	0.589
7	58124245	58128551	ENSBGRG00000003292	RECK	0.11	-	58124245	58128551	0	2	2,199,	0,4107	-0.944	-0.494	1.37	-3.39	-4.58	-0.75
7	58707039	58708522	ENSBGRG00000004213	CA9	0.99	-	58707039	58708522	0	4	23,171,30,72,	0,147,581,1411	-0.0045	0	4.4	-2.75	-3.78	0.747
7	58865868	58866376	ENSBGRG00000006593	ENSBGRG00000006593	1	-	58865868	58866376	0	2	40,110,	0,398	-5.26e-09	0	2.31	-2.35	-3.25	1.01
7	59000258	59000980	ENSBGRG00000008797	UNC13B	1.3e-08	-	59000258	59000980	0	4	76,57,124,44,	0,268,433,678	-7.89	-7.21	1.68	-1.84	-2.57	-0.645
7	59091194	59093733	ENSBGRG00000008797	UNC13B	1.2e-07	-	59091194	59093733	0	2	69,232,	0,2307	-6.93	-6.31	1.75	-1.66	-2.32	-0.589
7	59095929	59096230	ENSBGRG00000008797	UNC13B	1.2e-07	-	59095929	59096230	0	1	301,	0	-6.93	-6.31	2.5	-3.05	-4.16	1.16
7	64924458	64940472	ENSBGRG00000015625	CEP78	0.68	-	64924458	64940472	0	3	58,129,13,	0,14256,16001	-0.17	0	2.52	-2.53	-3.49	0.928
7	65807451	65811540	ENSBGRG00000018767	VPS13A	3.7e-05	-	65807451	65811540	0	2	5,146,	0,3943	-4.43	-3.93	1.41	-2.01	-2.8	1.49
7	67123371	67196274	ENSBGRG00000020040	PCSK5	2.4e-08	-	67123371	67196274	0	3	35,104,12,	0,24743,72891	-7.62	-6.96	1.7	-2.56	-3.52	1.93
7	71461798	71462438	ENSBGRG00000022827	C9orf85	2.6e-06	-	71461798	71462438	0	2	98,52,	0,588	-5.58	-5.03	2.43	-1.29	-1.84	0.848
7	71486668	71524088	ENSBGRG00000022827	C9orf85	2.6e-06	-	71486668	71524088	0	3	35,107,157,	0,1110,37263	-5.58	-5.03	2.18	-1.64	-2.3	0.594
7	75445574	75472711	ENSBGRG00000002775	PGM5	5e-23	-	75445574	75472711	0	2	126,23,	0,27114	-22.3	-20.6	1.53	-1.61	-2.26	0.874
7	79758399	79758697	ENSBGRG00000005123	GLIS3	0.0003	-	79758399	79758697	0	1	298,	0	-3.53	-3.05	3.72	-1.05	-1.51	0.613
7	81887169	81887468	ENSBGRG00000006569	KIAA2026	1	-	81887169	81887468	0	1	299,	0	-0.000569	0	4.59	-1.66	-2.33	0.623
7	81951660	81952604	ENSBGRG00000006611	ENSBGRG00000006611	0.00083	-	81951660	81952604	0	2	346,4,	0,940	-3.08	-2.6	1.68	-1.4	-1.99	0.62
7	82375220	82381734	ENSBGRG00000006945	GLDC	1.3e-11	-	82375220	82381734	0	2	124,26,	0,6488	-10.9	-9.93	1.5	-1.61	-2.26	-0.98
7	84336734	84368853	ENSBGRG00000007730	PTPRD	0.0015	-	84336734	84368853	0	3	103,176,21,	0,17110,32098	-2.82	-2.35	1.96	-2.47	-3.4	0.788
7	84470798	84476401	ENSBGRG00000007730	PTPRD	0.00046	-	84470798	84476401	0	2	480,71,	0,5532	-3.34	-2.86	1.91	-2.94	-4.02	0.714
7	90120757	90124026	ENSBGRG00000008603	MPDZ	1	-	90120757	90124026	0	3	88,194,17,	0,2878,3252	-6.65e-09	0	2.55	-2.86	-3.92	-0.734
7	91347308	91374703	ENSBGRG00000000469	NFIB	0.00017	-	91347308	91374703	0	3	115,135,49,	0,3684,27346	-3.78	-3.29	2.24	-2.65	-3.65	-0.825
7	93710314	93712284	ENSBGRG00000001132	BNC2	7.6e-10	-	93710314	93712284	0	2	423,371,	0,1599	-9.12	-8.34	3.44	-3.65	-4.9	0.821
7	101750059	101750310	ENSBGRG00000002663	ELAVL2	6.6e-09	-	101750059	101750310	0	1	251,	0	-8.18	-7.48	2.7	-2.59	-3.56	1.3
7	105726313	105726753	ENSBGRG00000001067	MOB3B	0.0015	-	105726313	105726753	0	1	440,	0	-2.82	-2.35	4.09	-2.04	-2.84	0.746
7	105830918	105831119	ENSBGRG00000001111	C9orf72	8.9e-09	-	105830918	105831119	0	1	201,	0	-8.05	-7.36	3.09	-2.56	-3.52	0.991
7	111511854	111527665	ENSBGRG00000001303	DDX58	0.00043	-	111511854	111527665	0	3	341,144,113,	0,4467,15698	-3.37	-2.89	2.05	-1.21	-1.74	0.774
7	112268148	112268349	ENSBGRG00000001655	SCARA5	1	-	112268148	112268349	0	1	201,	0	-5.32e-07	0	1.95	-1.99	-2.77	0.9
7	117983598	117983842	ENSBGRG00000012097	SAP30	1.3e-63	-	117983598	117983842	0	1	244,	0	-62.9	-60.2	2.44	-1.32	-1.88	0.638
7	118047052	118104810	ENSBGRG00000012232	GALNT7	5e-11	-	118047052	118104810	0	3	72,461,62,	0,44666,57696	-10.3	-9.44	3.13	-1.43	-2.03	0.655
8	3619077	3619278	ENSBGRG00000015180	NWD1	7.9e-08	+	3619077	3619278	0	1	201,	0	-7.1	-6.47	2.43	-2.74	-3.76	-1.01
8	3664216	3664366	ENSBGRG00000016151	SIN3B	0.96	+	3664216	3664366	0	1	150,	0	-0.0183	0	1.54	-2.19	-3.03	-1.96
8	4532740	4533190	ENSBGRG00000025913	MAP1S	1	+	4532740	4533190	0	1	450,	0	-1.56e-10	0	1.76	-7.8	-9.8	-0.74
8	5193832	5194078	ENSBGRG00000026247	ENSBGRG00000026247	1	+	5193832	5194078	0	1	246,	0	-4.23e-10	0	2.16	-434	-434	2.82
8	8999432	9000032	ENSBGRG00000004268	MAML1	1.8e-07	+	8999432	9000032	0	1	600,	0	-6.75	-6.14	3.21	-3.41	-4.61	0.829
8	11818395	11818545	ENSBGRG00000007656	NFIX	1	+	11818395	11818545	0	1	150,	0	-8.82e-07	0	2.76	-1.17	-1.68	0.613
8	12547838	12549291	ENSBGRG00000021668	ZSWIM4	5.6e-08	+	12547838	12549291	0	2	12,137,	0,1316	-7.25	-6.28	1.53	-2.13	-2.96	-1.75
8	12563156	12563306	ENSBGRG00000021668	ZSWIM4	3.2e-11	+	12563156	12563306	0	1	150,	0	-10.5	-9.22	1.86	-1.69	-2.37	1.57
8	12650285	12650640	ENSBGRG00000022053	CC2D1A	7.4e-10	+	12650285	12650640	0	3	17,48,136,	0,90,219	-9.13	-8.36	4.14	-1.6	-2.25	1.15
8	13252582	13282557	ENSBGRG00000001005	TECR	1.2e-08	+	13252582	13282557	0	3	71,15,65,	0,1008,29910	-7.91	-7.23	2.03	-1.38	-1.96	1.09
8	14948100	14948549	ENSBGRG00000002101	SHFL	5e-14	+	14948100	14948549	0	2	112,184,	0,265	-13.3	-12.1	1.6	-1.85	-2.59	0.924
8	14967430	14967678	ENSBGRG00000002275	P2RY11	1	+	14967430	14967678	0	1	248,	0	-9.22e-07	0	1.82	-1.14	-1.64	-0.873
8	15331938	15332787	ENSBGRG00000003241	PDE4A	2e-13	+	15331938	15332787	0	1	849,	0	-12.7	-11.6	2.6	-1.87	-2.61	-0.629
8	15795344	15796155	ENSBGRG00000005681	TIMM29	1e-116	+	15795344	15796155	0	2	47,689,	0,122	-116	-113	5.1	-3.16	-4.31	0.647
8	15891586	15905407	ENSBGRG00000005725	SMARCA4	1.9e-05	+	15891586	15905407	0	4	30,131,58,30,	0,6620,7070,13791	-4.73	-4.21	2.62	-2.69	-3.69	-0.586
8	17613283	17613581	ENSBGRG00000024900	CERS4	0.99	+	17613283	17613581	0	1	298,	0	-0.00303	0	2.65	-2.71	-3.72	-0.634
8	17720800	17721048	ENSBGRG00000025122	ENSBGRG00000025122	1	+	17720800	17721048	0	1	248,	0	-8.16e-06	0	2.36	-3.86	-5.16	1.78
8	20242042	20242241	ENSBGRG00000013671	PLIN3	1	+	20242042	20242241	0	1	199,	0	-6.19e-08	0	1.91	-2.31	-3.2	-1.04
8	20591725	20591875	ENSBGRG00000014367	SEMA6B	4e-21	+	20591725	20591875	0	1	150,	0	-20.4	-18.8	2.3	-1.51	-2.13	-0.746
8	20634931	20635180	ENSBGRG00000014527	ENSBGRG00000014527	1	+	20634931	20635180	0	1	249,	0	-2.73e-05	0	2.39	-2.28	-3.15	-0.766
8	20638209	20639197	ENSBGRG00000014527	ENSBGRG00000014527	1	+	20638209	20639197	0	2	124,373,	0,615	-2.21e-05	0	4.05	-4.37	-5.8	-0.584
8	20696828	20697609	ENSBGRG00000014883	UBXN6	2.2e-05	+	20696828	20697609	0	2	141,60,	0,721	-4.66	-4.15	2.65	-1.58	-2.22	0.804
8	21308860	21309058	ENSBGRG00000019523	MATK	3.2e-11	+	21308860	21309058	0	1	198,	0	-10.5	-9.63	2	-1.25	-1.79	-0.97
8	22387287	22403150	ENSBGRG00000001309	LMNB2	1	+	22387287	22403150	0	4	74,137,157,31,	0,11566,15528,15832	-0.000316	0	2.36	-2.28	-3.16	-0.639
8	24264358	24264559	ENSBGRG00000003867	FNIP1	1	+	24264358	24264559	0	1	201,	0	-0.000264	0	2.92	-3.01	-4.1	0.631
8	24513018	24513318	ENSBGRG00000004428	RAPGEF6	1	+	24513018	24513318	0	1	300,	0	-1.56e-06	0	3.94	-2.77	-3.8	0.676
8	40346405	40347304	ENSBGRG00000013772	SEMA6A	3e-05	+	40346405	40347304	0	1	899,	0	-4.53	-4.02	2.88	-7.08	-8.98	0.607
8	41131674	41131825	ENSBGRG00000015333	TSPAN17	1	+	41131674	41131825	0	1	151,	0	-0.000542	0	1.34	-1.75	-2.46	0.837
8	41867792	41871228	ENSBGRG00000016582	NSD1	1	+	41867792	41871228	0	2	50,101,	0,3335	-0.00201	0	1.33	-2.14	-2.98	-0.687
8	42060368	42060804	ENSBGRG00000017932	GRK6	7.4e-10	+	42060368	42060804	0	2	87,63,	0,373	-9.13	-8.35	1.37	-2.13	-2.95	-1.12
8	42068843	42068993	ENSBGRG00000017932	GRK6	1.7e-09	+	42068843	42068993	0	1	150,	0	-8.76	-8.02	1.3	-1.44	-2.04	0.744
8	45922620	45922819	ENSBGRG00000004389	ENSBGRG00000004389	1.9e-06	+	45922620	45922819	0	1	199,	0	-5.73	-5.17	1.93	-1.7	-2.38	-0.614
8	46205279	46212354	ENSBGRG00000004785	PGBD2	9.1e-05	+	46205279	46212354	0	2	830,18,	0,7057	-4.04	-3.55	3.33	-2.71	-3.73	0.65
8	46718002	46718313	ENSBGRG00000005550	HCN2	5.5e-10	+	46718002	46718313	0	2	228,19,	0,292	-9.26	-8.47	3.21	-0.99	-1.44	0.681
8	46761344	46761544	ENSBGRG00000005736	FGF22	1	+	46761344	46761544	0	1	200,	0	-2.78e-09	0	1.88	-2.01	-2.8	0.697
8	47123472	47124814	ENSBGRG00000013069	ARHGAP45	9.3e-05	+	47123472	47124814	0	3	185,138,24,	0,1090,1318	-4.03	-3.54	2.22	-2.71	-3.72	-1.06
8	47269236	47269385	ENSBGRG00000014414	MIDN	1.2e-07	+	47269236	47269385	0	1	149,	0	-6.91	-6.29	1.66	-3.07	-4.19	-0.989
8	47474596	47474995	ENSBGRG00000016072	APC2	2e-05	+	47474596	47474995	0	1	399,	0	-4.69	-3.88	1.65	-1.18	-1.69	0.597
8	47477057	47477257	ENSBGRG00000016072	APC2	2.8e-05	+	47477057	47477257	0	1	200,	0	-4.56	-3.75	1.58	-1.83	-2.56	1.1
8	48133408	48133855	ENSBGRG00000000468	ENSBGRG00000000468	1	+	48133408	48133855	0	1	447,	0	-4.57e-08	0	3.41	-5.45	-7.1	0.969
8	50204171	50224245	ENSBGRG00000001916	C5orf24	5e-11	+	50204171	50224245	0	2	387,104,	0,19970	-10.3	-9.4	3.71	-2	-2.79	0.86
8	54148311	54149496	ENSBGRG00000004094	EGR1	0.98	+	54148311	54149496	0	1	1185,	0	-0.00665	0	3.03	-2.36	-3.26	0.603
8	55461274	55461473	ENSBGRG00000012544	PSD2	1	+	55461274	55461473	0	1	199,	0	-1.58e-08	0	1.38	-1.81	-2.53	1.35
8	55762949	55763622	ENSBGRG00000014193	PURA	1.6e-18	+	55762949	55763622	0	2	125,167,	0,506	-17.8	-16.4	3.19	-1.15	-1.65	0.623
8	56515783	56516034	ENSBGRG00000021397	PCDHAC2	9.3e-07	+	56515783	56516034	0	1	251,	0	-6.03	-5.46	1.59	-1.46	-2.07	-0.779
8	56729367	56730006	ENSBGRG00000022728	PCDHB1	1	+	56729367	56730006	0	1	639,	0	-2.55e-07	0	5.32	-10.7	-13	0.686
8	56834560	56834846	ENSBGRG00000023051	ENSBGRG00000023051	1	+	56834560	56834846	0	2	163,85,	0,201	-3.37e-05	0	2.06	-1.53	-2.16	-0.874
8	57102140	57116306	ENSBGRG00000024033	PCDHGA4	2.1e-06	+	57102140	57116306	0	2	202,99,	0,14067	-5.68	-5.12	2.2	-1.47	-2.09	0.58
8	57117054	57117255	ENSBGRG00000024033	PCDHGA4	0.00017	+	57117054	57117255	0	1	201,	0	-3.76	-2.98	1.92	-1.03	-1.5	-1
8	57032196	57032593	ENSBGRG00000024767	ENSBGRG00000024767	1	+	57032196	57032593	0	1	397,	0	-1.02e-08	0	2.21	-1.45	-2.05	1.59
8	57032941	57033090	ENSBGRG00000024767	ENSBGRG00000024767	1	+	57032941	57033090	0	1	149,	0	-2.72e-08	0	1.47	-1.05	-1.52	-1.18
8	57037925	57038174	ENSBGRG00000024806	PCDHGA5	0.00027	+	57037925	57038174	0	1	249,	0	-3.57	-3.08	3.69	-1.01	-1.46	2.49
8	57067481	57067778	ENSBGRG00000024857	PCDHGB4	6.8e-08	+	57067481	57067778	0	1	297,	0	-7.17	-6.54	3.32	-1.62	-2.28	-0.785
8	57694913	57695163	ENSBGRG00000025636	DELE1	1	+	57694913	57695163	0	1	250,	0	-0.000225	0	2.27	-1.82	-2.55	0.605
8	64780759	64781734	ENSBGRG00000016553	SPINK5	1	+	64780759	64781734	0	3	32,82,86,	0,468,889	-1.82e-07	0	1.67	-2.17	-3.01	-1.39
8	66943810	66944011	ENSBGRG00000020568	SLC26A2	1	+	66943810	66944011	0	1	201,	0	-8.52e-10	0	2.65	-0.995	-1.45	0.67
8	66946042	66946643	ENSBGRG00000020568	SLC26A2	1	+	66946042	66946643	0	1	601,	0	-2.52e-06	0	4.5	-3.88	-5.19	0.702
8	66946742	66947344	ENSBGRG00000020568	SLC26A2	1	+	66946742	66947344	0	2	454,146,	0,456	-1.35e-08	0	2.98	-4.17	-5.56	0.741
8	67431292	67434188	ENSBGRG00000022016	TCOF1	3.2e-05	+	67431292	67434188	0	3	53,231,113,	0,1737,2783	-4.5	-3.99	1.88	-3.09	-4.21	-0.61
8	67588407	67597721	ENSBGRG00000022569	NDST1	1	+	67588407	67597721	0	2	63,288,	0,9026	-0.00154	0	1.98	-1.76	-2.47	0.709
8	67645003	67645654	ENSBGRG00000022569	NDST1	0.0003	+	67645003	67645654	0	1	651,	0	-3.52	-3.03	2.62	-6.98	-8.86	0.818
8	67782835	67783036	ENSBGRG00000022770	SYNPO	1	+	67782835	67783036	0	1	201,	0	-1.18e-07	0	1.33	-2.37	-3.27	0.744
8	67783184	67784066	ENSBGRG00000022770	SYNPO	0.069	+	67783184	67784066	0	2	655,193,	0,689	-1.16	-0.704	3.21	-4.68	-6.18	0.583
8	70851067	70854471	ENSBGRG00000009927	GRIA1	2.5e-09	+	70851067	70854471	0	2	329,20,	0,3384	-8.6	-7.86	3.27	-0.966	-1.41	1.07
8	71102216	71117196	ENSBGRG00000009927	GRIA1	2.5e-09	+	71102216	71117196	0	3	39,111,100,	0,14073,14880	-8.6	-7.86	1.69	-1.62	-2.27	-0.597
8	75004356	75020231	ENSBGRG00000013958	ITK	0.98	+	75004356	75020231	0	3	27,55,66,	0,3859,15809	-0.0103	0	2.58	-1.47	-2.09	-2.05
8	75030030	75031483	ENSBGRG00000013958	ITK	0.033	+	75030030	75031483	0	2	76,72,	0,1381	-1.48	-0.753	2.08	-0.909	-1.33	-0.682
8	75494264	75495872	ENSBGRG00000015580	LSM11	0.00013	+	75494264	75495872	0	2	31,166,	0,1442	-3.89	-3.4	1.62	-1.7	-2.39	0.7
8	78209481	78210793	ENSBGRG00000017725	FABP6	3.9e-09	+	78209481	78210793	0	2	61,86,	0,1226	-8.41	-7.69	2.6	-2	-2.78	-1.04
8	87446492	87446793	ENSBGRG00000001510	TENM2	1e-08	+	87446492	87446793	0	1	301,	0	-7.99	-7.3	2.45	-1.72	-2.41	-1.01
8	87813639	87813888	ENSBGRG00000001850	ZFYVE16	2.2e-05	+	87813639	87813888	0	1	249,	0	-4.65	-4.14	2.94	-1.45	-2.05	0.615
8	88580591	88585871	ENSBGRG00000002164	CKMT2	3.2e-12	+	88580591	88585871	0	3	14,135,49,	0,3694,5231	-11.5	-10.5	2.4	-1.67	-2.34	-0.865
8	90944416	90975936	ENSBGRG00000002717	ENSBGRG00000002717	7.9e-06	+	90944416	90975936	0	4	316,810,67,6,	0,318,1130,31514	-5.1	-4.57	2.83	-9.26	-11.4	1.03
8	98160726	98193209	ENSBGRG00000005682	ENSBGRG00000005682	1.9e-05	+	98160726	98193209	0	6	121,57,51,80,161,123,	0,8455,11638,20909,27395,32360	-4.71	-4.19	3.32	-2.59	-3.57	0.813
8	102445696	102447010	ENSBGRG00000007289	SLF1	0.0035	+	102445696	102447010	0	2	41,159,	0,1155	-2.46	-1.99	1.56	-2.14	-2.97	1.23
8	102460344	102462870	ENSBGRG00000007289	SLF1	9.5e-05	+	102460344	102462870	0	3	63,138,99,	0,886,2427	-4.02	-3.53	3.48	-1.21	-1.74	0.775
8	102503177	102503378	ENSBGRG00000007289	SLF1	3e-06	+	102503177	102503378	0	1	201,	0	-5.52	-4.97	2.61	-3.88	-5.19	1.79
8	103467792	103467990	ENSBGRG00000010850	ARSK	1	+	103467792	103467990	0	1	198,	0	-3.77e-05	0	1.92	-2.4	-3.31	-0.798
8	120728024	120728416	ENSBGRG00000011434	CAMK4	0.99	+	120728024	120728416	0	1	392,	0	-0.00476	0	3.62	-2.78	-3.82	0.591
8	1821057	1821307	ENSBGRG00000021898	AKAP8	1	-	1821057	1821307	0	1	250,	0	-0.000114	0	1.31	-2.57	-3.53	0.655
8	1847951	1849370	ENSBGRG00000022043	AKAP8L	7.4e-06	-	1847951	1849370	0	4	12,71,97,20,	0,380,534,1399	-5.13	-4.6	3.69	-1.94	-2.71	0.854
8	3876792	3876992	ENSBGRG00000016901	HAUS8	1	-	3876792	3876992	0	1	200,	0	-3.52e-05	0	2.78	-3.83	-5.13	0.658
8	4054359	4054506	ENSBGRG00000024506	NR2F6	4.4e-06	-	4054359	4054506	0	1	147,	0	-5.36	-4.82	1.82	-2.72	-3.74	-0.85
8	5159678	5159829	ENSBGRG00000026238	JUND	0.00051	-	5159678	5159829	0	1	151,	0	-3.29	-2.81	2.37	-1.49	-2.1	-0.942
8	5378712	5378911	ENSBGRG00000026367	ELL	1	-	5378712	5378911	0	1	199,	0	-1.95e-08	0	1.8	-1.58	-2.22	-0.596
8	6570724	6571422	ENSBGRG00000002227	LPAR2	0.00072	-	6570724	6571422	0	1	698,	0	-3.14	-2.66	4.07	-6.89	-8.76	0.892
8	6583685	6584612	ENSBGRG00000002278	GMIP	5e-15	-	6583685	6584612	0	4	90,81,108,20,	0,174,690,907	-14.3	-13.1	2.17	-2.94	-4.02	-1.07
8	9152830	9152979	ENSBGRG00000004939	TBC1D9B	0.0001	-	9152830	9152979	0	1	149,	0	-3.98	-3.48	2.76	-4.04	-5.38	0.738
8	12019582	12022673	ENSBGRG00000009642	CACNA1A	1.5e-05	-	12019582	12022673	0	2	141,9,	0,3082	-4.81	-4.29	1.26	-1.96	-2.73	1.57
8	12913110	12913760	ENSBGRG00000000453	ADGRL1	1e-06	-	12913110	12913760	0	1	650,	0	-6	-5.42	1.9	-6.01	-7.75	-0.817
8	14650708	14650958	ENSBGRG00000001506	FBXL12	3.4e-08	-	14650708	14650958	0	1	250,	0	-7.47	-6.82	2.95	-1.73	-2.43	0.797
8	14865819	14865969	ENSBGRG00000001716	COL5A3	9.3e-05	-	14865819	14865969	0	1	150,	0	-4.03	-3.24	1.29	-2.43	-3.35	-2.13
8	15176206	15182148	ENSBGRG00000002967	ICAM3	2.5e-16	-	15176206	15182148	0	2	93,108,	0,5834	-15.6	-14.3	2.25	-2.04	-2.84	0.911
8	15422012	15424573	ENSBGRG00000003495	KRI1	7.9e-11	-	15422012	15424573	0	5	112,89,76,171,52,	0,192,369,1271,2509	-10.1	-9.28	2.42	-2	-2.79	-0.81
8	15429641	15429908	ENSBGRG00000003495	KRI1	6e-09	-	15429641	15429908	0	2	48,103,	0,164	-8.22	-7.51	1.74	-3.38	-4.57	-1.39
8	17644671	17653850	ENSBGRG00000025025	NDUFA7	1.3e-17	-	17644671	17653850	0	3	193,150,3,	0,4447,9176	-16.9	-15.5	1.42	-3.1	-4.22	0.769
8	17667026	17667176	ENSBGRG00000025061	KANK3	1	-	17667026	17667176	0	1	150,	0	-1.7e-09	0	3.17	-2.06	-2.87	2.26
8	18358768	18364066	ENSBGRG00000025777	VAV1	1.5e-05	-	18358768	18364066	0	3	67,152,80,	0,1889,5218	-4.81	-4.29	1.4	-1.63	-2.29	-0.809
8	18465453	18468425	ENSBGRG00000025920	TRIP10	2e-05	-	18465453	18468425	0	7	112,105,63,63,148,57,42,	0,203,519,1623,1763,2789,2930	-4.7	-4.18	2	-4.7	-6.2	-1.06
8	22034163	22034779	ENSBGRG00000001055	ENSBGRG00000001055	1	-	22034163	22034779	0	2	98,101,	0,515	-3.56e-06	0	2.75	-1.45	-2.05	0.895
8	22072174	22072721	ENSBGRG00000001084	ZNF555	4e-13	-	22072174	22072721	0	1	547,	0	-12.4	-11.4	2.17	-1.46	-2.07	0.914
8	22125590	22127263	ENSBGRG00000001102	THOP1	0.5	-	22125590	22127263	0	2	71,129,	0,1544	-0.302	0	3.33	-2.74	-3.77	-1.62
8	23524775	23524925	ENSBGRG00000003191	SLC22A5	6.3e-06	-	23524775	23524925	0	1	150,	0	-5.2	-4.67	1.79	-434	-434	2.22
8	28201003	28201250	ENSBGRG00000008391	PRRC1	4.5e-07	-	28201003	28201250	0	1	247,	0	-6.35	-5.76	2.3	-2.79	-3.83	1.07
8	32374759	32374909	ENSBGRG00000009467	CSNK1G3	1	-	32374759	32374909	0	1	150,	0	-9.93e-12	0	2.08	-0.937	-1.37	1.23
8	33695376	33706059	ENSBGRG00000010838	SNCAIP	2.3e-10	-	33695376	33706059	0	2	221,79,	0,10604	-9.64	-8.82	2.37	-2.26	-3.13	0.96
8	33744875	33745326	ENSBGRG00000010838	SNCAIP	1.6e-14	-	33744875	33745326	0	1	451,	0	-13.8	-12.7	3.45	-2.9	-3.97	0.685
8	37315225	37315525	ENSBGRG00000013273	DMXL1	1	-	37315225	37315525	0	1	300,	0	-9.89e-06	0	2	-1.73	-2.43	1.21
8	41407240	41411446	ENSBGRG00000015772	UIMC1	0.0051	-	41407240	41411446	0	4	14,43,64,126,	0,531,1586,4080	-2.29	-1.82	1.66	-3.74	-5.02	-0.998
8	41891381	41891677	ENSBGRG00000016755	RAB24	6.3e-11	-	41891381	41891677	0	1	296,	0	-10.2	-9.3	1.45	-0.935	-1.37	0.627
8	43199437	43199785	ENSBGRG00000012759	MGAT1	4.7e-07	-	43199437	43199785	0	1	348,	0	-6.33	-5.75	3.17	-5.83	-7.54	0.597
8	43270567	43271663	ENSBGRG00000012776	ZFP62	4.5e-07	-	43270567	43271663	0	1	1096,	0	-6.35	-5.76	3.46	-1.31	-1.86	0.588
8	46896613	46896763	ENSBGRG00000007167	PLPPR3	1	-	46896613	46896763	0	1	150,	0	-1.49e-06	0	2.65	-1.38	-1.97	1.04
8	46897461	46897910	ENSBGRG00000007167	PLPPR3	0.93	-	46897461	46897910	0	1	449,	0	-0.0319	0	3.76	-3.63	-4.87	0.852
8	47515442	47515840	ENSBGRG00000016801	ADAMTSL5	1	-	47515442	47515840	0	1	398,	0	-4.54e-09	0	2.12	-6.68	-8.52	1.3
8	47518033	47518309	ENSBGRG00000016801	ADAMTSL5	1	-	47518033	47518309	0	2	65,85,	0,191	-3.39e-14	0	1.3	-1.79	-2.51	0.897
8	48202330	48202680	ENSBGRG00000000504	AFF4	1.9e-07	-	48202330	48202680	0	1	350,	0	-6.73	-6.12	2.87	-1.46	-2.07	0.769
8	50764307	50791425	ENSBGRG00000002073	MACROH2A1	9.3e-10	-	50764307	50791425	0	2	60,140,	0,26978	-9.03	-8.26	6.75	-1.45	-2.05	-0.713
8	53477647	53478046	ENSBGRG00000002754	HNRNPA0	2.5e-21	-	53477647	53478046	0	1	399,	0	-20.6	-19	3.49	-2.62	-3.6	0.68
8	54011001	54011353	ENSBGRG00000003595	CDC25C	1	-	54011001	54011353	0	2	76,73,	0,279	-4.53e-12	0	3.3	-1.93	-2.7	1.41
8	56979879	56980029	ENSBGRG00000023914	ENSBGRG00000023914	0.00025	-	56979879	56980029	0	1	150,	0	-3.6	-3.11	2.13	-2.21	-3.07	1.22
8	57618333	57619230	ENSBGRG00000025618	PCDH1	2e-12	-	57618333	57619230	0	1	897,	0	-11.7	-10.7	3.2	-1.27	-1.82	0.618
8	63983307	64019520	ENSBGRG00000015158	DPYSL3	4e-14	-	63983307	64019520	0	2	54,96,	0,36117	-13.4	-12.3	2.21	-1.15	-1.66	1.1
8	65951152	65952692	ENSBGRG00000018333	SH3TC2	1.6e-27	-	65951152	65952692	0	1	1540,	0	-26.8	-25	3.03	-9.83	-12.1	0.621
8	68656507	68656757	ENSBGRG00000008568	FAT2	0.62	-	68656507	68656757	0	1	250,	0	-0.211	0	2.61	-3.01	-4.11	1.16
8	68657404	68657654	ENSBGRG00000008568	FAT2	0.62	-	68657404	68657654	0	1	250,	0	-0.211	0	2.42	-1.66	-2.34	1.1
8	76655573	76685668	ENSBGRG00000015942	EBF1	2e-12	-	76655573	76685668	0	2	70,80,	0,30015	-11.7	-10.7	1.91	-6.25	-8.03	2.05
8	81831255	81833896	ENSBGRG00000000943	NUDCD2	1	-	81831255	81833896	0	2	40,450,	0,2191	-1.29e-06	0	2.75	-5.66	-7.33	0.724
8	82473875	82474023	ENSBGRG00000001350	ENSBGRG00000001350	1	-	82473875	82474023	0	1	148,	0	-3.84e-05	0	1.29	-4.52	-5.97	-1.23
8	96197878	96198029	ENSBGRG00000003562	MEF2C	1	-	96197878	96198029	0	1	151,	0	-1.65e-08	0	1.68	-1.62	-2.27	0.819
8	101449439	101483294	ENSBGRG00000006622	FAM172A	4e-11	-	101449439	101483294	0	3	107,88,5,	0,32937,33850	-10.4	-9.5	3.14	-1.34	-1.9	-0.765
8	102342468	102342618	ENSBGRG00000006943	KIAA0825	1.4e-05	-	102342468	102342618	0	1	150,	0	-4.86	-4.34	2.06	-1.03	-1.5	1.07
8	104400838	104411471	ENSBGRG00000011702	PCSK1	1	-	104400838	104411471	0	2	132,16,	0,10617	-3.04e-06	0	1.44	-2.03	-2.83	0.929
8	106974675	106974925	ENSBGRG00000017292	CHD1	1e-10	-	106974675	106974925	0	1	250,	0	-9.98	-9.13	3.68	-4.21	-5.61	0.67
9	1048017	1051424	ENSBGRG00000012815	ENSBGRG00000012815	0.062	+	1048017	1051424	0	2	88,61,	0,3346	-1.21	-0.76	2.06	-3.32	-4.5	1.32
9	4142399	4142749	ENSBGRG00000018998	OLFML2A	1	+	4142399	4142749	0	1	350,	0	-8.07e-09	0	3.1	-1.09	-1.57	1.04
9	6174742	6174942	ENSBGRG00000004090	ZBTB43	1	+	6174742	6174942	0	1	200,	0	-2.33e-08	0	3.96	-2.45	-3.37	1.19
9	6220753	6221250	ENSBGRG00000004098	ZBTB34	5.9e-08	+	6220753	6221250	0	1	497,	0	-7.23	-6.59	3.53	-1.03	-1.49	-0.69
9	6804930	6805827	ENSBGRG00000004744	ZNF79	6.3e-11	+	6804930	6805827	0	1	897,	0	-10.2	-9.34	3.85	-3.06	-4.17	0.596
9	9198719	9198868	ENSBGRG00000006274	USP20	1.6e-13	+	9198719	9198868	0	1	149,	0	-12.8	-11.7	2.1	-1.91	-2.66	0.719
9	12047822	12048170	ENSBGRG00000015208	GTF3C4	1.7e-07	+	12047822	12048170	0	1	348,	0	-6.78	-6.17	1.78	-5.98	-7.71	1.17
9	12048268	12048764	ENSBGRG00000015208	GTF3C4	3e-10	+	12048268	12048764	0	1	496,	0	-9.53	-8.72	3.23	-1.82	-2.55	0.642
9	13622805	13623817	ENSBGRG00000025875	ENSBGRG00000025875	0.0035	+	13622805	13623817	0	2	123,27,	0,985	-2.45	-1.98	1.24	-2.18	-3.03	-0.995
9	13838999	13840320	ENSBGRG00000003491	SURF2	1.3e-11	+	13838999	13840320	0	3	25,189,133,	0,831,1188	-10.9	-9.98	2.14	-2.15	-2.98	-0.826
9	13841111	13841310	ENSBGRG00000003491	SURF2	1.6e-13	+	13841111	13841310	0	1	199,	0	-12.8	-11.7	2.29	-1.17	-1.68	0.665
9	15086823	15086973	ENSBGRG00000005255	COL5A1	1	+	15086823	15086973	0	1	150,	0	-8.98e-13	0	1.96	-2.59	-3.57	-0.846
9	15761235	15762140	ENSBGRG00000006886	CCDC183	2.1e-08	+	15761235	15762140	0	2	39,261,	0,644	-7.67	-7	2.32	-2.29	-3.17	0.74
9	15791444	15791991	ENSBGRG00000007013	AJM1	0.00015	+	15791444	15791991	0	1	547,	0	-3.81	-3.32	3.06	-2.36	-3.27	0.691
9	16957443	16957594	ENSBGRG00000013228	CACNA1B	1	+	16957443	16957594	0	1	151,	0	-0.000361	0	1.79	-1.91	-2.67	1.75
9	20172731	20173378	ENSBGRG00000026799	CNNM4	0.00013	+	20172731	20173378	0	1	647,	0	-3.89	-3.4	3.71	-2.94	-4.02	0.64
9	20256000	20256399	ENSBGRG00000026799	CNNM4	5e-11	+	20256000	20256399	0	1	399,	0	-10.3	-9.47	1.63	-6.51	-8.33	0.82
9	28922259	28922505	ENSBGRG00000010323	MOB1A	1.4e-05	+	28922259	28922505	0	1	246,	0	-4.85	-4.33	1.79	-2.31	-3.2	0.85
9	29675053	29675254	ENSBGRG00000012107	FBXO41	1	+	29675053	29675254	0	1	201,	0	-0.000465	0	4.08	-3.22	-4.38	1.09
9	29880150	29880400	ENSBGRG00000013061	ENSBGRG00000013061	1	+	29880150	29880400	0	1	250,	0	-1.07e-06	0	3.1	-2.77	-3.81	0.841
9	34074869	34075419	ENSBGRG00000007523	BIRC6	2e-12	+	34074869	34075419	0	1	550,	0	-11.7	-10.7	2.26	-2.97	-4.06	0.713
9	34950590	34951418	ENSBGRG00000008349	LTBP1	1	+	34950590	34951418	0	2	31,119,	0,709	-1.88e-09	0	1.4	-2.79	-3.83	-1.09
9	46035604	46048390	ENSBGRG00000004922	DYNC2LI1	1.8e-09	+	46035604	46048390	0	4	76,35,35,4,	0,10770,11543,12782	-8.75	-8	5.26	-2.54	-3.49	-2.66
9	46376905	46377156	ENSBGRG00000005538	ENSBGRG00000005538	2.5e-14	+	46376905	46377156	0	2	105,46,	0,205	-13.6	-12.4	1.4	-2.64	-3.63	0.836
9	49168681	49173193	ENSBGRG00000007471	RHOQ	1	+	49168681	49173193	0	2	71,223,	0,4289	-0.000183	0	2.46	-1.46	-2.07	1.19
9	50126724	50130486	ENSBGRG00000009226	MSH2	1	+	50126724	50130486	0	4	63,176,108,3,	0,1663,3587,3759	-2.51e-08	0	1.76	-2.83	-3.88	0.65
9	50405458	50407228	ENSBGRG00000009341	MSH6	4.2e-09	+	50405458	50407228	0	2	443,55,	0,1715	-8.38	-7.66	3.04	-4.45	-5.9	0.607
9	51083411	51083661	ENSBGRG00000010524	PPP1R21	4.3e-10	+	51083411	51083661	0	1	250,	0	-9.37	-8.57	3.37	-434	-434	3.37
9	51155850	51156050	ENSBGRG00000010524	PPP1R21	1.8e-09	+	51155850	51156050	0	1	200,	0	-8.75	-8	1.58	-1.36	-1.93	-0.732
9	51224160	51224753	ENSBGRG00000010690	STON1	1e-18	+	51224160	51224753	0	1	593,	0	-18	-16.5	3.38	-3.72	-4.99	-0.663
9	57379067	57385771	ENSBGRG00000014222	ERLEC1	6.3e-19	+	57379067	57385771	0	6	35,81,78,64,35,54,	0,1461,2027,2236,3737,6650	-18.2	-16.7	8.93	-6.52	-8.33	-1.22
9	62009773	62045487	ENSBGRG00000005937	VRK2	4e-05	+	62009773	62045487	0	4	92,50,70,36,	0,31298,32799,35678	-4.4	-3.89	1.74	-1.81	-2.53	-0.797
9	68886104	68888255	ENSBGRG00000015366	PSD4	6e-07	+	68886104	68888255	0	2	1036,15,	0,2136	-6.22	-5.64	3.92	-3.63	-4.88	0.665
9	68890184	68894009	ENSBGRG00000015366	PSD4	1.8e-06	+	68890184	68894009	0	2	123,28,	0,3797	-5.74	-5.19	1.67	-1.04	-1.5	-0.656
9	70173833	70174025	ENSBGRG00000018232	ENSBGRG00000018232	0.074	+	70173833	70174025	0	1	192,	0	-1.13	-0.676	2.52	-0.979	-1.43	-0.808
9	83936310	83936957	ENSBGRG00000009630	B3GNT2	6.5e-06	+	83936310	83936957	0	1	647,	0	-5.19	-4.66	3.46	-4.93	-6.48	0.588
9	92627668	92629082	ENSBGRG00000005537	PCYOX1	1e-27	+	92627668	92629082	0	2	33,659,	0,755	-27	-25.1	2.83	-1.73	-2.42	0.698
9	95243302	95243898	ENSBGRG00000006496	TRMT61B	1.3e-07	+	95243302	95243898	0	1	596,	0	-6.88	-6.27	3.23	-2.84	-3.89	0.585
9	96505220	96508315	ENSBGRG00000007114	SUPT7L	5.2e-06	+	96505220	96508315	0	2	87,263,	0,2832	-5.28	-4.74	2.61	-2.08	-2.89	1.02
9	96536844	96539047	ENSBGRG00000007462	ENSBGRG00000007462	4.7e-07	+	96536844	96539047	0	2	442,967,	0,1236	-6.33	-5.74	3.81	-11	-13.4	0.869
9	99672891	99678844	ENSBGRG00000018009	ITSN2	2.9e-10	+	99672891	99678844	0	5	17,263,150,141,80,	0,779,1866,4735,5873	-9.54	-8.73	3.18	-1.47	-2.09	0.59
9	99857772	99858566	ENSBGRG00000019427	WDCP	0.00068	+	99857772	99858566	0	1	794,	0	-3.17	-2.69	2.68	-7.27	-9.2	1.07
9	99968882	99975514	ENSBGRG00000019718	ATAD2B	0.95	+	99968882	99975514	0	3	87,117,45,	0,2371,6587	-0.0242	0	4.06	-1.07	-1.54	-0.697
9	104125060	104125260	ENSBGRG00000020733	MATN3	1.8e-05	+	104125060	104125260	0	1	200,	0	-4.75	-3.93	1.56	-0.925	-1.35	2.25
9	104161402	104162405	ENSBGRG00000020967	WDR35	6.3e-14	+	104161402	104162405	0	2	111,89,	0,914	-13.2	-12	2.04	-1.11	-1.6	0.655
9	104787932	104788132	ENSBGRG00000021840	OSR1	8.7e-06	+	104787932	104788132	0	1	200,	0	-5.06	-4.53	2.02	-1.03	-1.5	0.583
9	210395	220728	ENSBGRG00000011718	ENSBGRG00000011718	1	-	210395	220728	0	3	43,93,65,	0,9616,10268	-1.49e-08	0	6.46	-2.72	-3.74	-1.25
9	2102306	2103139	ENSBGRG00000015272	ENSBGRG00000015272	4e-14	-	2102306	2103139	0	2	565,130,	0,703	-13.4	-12.3	3.73	-2.37	-3.28	0.631
9	2153090	2164343	ENSBGRG00000015455	RC3H2	3.8e-09	-	2153090	2164343	0	3	223,113,11,	0,9883,11242	-8.42	-7.7	1.93	-1.71	-2.4	-0.62
9	2205572	2206570	ENSBGRG00000015653	ZBTB6	1.9e-10	-	2205572	2206570	0	1	998,	0	-9.71	-8.88	4.7	-7.38	-9.34	1.05
9	7213748	7213948	ENSBGRG00000007407	AK1	5.5e-10	-	7213748	7213948	0	1	200,	0	-9.26	-8.47	1.95	-1.34	-1.9	-0.772
9	7214346	7218694	ENSBGRG00000007407	AK1	5.5e-10	-	7214346	7218694	0	4	121,117,164,146,	0,2928,3856,4202	-9.26	-8.47	3.15	-2.02	-2.81	-0.611
9	7218941	7219092	ENSBGRG00000007407	AK1	1	-	7218941	7219092	0	1	151,	0	-4.61e-08	0	3.39	-434	-434	3.4
9	7254402	7254700	ENSBGRG00000007710	ST6GALNAC4	5e-13	-	7254402	7254700	0	1	298,	0	-12.3	-11.2	2.68	-2.66	-3.65	1.3
9	8096215	8155493	ENSBGRG00000015119	SPOUT1	0.098	-	8096215	8155493	0	8	82,1,122,46,36,126,46,36,	0,3942,3945,4383,5387,57747,58197,59242	-1.01	-0.563	2.86	-7.05	-8.94	0.889
9	9130708	9135222	ENSBGRG00000019204	TOR1A	1.3e-13	-	9130708	9135222	0	2	201,47,	0,4467	-12.9	-11.8	3.78	-1.74	-2.44	-0.895
9	13362877	13363374	ENSBGRG00000025355	ENTR1	1	-	13362877	13363374	0	2	272,27,	0,470	-0.00043	0	1.75	-3.35	-4.53	-0.592
9	13401935	13402418	ENSBGRG00000025640	SEC16A	1.6e-13	-	13401935	13402418	0	3	32,61,157,	0,95,326	-12.8	-11.7	2.08	-2.42	-3.34	-0.612
9	13464048	13464199	ENSBGRG00000025848	NOTCH1	0.0022	-	13464048	13464199	0	1	151,	0	-2.65	-2.18	1.21	-1.83	-2.57	-0.984
9	13880395	13881627	ENSBGRG00000003644	REXO4	2e-32	-	13880395	13881627	0	3	65,75,8,	0,489,1224	-31.7	-29.7	1.46	-2.21	-3.06	-0.811
9	14255466	14269323	ENSBGRG00000004554	VAV2	1.6e-06	-	14255466	14269323	0	7	6,101,69,69,99,15,90,	0,7288,7969,8568,10278,11305,13767	-5.79	-5.23	3.5	-3.27	-4.44	-0.771
9	15992674	15992923	ENSBGRG00000009015	SAPCD2	1e-08	-	15992674	15992923	0	1	249,	0	-8	-7.31	2.43	-0.986	-1.43	0.633
9	19293062	19293351	ENSBGRG00000026774	ZNF514	6.9e-08	-	19293062	19293351	0	1	289,	0	-7.16	-6.2	2	-1.26	-1.8	1
9	20261304	20262261	ENSBGRG00000026800	ENSBGRG00000026800	1.6e-08	-	20261304	20262261	0	2	376,72,	0,885	-7.79	-7.11	1.84	-1.21	-1.74	0.602
9	21641031	21641681	ENSBGRG00000026822	ENSBGRG00000026822	1.9e-06	-	21641031	21641681	0	1	650,	0	-5.72	-5.16	3.07	-1.82	-2.55	0.633
9	28494552	28494701	ENSBGRG00000006711	HTRA2	2.4e-07	-	28494552	28494701	0	1	149,	0	-6.62	-6.02	2.33	-2.6	-3.58	0.639
9	29200132	29200281	ENSBGRG00000010869	ACTG2	4e-21	-	29200132	29200281	0	1	149,	0	-20.4	-18.8	1.88	-1.75	-2.46	0.821
9	29478752	29479102	ENSBGRG00000011405	ALMS1	1	-	29478752	29479102	0	1	350,	0	-6.24e-07	0	1.88	-4.56	-6.03	-0.726
9	33067545	33069264	ENSBGRG00000006054	XDH	1	-	33067545	33069264	0	2	37,113,	0,1606	-9.71e-08	0	1.53	-1.36	-1.94	-0.585
9	38674805	38680234	ENSBGRG00000011227	STRN	1	-	38674805	38680234	0	3	21,79,48,	0,4230,5381	-6.79e-05	0	3.57	-1.19	-1.71	1.54
9	38976423	38979158	ENSBGRG00000013169	CEBPZ	4e-08	-	38976423	38979158	0	5	38,188,58,101,63,	0,397,890,1398,2672	-7.4	-6.75	1.88	-6.06	-7.8	-0.661
9	39108116	39108961	ENSBGRG00000013689	PRKD3	1.3e-07	-	39108116	39108961	0	1	845,	0	-6.89	-6.27	2.85	-10	-12.3	0.862
9	39463213	39463930	ENSBGRG00000013923	CDC42EP3	2e-43	-	39463213	39463930	0	1	717,	0	-42.7	-40.4	4.02	-1.93	-2.7	0.856
9	39885491	39885787	ENSBGRG00000014254	CYP1B1	1	-	39885491	39885787	0	1	296,	0	-2.71e-07	0	2.06	-5.73	-7.41	2.14
9	50421387	50421622	ENSBGRG00000009485	FBXO11	1e-15	-	50421387	50421622	0	2	27,123,	0,112	-15	-13.8	1.29	-3.04	-4.14	-0.852
9	51334005	51334351	ENSBGRG00000011219	LHCGR	1	-	51334005	51334351	0	1	346,	0	-9.81e-09	0	2.24	-1.64	-2.31	0.853
9	51638766	51638966	ENSBGRG00000011870	FSHR	0.023	-	51638766	51638966	0	1	200,	0	-1.64	-1.18	1.75	-3.13	-4.27	1.17
9	52781311	52781561	ENSBGRG00000012349	NRXN1	0.96	-	52781311	52781561	0	1	250,	0	-0.0161	0	3.95	-5.14	-6.71	1.06
9	67797769	67797919	ENSBGRG00000012573	NCK2	3.2e-17	-	67797769	67797919	0	1	150,	0	-16.5	-15.1	1.61	-2.13	-2.96	0.961
9	68411068	68417157	ENSBGRG00000014090	CKAP2L	0.83	-	68411068	68417157	0	4	852,52,67,20,	0,1906,3875,6069	-0.0818	0	4.94	-5.31	-6.92	0.615
9	71936139	71937711	ENSBGRG00000006205	TCF7L1	6.2e-05	-	71936139	71937711	0	2	35,113,	0,1459	-4.21	-3.71	1.56	-0.953	-1.39	0.647
9	72794784	72805612	ENSBGRG00000006436	DNAH6	1	-	72794784	72805612	0	2	75,75,	0,10753	-2.62e-13	0	1.68	-434	-434	2.61
9	83573918	83575657	ENSBGRG00000008971	FAM161A	1	-	83573918	83575657	0	2	99,50,	0,1689	-2.14e-12	0	2.36	-1.18	-1.7	0.63
9	84213453	84213603	ENSBGRG00000009894	TMEM17	3.9e-06	-	84213453	84213603	0	1	150,	0	-5.41	-4.86	3.42	-1.6	-2.25	0.849
9	85124676	85124825	ENSBGRG00000009982	WDPCP	1	-	85124676	85124825	0	1	149,	0	-4.16e-07	0	3.89	-1.15	-1.65	0.968
9	85665873	85667569	ENSBGRG00000010687	VPS54	1e-10	-	85665873	85667569	0	2	210,90,	0,1606	-10	-9.18	3.78	-1.68	-2.35	0.603
9	87148865	87149464	ENSBGRG00000012585	SPRED2	1.3e-10	-	87148865	87149464	0	2	295,302,	0,297	-9.88	-9.04	4.06	-1.99	-2.77	0.664
9	90499022	90523733	ENSBGRG00000003591	CNRIP1	0.0004	-	90499022	90523733	0	2	238,50,	0,24661	-3.4	-2.92	2.3	-2.21	-3.07	-0.767
9	90681942	90682713	ENSBGRG00000003679	FBXO48	1	-	90681942	90682713	0	2	130,69,	0,702	-1.91e-06	0	1.44	-1.18	-1.7	0.658
9	95211063	95214271	ENSBGRG00000006425	WDR43	1	-	95211063	95214271	0	2	50,100,	0,3108	-4.19e-07	0	1.39	-1.96	-2.73	-0.974
9	96496224	96496423	ENSBGRG00000006925	ENSBGRG00000006925	5e-28	-	96496224	96496423	0	1	199,	0	-27.3	-25.4	1.5	-2.6	-3.59	0.654
9	96579146	96579947	ENSBGRG00000008078	ENSBGRG00000008078	1	-	96579146	96579947	0	1	801,	0	-1.51e-08	0	2.3	-434	-434	3.2
9	96580895	96581096	ENSBGRG00000008078	ENSBGRG00000008078	1	-	96580895	96581096	0	1	201,	0	-2.02e-10	0	1.72	-434	-434	0.851
9	96582443	96582594	ENSBGRG00000008078	ENSBGRG00000008078	1	-	96582443	96582594	0	1	151,	0	-2.21e-08	0	1.82	-0.893	-1.31	-1.94
9	96585640	96585891	ENSBGRG00000008078	ENSBGRG00000008078	1	-	96585640	96585891	0	1	251,	0	-6.01e-12	0	1.59	-2.19	-3.04	-1.64
9	96591485	96591636	ENSBGRG00000008078	ENSBGRG00000008078	1	-	96591485	96591636	0	1	151,	0	-1.47e-12	0	2.09	-434	-434	2.12
9	96592834	96593085	ENSBGRG00000008078	ENSBGRG00000008078	1	-	96592834	96593085	0	1	251,	0	-4.88e-09	0	3.08	-5.09	-6.66	0.852
9	97077536	97078179	ENSBGRG00000012069	EMILIN1	1	-	97077536	97078179	0	1	643,	0	-5.52e-06	0	2.81	-2.55	-3.51	0.602
9	99252163	99252413	ENSBGRG00000017177	NCOA1	2.2e-08	-	99252163	99252413	0	1	250,	0	-7.66	-6.99	1.34	-3.42	-4.62	0.712
9	99260415	99260615	ENSBGRG00000017177	NCOA1	2.2e-08	-	99260415	99260615	0	1	200,	0	-7.66	-6.99	1.61	-2.53	-3.48	0.863
9	99929311	99929460	ENSBGRG00000019653	UBXN2A	1	-	99929311	99929460	0	1	149,	0	-5.51e-10	0	1.56	-434	-434	0.737
9	102972802	102973052	ENSBGRG00000019929	TDRD15	1	-	102972802	102973052	0	1	250,	0	-1.66e-08	0	1.6	-2.59	-3.56	-0.977
9	102975049	102975300	ENSBGRG00000019929	TDRD15	1	-	102975049	102975300	0	1	251,	0	-2.48e-06	0	2.82	-2.6	-3.58	-0.789
9	102979545	102979746	ENSBGRG00000019929	TDRD15	1	-	102979545	102979746	0	1	201,	0	-1.99e-08	0	1.83	-434	-434	1.83
9	106220688	106220886	ENSBGRG00000022008	KCNS3	1	-	106220688	106220886	0	1	198,	0	-0.000237	0	4.35	-3.24	-4.4	1.3
9	106362556	106363055	ENSBGRG00000022034	GEN1	1	-	106362556	106363055	0	1	499,	0	-1.46e-06	0	3.31	-4.58	-6.06	0.792
9	111104372	111132046	ENSBGRG00000023292	TRIB2	0.99	-	111104372	111132046	0	2	371,23,	0,27651	-0.00587	0	2.18	-1.48	-2.09	0.596
9	111137161	111137358	ENSBGRG00000023292	TRIB2	1	-	111137161	111137358	0	1	197,	0	-8.44e-06	0	2.19	-0.885	-1.3	0.744
9	111137455	111137702	ENSBGRG00000023292	TRIB2	0.92	-	111137455	111137702	0	1	247,	0	-0.0344	0	2.64	-1.67	-2.35	0.789
9	112969693	112970665	ENSBGRG00000024848	ENSBGRG00000024848	1	-	112969693	112970665	0	2	93,57,	0,915	-3.45e-06	0	1.38	-2.5	-3.45	-1.26
9	113852394	113852544	ENSBGRG00000012581	TAF1B	0.0012	-	113852394	113852544	0	1	150,	0	-2.93	-2.46	1.83	-0.994	-1.44	0.741
9	117588222	117588673	ENSBGRG00000015914	SOX11	3.7e-09	-	117588222	117588673	0	1	451,	0	-8.43	-7.71	2.95	-1	-1.45	0.675
10	37645	37884	ENSBGRG00000015947	ENSBGRG00000015947	1	+	37645	37884	0	1	239,	0	-0.000396	0	2.17	-2.49	-3.43	1.05
10	2324537	2324686	ENSBGRG00000018594	ENSBGRG00000018594	2e-10	+	2324537	2324686	0	1	149,	0	-9.7	-8.87	2.97	-1.19	-1.71	1.03
10	4196987	4199843	ENSBGRG00000019842	SHPRH	2.7e-07	+	4196987	4199843	0	2	236,561,	0,2295	-6.57	-5.97	3.1	-1.07	-1.54	0.681
10	6663737	6668716	ENSBGRG00000022385	FUCA2	1	+	6663737	6668716	0	2	7,194,	0,4785	-5.61e-10	0	1.29	-1.69	-2.36	0.673
10	7506730	7507329	ENSBGRG00000022707	HIVEP2	0.26	+	7506730	7507329	0	1	599,	0	-0.59	-0.142	2.33	-1.8	-2.52	0.857
10	7509124	7509624	ENSBGRG00000022707	HIVEP2	0.0049	+	7509124	7509624	0	1	500,	0	-2.31	-1.85	3	-1.63	-2.29	0.714
10	7509722	7510022	ENSBGRG00000022707	HIVEP2	0.91	+	7509722	7510022	0	1	300,	0	-0.0401	0	2.19	-2.14	-2.96	1.24
10	7536299	7536898	ENSBGRG00000022707	HIVEP2	2e-07	+	7536299	7536898	0	1	599,	0	-6.69	-6.08	3.37	-3.78	-5.06	0.929
10	13209958	13210554	ENSBGRG00000014447	IL20RA	1	+	13209958	13210554	0	1	596,	0	-0.00019	0	3.02	-10.3	-12.6	1.57
10	13429839	13429988	ENSBGRG00000014827	MAP3K5	1	+	13429839	13429988	0	1	149,	0	-3.75e-06	0	1.56	-1.2	-1.72	-0.705
10	28393851	28394001	ENSBGRG00000023280	PNRC1	0.0049	+	28393851	28394001	0	1	150,	0	-2.31	-1.85	3.3	-3.46	-4.67	0.654
10	28900143	28907812	ENSBGRG00000023879	ANKRD6	1e-20	+	28900143	28907812	0	4	32,105,135,74,	0,5735,7154,7595	-20	-18.4	1.93	-2.74	-3.76	-0.748
10	29132648	29133098	ENSBGRG00000026235	CASP8AP2	1.2e-06	+	29132648	29133098	0	1	450,	0	-5.93	-5.36	2.47	-1.34	-1.91	0.835
10	29133347	29133996	ENSBGRG00000026235	CASP8AP2	9.8e-08	+	29133347	29133996	0	1	649,	0	-7.01	-6.39	2.94	-1.51	-2.13	0.604
10	47515643	47515894	ENSBGRG00000005685	CRYBG1	4.2e-09	+	47515643	47515894	0	1	251,	0	-8.38	-7.33	1.54	-2.52	-3.47	1.12
10	49538462	49539012	ENSBGRG00000007174	FOXO3	4.1e-06	+	49538462	49539012	0	1	550,	0	-5.39	-4.85	4.27	-1.32	-1.88	0.593
10	49643346	49644045	ENSBGRG00000007174	FOXO3	3.2e-08	+	49643346	49644045	0	1	699,	0	-7.49	-6.84	1.81	-6.38	-8.19	0.604
10	50022382	50022531	ENSBGRG00000007272	ARMC2	1	+	50022382	50022531	0	1	149,	0	-1.35e-09	0	2.28	-2.11	-2.93	0.862
10	50461748	50463744	ENSBGRG00000008378	ENSBGRG00000008378	2.9e-07	+	50461748	50463744	0	3	1,153,145,	0,500,1851	-6.54	-5.94	1.87	-3.78	-5.06	1.23
10	52256429	52256978	ENSBGRG00000011553	MFSD4B	1.6e-28	+	52256429	52256978	0	1	549,	0	-27.8	-25.9	3.15	-3.64	-4.89	0.935
10	58274206	58274553	ENSBGRG00000006177	RFX6	1	+	58274206	58274553	0	1	347,	0	-1.23e-09	0	3.66	-4.64	-6.12	-1.45
10	58518377	58518626	ENSBGRG00000006319	VGLL2	3e-08	+	58518377	58518626	0	1	249,	0	-7.53	-6.54	1.89	-1.9	-2.65	1
10	62658398	62659454	ENSBGRG00000009758	GJA1	1.9e-08	+	62658398	62659454	0	1	1056,	0	-7.72	-7.05	3.53	-8.71	-10.8	0.751
10	63897982	63944679	ENSBGRG00000010069	ENSBGRG00000010069	2.8e-10	+	63897982	63944679	0	2	45,105,	0,46592	-9.56	-8.75	2.97	-2.55	-3.52	1.32
10	67478989	67479386	ENSBGRG00000012960	NCOA7	2e-30	+	67478989	67479386	0	1	397,	0	-29.7	-27.8	4.19	-1.42	-2.02	0.59
10	71152233	71154240	ENSBGRG00000003635	IBTK	3.5e-06	+	71152233	71154240	0	2	44,106,	0,1901	-5.45	-4.91	1.45	-1.57	-2.21	-0.632
10	95269460	95270948	ENSBGRG00000023181	PDCD2	3.2e-15	+	95269460	95270948	0	2	114,83,	0,1405	-14.5	-13.3	1.8	-1.76	-2.46	-1.03
10	98400109	98403489	ENSBGRG00000013026	RPS6KA2	1	+	98400109	98403489	0	3	30,38,82,	0,1169,3298	-9.06e-05	0	1.45	-2.26	-3.13	-2.16
10	105327855	105328455	ENSBGRG00000026597	TAGAP	1	+	105327855	105328455	0	1	600,	0	-6.61e-07	0	5.11	-6.09	-7.85	0.999
10	110187159	110187308	ENSBGRG00000003987	CNKSR3	3.2e-07	+	110187159	110187308	0	1	149,	0	-6.5	-5.9	2.35	-1.05	-1.52	0.651
10	112038103	112040603	ENSBGRG00000004829	ENSBGRG00000004829	3.5e-05	+	112038103	112040603	0	3	76,171,4,	0,1514,2496	-4.45	-3.94	3.13	-4.59	-6.06	1.7
10	112370335	112371279	ENSBGRG00000005788	ENSBGRG00000005788	0.0001	+	112370335	112371279	0	2	44,156,	0,788	-4	-3.5	2.48	-1.23	-1.76	-0.721
10	113151520	113151819	ENSBGRG00000006306	ZBTB2	3.2e-57	+	113151520	113151819	0	1	299,	0	-56.5	-53.9	4.02	-2.81	-3.86	1.13
10	113151967	113152664	ENSBGRG00000006306	ZBTB2	3.2e-57	+	113151967	113152664	0	1	697,	0	-56.5	-53.9	3.39	-3.57	-4.81	0.754
10	5575978	5597405	ENSBGRG00000020833	UTRN	1	-	5575978	5597405	0	2	133,18,	0,21409	-1.99e-12	0	2	-2.22	-3.07	-1.08
10	5634481	5635828	ENSBGRG00000020833	UTRN	1	-	5634481	5635828	0	2	21,130,	0,1217	-6.76e-09	0	1.52	-2.39	-3.31	-0.934
10	13429831	13429981	ENSBGRG00000014624	PEX7	1	-	13429831	13429981	0	1	150,	0	-6.45e-06	0	1.33	-1.07	-1.55	-0.862
10	15086494	15087668	ENSBGRG00000017062	MYB	2.6e-06	-	15086494	15087668	0	2	108,42,	0,1132	-5.58	-4.72	1.53	-4.08	-5.44	2.28
10	18913229	18914705	ENSBGRG00000022071	ENPP3	1	-	18913229	18914705	0	2	60,91,	0,1385	-5.79e-08	0	1.5	-1.04	-1.51	-1.04
10	20424137	20447986	ENSBGRG00000010620	L3MBTL3	7.9e-12	-	20424137	20447986	0	3	36,80,82,	0,12146,23767	-11.1	-10.2	1.3	-2.58	-3.56	-0.841
10	33044783	33048950	ENSBGRG00000026337	EPHA7	3.4e-09	-	33044783	33048950	0	2	580,63,	0,4104	-8.47	-7.74	2.76	-1.36	-1.94	0.643
10	48706286	48713053	ENSBGRG00000006677	SCML4	1	-	48706286	48713053	0	2	127,67,	0,6700	-2.56e-05	0	2.02	-4.05	-5.41	1.55
10	50162509	50162706	ENSBGRG00000007696	SESN1	9.5e-07	-	50162509	50162706	0	1	197,	0	-6.02	-5.45	3.23	-1.39	-1.97	0.736
10	50569097	50569542	ENSBGRG00000009379	ZBTB24	1.8e-08	-	50569097	50569542	0	1	445,	0	-7.75	-7.08	4.03	-1.57	-2.2	0.781
10	52296496	52300752	ENSBGRG00000011672	REV3L	2.1e-07	-	52296496	52300752	0	2	91,59,	0,4197	-6.68	-6.07	2.04	-1.5	-2.12	0.697
10	52376346	52376894	ENSBGRG00000011672	REV3L	0.0018	-	52376346	52376894	0	1	548,	0	-2.75	-2.28	3.5	-0.941	-1.37	0.687
10	52377888	52379281	ENSBGRG00000011672	REV3L	8.1e-05	-	52377888	52379281	0	1	1393,	0	-4.09	-3.59	2.85	-3.15	-4.29	0.713
10	53213038	53214228	ENSBGRG00000012696	LAMA4	1	-	53213038	53214228	0	2	106,45,	0,1145	-4.69e-07	0	2.1	-0.944	-1.38	-1.1
10	58053410	58053752	ENSBGRG00000005961	ZUP1	7.2e-05	-	58053410	58053752	0	1	342,	0	-4.14	-3.65	2.78	-1.02	-1.47	0.948
10	58855583	58855734	ENSBGRG00000007399	GOPC	1	-	58855583	58855734	0	1	151,	0	-2.94e-07	0	2	-2.46	-3.39	1.8
10	73673379	73673578	ENSBGRG00000003901	TTK	1	-	73673379	73673578	0	1	199,	0	-4.42e-11	0	1.97	-1.85	-2.59	0.71
10	75049620	75049860	ENSBGRG00000004671	IRAK1BP1	1	-	75049620	75049860	0	1	240,	0	-4.3e-06	0	1.31	-2.09	-2.9	-0.714
10	82530344	82596790	ENSBGRG00000013217	RIMS1	1	-	82530344	82596790	0	2	65,86,	0,66360	-2.6e-10	0	1.64	-2.42	-3.33	0.943
10	84682541	84728789	ENSBGRG00000021672	SDHAF4	1.3e-13	-	84682541	84728789	0	3	61,150,84,	0,19124,46164	-12.9	-11.8	1.34	-4.71	-6.22	-0.656
10	95447605	95448590	ENSBGRG00000023577	FAM120B	1.3e-11	-	95447605	95448590	0	1	985,	0	-10.9	-9.97	3.23	-5.83	-7.53	0.688
10	97352734	97362502	ENSBGRG00000009419	AFDN	5.8e-08	-	97352734	97362502	0	2	52,99,	0,9669	-7.24	-6.6	1.46	-1.33	-1.89	-0.739
10	97967874	97969452	ENSBGRG00000012562	CEP43	4.9e-10	-	97967874	97969452	0	3	30,73,47,	0,630,1531	-9.31	-8.51	1.29	-1.67	-2.35	-0.583
10	103702150	103705118	ENSBGRG00000017036	MAP3K4	5.1e-05	-	103702150	103705118	0	3	37,71,93,	0,609,2875	-4.29	-3.79	3.46	-0.96	-1.4	0.597
10	104545030	104545181	ENSBGRG00000026525	MRPL18	1	-	104545030	104545181	0	1	151,	0	-8.24e-07	0	3.93	-3.82	-5.12	1.84
10	105799195	105799546	ENSBGRG00000026640	TULP4	1	-	105799195	105799546	0	1	351,	0	-0.000137	0	2.49	-2.05	-2.85	-0.622
10	113696892	113697541	ENSBGRG00000006883	PLEKHG1	3.5e-10	-	113696892	113697541	0	1	649,	0	-9.45	-8.64	3.11	-3.07	-4.19	0.663
11	1240489	1240688	ENSBGRG00000003753	ENSBGRG00000003753	7.9e-22	+	1240489	1240688	0	1	199,	0	-21.1	-19.5	1.71	-0.975	-1.42	0.837
11	1483497	1484029	ENSBGRG00000005418	PSMB11	1	+	1483497	1484029	0	1	532,	0	-9.92e-10	0	2.33	-7.06	-8.96	0.994
11	2679177	2679777	ENSBGRG00000020512	NYNRIN	1	+	2679177	2679777	0	2	159,42,	0,558	-1.64e-06	0	1.36	-6.05	-7.8	-1.16
11	2689085	2689285	ENSBGRG00000020512	NYNRIN	0.93	+	2689085	2689285	0	1	200,	0	-0.0332	0	1.59	-1.74	-2.44	0.729
11	2696494	2699902	ENSBGRG00000020512	NYNRIN	1.1e-09	+	2696494	2699902	0	2	30,1069,	0,2339	-8.96	-8.19	3.01	-11.8	-14.2	0.616
11	2700150	2700700	ENSBGRG00000020512	NYNRIN	1.5e-06	+	2700150	2700700	0	1	550,	0	-5.81	-5.25	1.94	-10.3	-12.6	0.987
11	4900488	4900688	ENSBGRG00000014012	MYO9A	1	+	4900488	4900688	0	1	200,	0	-1.62e-12	0	3.42	-2.08	-2.89	0.727
11	12220338	12220588	ENSBGRG00000025511	IGDCC3	1	+	12220338	12220588	0	1	250,	0	-2e-10	0	2.23	-5.41	-7.04	1.9
11	12433934	12436268	ENSBGRG00000025646	PDCD7	6.3e-20	+	12433934	12436268	0	3	189,88,124,	0,450,2210	-19.2	-17.6	3.15	-2.34	-3.24	0.743
11	12621453	12621653	ENSBGRG00000003878	SPG21	1.6e-09	+	12621453	12621653	0	1	200,	0	-8.8	-8.04	2.01	-1.3	-1.86	0.728
11	13517552	13517701	ENSBGRG00000004575	SERINC5	9.5e-05	+	13517552	13517701	0	1	149,	0	-4.02	-3.53	2.18	-1.19	-1.71	0.626
11	28986078	28986462	ENSBGRG00000017840	ARF6	2.3e-07	+	28986078	28986462	0	1	384,	0	-6.64	-6.03	3.18	-13	-15.5	0.655
11	32791828	32796243	ENSBGRG00000025007	HERC1	1.4e-07	+	32791828	32796243	0	3	3,111,137,	0,533,4278	-6.85	-6.23	1.79	-1.74	-2.44	1.39
11	36633193	36633994	ENSBGRG00000008178	ICE2	2.5e-11	+	36633193	36633994	0	1	801,	0	-10.6	-9.71	3.41	-1.75	-2.45	0.612
11	47581009	47595159	ENSBGRG00000010039	TRPM7	1.8e-05	+	47581009	47595159	0	4	155,52,107,83,	0,3442,3595,14067	-4.74	-4.22	2.15	-2.2	-3.05	-0.692
11	49393796	49395785	ENSBGRG00000014591	SHC4	1	+	49393796	49395785	0	2	65,528,	0,1461	-2.62e-06	0	4.1	-5.89	-7.6	-0.856
11	53268674	53269540	ENSBGRG00000018987	SLC30A4	0.21	+	53268674	53269540	0	2	2,248,	0,618	-0.67	-0.222	3.6	-2.42	-3.34	0.982
11	53556405	53568283	ENSBGRG00000019626	SHF	7.9e-11	+	53556405	53568283	0	3	53,142,153,	0,9299,11725	-10.1	-9.27	1.54	-1.81	-2.54	-0.758
11	58484842	58492033	ENSBGRG00000005692	AP5M1	2e-09	+	58484842	58492033	0	2	25,570,	0,6621	-8.69	-7.95	3.23	-2.52	-3.47	0.892
11	59649979	59652219	ENSBGRG00000006467	KIAA0586	1	+	59649979	59652219	0	3	30,73,48,	0,449,2192	-1.35e-14	0	2.25	-1.2	-1.72	0.849
11	61393239	61393488	ENSBGRG00000007801	PCNX4	4.9e-10	+	61393239	61393488	0	1	249,	0	-9.31	-8.52	1.73	-1.87	-2.62	1.01
11	61553581	61559186	ENSBGRG00000008044	PPM1A	3.2e-12	+	61553581	61559186	0	2	147,102,	0,5503	-11.5	-10.5	4	-9.35	-11.5	2.91
11	67253501	67321026	ENSBGRG00000004870	FUT8	2.5e-06	+	67253501	67321026	0	2	419,76,	0,67449	-5.61	-5.06	2.78	-1.51	-2.14	0.588
11	67652152	67652301	ENSBGRG00000004980	ENSBGRG00000004980	1	+	67652152	67652301	0	1	149,	0	-0.000321	0	1.56	-0.973	-1.42	0.611
11	67652448	67652597	ENSBGRG00000004980	ENSBGRG00000004980	1	+	67652448	67652597	0	1	149,	0	-7.33e-06	0	2.67	-1.93	-2.69	1.14
11	67774036	67774183	ENSBGRG00000004999	ENSBGRG00000004999	0.15	+	67774036	67774183	0	1	147,	0	-0.833	-0.383	2.69	-1.88	-2.62	0.879
11	68962296	68967178	ENSBGRG00000005372	PALS1	2e-06	+	68962296	68967178	0	4	54,78,147,70,	0,2421,3503,4812	-5.7	-5.14	2.03	-1.64	-2.3	-0.6
11	72275314	72275657	ENSBGRG00000008955	ADAM21	1	+	72275314	72275657	0	1	343,	0	-3.26e-11	0	3.78	-3.82	-5.12	-0.746
11	72276341	72276775	ENSBGRG00000008955	ADAM21	1	+	72276341	72276775	0	2	298,95,	0,339	-8.32e-12	0	3.47	-6.54	-8.36	0.724
11	75414471	75414621	ENSBGRG00000017115	ENSBGRG00000017115	9.3e-09	+	75414471	75414621	0	1	150,	0	-8.03	-7.34	2.38	-0.909	-1.33	0.996
11	76869601	76869850	ENSBGRG00000008344	EIF2B2	4.3e-05	+	76869601	76869850	0	2	115,30,	0,219	-4.37	-3.87	1.53	-2.25	-3.12	0.685
11	88986707	88989361	ENSBGRG00000019205	FLRT2	1.5e-06	+	88986707	88989361	0	2	531,68,	0,2586	-5.83	-5.27	3.83	-1.74	-2.43	0.733
11	94155615	94159038	ENSBGRG00000006191	PSMC1	1	+	94155615	94159038	0	3	7,97,95,	0,1044,3328	-5.48e-12	0	4.84	-1.08	-1.56	0.724
11	1353888	1354187	ENSBGRG00000004216	RBM23	2e-14	-	1353888	1354187	0	1	299,	0	-13.7	-12.5	2.16	-2.89	-3.97	0.862
11	1354285	1354435	ENSBGRG00000004216	RBM23	2e-14	-	1354285	1354435	0	1	150,	0	-13.7	-12.5	2.02	-2.74	-3.77	0.879
11	1429707	1430053	ENSBGRG00000005204	AJUBA	1	-	1429707	1430053	0	1	346,	0	-1.43e-09	0	2.86	-1.93	-2.7	0.768
11	2734321	2734519	ENSBGRG00000020807	SDR39U1	1.2e-09	-	2734321	2734519	0	1	198,	0	-8.93	-8.17	1.92	-1.97	-2.75	0.659
11	4988004	4996543	ENSBGRG00000015359	THSD4	1	-	4988004	4996543	0	2	138,12,	0,8527	-2.22e-05	0	1.98	-3.75	-5.03	-1.65
11	7825361	7825660	ENSBGRG00000020997	GLCE	7.4e-07	-	7825361	7825660	0	1	299,	0	-6.13	-5.55	2.45	-1.03	-1.49	0.615
11	8206335	8206484	ENSBGRG00000021382	ENSBGRG00000021382	1	-	8206335	8206484	0	1	149,	0	-5.64e-11	0	3.04	-3.06	-4.17	0.748
11	10911444	10915830	ENSBGRG00000024356	ZWILCH	1	-	10911444	10915830	0	2	65,85,	0,4301	-8.36e-10	0	1.25	-0.909	-1.33	-0.733
11	11928303	11928802	ENSBGRG00000025095	SLC24A1	1	-	11928303	11928802	0	1	499,	0	-4.01e-10	0	2.67	-6.07	-7.82	0.621
11	11929597	11929897	ENSBGRG00000025095	SLC24A1	1	-	11929597	11929897	0	1	300,	0	-2.47e-10	0	2.67	-1.69	-2.38	-0.65
11	12525645	12525844	ENSBGRG00000003756	SLC51B	4.9e-08	-	12525645	12525844	0	1	199,	0	-7.31	-6.66	1.6	-2.54	-3.5	0.658
11	13938228	13938378	ENSBGRG00000005128	CMYA5	1	-	13938228	13938378	0	1	150,	0	-1.71e-07	0	1.45	-1.34	-1.92	1.82
11	16928597	16929660	ENSBGRG00000007822	F2RL1	5e-11	-	16928597	16929660	0	2	451,94,	0,969	-10.3	-9.4	2.77	-1.26	-1.8	1.05
11	17003104	17003402	ENSBGRG00000007892	F2R	1	-	17003104	17003402	0	1	298,	0	-3.36e-06	0	2.38	-6.83	-8.69	1.5
11	22192270	22192469	ENSBGRG00000011476	KCNN2	0.34	-	22192270	22192469	0	1	199,	0	-0.471	0	1.9	-1.11	-1.59	0.756
11	23729509	23735131	ENSBGRG00000012470	EPB41L4A	6.2e-08	-	23729509	23735131	0	2	180,21,	0,5601	-7.21	-6.57	2.25	-1.83	-2.56	0.713
11	23886805	24058369	ENSBGRG00000012470	EPB41L4A	0.93	-	23886805	24058369	0	4	1,87,105,57,	0,1423,37970,171507	-0.0302	0	2.16	-5.29	-6.9	1.85
11	24707156	24728799	ENSBGRG00000014150	MCC	5.5e-05	-	24707156	24728799	0	3	77,207,14,	0,18948,21629	-4.26	-3.76	2.4	-1.83	-2.56	-0.725
11	29225193	29227997	ENSBGRG00000018125	SOS2	3.1e-07	-	29225193	29227997	0	2	188,62,	0,2742	-6.51	-5.92	1.97	-4.28	-5.69	-1.06
11	29506270	29510229	ENSBGRG00000019193	MAP4K5	1.3e-09	-	29506270	29510229	0	4	31,85,42,92,	0,2704,3659,3867	-8.9	-8.14	1.34	-2.69	-3.69	-0.907
11	29777891	29780114	ENSBGRG00000019999	NIN	1	-	29777891	29780114	0	3	160,28,13,	0,1791,2210	-5.4e-08	0	2.38	-1.12	-1.61	-0.592
11	29801129	29807731	ENSBGRG00000019999	NIN	1	-	29801129	29807731	0	3	18,216,66,	0,3160,6536	-4.99e-07	0	2	-2.25	-3.12	-0.767
11	29816334	29818930	ENSBGRG00000019999	NIN	1	-	29816334	29818930	0	3	14,90,97,	0,2033,2499	-1.32e-08	0	2.5	-2.76	-3.79	-1.64
11	33006472	33006721	ENSBGRG00000025898	USP3	1	-	33006472	33006721	0	1	249,	0	-1.9e-07	0	2.62	-7.42	-9.39	2.06
11	33306741	33307722	ENSBGRG00000003715	RAB8B	7.9e-11	-	33306741	33307722	0	2	392,108,	0,873	-10.1	-9.24	3.71	-2.39	-3.3	0.662
11	33859918	33862576	ENSBGRG00000004335	TLN2	1.9e-05	-	33859918	33862576	0	2	787,62,	0,2596	-4.73	-4.22	3.21	-4.69	-6.19	0.727
11	40014309	40018577	ENSBGRG00000012540	CGNL1	1	-	40014309	40018577	0	2	148,3,	0,4265	-1.45e-09	0	3.22	-1.81	-2.54	-0.737
11	53675841	53676765	ENSBGRG00000020659	SORD	1.6e-12	-	53675841	53676765	0	2	124,25,	0,899	-11.8	-10.8	2.48	-4.6	-6.08	2.59
11	56034149	56034299	ENSBGRG00000024184	WDHD1	1	-	56034149	56034299	0	1	150,	0	-3.39e-10	0	2.67	-2.84	-3.9	1.3
11	60805826	60813998	ENSBGRG00000007149	CCDC175	1	-	60805826	60813998	0	2	71,79,	0,8093	-1.59e-09	0	1.74	-1.43	-2.02	-1.13
11	61020361	61020758	ENSBGRG00000007425	RTN1	2.4e-08	-	61020361	61020758	0	1	397,	0	-7.62	-6.96	2.74	-3.81	-5.11	0.753
11	66617438	66636878	ENSBGRG00000003995	RAB15	1	-	66617438	66636878	0	6	7,90,78,61,61,1,	0,1227,2015,2606,3845,19439	-1.84e-08	0	1.95	-2.24	-3.1	-0.693
11	69401692	69401842	ENSBGRG00000006154	ZFYVE26	2.2e-06	-	69401692	69401842	0	1	150,	0	-5.66	-5.11	2.44	-0.903	-1.32	0.662
11	70533332	70533480	ENSBGRG00000006544	ZFP36L1	1	-	70533332	70533480	0	1	148,	0	-3.46e-07	0	1.41	-2.61	-3.59	0.613
11	71333468	71334367	ENSBGRG00000007718	CCDC177	6.6e-05	-	71333468	71334367	0	1	899,	0	-4.18	-3.68	3.58	-2.3	-3.19	0.687
11	72515161	72515311	ENSBGRG00000009390	MAP3K9	0.00066	-	72515161	72515311	0	1	150,	0	-3.18	-2.7	1.78	-4.66	-6.15	1.51
11	74453585	74453836	ENSBGRG00000013900	DPF3	0.0001	-	74453585	74453836	0	1	251,	0	-3.98	-3.49	3.24	-2.72	-3.73	-0.742
11	75154943	75155188	ENSBGRG00000016469	NUMB	1.6e-06	-	75154943	75155188	0	1	245,	0	-5.8	-5.24	2.53	-2.45	-3.38	0.693
11	75575688	75578166	ENSBGRG00000017732	MIDEAS	5.8e-07	-	75575688	75578166	0	3	128,197,171,	0,600,2307	-6.24	-5.65	2.19	-2.75	-3.77	-0.685
11	75579233	75583048	ENSBGRG00000017732	MIDEAS	1	-	75579233	75583048	0	3	157,150,41,	0,1355,3774	-8.55e-05	0	5.35	-1.48	-2.1	1.47
11	75587834	75588033	ENSBGRG00000017732	MIDEAS	0.92	-	75587834	75588033	0	1	199,	0	-0.0373	0	1.83	-1.23	-1.77	0.661
11	75595278	75596666	ENSBGRG00000017732	MIDEAS	3.3e-06	-	75595278	75596666	0	1	1388,	0	-5.48	-4.93	3.23	-3.9	-5.21	0.648
11	75914236	75914487	ENSBGRG00000006095	ALDH6A1	1	-	75914236	75914487	0	1	251,	0	-4.11e-09	0	1.33	-3.05	-4.15	0.973
11	75916711	75918585	ENSBGRG00000006095	ALDH6A1	0.99	-	75916711	75918585	0	3	39,180,81,	0,309,1793	-0.00527	0	2.1	-434	-434	2.27
11	76910724	76910874	ENSBGRG00000008456	MLH3	0.015	-	76910724	76910874	0	1	150,	0	-1.81	-1.36	2.2	-0.975	-1.42	1.1
11	76912804	76913053	ENSBGRG00000008456	MLH3	1.2e-05	-	76912804	76913053	0	1	249,	0	-4.92	-4.4	2.05	-2.19	-3.03	0.977
11	76913349	76913746	ENSBGRG00000008456	MLH3	2.2e-07	-	76913349	76913746	0	1	397,	0	-6.65	-6.05	3.16	-2.16	-3	0.725
11	76950338	76951974	ENSBGRG00000008973	NEK9	3.2e-12	-	76950338	76951974	0	2	73,77,	0,1559	-11.5	-10.5	3.06	-1.8	-2.52	0.856
11	79722581	79723266	ENSBGRG00000014007	ALKBH1	3.8e-08	-	79722581	79723266	0	1	685,	0	-7.42	-6.77	4.52	-3.85	-5.15	0.734
11	83361130	83361627	ENSBGRG00000016490	CEP128	5.1e-08	-	83361130	83361627	0	1	497,	0	-7.29	-6.64	3.08	-4.3	-5.71	0.846
11	83827029	83837278	ENSBGRG00000017520	GTF2A1	1.6e-12	-	83827029	83837278	0	4	120,60,90,77,	0,2695,7147,10172	-11.8	-10.8	2.54	-1.94	-2.71	0.697
11	92232339	92232689	ENSBGRG00000004582	PTPN21	0.0063	-	92232339	92232689	0	1	350,	0	-2.2	-1.74	2.76	-4.63	-6.11	0.671
11	93676839	93677039	ENSBGRG00000005951	ENSBGRG00000005951	1.6e-11	-	93676839	93677039	0	1	200,	0	-10.8	-9.52	1.85	-1.06	-1.54	0.703
12	15961777	15961924	ENSBGRG00000025471	ENSBGRG00000025471	1	+	15961777	15961924	0	1	147,	0	-6.7e-08	0	1.8	-1.14	-1.65	-1.91
12	16402067	16402219	ENSBGRG00000025484	ENSBGRG00000025484	9.1e-10	+	16402067	16402219	0	2	125,25,	0,127	-9.04	-7.93	1.44	-1.74	-2.44	1.21
12	22859129	22861855	ENSBGRG00000019325	ENSBGRG00000019325	0.015	+	22859129	22861855	0	3	57,88,2,	0,2196,2724	-1.81	-1.35	1.7	-1.19	-1.71	-0.662
12	22978483	22986747	ENSBGRG00000019868	ENSBGRG00000019868	1	+	22978483	22986747	0	8	45,72,12,66,18,15,112,9,	0,47,121,135,203,223,240,8255	-4.63e-12	0	3.39	-3.07	-4.18	0.968
12	25390324	25390787	ENSBGRG00000024164	ENSBGRG00000024164	0.98	+	25390324	25390787	0	9	94,81,9,6,21,63,15,36,123,	0,96,178,189,197,220,285,302,340	-0.00863	0	4.06	-5.33	-6.95	0.825
12	29573247	29577166	ENSBGRG00000005078	MGME1	5e-09	+	29573247	29577166	0	2	536,59,	0,3860	-8.3	-7.59	4.35	-3.89	-5.2	0.756
12	30988120	30988320	ENSBGRG00000005870	ENSBGRG00000005870	7.2e-10	+	30988120	30988320	0	1	200,	0	-9.14	-8.36	1.6	-1.37	-1.95	-0.709
12	34619594	34622010	ENSBGRG00000008678	PYGB	1e-07	+	34619594	34622010	0	2	90,60,	0,2356	-6.98	-6.36	1.54	-1.2	-1.73	-0.808
12	36414827	36415221	ENSBGRG00000012023	KLF6	0.11	+	36414827	36415221	0	1	394,	0	-0.956	-0.506	2.1	-1.38	-1.97	1.1
12	40338815	40344855	ENSBGRG00000006604	CHGB	1	+	40338815	40344855	0	2	6,244,	0,5796	-4.34e-08	0	3.82	-7.58	-9.56	1.76
12	40345103	40345254	ENSBGRG00000006604	CHGB	1	+	40345103	40345254	0	1	151,	0	-7.65e-14	0	2.88	-434	-434	2.39
12	40389956	40390106	ENSBGRG00000006792	MCM8	0.00024	+	40389956	40390106	0	1	150,	0	-3.62	-3.13	2.06	-2.15	-2.99	1.4
12	41523281	41523673	ENSBGRG00000007486	BMP2	7.1e-05	+	41523281	41523673	0	1	392,	0	-4.15	-3.36	2.69	-1.37	-1.95	1.08
12	43459742	43460232	ENSBGRG00000007807	ADRA1D	1	+	43459742	43460232	0	1	490,	0	-1.48e-06	0	4.5	-9.04	-11.2	0.729
12	43981062	43982232	ENSBGRG00000008747	ENSBGRG00000008747	2.5e-27	+	43981062	43982232	0	2	884,252,	0,918	-26.6	-24.8	3.59	-5.91	-7.63	0.748
12	44689392	44690090	ENSBGRG00000012156	FASTKD5	3.6e-07	+	44689392	44690090	0	1	698,	0	-6.44	-5.85	3.26	-6.74	-8.58	0.996
12	44691900	44692300	ENSBGRG00000012156	FASTKD5	3.2e-07	+	44691900	44692300	0	1	400,	0	-6.49	-5.89	2.32	-4.23	-5.63	1.18
12	45061057	45061357	ENSBGRG00000013785	CPXM1	7.9e-17	+	45061057	45061357	0	1	300,	0	-16.1	-14.8	3.78	-2.71	-3.73	-0.634
12	46923460	46923753	ENSBGRG00000015279	ZBTB46	0.98	+	46923460	46923753	0	1	293,	0	-0.00891	0	2.91	-1.89	-2.64	-1.03
12	49908042	49908542	ENSBGRG00000024222	PPP1R3D	1	+	49908042	49908542	0	1	500,	0	-9.52e-05	0	3.44	-2.67	-3.68	0.849
12	52143997	52145325	ENSBGRG00000009247	ZBP1	1.7e-10	+	52143997	52145325	0	2	110,39,	0,1289	-9.78	-8.95	2	-1.09	-1.57	-0.854
12	52249332	52249578	ENSBGRG00000009589	CTCFL	1	+	52249332	52249578	0	1	246,	0	-2.19e-10	0	3.51	-4.07	-5.43	0.699
12	52250569	52252710	ENSBGRG00000009589	CTCFL	1	+	52250569	52252710	0	2	213,34,	0,2107	-5.64e-14	0	2.35	-2.42	-3.34	0.968
12	54045750	54045950	ENSBGRG00000013294	ANGPT4	5.1e-09	+	54045750	54045950	0	1	200,	0	-8.29	-7.58	3.13	-2.24	-3.1	0.911
12	54961384	54979612	ENSBGRG00000015758	DEFB123	3e-06	+	54961384	54979612	0	4	104,112,80,192,	0,8056,16208,18036	-5.53	-4.98	1.57	-4.16	-5.54	0.637
12	54991659	54991806	ENSBGRG00000015845	REM1	1	+	54991659	54991806	0	1	147,	0	-0.000294	0	1.29	-1.93	-2.69	0.761
12	55113075	55113226	ENSBGRG00000016147	ID1	4e-19	+	55113075	55113226	0	1	151,	0	-18.4	-16.9	2.34	-1.14	-1.64	-0.63
12	55442978	55443178	ENSBGRG00000016696	TTLL9	1	+	55442978	55443178	0	1	200,	0	-2.55e-05	0	3.05	-3.19	-4.34	-0.941
12	59325815	59350812	ENSBGRG00000013006	PHF20	0.19	+	59325815	59350812	0	2	66,133,	0,24864	-0.717	-0.268	2	-1.69	-2.38	0.98
12	59716518	59728199	ENSBGRG00000013564	EPB41L1	2e-11	+	59716518	59728199	0	2	134,265,	0,11416	-10.7	-9.81	2.12	-2.72	-3.74	-0.797
12	61026013	61026310	ENSBGRG00000005744	NNAT	1.3e-11	+	61026013	61026310	0	2	112,88,	0,209	-10.9	-9.97	3.59	-3.15	-4.29	0.725
12	62474988	62475138	ENSBGRG00000006638	FAM83D	1	+	62474988	62475138	0	1	150,	0	-2.99e-06	0	1.99	-1.35	-1.92	0.644
12	67379066	67379265	ENSBGRG00000011891	SRSF6	2e-06	+	67379066	67379265	0	1	199,	0	-5.7	-5.15	2.75	-3.11	-4.23	0.711
12	68100928	68101078	ENSBGRG00000013057	GDAP1L1	1	+	68100928	68101078	0	1	150,	0	-6.84e-08	0	2.21	-0.987	-1.43	-0.624
12	68848832	68851762	ENSBGRG00000015183	STK4	7.9e-11	+	68848832	68851762	0	2	112,87,	0,2843	-10.1	-9.28	1.35	-2.87	-3.93	-1.03
12	69028842	69029290	ENSBGRG00000010790	ENSBGRG00000010790	0.054	+	69028842	69029290	0	1	448,	0	-1.27	-0.815	3.05	-2.16	-3	0.668
12	70117264	70119722	ENSBGRG00000017803	DNTTIP1	7.9e-17	+	70117264	70119722	0	2	130,19,	0,2439	-16.1	-14.7	1.94	-1.1	-1.58	-1
12	71068797	71069142	ENSBGRG00000022283	SLC2A10	1	+	71068797	71069142	0	1	345,	0	-4.8e-07	0	2.88	-1.12	-1.61	2.19
12	73187112	73187335	ENSBGRG00000025002	CSE1L	4.9e-10	+	73187112	73187335	0	2	102,48,	0,175	-9.31	-8.51	1.49	-1.91	-2.66	-0.612
12	77390358	77390507	ENSBGRG00000005855	TSHZ2	1	+	77390358	77390507	0	1	149,	0	-1.59e-08	0	3.26	-1.54	-2.17	0.747
12	77391544	77391842	ENSBGRG00000005855	TSHZ2	1	+	77391544	77391842	0	1	298,	0	-2e-08	0	2.74	-1.59	-2.24	0.644
12	83435864	83436065	ENSBGRG00000008572	FLRT3	0.94	+	83435864	83436065	0	1	201,	0	-0.0288	0	1.71	-1.41	-2.01	0.957
12	1265005	1265152	ENSBGRG00000012636	ECHDC3	8.3e-10	-	1265005	1265152	0	1	147,	0	-9.08	-8.3	3.65	-4.37	-5.8	0.633
12	7096993	7104269	ENSBGRG00000013550	ACBD5	2.5e-07	-	7096993	7104269	0	5	25,204,10,150,2,	0,1054,2473,2664,7274	-6.61	-6.01	1.97	-2.84	-3.9	-0.664
12	12837246	12839694	ENSBGRG00000022514	ENSBGRG00000022514	2.3e-05	-	12837246	12839694	0	7	17,54,126,15,111,6,17,	0,2113,2168,2296,2312,2424,2431	-4.63	-4.12	3.37	-1.9	-2.66	-0.673
12	20042325	20042773	ENSBGRG00000014409	ENSBGRG00000014409	1.5e-10	-	20042325	20042773	0	3	44,255,145,	0,46,303	-9.81	-8.98	2.96	-4.66	-6.16	1.32
12	27157906	27158051	ENSBGRG00000024890	ENSBGRG00000024890	3e-06	-	27157906	27158051	0	2	124,19,	0,126	-5.52	-4.97	4.3	-1.32	-1.88	0.818
12	29297862	29298632	ENSBGRG00000004547	RRBP1	1	-	29297862	29298632	0	2	121,79,	0,691	-8.69e-06	0	2.41	-3.03	-4.13	0.68
12	31069320	31075993	ENSBGRG00000006006	CRNKL1	1	-	31069320	31075993	0	4	53,92,153,1,	0,857,1758,6672	-0.000368	0	2.11	-1.82	-2.55	-0.633
12	31570536	31585606	ENSBGRG00000006247	ENSBGRG00000006247	1.8e-05	-	31570536	31585606	0	2	90,161,	0,14909	-4.74	-4.22	1.99	-1.65	-2.31	-0.752
12	33788612	33812433	ENSBGRG00000007201	NAPB	5e-09	-	33788612	33812433	0	3	29,80,188,	0,4819,23633	-8.3	-7.59	3	-1.07	-1.54	-0.775
12	43941934	43942130	ENSBGRG00000008179	AP5S1	1e-130	-	43941934	43942130	0	1	196,	0	-130	-127	1.81	-2.58	-3.56	0.736
12	45714074	45714224	ENSBGRG00000016079	STK35	0.039	-	45714074	45714224	0	1	150,	0	-1.41	-0.957	3.25	-2.61	-3.6	0.821
12	45714323	45714473	ENSBGRG00000016079	STK35	0.99	-	45714323	45714473	0	1	150,	0	-0.00373	0	4.18	-1.44	-2.05	1.42
12	46629748	46630243	ENSBGRG00000012635	OPRL1	1	-	46629748	46630243	0	1	495,	0	-3.4e-07	0	4.67	-4.56	-6.03	0.58
12	48131063	48131361	ENSBGRG00000023122	LSM14B	0.8	-	48131063	48131361	0	1	298,	0	-0.0953	0	2.11	-3.64	-4.89	0.752
12	51184599	51184750	ENSBGRG00000008482	STX16	3.2e-06	-	51184599	51184750	0	1	151,	0	-5.49	-4.94	2.89	-1.3	-1.86	0.793
12	53646355	53649943	ENSBGRG00000012380	SNPH	4.5e-06	-	53646355	53649943	0	2	117,83,	0,3505	-5.35	-4.81	2.2	-4.33	-5.75	1.82
12	54078438	54079283	ENSBGRG00000013445	FAM110A	5e-21	-	54078438	54079283	0	1	845,	0	-20.3	-18.6	3.19	-1.92	-2.68	0.599
12	54597531	54597678	ENSBGRG00000014868	ZCCHC3	1	-	54597531	54597678	0	1	147,	0	-1.12e-07	0	2.38	-1.37	-1.95	0.6
12	55920339	55923050	ENSBGRG00000003676	NOL4L	1.5e-06	-	55920339	55923050	0	3	88,186,25,	0,162,2686	-5.83	-5.26	8.12	-3.42	-4.63	-0.816
12	58327946	58328841	ENSBGRG00000007972	NCOA6	2.6e-09	-	58327946	58328841	0	1	895,	0	-8.58	-7.85	3.26	-4.69	-6.19	0.658
12	60527204	60527353	ENSBGRG00000004813	RBL1	0.00024	-	60527204	60527353	0	1	149,	0	-3.62	-3.13	1.69	-1.11	-1.6	0.831
12	64823356	64823805	ENSBGRG00000009028	ZHX3	1	-	64823356	64823805	0	1	449,	0	-4.27e-05	0	2.23	-4.04	-5.39	-0.844
12	68592101	68592447	ENSBGRG00000014364	RIMS4	1e-11	-	68592101	68592447	0	1	346,	0	-11	-10.1	2.23	-3.93	-5.25	0.923
12	69246325	69246589	ENSBGRG00000012537	ENSBGRG00000012537	1	-	69246325	69246589	0	2	100,129,	0,135	-2.04e-06	0	3.36	-3.63	-4.88	0.941
12	70191144	70191293	ENSBGRG00000018891	ACOT8	0.99	-	70191144	70191293	0	1	149,	0	-0.00262	0	1.94	-1.35	-1.92	-1.11
12	70279713	70279862	ENSBGRG00000020035	ZNF335	1.2e-06	-	70279713	70279862	0	1	149,	0	-5.93	-5.36	1.61	-1.82	-2.55	0.692
12	71972095	71972737	ENSBGRG00000024353	SULF2	2.6e-09	-	71972095	71972737	0	2	159,41,	0,601	-8.59	-7.85	1.24	-1.83	-2.56	-0.584
12	74095785	74096077	ENSBGRG00000003769	SPATA2	1	-	74095785	74096077	0	1	292,	0	-0.000129	0	1.89	-3.05	-4.16	-0.671
12	76242507	76243151	ENSBGRG00000005650	ZFP64	1.5e-06	-	76242507	76243151	0	2	1,641,	0,3	-5.81	-5.25	3.03	-1.87	-2.62	0.651
12	83971219	83971861	ENSBGRG00000009078	NDUFAF5	3.5e-07	-	83971219	83971861	0	3	41,83,25,	0,204,617	-6.45	-5.85	1.48	-0.939	-1.37	0.707
12	84535957	84536104	ENSBGRG00000009625	ISM1	6.3e-07	-	84535957	84536104	0	1	147,	0	-6.2	-5.61	2.94	-3.35	-4.53	1.66
12	87926929	87927377	ENSBGRG00000010280	ENSBGRG00000010280	3.5e-07	-	87926929	87927377	0	1	448,	0	-6.46	-5.86	2.4	-1.82	-2.54	0.899
12	89511734	89533909	ENSBGRG00000011732	PLCB4	2.9e-07	-	89511734	89533909	0	4	94,66,50,40,	0,14518,14721,22135	-6.54	-5.94	2.83	-1.48	-2.09	-0.913
13	1966287	1966583	ENSBGRG00000005505	RTN4RL2	1	+	1966287	1966583	0	1	296,	0	-8.15e-06	0	3.61	-2.41	-3.32	0.989
13	2159651	2160194	ENSBGRG00000005973	CLP1	1	+	2159651	2160194	0	2	239,302,	0,241	-8.86e-05	0	2.31	-1.78	-2.49	-0.62
13	4513626	4513776	ENSBGRG00000014089	MS4A7	1.2e-09	+	4513626	4513776	0	1	150,	0	-8.92	-8.16	1.76	-3.64	-4.88	1.89
13	9892314	9892806	ENSBGRG00000011464	METTL15	7.1e-07	+	9892314	9892806	0	1	492,	0	-6.15	-5.57	2.5	-0.898	-1.31	0.863
13	15016479	15016829	ENSBGRG00000017219	DEPDC7	1	+	15016479	15016829	0	1	350,	0	-4.48e-07	0	3.32	-1.92	-2.68	0.646
13	15065190	15065687	ENSBGRG00000017489	TCP11L1	6.3e-08	+	15065190	15065687	0	1	497,	0	-7.2	-6.57	1.61	-5.77	-7.46	0.695
13	15727958	15728259	ENSBGRG00000018177	KIAA1549L	5.1e-05	+	15727958	15728259	0	1	301,	0	-4.29	-3.79	2.64	-2.93	-4	-0.902
13	15728358	15728659	ENSBGRG00000018177	KIAA1549L	5.1e-05	+	15728358	15728659	0	1	301,	0	-4.29	-3.79	2.34	-2.9	-3.97	-0.813
13	16185732	16190045	ENSBGRG00000019234	NAT10	1	+	16185732	16190045	0	2	66,85,	0,4228	-8.68e-05	0	1.77	-1.74	-2.44	1.06
13	16768265	16776039	ENSBGRG00000020179	EHF	0.18	+	16768265	16776039	0	4	57,63,196,276,	0,5450,7199,7498	-0.753	-0.304	2.12	-1.85	-2.59	-0.776
13	27975668	27976017	ENSBGRG00000008834	PRDM11	2.6e-06	+	27975668	27976017	0	1	349,	0	-5.58	-5.03	3.35	-2.08	-2.89	-0.614
13	31561294	31564222	ENSBGRG00000022851	ENSBGRG00000022851	1	+	31561294	31564222	0	2	129,172,	0,2756	-3.81e-07	0	1.58	-2.11	-2.93	-2.09
13	32634210	32634404	ENSBGRG00000024650	LIPT2	1	+	32634210	32634404	0	1	194,	0	-3.47e-05	0	3.36	-4.38	-5.82	1.02
13	34401584	34402131	ENSBGRG00000006242	ARAP1	3.2e-26	+	34401584	34402131	0	3	40,69,41,	0,127,506	-25.5	-23.7	1.39	-2.62	-3.6	-0.598
13	40302990	40332469	ENSBGRG00000005446	OLFML1	9.8e-08	+	40302990	40332469	0	2	222,811,	0,28668	-7.01	-6.39	3.07	-6.19	-7.96	0.815
13	46573079	46573526	ENSBGRG00000006408	RASSF10	1.8e-05	+	46573079	46573526	0	1	447,	0	-4.75	-4.23	2.57	-2.35	-3.25	0.951
13	48346985	48347335	ENSBGRG00000007548	PDE3B	1	+	48346985	48347335	0	1	350,	0	-5.66e-07	0	4.05	-2.05	-2.85	0.653
13	51591910	51592110	ENSBGRG00000009502	NUCB2	1	+	51591910	51592110	0	1	200,	0	-3.92e-12	0	1.87	-3.05	-4.17	-0.667
13	53263817	53264014	ENSBGRG00000014719	HSPA8	1	+	53263817	53264014	0	1	197,	0	-6.12e-05	0	1.24	-7.32	-9.26	0.674
13	56619698	56620098	ENSBGRG00000013713	TRIM29	2.2e-06	+	56619698	56620098	0	1	400,	0	-5.66	-5.11	1.94	-6.27	-8.06	1.03
13	57572510	57574204	ENSBGRG00000015317	MCAM	1.3e-08	+	57572510	57574204	0	4	6,180,122,143,	0,1063,1345,1551	-7.89	-7.21	2.4	-1.63	-2.29	-0.657
13	62983861	62984062	ENSBGRG00000005398	NXPE4	2.1e-06	+	62983861	62984062	0	1	201,	0	-5.67	-4.8	1.67	-0.923	-1.35	-0.822
13	62992427	62992678	ENSBGRG00000005398	NXPE4	0.00021	+	62992427	62992678	0	1	251,	0	-3.68	-2.91	2	-1.87	-2.62	-1.05
13	63859564	63860561	ENSBGRG00000005908	USP28	6.8e-09	+	63859564	63860561	0	3	13,140,98,	0,602,899	-8.17	-7.47	1.16	-2.51	-3.46	-0.622
13	70705645	70707239	ENSBGRG00000013901	POGLUT3	1	+	70705645	70707239	0	2	80,263,	0,1331	-1.94e-05	0	2.61	-0.885	-1.3	0.769
13	71095400	71095946	ENSBGRG00000014342	NPAT	1	+	71095400	71095946	0	1	546,	0	-2.19e-05	0	2.19	-2.13	-2.96	0.61
13	73697385	73697731	ENSBGRG00000011701	ENSBGRG00000011701	1	+	73697385	73697731	0	1	346,	0	-2.48e-05	0	2.61	-5.2	-6.78	0.741
13	88788049	88798091	ENSBGRG00000021342	MRE11	3.2e-13	+	88788049	88798091	0	3	55,174,71,	0,1701,9971	-12.5	-11.4	2.86	-1.53	-2.15	-0.71
13	1695542	1696140	ENSBGRG00000004747	TNKS1BP1	0.0069	-	1695542	1696140	0	1	598,	0	-2.16	-1.7	4.72	-4.28	-5.69	0.622
13	1893884	1894132	ENSBGRG00000005334	SLC43A3	1	-	1893884	1894132	0	1	248,	0	-2.21e-05	0	3.01	-2.69	-3.69	0.727
13	2215794	2217676	ENSBGRG00000006359	BTBD18	0.96	-	2215794	2217676	0	1	1882,	0	-0.0183	0	4.62	-434	-434	0.888
13	3668570	3669159	ENSBGRG00000011834	MPEG1	1	-	3668570	3669159	0	1	589,	0	-4.91e-09	0	1.99	-1.2	-1.73	0.645
13	6119265	6119561	ENSBGRG00000017533	WNT11	1	-	6119265	6119561	0	1	296,	0	-8.79e-08	0	2.96	-2.74	-3.76	0.687
13	6304004	6314941	ENSBGRG00000017688	THAP12	3.8e-08	-	6304004	6314941	0	4	786,37,108,12,	0,2430,7245,10925	-7.42	-6.77	2.56	-2.93	-4	0.654
13	8874345	8874546	ENSBGRG00000020409	LGR4	0.00017	-	8874345	8874546	0	1	201,	0	-3.78	-3.29	2.43	-1.15	-1.65	0.876
13	9570718	9570965	ENSBGRG00000011059	KIF18A	4.3e-06	-	9570718	9570965	0	1	247,	0	-5.37	-4.83	3	-1.18	-1.7	0.646
13	11793051	11793399	ENSBGRG00000011603	KCNA4	1	-	11793051	11793399	0	1	348,	0	-5.06e-06	0	5.36	-4.54	-6	0.802
13	14640578	14640826	ENSBGRG00000015692	CCDC73	1	-	14640578	14640826	0	1	248,	0	-7.63e-08	0	2.07	-2.05	-2.85	0.807
13	14641121	14641419	ENSBGRG00000015692	CCDC73	1	-	14641121	14641419	0	1	298,	0	-7.64e-08	0	1.82	-2.64	-3.63	1.28
13	14661349	14676568	ENSBGRG00000015692	CCDC73	1	-	14661349	14676568	0	4	3,84,60,2,	0,12689,14222,15217	-4.58e-08	0	1.32	-1.11	-1.59	0.818
13	15778318	15778468	ENSBGRG00000018697	ENSBGRG00000018697	0.00039	-	15778318	15778468	0	1	150,	0	-3.41	-2.93	2.35	-2.54	-3.49	0.721
13	22524407	22524950	ENSBGRG00000023742	LRRC4C	3e-05	-	22524407	22524950	0	1	543,	0	-4.53	-3.72	2.21	-1.83	-2.56	0.685
13	28016417	28016666	ENSBGRG00000009098	SYT13	1	-	28016417	28016666	0	1	249,	0	-0.000445	0	1.76	-4.32	-5.74	-1.02
13	28017608	28018204	ENSBGRG00000009098	SYT13	8.5e-06	-	28017608	28018204	0	1	596,	0	-5.07	-4.54	2.17	-5.38	-7.01	-1.01
13	29781722	29783267	ENSBGRG00000014275	LRP4	0.9	-	29781722	29783267	0	2	51,100,	0,1445	-0.0466	0	2.45	-4.67	-6.16	2.27
13	30071154	30072462	ENSBGRG00000015878	PACSIN3	0.017	-	30071154	30072462	0	2	54,96,	0,1212	-1.76	-1.3	1.62	-2.01	-2.79	-0.66
13	30075253	30075560	ENSBGRG00000015878	PACSIN3	1	-	30075253	30075560	0	2	110,40,	0,267	-5.95e-10	0	1.5	-1.3	-1.86	-0.729
13	30425085	30425931	ENSBGRG00000019526	KBTBD4	1e-19	-	30425085	30425931	0	2	362,32,	0,814	-19	-17.5	4.53	-2.01	-2.8	0.723
13	30555650	30561264	ENSBGRG00000020099	FNBP4	0.0001	-	30555650	30561264	0	2	137,163,	0,5451	-3.98	-3.49	1.47	-2.16	-3	0.696
13	32161929	32163849	ENSBGRG00000024225	NEU3	3.4e-06	-	32161929	32163849	0	1	1920,	0	-5.47	-4.93	4.42	-5.78	-7.47	0.654
13	33639999	33640193	ENSBGRG00000005457	ENSBGRG00000005457	2.6e-07	-	33639999	33640193	0	1	194,	0	-6.58	-5.98	2.39	-2.56	-3.52	1.19
13	33742940	33743774	ENSBGRG00000005527	ARHGEF17	4.4e-06	-	33742940	33743774	0	2	141,9,	0,825	-5.36	-4.82	2.09	-1.52	-2.14	0.76
13	33891319	33891468	ENSBGRG00000005652	P2RY2	1	-	33891319	33891468	0	1	149,	0	-6.13e-12	0	2.75	-1.29	-1.84	0.934
13	35096086	35096286	ENSBGRG00000009669	RNF121	4e-12	-	35096086	35096286	0	1	200,	0	-11.4	-10.4	4.86	-4.08	-5.43	1.54
13	35150781	35190800	ENSBGRG00000009669	RNF121	3.2e-16	-	35150781	35190800	0	3	20,38,93,	0,4708,39926	-15.5	-14.2	3.39	-1.88	-2.62	1.76
13	39765679	39766955	ENSBGRG00000005280	ZNF214	5e-12	-	39765679	39766955	0	1	1276,	0	-11.3	-10.3	3.6	-4.76	-6.28	0.738
13	41899937	41901757	ENSBGRG00000007364	DENND2B	0.0013	-	41899937	41901757	0	3	90,45,66,	0,1068,1754	-2.89	-2.42	1.32	-4.05	-5.39	-0.691
13	43288558	43521971	ENSBGRG00000003871	SBF2	0.99	-	43288558	43521971	0	3	59,86,5,	0,130924,233408	-0.00247	0	1.72	-1.94	-2.71	-0.997
13	44174652	44175248	ENSBGRG00000005325	ZBED5	0.0012	-	44174652	44175248	0	1	596,	0	-2.92	-2.45	2.91	-2.04	-2.84	0.608
13	51373507	51375421	ENSBGRG00000009254	PIK3C2A	3e-08	-	51373507	51375421	0	3	24,49,127,	0,104,1787	-7.52	-6.87	1.79	-1.29	-1.85	-0.763
13	55269846	55270296	ENSBGRG00000011853	SC5D	2.2e-05	-	55269846	55270296	0	1	450,	0	-4.65	-4.14	2.62	-1.72	-2.42	0.735
13	56165946	56168114	ENSBGRG00000012502	ARHGEF12	1	-	56165946	56168114	0	3	43,70,38,	0,936,2130	-0.000753	0	4.33	-1.07	-1.54	-1.91
13	56168312	56172381	ENSBGRG00000012502	ARHGEF12	3.5e-06	-	56168312	56172381	0	3	81,471,148,	0,1286,3921	-5.46	-4.91	3.12	-2.71	-3.72	0.7
13	56197469	56201724	ENSBGRG00000012502	ARHGEF12	4.5e-06	-	56197469	56201724	0	5	179,106,115,33,17,	0,1540,2296,2727,4238	-5.35	-4.81	2.56	-2.28	-3.16	-0.687
13	56371302	56371602	ENSBGRG00000013401	POU2F3	2.2e-05	-	56371302	56371602	0	1	300,	0	-4.65	-3.84	2	-0.895	-1.31	0.625
13	56484414	56485003	ENSBGRG00000013639	OAF	1	-	56484414	56485003	0	1	589,	0	-0.00152	0	2.07	-1.87	-2.62	0.604
13	57585795	57586245	ENSBGRG00000015641	CBL	0.82	-	57585795	57586245	0	1	450,	0	-0.0887	0	3.91	-3.68	-4.95	0.718
13	57712810	57713059	ENSBGRG00000016592	NLRX1	2.8e-07	-	57712810	57713059	0	1	249,	0	-6.55	-5.95	2.56	-1.67	-2.35	1.05
13	58361222	58361821	ENSBGRG00000021523	ENSBGRG00000021523	4.7e-06	-	58361222	58361821	0	1	599,	0	-5.33	-4.79	2.64	-2.7	-3.71	0.715
13	64484007	64487569	ENSBGRG00000006946	NCAM1	1	-	64484007	64487569	0	3	11,132,8,	0,1358,3554	-5.53e-05	0	1.17	-2.49	-3.43	-0.713
13	66106847	66108134	ENSBGRG00000009073	DLAT	2.1e-07	-	66106847	66108134	0	3	93,125,82,	0,238,1205	-6.68	-6.07	1.85	-2.03	-2.82	-0.654
13	66552164	66565613	ENSBGRG00000011002	SIK2	6.5e-10	-	66552164	66565613	0	2	117,133,	0,13316	-9.19	-8.41	1.68	-1.03	-1.49	-0.738
13	71223379	71241387	ENSBGRG00000015749	CUL5	1	-	71223379	71241387	0	3	68,81,51,	0,17794,17957	-2.81e-06	0	1.88	-1.87	-2.61	-0.799
13	84491969	84492362	ENSBGRG00000018907	DCUN1D5	3.4e-07	-	84491969	84492362	0	1	393,	0	-6.47	-5.87	1.69	-1.42	-2.02	-0.697
13	84492459	84492655	ENSBGRG00000018907	DCUN1D5	1	-	84492459	84492655	0	1	196,	0	-1.9e-07	0	1.22	-434	-434	0.635
13	88736057	88736344	ENSBGRG00000021288	ANKRD49	0.018	-	88736057	88736344	0	1	287,	0	-1.74	-1.28	3.76	-2.51	-3.46	0.729
14	13113089	13113386	ENSBGRG00000004811	KCTD3	3.2e-11	+	13113089	13113386	0	1	297,	0	-10.5	-9.61	3.55	-1.5	-2.12	0.627
14	15671863	15715355	ENSBGRG00000005376	SPATA17	1	+	15671863	15715355	0	2	90,107,	0,43385	-9.6e-09	0	2.28	-5.3	-6.91	1.82
14	24206496	24206747	ENSBGRG00000004302	EPHX1	1.6e-14	+	24206496	24206747	0	1	251,	0	-13.8	-12.7	4.03	-2.47	-3.4	0.728
14	25325336	25325486	ENSBGRG00000005715	PSEN2	3.2e-33	+	25325336	25325486	0	1	150,	0	-32.5	-30.5	2.07	-3.42	-4.62	1.04
14	29502192	29510143	ENSBGRG00000009711	AKT3	0.0065	+	29502192	29510143	0	2	36,310,	0,7641	-2.19	-1.73	2.15	-2.98	-4.07	0.737
14	34449825	34458514	ENSBGRG00000005587	GORAB	5e-33	+	34449825	34458514	0	2	77,268,	0,8421	-32.3	-30.2	3.79	-1.04	-1.5	-0.968
14	35291984	35293930	ENSBGRG00000006062	FMO1	1	+	35291984	35293930	0	2	31,170,	0,1776	-1.64e-05	0	1.97	-1.36	-1.94	-0.673
14	35555635	35560928	ENSBGRG00000006273	PRRC2C	0.33	+	35555635	35560928	0	3	87,113,1,	0,4944,5292	-0.483	-0.0355	2.14	-1.53	-2.16	-0.699
14	36414825	36424823	ENSBGRG00000006628	DNM3	1	+	36414825	36424823	0	3	15,227,108,	0,8880,9890	-6.99e-05	0	1.77	-2.52	-3.48	0.693
14	42660717	42661263	ENSBGRG00000013160	ERRFI1	2.6e-05	+	42660717	42661263	0	1	546,	0	-4.59	-4.08	3.2	-4.2	-5.59	0.651
14	44354838	44354986	ENSBGRG00000015108	NOL9	5e-14	+	44354838	44354986	0	1	148,	0	-13.3	-12.2	2.29	-1.88	-2.63	0.837
14	47171892	47172586	ENSBGRG00000020443	LRRC47	4e-16	+	47171892	47172586	0	1	694,	0	-15.4	-14.1	2.57	-8.39	-10.5	0.713
14	48319283	48324824	ENSBGRG00000022873	PANK4	3.2e-27	+	48319283	48324824	0	2	98,53,	0,5488	-26.5	-24.6	2.13	-1.09	-1.57	-0.611
14	48442247	48442939	ENSBGRG00000023525	ENSBGRG00000023525	1.3e-06	+	48442247	48442939	0	1	692,	0	-5.87	-5.31	2.72	-3.6	-4.83	0.625
14	49060583	49069275	ENSBGRG00000024526	ENSBGRG00000024526	1.6e-17	+	49060583	49069275	0	3	30,124,146,	0,8348,8546	-16.8	-15.4	2.75	-2.44	-3.37	0.583
14	49086825	49086975	ENSBGRG00000024526	ENSBGRG00000024526	5e-15	+	49086825	49086975	0	1	150,	0	-14.3	-13.1	1.49	-1.78	-2.49	1.12
14	50236740	50236937	ENSBGRG00000019581	CASP9	9.5e-08	+	50236740	50236937	0	1	197,	0	-7.02	-6.4	2.38	-1.11	-1.6	0.609
14	54954887	54955584	ENSBGRG00000004812	CACYBP	2.5e-11	+	54954887	54955584	0	2	85,162,	0,535	-10.6	-9.73	2.93	-2.53	-3.48	0.969
14	57571471	57571621	ENSBGRG00000006577	BRINP2	6e-09	+	57571471	57571621	0	1	150,	0	-8.22	-7.18	1.3	-1.48	-2.1	0.882
14	57571719	57572068	ENSBGRG00000006577	BRINP2	6e-09	+	57571719	57572068	0	1	349,	0	-8.22	-7.18	2.44	-4.58	-6.05	1.94
14	59490682	59490832	ENSBGRG00000007367	RALGPS2	4.3e-07	+	59490682	59490832	0	1	150,	0	-6.37	-5.78	1.45	-2.46	-3.39	0.8
14	59618261	59625303	ENSBGRG00000008050	FAM20B	1	+	59618261	59625303	0	2	103,48,	0,6994	-0.000462	0	2.23	-2.22	-3.08	-0.675
14	60607009	60608296	ENSBGRG00000010338	CEP350	1	+	60607009	60608296	0	3	5,185,11,	0,624,1276	-4.67e-09	0	1.21	-1.71	-2.4	-0.709
14	61450040	61450190	ENSBGRG00000011164	XPR1	1.6e-11	+	61450040	61450190	0	1	150,	0	-10.8	-9.89	3.32	-1.22	-1.75	1.04
14	61622803	61623980	ENSBGRG00000012122	MR1	1	+	61622803	61623980	0	2	78,73,	0,1104	-0.000611	0	1.94	-2.76	-3.8	-1
14	61629711	61629862	ENSBGRG00000012122	MR1	1	+	61629711	61629862	0	1	151,	0	-1.05e-09	0	1.71	-1.67	-2.35	-0.813
14	63173731	63174181	ENSBGRG00000014841	RGSL1	1	+	63173731	63174181	0	1	450,	0	-7.29e-10	0	2.63	-6.56	-8.38	1.2
14	64540603	64584575	ENSBGRG00000013827	RGL1	1	+	64540603	64584575	0	2	114,35,	0,43937	-1.61e-05	0	1.74	-2.03	-2.82	1
14	67162884	67168199	ENSBGRG00000016713	HMCN1	1	+	67162884	67168199	0	3	121,82,48,	0,3636,5267	-1.81e-13	0	1.53	-2.64	-3.63	-1
14	71005231	71006941	ENSBGRG00000020402	ANGEL2	1.7e-07	+	71005231	71006941	0	2	14,336,	0,1374	-6.77	-6.16	2.21	-3.28	-4.45	0.773
14	71247350	71247549	ENSBGRG00000021044	NSL1	8.1e-10	+	71247350	71247549	0	1	199,	0	-9.09	-8.31	3.36	-2.1	-2.92	0.888
14	72192794	72192944	ENSBGRG00000022090	LPGAT1	5e-05	+	72192794	72192944	0	1	150,	0	-4.3	-3.8	1.78	-1.82	-2.55	-0.98
14	76576508	76576659	ENSBGRG00000024571	ENSBGRG00000024571	0.99	+	76576508	76576659	0	1	151,	0	-0.00512	0	1.64	-3.4	-4.6	2.03
14	83786541	83786840	ENSBGRG00000007893	ATP2B4	6.3e-15	+	83786541	83786840	0	1	299,	0	-14.2	-13	3.53	-3.49	-4.7	0.697
14	84685182	84688394	ENSBGRG00000009887	MDM4	1.6e-11	+	84685182	84688394	0	3	97,81,523,	0,732,2689	-10.8	-9.89	4.31	-3.52	-4.74	0.834
14	6072775	6073358	ENSBGRG00000004414	RGS2	0.00028	-	6072775	6073358	0	2	227,73,	0,510	-3.55	-3.06	4.76	-1.94	-2.71	0.695
14	14238243	14251454	ENSBGRG00000005000	ESRRG	1	-	14238243	14251454	0	2	265,76,	0,13135	-2.85e-08	0	2.18	-3.6	-4.84	0.941
14	21199299	21199546	ENSBGRG00000008279	AIDA	2.5e-16	-	21199299	21199546	0	1	247,	0	-15.6	-14.3	1.95	-1.19	-1.7	0.85
14	25179470	25179620	ENSBGRG00000005683	ITPKB	0.00019	-	25179470	25179620	0	1	150,	0	-3.72	-3.24	3.83	-6.11	-7.87	1.25
14	25180066	25180515	ENSBGRG00000005683	ITPKB	0.015	-	25180066	25180515	0	1	449,	0	-1.82	-1.36	3.08	-6.03	-7.77	0.803
14	25181159	25181309	ENSBGRG00000005683	ITPKB	1	-	25181159	25181309	0	1	150,	0	-4.18e-09	0	2.52	-1.22	-1.74	0.605
14	25736981	25737281	ENSBGRG00000006051	CDC42BPA	2.8e-05	-	25736981	25737281	0	1	300,	0	-4.55	-4.04	2.41	-1.61	-2.27	-0.671
14	33359360	33367316	ENSBGRG00000003770	SLC19A2	6.3e-06	-	33359360	33367316	0	2	145,5,	0,7951	-5.2	-4.67	1.23	-0.93	-1.36	0.86
14	33720675	33721748	ENSBGRG00000004907	METTL18	4.4e-08	-	33720675	33721748	0	1	1073,	0	-7.36	-6.71	3.6	-3.08	-4.2	0.716
14	36855447	36855591	ENSBGRG00000007138	ENSBGRG00000007138	1	-	36855447	36855591	0	1	144,	0	-1.4e-11	0	1.58	-1.93	-2.69	-0.952
14	38262127	38280095	ENSBGRG00000008122	ENSBGRG00000008122	5e-14	-	38262127	38280095	0	2	31,118,	0,17850	-13.3	-12.1	2.17	-1.04	-1.51	-0.631
14	38317017	38322322	ENSBGRG00000008246	TNFRSF8	0.00027	-	38317017	38322322	0	2	195,54,	0,5251	-3.57	-2.8	2.4	-2.26	-3.13	-1.03
14	38478567	38478767	ENSBGRG00000008405	MFN2	1	-	38478567	38478767	0	1	200,	0	-9.79e-12	0	3.21	-4.35	-5.78	1.65
14	38979916	38980066	ENSBGRG00000009914	DISP3	1	-	38979916	38980066	0	1	150,	0	-1.05e-09	0	2.19	-2.39	-3.3	1.43
14	39259862	39260013	ENSBGRG00000010083	UBIAD1	4e-13	-	39259862	39260013	0	1	151,	0	-12.4	-11.4	3.76	-1.23	-1.77	0.851
14	39269070	39269320	ENSBGRG00000010083	UBIAD1	4e-13	-	39269070	39269320	0	1	250,	0	-12.4	-11.4	2.15	-2.49	-3.43	0.995
14	40049214	40110480	ENSBGRG00000012564	PEX14	2.5e-17	-	40049214	40110480	0	3	14,48,86,	0,43937,61180	-16.6	-15.2	2.93	-2.04	-2.85	-1.1
14	43054047	43054348	ENSBGRG00000013922	CAMTA1	0.005	-	43054047	43054348	0	1	301,	0	-2.3	-1.84	2.2	-1.3	-1.86	0.682
14	47548533	47548882	ENSBGRG00000022048	PRDM16	1	-	47548533	47548882	0	1	349,	0	-4.44e-08	0	1.9	-3.34	-4.53	1.23
14	48280981	48281675	ENSBGRG00000022719	PRXL2B	1.3e-12	-	48280981	48281675	0	2	131,69,	0,625	-11.9	-10.9	1.71	-2.23	-3.09	-0.581
14	49312236	49312757	ENSBGRG00000013203	ENSBGRG00000013203	0.00059	-	49312236	49312757	0	2	283,97,	0,424	-3.23	-2.75	2.8	-3.41	-4.61	0.849
14	49819501	49819801	ENSBGRG00000017603	SPEN	2.2e-08	-	49819501	49819801	0	1	300,	0	-7.65	-6.98	2.11	-3.6	-4.84	-0.643
14	50093077	50093923	ENSBGRG00000019177	ENSBGRG00000019177	7.9e-12	-	50093077	50093923	0	1	846,	0	-11.1	-10.2	3.24	-4.27	-5.68	0.76
14	50094022	50094819	ENSBGRG00000019177	ENSBGRG00000019177	4e-11	-	50094022	50094819	0	1	797,	0	-10.4	-9.54	3.71	-3.34	-4.52	0.68
14	50217037	50218534	ENSBGRG00000019367	DNAJC16	0.0093	-	50217037	50218534	0	2	148,52,	0,1445	-2.03	-1.57	1.51	-1.79	-2.5	0.735
14	52278533	52278683	ENSBGRG00000020945	PRDM2	0.99	-	52278533	52278683	0	1	150,	0	-0.00485	0	1.59	-1.78	-2.5	0.897
14	59703758	59704208	ENSBGRG00000008350	ABL2	1e-09	-	59703758	59704208	0	1	450,	0	-8.99	-8.22	3.03	-1.36	-1.94	0.644
14	59704757	59705058	ENSBGRG00000008350	ABL2	2.5e-18	-	59704757	59705058	0	1	301,	0	-17.6	-16.2	3.74	-1.8	-2.52	0.913
14	59705156	59707234	ENSBGRG00000008350	ABL2	1.6e-11	-	59705156	59707234	0	2	279,222,	0,1856	-10.8	-9.86	3.38	-1.64	-2.31	0.737
14	60081964	60082215	ENSBGRG00000008936	NPHS2	0.00026	-	60081964	60082215	0	1	251,	0	-3.59	-3.11	4.5	-5.07	-6.64	1.48
14	64353273	64354277	ENSBGRG00000013127	NCF2	4.5e-09	-	64353273	64354277	0	2	79,119,	0,885	-8.35	-7.64	1.33	-1.76	-2.47	-0.851
14	64769297	64783460	ENSBGRG00000014326	COLGALT2	1	-	64769297	64783460	0	3	85,77,37,	0,3525,14126	-0.00163	0	1.9	-2.22	-3.08	-0.957
14	65597618	65605329	ENSBGRG00000015064	EDEM3	7.9e-12	-	65597618	65605329	0	3	376,48,22,	0,6350,7689	-11.1	-10.2	3.89	-3.41	-4.61	0.771
14	69189403	69191200	ENSBGRG00000019358	CENPF	0.0051	-	69189403	69191200	0	1	1797,	0	-2.29	-1.83	4.1	-12.3	-14.7	0.606
14	71400357	71406900	ENSBGRG00000021213	ATF3	1.1e-07	-	71400357	71406900	0	6	525,6,8,43,108,2,	0,2222,2231,2240,3113,6541	-6.96	-6.33	4.37	-3.65	-4.9	-0.675
14	71714717	71722126	ENSBGRG00000021515	PPP2R5A	3.4e-08	-	71714717	71722126	0	2	9,189,	0,7220	-7.47	-6.82	2.1	-1.13	-1.63	0.581
14	71948697	71963947	ENSBGRG00000021712	DTL	1.6e-12	-	71948697	71963947	0	3	50,890,95,	0,2921,15155	-11.8	-10.8	3.5	-5.45	-7.09	0.773
14	72710637	72724759	ENSBGRG00000022443	RCOR3	5.2e-08	-	72710637	72724759	0	3	110,79,57,	0,13107,14065	-7.28	-6.64	1.31	-3.09	-4.21	-0.669
14	73849538	73849838	ENSBGRG00000023064	SERTAD4	8.1e-10	-	73849538	73849838	0	1	300,	0	-9.09	-8.32	2.46	-1.74	-2.44	1.13
14	74344293	74346691	ENSBGRG00000023456	TRAF3IP3	2.2e-10	-	74344293	74346691	0	4	47,136,138,72,	0,890,2067,2326	-9.65	-8.83	2.41	-2.48	-3.42	-0.668
14	77233859	77234358	ENSBGRG00000012633	ENSBGRG00000012633	7.8e-07	-	77233859	77234358	0	1	499,	0	-6.11	-5.53	3.31	-4.54	-6.01	1
14	80770578	80771423	ENSBGRG00000018354	KIF14	4.2e-06	-	80770578	80771423	0	2	460,40,	0,805	-5.38	-4.84	2.94	-4.51	-5.97	0.934
14	81147604	81153037	ENSBGRG00000022375	KIF21B	1	-	81147604	81153037	0	3	34,200,66,	0,2709,5367	-2.6e-11	0	2.96	-3.07	-4.19	0.675
14	81802900	81808143	ENSBGRG00000025577	PPP1R12B	1.3e-07	-	81802900	81808143	0	3	38,105,107,	0,4398,5136	-6.88	-6.26	2.44	-2.18	-3.03	1.01
14	82411915	82412066	ENSBGRG00000026038	NAV1	3.2e-05	-	82411915	82412066	0	1	151,	0	-4.49	-3.98	1.42	-2.67	-3.67	-0.807
14	84389757	84489846	ENSBGRG00000008896	PLEKHA6	0.00027	-	84389757	84489846	0	4	56,32,20,42,	0,3578,97014,100047	-3.57	-3.09	1.68	-3.3	-4.48	1.52
14	84532433	84536544	ENSBGRG00000009635	PPP1R15B	7.9e-09	-	84532433	84536544	0	2	172,877,	0,3234	-8.1	-7.41	3.75	-6.69	-8.53	0.747
14	84547837	84547987	ENSBGRG00000009666	PIK3C2B	0.00069	-	84547837	84547987	0	1	150,	0	-3.16	-2.69	1.78	-1.57	-2.21	1.22
14	85340325	85340520	ENSBGRG00000010496	TMEM81	1	-	85340325	85340520	0	1	195,	0	-1.9e-07	0	4.68	-2.61	-3.59	0.864
14	85340615	85341003	ENSBGRG00000010496	TMEM81	1	-	85340615	85341003	0	1	388,	0	-2.43e-06	0	4.13	-5.53	-7.19	1.2
14	85573042	85573291	ENSBGRG00000011743	NUAK2	0.91	-	85573042	85573291	0	1	249,	0	-0.0399	0	1.96	-2.71	-3.73	-1.02
14	86626769	86627166	ENSBGRG00000014252	ENSBGRG00000014252	1	-	86626769	86627166	0	1	397,	0	-3.78e-06	0	2.09	-5.87	-7.58	1.28
14	87486291	87487954	ENSBGRG00000018046	ENSBGRG00000018046	1	-	87486291	87487954	0	2	731,14,	0,1649	-6.3e-10	0	3.68	-13	-15.5	-0.602
14	87626708	87627707	ENSBGRG00000018116	YOD1	4.2e-06	-	87626708	87627707	0	1	999,	0	-5.38	-4.84	3.53	-5.9	-7.62	0.618
15	6871679	6871881	ENSBGRG00000021620	RAP2A	1e-07	+	6871679	6871881	0	2	86,114,	0,88	-6.98	-6.36	4.57	-2.49	-3.43	0.922
15	11835055	11835255	ENSBGRG00000003799	ENSBGRG00000003799	0.021	+	11835055	11835255	0	1	200,	0	-1.68	-1.23	3.31	-0.904	-1.32	0.724
15	29741107	29744882	ENSBGRG00000005066	TBC1D4	2.5e-15	+	29741107	29744882	0	2	16,234,	0,3541	-14.6	-13.3	3.39	-1.71	-2.4	0.602
15	48356341	48425339	ENSBGRG00000016115	ATP8A2	1.6e-17	+	48356341	48425339	0	4	5,105,92,98,	0,18914,62785,68900	-16.8	-15.4	2.15	-1.48	-2.09	-0.644
15	52037424	52037973	ENSBGRG00000007239	USPL1	6.3e-14	+	52037424	52037973	0	1	549,	0	-13.2	-12.1	4.22	-2.18	-3.03	0.738
15	53800371	53800971	ENSBGRG00000014675	BRCA2	6.5e-05	+	53800371	53800971	0	1	600,	0	-4.19	-3.69	3.54	-0.969	-1.41	0.864
15	53815550	53815750	ENSBGRG00000014675	BRCA2	0.6	+	53815550	53815750	0	1	200,	0	-0.223	0	1.61	-1.25	-1.8	1.19
15	54150423	54154390	ENSBGRG00000015847	PDS5B	0.00016	+	54150423	54154390	0	4	9,133,120,39,	0,1722,2191,3928	-3.79	-3.31	1.26	-2.8	-3.84	-0.603
15	56448196	56449094	ENSBGRG00000016974	NBEA	4.9e-08	+	56448196	56449094	0	1	898,	0	-7.31	-6.67	3.54	-2.51	-3.45	0.63
15	58211797	58213176	ENSBGRG00000021155	EXOSC8	0.00022	+	58211797	58213176	0	3	66,64,19,	0,295,1360	-3.66	-3.17	1.63	-1.04	-1.5	-0.743
15	61720683	61723525	ENSBGRG00000014432	NEK3	4.8e-07	+	61720683	61723525	0	3	5,127,16,	0,2267,2826	-6.32	-5.74	1.48	-1.22	-1.75	0.763
15	65327266	65327466	ENSBGRG00000019788	RCBTB2	9.5e-08	+	65327266	65327466	0	1	200,	0	-7.02	-6.4	2.36	-3.24	-4.4	0.704
15	67553898	67565213	ENSBGRG00000022064	LCP1	5e-23	+	67553898	67565213	0	2	91,59,	0,11256	-22.3	-20.6	1.41	-1.69	-2.37	-0.625
15	72982830	72983323	ENSBGRG00000006050	KBTBD6	1	+	72982830	72983323	0	1	493,	0	-0.000785	0	1.85	-1.79	-2.51	1.09
15	73224158	73253580	ENSBGRG00000006244	SUGT1	1.6e-09	+	73224158	73253580	0	5	95,108,91,182,13,	0,1787,14141,18247,29409	-8.79	-8.04	2.04	-1.66	-2.33	-0.639
15	18145953	18146553	ENSBGRG00000004398	IRS2	2e-09	-	18145953	18146553	0	1	600,	0	-8.69	-7.95	2.5	-1.95	-2.72	0.701
15	18147001	18148042	ENSBGRG00000004398	IRS2	2.5e-05	-	18147001	18148042	0	2	317,133,	0,908	-4.6	-4.09	1.8	-3.38	-4.57	0.929
15	27079538	27083615	ENSBGRG00000020490	SCEL	1	-	27079538	27083615	0	4	19,60,60,10,	0,1954,2314,4067	-1.46e-10	0	1.8	-2.15	-2.98	-1.36
15	43884967	43885454	ENSBGRG00000007284	ENSBGRG00000007284	8.9e-10	-	43884967	43885454	0	2	283,111,	0,376	-9.05	-8.28	2.52	-2.17	-3.01	1.02
15	45671379	45671978	ENSBGRG00000012982	EEF1AKMT1	4.4e-10	-	45671379	45671978	0	1	599,	0	-9.36	-8.57	3.03	-4	-5.33	0.617
15	45672675	45677262	ENSBGRG00000012982	EEF1AKMT1	1.3e-11	-	45672675	45677262	0	2	246,4,	0,4583	-10.9	-10	2.71	-2.25	-3.12	0.823
15	46970412	46971912	ENSBGRG00000014596	ENSBGRG00000014596	0.00066	-	46970412	46971912	0	1	1500,	0	-3.18	-2.7	2.98	-7.22	-9.14	0.628
15	46979772	46981072	ENSBGRG00000014596	ENSBGRG00000014596	0.96	-	46979772	46981072	0	1	1300,	0	-0.0165	0	2.59	-8.11	-10.2	0.751
15	46981171	46982471	ENSBGRG00000014596	ENSBGRG00000014596	0.98	-	46981171	46982471	0	1	1300,	0	-0.0093	0	3.82	-4.51	-5.96	0.658
15	47452224	47469804	ENSBGRG00000015382	ENSBGRG00000015382	1	-	47452224	47469804	0	2	285,115,	0,17465	-7.04e-08	0	2.71	-2.4	-3.31	0.739
15	48475270	48475418	ENSBGRG00000017087	SHISA2	1.2e-05	-	48475270	48475418	0	1	148,	0	-4.92	-4.1	2.31	-1.6	-2.25	-1.71
15	49570204	49570554	ENSBGRG00000005122	LNX2	1	-	49570204	49570554	0	1	350,	0	-1.17e-07	0	3.06	-5.72	-7.39	1.06
15	52477653	52477802	ENSBGRG00000007830	HSPH1	0.011	-	52477653	52477802	0	1	149,	0	-1.97	-1.51	3.25	-1.14	-1.64	0.69
15	53779835	53780282	ENSBGRG00000014522	ZAR1L	3.2e-15	-	53779835	53780282	0	1	447,	0	-14.5	-13.3	2.87	-2.39	-3.3	0.676
15	53886686	53886886	ENSBGRG00000015604	ENSBGRG00000015604	1	-	53886686	53886886	0	1	200,	0	-0.000252	0	2.86	-0.981	-1.43	0.755
15	57431753	57459992	ENSBGRG00000019462	DCLK1	2.6e-08	-	57431753	57459992	0	2	4,147,	0,28092	-7.59	-6.93	1.17	-1.15	-1.65	-0.806
15	59807136	59822496	ENSBGRG00000011547	PROSER1	0.00095	-	59807136	59822496	0	6	174,45,45,96,79,58,	0,4536,5398,10947,11670,15302	-3.02	-2.55	1.84	-2.98	-4.07	0.68
15	60316222	60317528	ENSBGRG00000011997	LHFPL6	3.2e-15	-	60316222	60317528	0	2	274,76,	0,1230	-14.5	-13.3	3.11	-1.33	-1.89	0.639
15	61226729	61226930	ENSBGRG00000012579	FOXO1	1.6e-12	-	61226729	61226930	0	1	201,	0	-11.8	-10.7	3.49	-2.46	-3.39	0.693
15	61227029	61229142	ENSBGRG00000012579	FOXO1	3.2e-15	-	61227029	61229142	0	2	300,1349,	0,764	-14.5	-13.2	5.17	-434	-434	0.61
15	61810600	61813753	ENSBGRG00000014818	ALG11	1.3e-06	-	61810600	61813753	0	2	193,507,	0,2646	-5.87	-5.31	3.43	-2.79	-3.83	0.598
15	65333085	65337681	ENSBGRG00000020100	RB1	1.1e-06	-	65333085	65337681	0	3	566,50,28,	0,4001,4568	-5.96	-5.39	2.53	-2.02	-2.81	0.649
15	68275623	68276414	ENSBGRG00000023058	SLC25A30	1e-11	-	68275623	68276414	0	1	791,	0	-11	-10	3.69	-1.6	-2.26	0.757
15	68646305	68646455	ENSBGRG00000003862	ENSBGRG00000003862	2e-18	-	68646305	68646455	0	1	150,	0	-17.7	-16.2	1.5	-0.9	-1.32	-0.687
15	71765463	71766753	ENSBGRG00000005093	AKAP11	0.00013	-	71765463	71766753	0	2	288,11,	0,1279	-3.87	-3.38	3.47	-2.04	-2.84	0.635
16	10455004	10455155	ENSBGRG00000015983	ARFIP1	0.00012	+	10455004	10455155	0	1	151,	0	-3.91	-3.42	1.42	-4.42	-5.86	1.79
16	10922994	10923244	ENSBGRG00000016560	TRIM2	4.8e-09	+	10922994	10923244	0	1	250,	0	-8.32	-7.6	2.28	-2.35	-3.24	-0.733
16	22423758	22424502	ENSBGRG00000004464	PCDH18	1	+	22423758	22424502	0	1	744,	0	-3.14e-07	0	3.14	-5.03	-6.59	-0.586
16	32428336	32430136	ENSBGRG00000005359	PGRMC2	2.4e-10	+	32428336	32430136	0	2	80,314,	0,1486	-9.62	-8.8	2.92	-2.58	-3.56	0.736
16	36396240	36396788	ENSBGRG00000009949	ANKRD50	1.1e-06	+	36396240	36396788	0	1	548,	0	-5.94	-5.37	2.42	-2.52	-3.47	0.777
16	46332489	46547752	ENSBGRG00000004629	PDGFC	1	+	46332489	46547752	0	3	41,196,14,	0,160137,215249	-2.4e-09	0	1.88	-1.67	-2.35	-0.581
16	49461050	49461937	ENSBGRG00000006719	ENSBGRG00000006719	4e-12	+	49461050	49461937	0	1	887,	0	-11.4	-10.4	4.41	-3.87	-5.18	0.663
16	50926340	50942276	ENSBGRG00000009178	STX2	6.3e-15	+	50926340	50942276	0	4	9,75,100,65,	0,156,5937,15871	-14.2	-13	1.43	-1.54	-2.17	-0.613
16	50990056	50990206	ENSBGRG00000009178	STX2	3.2e-11	+	50990056	50990206	0	1	150,	0	-10.5	-9.65	1.92	-0.924	-1.35	0.609
16	53212593	53212892	ENSBGRG00000010376	SLC15A4	1.6e-20	+	53212593	53212892	0	1	299,	0	-19.8	-18.2	4.03	-1.24	-1.78	0.594
16	58513857	58518252	ENSBGRG00000006328	CLIP1	1	+	58513857	58518252	0	2	145,5,	0,4390	-1.47e-10	0	3.09	-1.06	-1.53	0.68
16	58518650	58532548	ENSBGRG00000006328	CLIP1	0.079	+	58518650	58532548	0	3	169,125,6,	0,12542,13892	-1.1	-0.646	1.42	-2.46	-3.39	-0.777
16	60045518	60053456	ENSBGRG00000012381	RAD9B	1	+	60045518	60053456	0	3	131,78,33,	0,161,7905	-2.37e-06	0	2.29	-3.9	-5.21	1.37
16	60819431	60819732	ENSBGRG00000013720	CUX2	8.3e-06	+	60819431	60819732	0	1	301,	0	-5.08	-4.24	1.67	-1.42	-2.01	1.16
16	61472659	61483999	ENSBGRG00000016193	CIT	1	+	61472659	61483999	0	5	14,96,117,110,62,	0,3339,8047,9136,11278	-9.31e-10	0	3.01	-2.98	-4.07	0.673
16	63925987	63934752	ENSBGRG00000011775	NOS1	1	+	63925987	63934752	0	3	6,79,66,	0,585,8699	-1.67e-11	0	1.75	-2.07	-2.88	2
16	63944493	63947024	ENSBGRG00000012215	FBXO21	1	+	63944493	63947024	0	2	151,49,	0,2482	-1.28e-08	0	1.8	-3.87	-5.18	2.18
16	67116114	67117917	ENSBGRG00000015721	RBM19	6.2e-06	+	67116114	67117917	0	2	129,22,	0,1781	-5.21	-4.68	2.05	-3.3	-4.47	-0.664
16	67893420	67894127	ENSBGRG00000017228	TPCN1	6.8e-09	+	67893420	67894127	0	2	67,181,	0,526	-8.17	-7.47	10.5	-2.56	-3.52	-2.61
16	70960303	70962295	ENSBGRG00000026813	ALKBH2	0.46	+	70960303	70962295	0	2	383,14,	0,1978	-0.335	0	3.2	-1.97	-2.75	0.737
16	70964807	70965502	ENSBGRG00000026813	ALKBH2	3e-05	+	70964807	70965502	0	1	695,	0	-4.52	-4.01	2.72	-6.23	-8.01	0.611
16	71667324	71667570	ENSBGRG00000011229	CMKLR1	7.9e-17	+	71667324	71667570	0	1	246,	0	-16.1	-14.8	3.22	-2.26	-3.13	0.862
16	72339159	72339309	ENSBGRG00000013651	ENSBGRG00000013651	1.6e-11	+	72339159	72339309	0	1	150,	0	-10.8	-9.85	1.58	-1.03	-1.49	1.06
16	72779725	72780224	ENSBGRG00000014327	MYO18B	1	+	72779725	72780224	0	1	499,	0	-3.79e-06	0	3.78	-2.57	-3.54	-1.31
16	72780373	72780875	ENSBGRG00000014327	MYO18B	1	+	72780373	72780875	0	3	318,7,174,	0,319,328	-1.94e-13	0	5.33	-434	-434	2.29
16	72921819	72941818	ENSBGRG00000014327	MYO18B	1	+	72921819	72941818	0	3	100,114,85,	0,18692,19914	-1.49e-12	0	1.71	-3.26	-4.43	0.831
16	73506085	73506774	ENSBGRG00000015673	SRRD	3.2e-22	+	73506085	73506774	0	2	36,308,	0,381	-21.5	-19.8	2.6	-4.31	-5.73	0.931
16	75888687	75889135	ENSBGRG00000018514	ZNRF3	1e-11	+	75888687	75889135	0	1	448,	0	-11	-10.1	1.5	-5.75	-7.44	-0.824
16	75995202	75995353	ENSBGRG00000018756	KREMEN1	0.98	+	75995202	75995353	0	1	151,	0	-0.00667	0	1.92	-2.04	-2.84	0.983
16	76664291	76678383	ENSBGRG00000022670	MTMR3	0.92	+	76664291	76678383	0	3	13,97,90,	0,12106,14002	-0.0364	0	1.08	-2.18	-3.02	-0.645
16	77585766	77593549	ENSBGRG00000025006	SMTN	2.5e-10	+	77585766	77593549	0	5	81,149,94,79,44,	0,6048,7377,7562,7739	-9.6	-8.78	4.7	-3.16	-4.3	-1.09
16	78940063	78940343	ENSBGRG00000021813	ENSBGRG00000021813	1.3e-06	+	78940063	78940343	0	2	73,126,	0,154	-5.87	-5.31	1.69	-1.41	-2	-0.6
16	79865008	79865254	ENSBGRG00000024817	YPEL1	0.95	+	79865008	79865254	0	1	246,	0	-0.0239	0	2.24	-2.4	-3.31	-0.612
16	79918133	79918428	ENSBGRG00000025087	YDJC	1	+	79918133	79918428	0	1	295,	0	-3.23e-07	0	3.1	-3.45	-4.66	1.12
16	80004497	80004797	ENSBGRG00000025189	HIC2	1	+	80004497	80004797	0	1	300,	0	-1.42e-09	0	3.1	-5.57	-7.22	1.23
16	80967537	80967687	ENSBGRG00000023060	ZDHHC8	2e-13	+	80967537	80967687	0	1	150,	0	-12.7	-11.7	1.94	-0.911	-1.33	0.584
16	1192038	1192339	ENSBGRG00000007202	OTUD4	1	-	1192038	1192339	0	1	301,	0	-9.24e-07	0	1.62	-2.05	-2.85	-0.607
16	3046395	3081963	ENSBGRG00000008877	TTC29	1.5e-09	-	3046395	3081963	0	2	81,69,	0,35499	-8.82	-8.07	1.14	-1.56	-2.2	1.07
16	4087802	4088152	ENSBGRG00000010736	PRMT9	5.9e-07	-	4087802	4088152	0	1	350,	0	-6.23	-5.65	4.11	-3.35	-4.53	0.636
16	4590672	4591070	ENSBGRG00000011166	NR3C2	5.6e-06	-	4590672	4591070	0	1	398,	0	-5.25	-4.71	2.68	-1.59	-2.24	0.62
16	5069156	5069504	ENSBGRG00000011166	NR3C2	2.8e-06	-	5069156	5069504	0	1	348,	0	-5.56	-5.01	2.7	-1.52	-2.15	0.667
16	10287183	10287581	ENSBGRG00000015927	TIGD4	1	-	10287183	10287581	0	1	398,	0	-6.6e-09	0	2.28	-3.78	-5.07	0.976
16	12031783	12031933	ENSBGRG00000017841	DCHS2	1	-	12031783	12031933	0	1	150,	0	-1.55e-05	0	3	-3.44	-4.65	1.78
16	13503334	13503483	ENSBGRG00000019119	ENSBGRG00000019119	1.6e-23	-	13503334	13503483	0	1	149,	0	-22.8	-21.1	1.72	-1.19	-1.71	-0.881
16	15058723	15061723	ENSBGRG00000019657	KLHL2	1e-33	-	15058723	15061723	0	3	24,141,84,	0,2138,2916	-33	-31	1.35	-1.47	-2.09	-0.646
16	16164268	16171603	ENSBGRG00000020903	USP38	3.2e-11	-	16164268	16171603	0	2	236,1350,	0,5985	-10.5	-9.65	3.83	-7.35	-9.3	0.7
16	18227982	18232777	ENSBGRG00000021593	ENSBGRG00000021593	2.5e-43	-	18227982	18232777	0	4	9,132,55,1,	0,1652,2946,4794	-42.6	-40.4	1.64	-2.48	-3.41	-0.842
16	32483707	32483906	ENSBGRG00000005499	LARP1B	1	-	32483707	32483906	0	1	199,	0	-1.87e-09	0	5.33	-1.88	-2.63	0.679
16	32515902	32517099	ENSBGRG00000005499	LARP1B	1	-	32515902	32517099	0	2	38,162,	0,1035	-7.3e-13	0	1.63	-2.29	-3.17	0.744
16	32768677	32769076	ENSBGRG00000008016	PLK4	1	-	32768677	32769076	0	1	399,	0	-6.17e-07	0	2.27	-2.77	-3.8	-0.717
16	37732547	37733363	ENSBGRG00000010005	SPRY1	0.99	-	37732547	37733363	0	1	816,	0	-0.00283	0	2.97	-2	-2.78	0.655
16	38238806	38239003	ENSBGRG00000010536	FGF2	1.4e-10	-	38238806	38239003	0	1	197,	0	-9.84	-9.01	2.63	-2.75	-3.78	1.49
16	38385852	38386102	ENSBGRG00000010586	BBS12	1	-	38385852	38386102	0	1	250,	0	-1.51e-05	0	3.56	-4	-5.33	1.06
16	38818674	38818875	ENSBGRG00000011087	KIAA1109	4.9e-05	-	38818674	38818875	0	1	201,	0	-4.31	-3.81	2.7	-2.43	-3.35	1.03
16	38942435	38942586	ENSBGRG00000011087	KIAA1109	0.024	-	38942435	38942586	0	1	151,	0	-1.62	-1.16	1.38	-1.16	-1.67	0.616
16	44203583	44203783	ENSBGRG00000013455	ETFDH	5e-14	-	44203583	44203783	0	1	200,	0	-13.3	-12.2	2.13	-1.82	-2.55	0.59
16	47829738	47830037	ENSBGRG00000004926	GUCY1B1	1	-	47829738	47830037	0	1	299,	0	-0.000101	0	3.29	-8.64	-10.7	1.84
16	47883182	47885452	ENSBGRG00000005090	GUCY1A1	1	-	47883182	47885452	0	2	208,39,	0,2231	-0.00112	0	1.39	-3.16	-4.3	-0.891
16	48464619	48464820	ENSBGRG00000005358	ZNF891	0.0014	-	48464619	48464820	0	1	201,	0	-2.84	-2.09	1.57	-1.74	-2.44	1.94
16	49469566	49469710	ENSBGRG00000006738	ENSBGRG00000006738	0.47	-	49469566	49469710	0	1	144,	0	-0.324	0	3.06	-4.14	-5.52	0.993
16	55654504	55654905	ENSBGRG00000010977	TMEM132B	1	-	55654504	55654905	0	1	401,	0	-1.29e-05	0	2.57	-4.71	-6.22	0.651
16	55975345	55975489	ENSBGRG00000011778	BRI3BP	1	-	55975345	55975489	0	1	144,	0	-6.88e-07	0	2.31	-1.48	-2.1	-0.689
16	57205638	57205839	ENSBGRG00000013299	DNAH10	1.1e-06	-	57205638	57205839	0	1	201,	0	-5.94	-5.37	1.49	-2.13	-2.95	-1.27
16	59038230	59038381	ENSBGRG00000008043	ENSBGRG00000008043	0.0011	-	59038230	59038381	0	2	5,145,	0,6	-2.95	-2.48	2.25	-2.25	-3.12	0.781
16	59581486	59581836	ENSBGRG00000010102	P2RX7	1	-	59581486	59581836	0	1	350,	0	-0.000191	0	2.52	-4.36	-5.79	-1.37
16	60016179	60016323	ENSBGRG00000012078	VPS29	2.9e-07	-	60016179	60016323	0	1	144,	0	-6.54	-5.94	1.46	-1.98	-2.76	0.958
16	61563699	61563949	ENSBGRG00000016630	PRKAB1	2.2e-09	-	61563699	61563949	0	1	250,	0	-8.66	-7.92	3.57	-2.26	-3.14	1.3
16	62032044	62032389	ENSBGRG00000016953	HSPB8	0.0089	-	62032044	62032389	0	1	345,	0	-2.05	-1.59	2.77	-1.78	-2.49	0.767
16	68944965	68945356	ENSBGRG00000026118	ENSBGRG00000026118	1	-	68944965	68945356	0	1	391,	0	-1.65e-08	0	4.53	-10.4	-12.7	1.53
16	68945541	68945940	ENSBGRG00000026118	ENSBGRG00000026118	1	-	68945541	68945940	0	2	274,20,	0,379	-1.3e-09	0	3.68	-8.18	-10.2	2.06
16	70030549	70039147	ENSBGRG00000026435	C12orf43	7.9e-25	-	70030549	70039147	0	4	67,99,43,132,	0,4578,4876,8466	-24.1	-22.3	1.5	-2.02	-2.81	-0.698
16	70957144	70958083	ENSBGRG00000026812	ENSBGRG00000026812	7.9e-11	-	70957144	70958083	0	2	63,230,	0,709	-10.1	-9.27	1.85	-3.63	-4.88	1.01
16	73553586	73554078	ENSBGRG00000015814	TPST2	3.2e-05	-	73553586	73554078	0	1	492,	0	-4.5	-3.99	2.82	-2.54	-3.49	0.774
16	74734277	74734528	ENSBGRG00000016070	MN1	0.00091	-	74734277	74734528	0	1	251,	0	-3.04	-2.57	2.25	-1.59	-2.24	0.799
16	75050016	75050166	ENSBGRG00000016919	TTC28	0.00059	-	75050016	75050166	0	1	150,	0	-3.23	-2.75	1.51	-1.6	-2.25	-0.964
16	77810360	77812497	ENSBGRG00000008657	PATZ1	8.3e-07	-	77810360	77812497	0	3	220,138,89,	0,1628,2048	-6.08	-5.51	1.96	-7.61	-9.6	1.2
16	77829861	77830904	ENSBGRG00000008657	PATZ1	1e-11	-	77829861	77830904	0	1	1043,	0	-11	-10.1	3.9	-3.63	-4.87	0.612
16	78576459	78577146	ENSBGRG00000020379	ENSBGRG00000020379	0.012	-	78576459	78577146	0	1	687,	0	-1.93	-1.48	4.43	-5.45	-7.1	0.848
16	78577299	78577545	ENSBGRG00000020379	ENSBGRG00000020379	0.97	-	78577299	78577545	0	1	246,	0	-0.0114	0	3.27	-3.11	-4.24	1.16
16	79102896	79103146	ENSBGRG00000022692	GGT5	6.3e-16	-	79102896	79103146	0	1	250,	0	-15.2	-13.9	1.72	-4.51	-5.97	-1.3
16	79280108	79287694	ENSBGRG00000023392	ADORA2A	1	-	79280108	79287694	0	2	667,82,	0,7504	-1.22e-06	0	2.53	-9.4	-11.6	0.801
16	79307203	79330165	ENSBGRG00000023440	SPECC1L	6.3e-12	-	79307203	79330165	0	2	93,107,	0,22855	-11.2	-10.2	2	-1.07	-1.55	0.915
16	79582618	79583217	ENSBGRG00000024413	GNAZ	1	-	79582618	79583217	0	1	599,	0	-5.13e-11	0	3.56	-5.27	-6.87	0.801
16	80756565	80756766	ENSBGRG00000020901	GNB1L	1e-09	-	80756565	80756766	0	1	201,	0	-8.98	-8.22	2.38	-1.33	-1.9	0.827
16	81030104	81030448	ENSBGRG00000023275	RTN4R	1	-	81030104	81030448	0	1	344,	0	-6.95e-05	0	1.89	-5.91	-7.63	-1.32
17	4003615	4085075	ENSBGRG00000004426	CHSY1	0.18	+	4003615	4085075	0	2	423,1544,	0,79916	-0.756	-0.307	3.44	-4.06	-5.41	0.636
17	13710843	13722047	ENSBGRG00000006742	RGMA	5.1e-08	+	13710843	13722047	0	2	353,377,	0,10827	-7.29	-6.65	2.51	-7.62	-9.61	0.688
17	16412667	16416669	ENSBGRG00000009001	AKAP13	4e-12	+	16412667	16416669	0	2	153,47,	0,3955	-11.4	-10.4	2.51	-1.83	-2.56	-0.911
17	19995569	19995719	ENSBGRG00000012912	AEN	3.2e-12	+	19995569	19995719	0	1	150,	0	-11.5	-10.5	3.51	-1.43	-2.03	0.652
17	19997608	19998106	ENSBGRG00000012912	AEN	2.5e-14	+	19997608	19998106	0	1	498,	0	-13.6	-12.5	3.47	-5.27	-6.87	0.871
17	20902189	20902539	ENSBGRG00000013726	ACAN	1	+	20902189	20902539	0	1	350,	0	-5.9e-06	0	2.97	-5.3	-6.91	1.18
17	20902638	20902789	ENSBGRG00000013726	ACAN	1	+	20902638	20902789	0	1	151,	0	-1.12e-09	0	3.13	-3.85	-5.15	2.42
17	20906372	20906673	ENSBGRG00000013726	ACAN	1	+	20906372	20906673	0	1	301,	0	-6.64e-07	0	3.04	-3.42	-4.63	0.767
17	21579744	21580193	ENSBGRG00000005251	TICRR	1	+	21579744	21580193	0	1	449,	0	-6.51e-12	0	1.8	-4.36	-5.78	0.995
17	21588803	21589884	ENSBGRG00000005251	TICRR	1	+	21588803	21589884	0	2	47,104,	0,977	-1.53e-08	0	1.78	-1.18	-1.7	0.904
17	21618424	21620711	ENSBGRG00000005251	TICRR	0.6	+	21618424	21620711	0	2	423,1420,	0,867	-0.221	0	4.62	-434	-434	0.628
17	22295062	22301350	ENSBGRG00000006616	NGRN	1.1e-10	+	22295062	22301350	0	2	10,868,	0,5420	-9.95	-9.11	3.35	-11.1	-13.5	0.644
17	22402980	22403288	ENSBGRG00000008060	HDDC3	7.4e-10	+	22402980	22403288	0	2	63,85,	0,223	-9.13	-8.36	1.6	-1.88	-2.63	0.582
17	23032186	23032386	ENSBGRG00000010340	ZSCAN2	0.73	+	23032186	23032386	0	1	200,	0	-0.138	0	2.65	-1.12	-1.61	0.945
17	23268946	23269691	ENSBGRG00000011208	ZNF592	0.00052	+	23268946	23269691	0	1	745,	0	-3.28	-2.8	3.17	-4.32	-5.74	0.838
17	30381534	30381734	ENSBGRG00000014717	TARS3	0.0045	+	30381534	30381734	0	1	200,	0	-2.35	-1.88	1.87	-1.33	-1.89	0.581
17	30434462	30434761	ENSBGRG00000014717	TARS3	0.00023	+	30434462	30434761	0	1	299,	0	-3.64	-3.15	1.96	-1.58	-2.22	0.604
17	32010789	32011089	ENSBGRG00000016479	OTUD7A	1	+	32010789	32011089	0	1	300,	0	-5.79e-08	0	1.73	-1.07	-1.55	-0.933
17	32301846	32304478	ENSBGRG00000017059	SH2D7	1	+	32301846	32304478	0	2	140,59,	0,2573	-2.75e-09	0	1.85	-3.4	-4.59	1.57
17	33083643	33089797	ENSBGRG00000019988	UBE2Q2	1.3e-22	+	33083643	33089797	0	3	31,105,60,	0,3934,6094	-21.9	-20.2	1.23	-4.55	-6.01	-0.602
17	33120558	33120705	ENSBGRG00000020278	FBXO22	1	+	33120558	33120705	0	1	147,	0	-0.000379	0	1.43	-1.6	-2.25	0.985
17	33121096	33121342	ENSBGRG00000020278	FBXO22	3.8e-05	+	33121096	33121342	0	1	246,	0	-4.42	-3.91	2.55	-0.909	-1.33	0.658
17	34144451	34149466	ENSBGRG00000022566	PSTPIP1	8.5e-10	+	34144451	34149466	0	6	87,63,99,46,80,19,	0,1786,2448,3428,4383,4996	-9.07	-8.29	2.46	-1.36	-1.94	-0.711
17	34667958	34668301	ENSBGRG00000023187	HMG20A	2e-15	+	34667958	34668301	0	1	343,	0	-14.7	-13.5	2.95	-3.15	-4.28	0.745
17	35196116	35196316	ENSBGRG00000023330	CSPG4	1.3e-05	+	35196116	35196316	0	1	200,	0	-4.89	-4.36	2.88	-1.27	-1.82	-0.591
17	35855448	35855795	ENSBGRG00000025159	FAM219B	7.9e-15	+	35855448	35855795	0	1	347,	0	-14.1	-13	3.04	-1.5	-2.12	0.644
17	35908151	35908499	ENSBGRG00000025375	ULK3	1	+	35908151	35908499	0	1	348,	0	-0.00038	0	3.28	-434	-434	1.73
17	35914515	35914882	ENSBGRG00000025375	ULK3	0.003	+	35914515	35914882	0	2	16,232,	0,135	-2.52	-2.06	1.73	-1.69	-2.38	-0.727
17	36831663	36831910	ENSBGRG00000005102	STOML1	1e-11	+	36831663	36831910	0	1	247,	0	-11	-10	2.7	-1.81	-2.53	0.773
17	48708700	48708899	ENSBGRG00000010633	PRORP	1	+	48708700	48708899	0	1	199,	0	-0.000549	0	2.29	-5.95	-7.67	2.51
17	49235808	49268896	ENSBGRG00000013859	BRMS1L	0.1	+	49235808	49268896	0	7	70,80,97,84,65,40,99,	0,2656,26246,29488,30264,31026,32989	-0.982	-0.531	2.22	-2.17	-3.01	-0.686
17	52686776	52687271	ENSBGRG00000005188	PNN	1.7e-06	+	52686776	52687271	0	1	495,	0	-5.78	-5.22	2.67	-3.82	-5.12	0.581
17	52717382	52717532	ENSBGRG00000005343	ENSBGRG00000005343	1	+	52717382	52717532	0	1	150,	0	-0.0019	0	1.75	-1.44	-2.04	0.807
17	58783708	58783909	ENSBGRG00000007492	TOGARAM1	1.5e-07	+	58783708	58783909	0	1	201,	0	-6.82	-6.21	2.93	-1.1	-1.58	0.729
17	58888444	58888645	ENSBGRG00000007961	PRPF39	1.3e-10	+	58888444	58888645	0	1	201,	0	-9.88	-9.04	1.83	-1.2	-1.72	0.631
17	59397281	59397532	ENSBGRG00000010433	MAP1A	1	+	59397281	59397532	0	1	251,	0	-5.88e-11	0	1.34	-5.42	-7.05	-0.681
17	59398231	59398382	ENSBGRG00000010433	MAP1A	1	+	59398231	59398382	0	1	151,	0	-5.2e-10	0	1.32	-2.47	-3.41	-0.824
17	60546164	60546312	ENSBGRG00000016447	ENSBGRG00000016447	1	+	60546164	60546312	0	1	148,	0	-3.38e-16	0	2	-2.32	-3.2	1.24
17	60546953	60548479	ENSBGRG00000016447	ENSBGRG00000016447	3.2e-20	+	60546953	60548479	0	2	818,658,	0,868	-19.5	-18	3.73	-5.31	-6.92	0.695
17	63140454	63148116	ENSBGRG00000013437	CCDC197	1	+	63140454	63148116	0	4	45,83,179,40,	0,2364,4194,7622	-5.13e-08	0	1.64	-1.68	-2.36	-1.74
17	63473847	63474869	ENSBGRG00000014197	PPP4R4	1	+	63473847	63474869	0	3	38,84,28,	0,613,994	-9.89e-08	0	1.38	-2.22	-3.08	1.01
17	73242371	73254195	ENSBGRG00000017554	TRAF3	1.6e-16	+	73242371	73254195	0	3	44,141,159,	0,5596,11665	-15.8	-14.5	3.64	-1.43	-2.03	0.874
17	74509817	74510462	ENSBGRG00000004995	KIF26A	2.6e-07	+	74509817	74510462	0	1	645,	0	-6.58	-5.98	1.96	-3.76	-5.04	1.05
17	75165203	75166242	ENSBGRG00000005467	ENSBGRG00000005467	4e-19	+	75165203	75166242	0	2	65,171,	0,868	-18.4	-16.9	2.36	-1.58	-2.22	1.04
17	75671291	75671590	ENSBGRG00000006870	PACS2	5.8e-06	+	75671291	75671590	0	1	299,	0	-5.24	-4.71	1.75	-2.57	-3.54	1.05
17	4241729	4245546	ENSBGRG00000004461	LRRK1	0.00091	-	4241729	4245546	0	3	55,164,81,	0,1050,3736	-3.04	-2.57	1.67	-1.84	-2.57	-0.773
17	14295433	14295933	ENSBGRG00000008469	ST8SIA2	1	-	14295433	14295933	0	1	500,	0	-0.000153	0	4.32	-10.6	-12.9	1.54
17	14296081	14296331	ENSBGRG00000008469	ST8SIA2	1	-	14296081	14296331	0	1	250,	0	-2.16e-09	0	4.72	-3.02	-4.13	0.603
17	15789604	15790103	ENSBGRG00000008718	SV2B	0.12	-	15789604	15790103	0	1	499,	0	-0.936	-0.486	3.96	-5.92	-7.64	1.48
17	15900632	15901230	ENSBGRG00000008718	SV2B	1	-	15900632	15901230	0	1	598,	0	-1.03e-07	0	2.44	-6.88	-8.74	0.806
17	19131983	19137281	ENSBGRG00000012192	NTRK3	2.5e-05	-	19131983	19137281	0	2	136,14,	0,5284	-4.6	-3.79	1.57	-1.81	-2.53	1.54
17	21906469	21907081	ENSBGRG00000006258	ARPIN	2e-15	-	21906469	21907081	0	2	124,71,	0,541	-14.7	-13.5	1.77	-1.63	-2.3	-0.74
17	22460607	22460757	ENSBGRG00000009175	FURIN	0.0045	-	22460607	22460757	0	1	150,	0	-2.35	-1.88	3.94	-2.44	-3.37	0.831
17	22460856	22461057	ENSBGRG00000009175	FURIN	2.1e-06	-	22460856	22461057	0	1	201,	0	-5.68	-5.12	1.9	-3.54	-4.76	0.608
17	22597074	22597224	ENSBGRG00000009348	BLM	1	-	22597074	22597224	0	1	150,	0	-3.39e-09	0	4.02	-2.15	-2.99	0.902
17	22597322	22597571	ENSBGRG00000009348	BLM	1	-	22597322	22597571	0	1	249,	0	-1.12e-07	0	3.13	-1.69	-2.38	0.715
17	22868918	22869068	ENSBGRG00000009693	IQGAP1	0.0037	-	22868918	22869068	0	1	150,	0	-2.43	-1.96	1.52	-1.74	-2.44	-0.641
17	22894257	22897331	ENSBGRG00000009693	IQGAP1	1	-	22894257	22897331	0	3	31,85,83,	0,808,2991	-0.00178	0	1.53	-4.42	-5.86	-4.79
17	23925401	23925648	ENSBGRG00000014501	FSD2	1	-	23925401	23925648	0	1	247,	0	-1.33e-05	0	2.79	-1.14	-1.64	0.751
17	25004124	25015117	ENSBGRG00000015240	EFL1	0.00026	-	25004124	25015117	0	6	54,65,9,124,215,33,	0,768,835,3306,9159,10960	-3.59	-3.1	1.89	-2.06	-2.87	-0.589
17	28847846	28848587	ENSBGRG00000008983	MTMR10	5e-11	-	28847846	28848587	0	1	741,	0	-10.3	-9.42	3.37	-3.7	-4.96	0.658
17	29995732	29996082	ENSBGRG00000012231	TJP1	4.9e-10	-	29995732	29996082	0	1	350,	0	-9.31	-8.52	1.9	-3.9	-5.21	0.645
17	32306120	32306271	ENSBGRG00000017178	CIB2	4.1e-06	-	32306120	32306271	0	1	151,	0	-5.39	-4.84	1.8	-1.35	-1.92	0.723
17	32307269	32307469	ENSBGRG00000017178	CIB2	1	-	32307269	32307469	0	1	200,	0	-0.00061	0	7.91	-1.66	-2.34	4.32
17	35480646	35480897	ENSBGRG00000024814	NEIL1	0.99	-	35480646	35480897	0	1	251,	0	-0.00549	0	1.67	-2.77	-3.8	-0.696
17	36204920	36205170	ENSBGRG00000003860	ARID3B	7.9e-12	-	36204920	36205170	0	1	250,	0	-11.1	-10.2	1.87	-2.33	-3.22	0.616
17	49106814	49108172	ENSBGRG00000012142	RALGAPA1	5.6e-07	-	49106814	49108172	0	2	140,10,	0,1348	-6.25	-5.67	1.58	-1.02	-1.47	-0.655
17	59024224	59024424	ENSBGRG00000008879	MIS18BP1	1	-	59024224	59024424	0	1	200,	0	-1.03e-11	0	2.5	-2.15	-2.99	1.16
17	59024522	59024771	ENSBGRG00000008879	MIS18BP1	0.16	-	59024522	59024771	0	1	249,	0	-0.783	-0.334	3.6	-2.26	-3.13	0.763
17	60258157	60259450	ENSBGRG00000015120	ENSBGRG00000015120	0.19	-	60258157	60259450	0	1	1293,	0	-0.722	-0.273	3.74	-11.6	-14	0.779
17	60295328	60300592	ENSBGRG00000015120	ENSBGRG00000015120	0.93	-	60295328	60300592	0	4	140,142,128,783,	0,541,2074,4481	-0.0292	0	4.04	-7.68	-9.68	0.92
17	60300691	60308904	ENSBGRG00000015120	ENSBGRG00000015120	1	-	60300691	60308904	0	3	210,138,50,	0,3075,8163	-9.34e-06	0	3.96	-3.65	-4.9	1.22
17	60297448	60308842	ENSBGRG00000015449	ENSBGRG00000015449	0.77	-	60297448	60308842	0	4	82,1092,109,8,	0,2361,6318,11386	-0.114	0	4.08	-434	-434	1.37
17	64657470	64658020	ENSBGRG00000016724	CLMN	1	-	64657470	64658020	0	1	550,	0	-4.72e-09	0	2.39	-6.01	-7.74	-0.939
17	69260422	69260670	ENSBGRG00000018796	BCL11B	0.0013	-	69260422	69260670	0	1	248,	0	-2.9	-2.14	1.86	-1.25	-1.79	0.943
17	72973815	72974156	ENSBGRG00000017492	ENSBGRG00000017492	1.3e-15	-	72973815	72974156	0	1	341,	0	-14.9	-13.6	3.97	-2.05	-2.85	0.718
17	73924172	73925751	ENSBGRG00000003800	BAG5	1	-	73924172	73925751	0	2	181,206,	0,1373	-2.3e-11	0	2.9	-4.49	-5.94	-0.965
17	75919340	75919689	ENSBGRG00000008342	ENSBGRG00000008342	5.9e-07	-	75919340	75919689	0	1	349,	0	-6.23	-5.65	3.22	-6.09	-7.85	1.14
17	75926939	75927139	ENSBGRG00000008342	ENSBGRG00000008342	1.4e-08	-	75926939	75927139	0	1	200,	0	-7.85	-7.17	1.43	-2.1	-2.92	-0.684
18	3924555	3938137	ENSBGRG00000015935	FBXO32	2.5e-39	+	3924555	3938137	0	2	73,78,	0,13504	-38.6	-36.4	1.56	-3.21	-4.36	1.06
18	4751075	4751324	ENSBGRG00000018273	ENSBGRG00000018273	2.5e-20	+	4751075	4751324	0	1	249,	0	-19.6	-18	2.21	-1.73	-2.42	0.654
18	11635382	11646021	ENSBGRG00000020172	EFR3A	6.3e-18	+	11635382	11646021	0	3	10,49,92,	0,4897,10547	-17.2	-15.8	1.23	-1.27	-1.82	1.18
18	19957568	19957967	ENSBGRG00000003810	ENSBGRG00000003810	3.9e-05	+	19957568	19957967	0	1	399,	0	-4.41	-3.9	2.38	-2.73	-3.75	0.623
18	20719033	20719925	ENSBGRG00000005583	TIGD5	2e-20	+	20719033	20719925	0	1	892,	0	-19.7	-18.1	5.08	-3.97	-5.3	0.793
18	20764080	20764569	ENSBGRG00000005671	ZNF623	4.3e-07	+	20764080	20764569	0	1	489,	0	-6.37	-5.78	4.2	-3.82	-5.11	0.58
18	20829015	20829528	ENSBGRG00000006055	ENSBGRG00000006055	0.96	+	20829015	20829528	0	3	103,165,26,	0,255,487	-0.018	0	2.01	-0.95	-1.39	-0.621
18	25402765	25403016	ENSBGRG00000013857	TERF1	2e-09	+	25402765	25403016	0	1	251,	0	-8.7	-7.96	2.31	-1.9	-2.65	-0.653
18	26788318	26788566	ENSBGRG00000015785	GDAP1	8.1e-05	+	26788318	26788566	0	1	248,	0	-4.09	-3.6	3.48	-1.69	-2.38	0.823
18	29395196	29395397	ENSBGRG00000016680	ZFHX4	2.3e-05	+	29395196	29395397	0	1	201,	0	-4.64	-3.83	2.44	-1.01	-1.47	0.725
18	38910765	38911212	ENSBGRG00000004435	TRPS1	0.001	+	38910765	38911212	0	1	447,	0	-3	-2.52	2.68	-2.22	-3.07	-0.755
18	45513873	45516440	ENSBGRG00000004707	SYBU	1	+	45513873	45516440	0	2	108,431,	0,2136	-6.43e-08	0	2.54	-7.54	-9.52	1.36
18	60073836	60074871	ENSBGRG00000005916	ENSBGRG00000005916	0.0032	+	60073836	60074871	0	2	41,159,	0,876	-2.5	-2.03	1.74	-1.13	-1.63	0.626
18	60076721	60076871	ENSBGRG00000005916	ENSBGRG00000005916	0.0005	+	60076721	60076871	0	1	150,	0	-3.3	-2.82	2.66	-1.35	-1.92	1.01
18	61692481	61693870	ENSBGRG00000006166	CCNE2	0.0021	+	61692481	61693870	0	4	24,97,54,119,	0,120,297,1270	-2.68	-2.21	1.98	-1.05	-1.52	-0.839
18	1576373	1576521	ENSBGRG00000011174	ENSBGRG00000011174	0.21	-	1576373	1576521	0	1	148,	0	-0.672	-0.223	1.59	-5.15	-6.73	1.02
18	3161883	3162033	ENSBGRG00000013906	ENSBGRG00000013906	1	-	3161883	3162033	0	1	150,	0	-1.38e-05	0	4.03	-5.03	-6.59	2.85
18	4237828	4244594	ENSBGRG00000017139	TBC1D31	3.2e-06	-	4237828	4244594	0	3	84,96,369,	0,2048,6397	-5.5	-4.95	1.7	-1.84	-2.58	-0.594
18	10031780	10047749	ENSBGRG00000019235	ASAP1	2.9e-08	-	10031780	10047749	0	3	128,229,44,	0,14278,15925	-7.54	-6.88	2.23	-1.19	-1.71	-0.718
18	19761443	19768866	ENSBGRG00000025252	ENSBGRG00000025252	5e-12	-	19761443	19768866	0	2	151,49,	0,7374	-11.3	-10.3	2.18	-1.77	-2.47	-0.615
18	20802557	20802805	ENSBGRG00000005952	FAM83H	1.2e-06	-	20802557	20802805	0	1	248,	0	-5.92	-5.35	4.37	-1.82	-2.55	0.749
18	20909914	20910064	ENSBGRG00000007617	ENSBGRG00000007617	1	-	20909914	20910064	0	1	150,	0	-1.11e-15	0	2.2	-2.78	-3.82	-2.77
18	20910860	20911260	ENSBGRG00000007617	ENSBGRG00000007617	6.5e-10	-	20910860	20911260	0	1	400,	0	-9.19	-8.4	3.63	-1.54	-2.18	0.691
18	20911807	20912157	ENSBGRG00000007617	ENSBGRG00000007617	1.3e-07	-	20911807	20912157	0	1	350,	0	-6.89	-6.27	2.61	-1.09	-1.58	0.614
18	20971306	20972257	ENSBGRG00000007959	PLEC	6.3e-15	-	20971306	20972257	0	1	951,	0	-14.2	-13	2.12	-5.51	-7.16	-0.582
18	20972456	20972956	ENSBGRG00000007959	PLEC	6.3e-15	-	20972456	20972956	0	1	500,	0	-14.2	-13	2.52	-5.97	-7.7	-0.721
18	20975105	20975706	ENSBGRG00000007959	PLEC	5e-11	-	20975105	20975706	0	1	601,	0	-10.3	-9.44	2.57	-1.86	-2.59	-0.798
18	21037427	21037626	ENSBGRG00000010159	PARP10	1.5e-05	-	21037427	21037626	0	1	199,	0	-4.83	-4.31	1.77	-1.08	-1.55	-0.675
18	21144366	21144566	ENSBGRG00000011639	SHARPIN	1	-	21144366	21144566	0	1	200,	0	-0.0016	0	2.09	-4.13	-5.5	0.974
18	21511932	21512133	ENSBGRG00000019546	LRRC24	1.1e-07	-	21511932	21512133	0	1	201,	0	-6.95	-6.33	1.95	-1.76	-2.47	-0.954
18	21524051	21524610	ENSBGRG00000019822	ARHGAP39	7.8e-05	-	21524051	21524610	0	2	145,54,	0,505	-4.11	-3.62	1.87	-1.95	-2.72	-0.749
18	22210961	22211209	ENSBGRG00000011011	SLCO5A1	1	-	22210961	22211209	0	1	248,	0	-1.83e-08	0	3.41	-4.7	-6.19	1.3
18	22604613	22604763	ENSBGRG00000011716	NCOA2	0.0032	-	22604613	22604763	0	1	150,	0	-2.49	-2.03	2.08	-1.75	-2.45	0.879
18	33941299	34091704	ENSBGRG00000019051	PAG1	1	-	33941299	34091704	0	3	26,98,76,	0,46020,150329	-0.00104	0	3.83	-1.16	-1.67	-1.5
18	52450435	52453530	ENSBGRG00000007688	FZD6	3.1e-09	-	52450435	52453530	0	2	162,134,	0,2961	-8.51	-7.78	2.54	-1.18	-1.7	0.692
18	58131001	58144143	ENSBGRG00000004856	MATN2	4.4e-07	-	58131001	58144143	0	2	98,348,	0,12794	-6.36	-5.77	2.12	-1.56	-2.2	-0.618
18	62679856	62681459	ENSBGRG00000009030	PDP1	0.96	-	62679856	62681459	0	2	520,21,	0,1582	-0.0155	0	4.62	-3.76	-5.04	0.627
18	62681556	62681851	ENSBGRG00000009030	PDP1	1	-	62681556	62681851	0	1	295,	0	-8.63e-12	0	3.38	-2.44	-3.37	0.697
18	62683350	62683499	ENSBGRG00000009030	PDP1	1	-	62683350	62683499	0	1	149,	0	-7.19e-10	0	1.97	-2.47	-3.41	0.791
18	62905542	62917941	ENSBGRG00000010058	ENSBGRG00000010058	1.1e-08	-	62905542	62917941	0	2	56,94,	0,12305	-7.94	-6.92	1.83	-1.07	-1.54	3.67
18	69043313	69048310	ENSBGRG00000013237	CPNE3	1.9e-08	-	69043313	69048310	0	3	22,87,92,	0,1319,4905	-7.71	-7.04	2.1	-1.98	-2.76	0.903
18	69144500	69145199	ENSBGRG00000013430	WWP1	5.5e-09	-	69144500	69145199	0	2	80,71,	0,628	-8.26	-7.55	3.44	-1.58	-2.23	5.12
19	5251381	5251979	ENSBGRG00000026479	SOX9	5e-12	+	5251381	5251979	0	1	598,	0	-11.3	-10.4	4.16	-2.93	-4.01	0.622
19	7247435	7252808	ENSBGRG00000012006	DNAI2	7.9e-11	+	7247435	7252808	0	2	131,168,	0,5205	-10.1	-9.27	2.83	-6.84	-8.7	2
19	8241951	8242151	ENSBGRG00000017681	MRPS7	0.02	+	8241951	8242151	0	1	200,	0	-1.7	-1.25	2.59	-3.68	-4.94	0.751
19	9609397	9609689	ENSBGRG00000011764	METTL23	1	+	9609397	9609689	0	1	292,	0	-8.02e-06	0	1.7	-3.46	-4.67	0.979
19	9775430	9775681	ENSBGRG00000012141	MGAT5B	1	+	9775430	9775681	0	1	251,	0	-2.51e-07	0	2.49	-4.13	-5.5	1.24
19	9776080	9776280	ENSBGRG00000012141	MGAT5B	1	+	9776080	9776280	0	1	200,	0	-7.89e-09	0	2.26	-2.86	-3.93	0.833
19	9776379	9776530	ENSBGRG00000012141	MGAT5B	1	+	9776379	9776530	0	1	151,	0	-7.44e-08	0	2.95	-2.7	-3.71	1.24
19	10732640	10737262	ENSBGRG00000013779	TNRC6C	1	+	10732640	10737262	0	3	42,81,27,	0,3266,4595	-0.000448	0	1.3	-1.91	-2.67	-0.773
19	11065639	11065839	ENSBGRG00000017127	PGS1	7.9e-10	+	11065639	11065839	0	1	200,	0	-9.1	-8.32	2	-5.14	-6.72	1.81
19	11066684	11066834	ENSBGRG00000017127	PGS1	7.9e-10	+	11066684	11066834	0	1	150,	0	-9.1	-8.32	1.63	-3.62	-4.87	1.99
19	11067082	11067332	ENSBGRG00000017127	PGS1	7.9e-10	+	11067082	11067332	0	1	250,	0	-9.1	-8.32	1.67	-2.63	-3.62	0.859
19	11067879	11069268	ENSBGRG00000017127	PGS1	7.9e-10	+	11067879	11069268	0	2	80,70,	0,1319	-9.1	-8.32	1.38	-3.87	-5.18	1
19	12781512	12782160	ENSBGRG00000022479	ENSBGRG00000022479	1e-15	+	12781512	12782160	0	2	156,445,	0,203	-15	-13.7	3.44	-3.25	-4.41	0.933
19	12782359	12782897	ENSBGRG00000022479	ENSBGRG00000022479	1e-15	+	12782359	12782897	0	2	325,176,	0,362	-15	-13.7	3.11	-1.18	-1.69	0.664
19	12783346	12783746	ENSBGRG00000022479	ENSBGRG00000022479	1e-15	+	12783346	12783746	0	1	400,	0	-15	-13.7	1.9	-3.37	-4.56	0.844
19	13351872	13352564	ENSBGRG00000024440	ENSBGRG00000024440	1.6e-11	+	13351872	13352564	0	2	93,56,	0,636	-10.8	-9.86	2.57	-1.39	-1.98	0.693
19	13427563	13440459	ENSBGRG00000024535	BAIAP2	2.3e-07	+	13427563	13440459	0	2	84,65,	0,12831	-6.64	-6.03	1.47	-1.14	-1.65	-0.662
19	14270619	14271259	ENSBGRG00000004499	LRRC45	3.2e-10	+	14270619	14271259	0	3	19,71,59,	0,105,581	-9.5	-8.69	4	-1.36	-1.94	2.01
19	16762880	16763080	ENSBGRG00000011037	PECAM1	2.2e-09	+	16762880	16763080	0	1	200,	0	-8.65	-7.91	1.82	-0.897	-1.31	0.892
19	16888420	16888571	ENSBGRG00000011148	TEX2	1	+	16888420	16888571	0	1	151,	0	-2.8e-13	0	1.72	-2.23	-3.09	-0.586
19	17216663	17216863	ENSBGRG00000012607	SCN4A	1.8e-08	+	17216663	17216863	0	1	200,	0	-7.74	-7.07	2.12	-1.69	-2.37	1.03
19	20178895	20195558	ENSBGRG00000021286	NSF	0.72	+	20178895	20195558	0	3	58,96,93,	0,8394,16570	-0.142	0	2.25	-1.75	-2.45	0.606
19	20500583	20503659	ENSBGRG00000022032	RDM1	1	+	20500583	20503659	0	2	22,319,	0,2757	-3e-06	0	1.85	-4.93	-6.47	0.919
19	20612042	20612242	ENSBGRG00000022981	PLEKHM1	2e-12	+	20612042	20612242	0	1	200,	0	-11.7	-10.7	1.59	-2.36	-3.26	-0.856
19	20988423	20988707	ENSBGRG00000024136	PLCD3	1	+	20988423	20988707	0	2	103,48,	0,236	-7.79e-07	0	2.05	-1.53	-2.15	-1.1
19	21825376	21825525	ENSBGRG00000025857	UBTF	1	+	21825376	21825525	0	1	149,	0	-3.12e-08	0	1.59	-1.09	-1.57	0.76
19	21858214	21858762	ENSBGRG00000026114	ATXN7L3	4e-14	+	21858214	21858762	0	1	548,	0	-13.4	-12.3	3.73	-3.53	-4.76	0.713
19	22819896	22820196	ENSBGRG00000005881	BRCA1	1	+	22819896	22820196	0	1	300,	0	-1.83e-12	0	2.88	-4.25	-5.65	1.03
19	23287057	23287306	ENSBGRG00000008730	ENSBGRG00000008730	1.6e-16	+	23287057	23287306	0	1	249,	0	-15.8	-14.5	3.5	-1.62	-2.27	-0.695
19	23364210	23364407	ENSBGRG00000009321	RETREG3	0.16	+	23364210	23364407	0	1	197,	0	-0.803	-0.354	3.95	-3.04	-4.15	0.911
19	23617049	23617579	ENSBGRG00000010257	STAT3	3.2e-16	+	23617049	23617579	0	3	17,95,39,	0,213,491	-15.5	-14.2	1.36	-6.2	-7.97	-1.47
19	23774533	23775520	ENSBGRG00000011609	KCNH4	1	+	23774533	23775520	0	2	82,69,	0,918	-7.45e-11	0	2.76	-434	-434	1.87
19	23836930	23837250	ENSBGRG00000012012	KAT2A	7.2e-09	+	23836930	23837250	0	3	49,37,64,	0,133,256	-8.14	-7.44	1.3	-2.78	-3.82	-0.589
19	25240126	25240273	ENSBGRG00000016347	KRT10	2.5e-20	+	25240126	25240273	0	1	147,	0	-19.6	-18	1.92	-1.14	-1.63	0.888
19	26110176	26110475	ENSBGRG00000021074	ORMDL3	0.0072	+	26110176	26110475	0	1	299,	0	-2.14	-1.68	2.18	-3.22	-4.37	1.07
19	28263647	28263797	ENSBGRG00000021141	SNX11	0.00014	+	28263647	28263797	0	1	150,	0	-3.85	-3.36	1.85	-2.79	-3.83	1.47
19	28264391	28264590	ENSBGRG00000021141	SNX11	1.4e-10	+	28264391	28264590	0	1	199,	0	-9.86	-9.02	1.53	-2.31	-3.19	0.844
19	29717921	29719581	ENSBGRG00000023500	NGFR	1.6e-19	+	29717921	29719581	0	2	52,945,	0,715	-18.8	-17.3	3.44	-1.28	-1.83	0.62
19	30614095	30614540	ENSBGRG00000006039	XYLT2	8.1e-06	+	30614095	30614540	0	1	445,	0	-5.09	-4.56	3.05	-1.41	-2	0.821
19	30761346	30761642	ENSBGRG00000007020	EPN3	2.2e-05	+	30761346	30761642	0	1	296,	0	-4.65	-4.14	2.44	-1.52	-2.14	-0.663
19	30768724	30768872	ENSBGRG00000007020	EPN3	1.7e-06	+	30768724	30768872	0	1	148,	0	-5.78	-5.22	1.16	-2.86	-3.92	1.32
19	30861339	30861490	ENSBGRG00000007753	CACNA1G	0.0019	+	30861339	30861490	0	1	151,	0	-2.71	-2.24	1.96	-1.93	-2.69	-0.903
19	31078541	31078691	ENSBGRG00000009054	WFIKKN2	1	+	31078541	31078691	0	1	150,	0	-4.61e-08	0	3.12	-2.32	-3.21	1.04
19	32480592	32483285	ENSBGRG00000013411	RAI1	1.3e-25	+	32480592	32483285	0	1	2693,	0	-24.9	-23.1	4.97	-2.93	-4.01	0.607
19	32835216	32835513	ENSBGRG00000021565	SMCR8	1	+	32835216	32835513	0	1	297,	0	-3.99e-07	0	2.97	-4.81	-6.34	0.64
19	32835661	32838086	ENSBGRG00000021565	SMCR8	1	+	32835661	32838086	0	2	90,59,	0,2366	-1.13e-14	0	2.49	-1.95	-2.72	0.637
19	33148759	33149108	ENSBGRG00000023016	MAPK7	2.6e-08	+	33148759	33149108	0	1	349,	0	-7.58	-6.92	2.43	-1.6	-2.25	0.637
19	33246801	33253214	ENSBGRG00000023258	SLC47A1	4e-07	+	33246801	33253214	0	8	16,98,114,68,109,76,70,42,	0,950,1154,1350,2247,2449,6075,6371	-6.4	-5.81	2.18	-2.81	-3.85	-0.784
19	35781118	35781469	ENSBGRG00000015892	HS3ST3A1	1	+	35781118	35781469	0	1	351,	0	-9.28e-10	0	2.92	-6.13	-7.89	-1.2
19	39000890	39023494	ENSBGRG00000026647	STX8	2.6e-09	+	39000890	39023494	0	3	82,95,23,	0,8377,22581	-8.58	-7.84	1.84	-4.66	-6.15	-0.718
19	39641396	39641646	ENSBGRG00000026668	PIK3R6	1.6e-09	+	39641396	39641646	0	1	250,	0	-8.79	-8.04	1.92	-1.09	-1.58	-0.697
19	41574703	41575101	ENSBGRG00000025781	PLD2	1.8e-06	+	41574703	41575101	0	1	398,	0	-5.74	-5.19	2.14	-1.35	-1.92	0.737
19	41751875	41752225	ENSBGRG00000026385	KIF1C	1	+	41751875	41752225	0	1	350,	0	-1.13e-07	0	2.33	-3.96	-5.29	0.665
19	43065521	43065957	ENSBGRG00000013232	TXNDC17	2.6e-05	+	43065521	43065957	0	1	436,	0	-4.59	-4.08	3.5	-3.43	-4.64	0.722
19	43289169	43289369	ENSBGRG00000013861	GGT6	1	+	43289169	43289369	0	1	200,	0	-2.34e-07	0	1.67	-2.14	-2.97	1.01
19	44973675	44973926	ENSBGRG00000022870	CLUH	1	+	44973675	44973926	0	1	251,	0	-1.81e-07	0	2.61	-2.59	-3.56	0.648
19	46066688	46067087	ENSBGRG00000012831	INPP5K	1.3e-26	+	46066688	46067087	0	1	399,	0	-25.9	-24.1	2.25	-4.09	-5.45	0.744
19	48325039	48332164	ENSBGRG00000021505	ENSBGRG00000021505	1.3e-37	+	48325039	48332164	0	2	234,1792,	0,5333	-36.9	-34.7	4.7	-11.9	-14.3	0.625
19	48967206	48967833	ENSBGRG00000023394	ENSBGRG00000023394	3.4e-08	+	48967206	48967833	0	2	94,56,	0,571	-7.47	-6.81	2.86	-1.06	-1.54	-0.827
19	48992081	48992231	ENSBGRG00000024376	SPAG5	1	+	48992081	48992231	0	1	150,	0	-6.98e-13	0	2.86	-2.68	-3.68	0.67
19	49714495	49720399	ENSBGRG00000013000	NOS2	1.6e-08	+	49714495	49720399	0	3	30,163,8,	0,4772,5896	-7.79	-7.11	1.68	-1.54	-2.17	-0.636
19	55908847	55913729	ENSBGRG00000013116	DDX52	0.026	+	55908847	55913729	0	3	37,193,70,	0,1127,4812	-1.58	-1.13	1.95	-1.31	-1.87	-0.62
19	61726957	61728016	ENSBGRG00000015169	SRSF1	4.9e-06	+	61726957	61728016	0	2	603,43,	0,1016	-5.31	-4.77	3.26	-1.12	-1.61	-0.65
19	62954523	62954774	ENSBGRG00000017269	TRIM25	0.91	+	62954523	62954774	0	1	251,	0	-0.0397	0	3.26	-1.3	-1.86	1.22
19	6318974	6319174	ENSBGRG00000011391	SDK2	0.024	-	6318974	6319174	0	1	200,	0	-1.62	-1.16	1.95	-1.27	-1.82	0.659
19	8241934	8242232	ENSBGRG00000017506	GGA3	4.1e-06	-	8241934	8242232	0	1	298,	0	-5.39	-4.85	2.44	-4.09	-5.46	0.681
19	8247506	8247657	ENSBGRG00000017780	ENSBGRG00000017780	2e-18	-	8247506	8247657	0	1	151,	0	-17.7	-16.3	1.29	-2.97	-4.05	0.606
19	8459953	8460402	ENSBGRG00000019179	CASKIN2	2e-15	-	8459953	8460402	0	1	449,	0	-14.7	-13.5	2.84	-1.3	-1.85	0.642
19	8572602	8572802	ENSBGRG00000020596	RECQL5	5.2e-08	-	8572602	8572802	0	1	200,	0	-7.28	-6.64	1.88	-1.24	-1.77	0.643
19	8575942	8577850	ENSBGRG00000020596	RECQL5	5.2e-08	-	8575942	8577850	0	5	2,59,37,100,2,	0,88,268,436,1906	-7.28	-6.64	2	-1.97	-2.75	-0.642
19	9004138	9006475	ENSBGRG00000024133	EXOC7	1e-08	-	9004138	9006475	0	3	23,106,21,	0,2033,2316	-8	-7.31	1.33	-2.94	-4.02	-0.763
19	9028011	9028460	ENSBGRG00000024586	FOXJ1	1	-	9028011	9028460	0	1	449,	0	-8.86e-09	0	3	-9.76	-12	1.79
19	9327819	9328069	ENSBGRG00000025088	UBE2O	3.6e-05	-	9327819	9328069	0	1	250,	0	-4.44	-3.93	1.79	-1.33	-1.9	0.681
19	9459515	9460153	ENSBGRG00000011048	ST6GALNAC2	1	-	9459515	9460153	0	2	71,79,	0,559	-5.21e-08	0	3.27	-434	-434	3.4
19	9565551	9565701	ENSBGRG00000011356	ENSBGRG00000011356	0.97	-	9565551	9565701	0	1	150,	0	-0.0151	0	2.09	-1.32	-1.89	-0.647
19	12652492	12652892	ENSBGRG00000022066	SGSH	4e-14	-	12652492	12652892	0	1	400,	0	-13.4	-12.3	3	-1.87	-2.61	0.726
19	13543618	13545504	ENSBGRG00000025011	CEP131	6.3e-09	-	13543618	13545504	0	4	33,117,126,24,	0,460,1627,1862	-8.2	-7.49	1.5	-1.27	-1.82	-0.646
19	13565903	13566101	ENSBGRG00000025170	TEPSIN	3e-07	-	13565903	13566101	0	1	198,	0	-6.53	-5.94	2.94	-2.19	-3.04	0.871
19	14201086	14201286	ENSBGRG00000004379	NOTUM	1	-	14201086	14201286	0	1	200,	0	-3.3e-08	0	2.31	-1.16	-1.67	-0.763
19	15293944	15294583	ENSBGRG00000007506	ZNF750	1	-	15293944	15294583	0	1	639,	0	-1.95e-11	0	2.38	-9.54	-11.7	1.52
19	17716468	17716869	ENSBGRG00000016558	TANC2	0.00079	-	17716468	17716869	0	1	401,	0	-3.1	-2.63	2.37	-1.06	-1.53	0.598
19	21182968	21185233	ENSBGRG00000024666	CCDC103	1	-	21182968	21185233	0	4	690,21,133,102,	0,717,1352,2163	-9.59e-09	0	3.7	-8.26	-10.3	0.813
19	22616742	22617160	ENSBGRG00000005486	ARL4D	1	-	22616742	22617160	0	1	418,	0	-0.000102	0	2.22	-2.58	-3.56	-0.606
19	23985593	23990664	ENSBGRG00000013496	ODAD4	0.99	-	23985593	23990664	0	3	425,85,33,	0,3463,5038	-0.00227	0	4.24	-9	-11.1	0.881
19	24120768	24121316	ENSBGRG00000010797	FKBP10	0.24	-	24120768	24121316	0	1	548,	0	-0.626	-0.178	2.77	-3.21	-4.36	0.925
19	25616250	25617161	ENSBGRG00000017437	IGFBP4	0.23	-	25616250	25617161	0	2	81,67,	0,844	-0.644	-0.196	1.72	-3.19	-4.34	-0.672
19	25773252	25773500	ENSBGRG00000019575	CDC6	8.5e-07	-	25773252	25773500	0	1	248,	0	-6.07	-5.49	2	-1.97	-2.74	1.14
19	25921090	25921338	ENSBGRG00000020198	MSL1	6.6e-05	-	25921090	25921338	0	1	248,	0	-4.18	-3.68	2.04	-2.23	-3.09	0.702
19	26059215	26059826	ENSBGRG00000020953	GSDMA	9.5e-07	-	26059215	26059826	0	2	44,107,	0,504	-6.02	-5.13	1.69	-0.973	-1.42	-1.51
19	26397887	26401164	ENSBGRG00000011295	PPP1R1B	1.3e-15	-	26397887	26401164	0	2	120,30,	0,3247	-14.9	-13.6	3.09	-1.2	-1.72	-0.75
19	28225409	28226142	ENSBGRG00000021062	CBX1	0.00026	-	28225409	28226142	0	2	52,133,	0,600	-3.58	-3.1	2.62	-2.19	-3.03	0.844
19	30430708	30430967	ENSBGRG00000005548	ENSBGRG00000005548	0.92	-	30430708	30430967	0	2	34,116,	0,143	-0.0373	0	1.46	-5.07	-6.64	-0.646
19	30625098	30627272	ENSBGRG00000006073	MRPL27	0.9	-	30625098	30627272	0	2	92,57,	0,2117	-0.0469	0	1.67	-2.77	-3.8	2.06
19	31213695	31217773	ENSBGRG00000009172	SPAG9	2.5e-14	-	31213695	31217773	0	2	66,84,	0,3994	-13.6	-12.4	1.28	-2.03	-2.82	0.754
19	34255770	34257697	ENSBGRG00000014146	ZNF624	0.00038	-	34255770	34257697	0	2	722,127,	0,1800	-3.42	-2.94	3.47	-3.61	-4.84	0.734
19	34257796	34257996	ENSBGRG00000014146	ZNF624	0.94	-	34257796	34257996	0	1	200,	0	-0.0266	0	2	-0.955	-1.39	0.986
19	34258295	34260934	ENSBGRG00000014146	ZNF624	0.0026	-	34258295	34260934	0	2	725,74,	0,2565	-2.58	-2.11	2.64	-1.89	-2.64	0.605
19	36982439	36982739	ENSBGRG00000018182	DNAH9	1e-06	-	36982439	36982739	0	1	300,	0	-6	-5.43	2.79	-2.4	-3.31	0.843
19	37215170	37215470	ENSBGRG00000018182	DNAH9	0.00016	-	37215170	37215470	0	1	300,	0	-3.79	-3.3	3.88	-3.22	-4.38	0.743
19	38903386	38903686	ENSBGRG00000026628	USP43	0.93	-	38903386	38903686	0	1	300,	0	-0.033	0	2.83	-3.07	-4.19	-1.19
19	39244799	39244998	ENSBGRG00000026654	NTN1	1	-	39244799	39244998	0	1	199,	0	-6.44e-07	0	1.79	-2.32	-3.21	1.12
19	40091322	40095268	ENSBGRG00000026717	PFAS	1.8e-05	-	40091322	40095268	0	3	51,74,26,	0,166,3920	-4.75	-4.24	1.57	-1.42	-2.01	-0.857
19	40996678	40997128	ENSBGRG00000020229	ACAP1	8.9e-05	-	40996678	40997128	0	1	450,	0	-4.05	-3.55	1.74	-1.24	-1.78	-0.844
19	42076803	42077053	ENSBGRG00000011213	DHX33	1.3e-12	-	42076803	42077053	0	1	250,	0	-11.9	-10.9	1.75	-1.35	-1.92	0.741
19	46609795	46629316	ENSBGRG00000014440	VPS53	1	-	46609795	46629316	0	3	79,87,35,	0,2924,19486	-3.42e-06	0	1.94	-2.05	-2.85	0.758
19	47029499	47042254	ENSBGRG00000016018	ABR	2.3e-08	-	47029499	47042254	0	2	81,69,	0,12686	-7.63	-6.97	1.3	-2.01	-2.79	1.08
19	47604891	47605289	ENSBGRG00000018780	NSRP1	1.5e-06	-	47604891	47605289	0	1	398,	0	-5.83	-5.27	3.62	-4.73	-6.24	0.958
19	48772771	48772968	ENSBGRG00000022585	ERAL1	2.5e-06	-	48772771	48772968	0	1	197,	0	-5.6	-5.05	2.6	-1.33	-1.9	0.716
19	49446812	49447307	ENSBGRG00000012557	NLK	0.00033	-	49446812	49447307	0	1	495,	0	-3.48	-3	2.4	-2.77	-3.8	0.774
19	51028033	51038305	ENSBGRG00000016004	UTP6	1.7e-08	-	51028033	51038305	0	7	35,16,11,33,99,14,41,	0,2298,2315,2328,2621,8463,10231	-7.76	-7.09	1.73	-2.49	-3.43	-0.583
19	52194319	52197419	ENSBGRG00000019964	ASIC2	1	-	52194319	52197419	0	2	99,52,	0,3048	-9.81e-10	0	1.24	-1.43	-2.02	-0.831
19	54967152	54967552	ENSBGRG00000022772	SLFN14	1	-	54967152	54967552	0	1	400,	0	-2.26e-11	0	2.08	-5.82	-7.52	0.837
19	57219013	57220396	ENSBGRG00000017697	ENSBGRG00000017697	0.86	-	57219013	57220396	0	2	75,75,	0,1308	-0.0676	0	2.74	-2.98	-4.07	1.15
19	57598182	57598380	ENSBGRG00000018430	APPBP2	6.3e-18	-	57598182	57598380	0	1	198,	0	-17.2	-15.8	2.18	-1.66	-2.33	0.718
19	60147869	60148019	ENSBGRG00000022674	SMG8	7.4e-08	-	60147869	60148019	0	1	150,	0	-7.13	-6.5	2.09	-1.2	-1.72	0.784
19	60711627	60711871	ENSBGRG00000024320	RAD51C	1	-	60711627	60711871	0	1	244,	0	-1.72e-08	0	1.38	-1.08	-1.56	0.72
19	63014505	63014894	ENSBGRG00000017443	DGKE	6.5e-09	-	63014505	63014894	0	2	137,13,	0,376	-8.19	-7.49	2.22	-1.51	-2.13	0.737
20	6567729	6568075	ENSBGRG00000019121	ENSBGRG00000019121	1	+	6567729	6568075	0	1	346,	0	-1.38e-07	0	2.55	-5.26	-6.86	1.15
20	6581970	6582365	ENSBGRG00000019121	ENSBGRG00000019121	1	+	6581970	6582365	0	1	395,	0	-1.55e-06	0	2.56	-7.06	-8.96	0.927
20	9532303	9540583	ENSBGRG00000005507	NQO1	2.9e-06	+	9532303	9540583	0	3	137,112,140,	0,3124,8140	-5.54	-4.99	2.23	-2.57	-3.53	0.633
20	9868431	9868581	ENSBGRG00000007192	TERF2	1	+	9868431	9868581	0	1	150,	0	-1.15e-10	0	2.75	-1.44	-2.04	1.19
20	9869375	9869525	ENSBGRG00000007192	TERF2	1	+	9869375	9869525	0	1	150,	0	-6.47e-09	0	2.19	-3.66	-4.91	1.39
20	9869624	9869923	ENSBGRG00000007192	TERF2	1	+	9869624	9869923	0	1	299,	0	-9.66e-11	0	1.79	-1.82	-2.55	0.619
20	10048115	10048515	ENSBGRG00000011103	DERPC	5e-45	+	10048115	10048515	0	1	400,	0	-44.3	-42	3.64	-1.95	-2.72	0.604
20	11092407	11092905	ENSBGRG00000021263	SLC12A4	1e-17	+	11092407	11092905	0	1	498,	0	-17	-15.6	3.27	-2.91	-3.98	0.724
20	11559760	11565187	ENSBGRG00000026787	ZDHHC1	3.5e-09	+	11559760	11565187	0	2	132,18,	0,5409	-8.45	-7.73	1.73	-3.44	-4.65	1.28
20	11734413	11734563	ENSBGRG00000026862	ENSBGRG00000026862	4.5e-08	+	11734413	11734563	0	1	150,	0	-7.35	-6.7	1.72	-1.49	-2.11	0.704
20	23462337	23471320	ENSBGRG00000021516	GNAO1	0.014	+	23462337	23471320	0	2	144,100,	0,8883	-1.85	-1.4	2.75	-1.81	-2.53	0.618
20	23720329	23721157	ENSBGRG00000022584	MT2A	3.4e-10	+	23720329	23721157	0	3	53,66,162,	0,345,666	-9.47	-8.66	1.93	-4.21	-5.61	0.596
20	30341975	30342274	ENSBGRG00000012116	ZNF423	0.76	+	30341975	30342274	0	1	299,	0	-0.118	0	3.02	-3.63	-4.87	0.651
20	31834307	31834506	ENSBGRG00000013045	SIAH1	1.3e-21	+	31834307	31834506	0	1	199,	0	-20.9	-19.3	4.85	-1.34	-1.91	0.582
20	34038561	34038760	ENSBGRG00000021034	ENSBGRG00000021034	2e-09	+	34038561	34038760	0	1	199,	0	-8.7	-7.95	1.44	-2.59	-3.56	0.747
20	35688524	35692407	ENSBGRG00000011715	CA5A	1.3e-11	+	35688524	35692407	0	2	2,147,	0,3736	-10.9	-9.95	1.48	-1.18	-1.69	-0.699
20	38206872	38207506	ENSBGRG00000014741	CIBAR2	1	+	38206872	38207506	0	2	81,65,	0,569	-7.15e-07	0	1.73	-1.2	-1.73	0.874
20	38666710	38686576	ENSBGRG00000015897	COTL1	0.21	+	38666710	38686576	0	2	27,172,	0,19694	-0.673	-0.225	1.54	-1.83	-2.56	-0.841
20	39024209	39025050	ENSBGRG00000016626	TAF1C	1.3e-15	+	39024209	39025050	0	1	841,	0	-14.9	-13.6	2.91	-2.9	-3.98	0.701
20	39057586	39058655	ENSBGRG00000016765	HSDL1	7.9e-11	+	39057586	39058655	0	2	84,312,	0,757	-10.1	-9.23	3.09	-1.68	-2.36	0.643
20	45635866	45636016	ENSBGRG00000024315	ADAMTS18	0.92	+	45635866	45636016	0	1	150,	0	-0.0348	0	1.68	-1.11	-1.59	1.5
20	45705565	45705715	ENSBGRG00000024315	ADAMTS18	0.0032	+	45705565	45705715	0	1	150,	0	-2.49	-2.03	1.64	-1.7	-2.39	-0.912
20	47661210	47664056	ENSBGRG00000012656	TMEM170A	3.4e-09	+	47661210	47664056	0	4	79,9,9,190,	0,82,93,2656	-8.47	-7.74	1.55	-2.13	-2.95	0.866
20	47692248	47728952	ENSBGRG00000012860	CFDP1	1.3e-05	+	47692248	47728952	0	2	83,66,	0,36638	-4.9	-4.38	4.4	-2.26	-3.13	1.09
20	47917684	47918031	ENSBGRG00000013119	BCAR1	1e-10	+	47917684	47918031	0	1	347,	0	-9.98	-9.13	1.73	-4.95	-6.5	0.595
20	48480287	48484537	ENSBGRG00000015135	RFWD3	1	+	48480287	48484537	0	2	200,200,	0,4050	-3.84e-08	0	2.47	-4.56	-6.02	0.762
20	48879026	48880373	ENSBGRG00000018020	DDX19A	0.99	+	48879026	48880373	0	2	122,77,	0,1270	-0.00515	0	2.43	-5.19	-6.77	-3.96
20	49053686	49055243	ENSBGRG00000019103	SF3B3	3.2e-42	+	49053686	49055243	0	3	4,105,141,	0,930,1416	-41.5	-39.2	8.67	-2.16	-2.99	0.662
20	51744086	51745172	ENSBGRG00000014046	SYT5	1.8e-07	+	51744086	51745172	0	3	87,134,29,	0,347,1057	-6.74	-6.13	1.39	-2.74	-3.76	-0.664
20	51776061	51776618	ENSBGRG00000014260	TNNI3	3e-05	+	51776061	51776618	0	2	93,105,	0,452	-4.53	-4.02	1.98	-0.908	-1.33	0.727
20	52439069	52439409	ENSBGRG00000018242	LENG8	1	+	52439069	52439409	0	2	78,120,	0,220	-0.000111	0	1.62	-3.68	-4.94	-0.651
20	53162685	53164639	ENSBGRG00000021567	ENSBGRG00000021567	1	+	53162685	53164639	0	3	321,207,23,	0,601,1931	-0.000199	0	2.15	-6.67	-8.5	1.28
20	53290136	53290432	ENSBGRG00000022094	ZNF582	6.3e-39	+	53290136	53290432	0	1	296,	0	-38.2	-36	1.65	-1.37	-1.95	0.619
20	53332532	53333278	ENSBGRG00000022177	ZNF471	1e-10	+	53332532	53333278	0	1	746,	0	-10	-9.18	2.24	-3.94	-5.27	0.836
20	54108652	54109703	ENSBGRG00000014384	ENSBGRG00000014384	1.3e-09	+	54108652	54109703	0	3	181,569,100,	0,349,951	-8.89	-8.13	3.44	-2.56	-3.52	0.618
20	54684704	54698202	ENSBGRG00000015870	ENSBGRG00000015870	3.2e-14	+	54684704	54698202	0	2	3,1288,	0,12210	-13.5	-12.4	4.06	-8.5	-10.6	0.906
20	55497022	55497367	ENSBGRG00000018024	ENSBGRG00000018024	1e-19	+	55497022	55497367	0	1	345,	0	-19	-17.5	1.72	-2.98	-4.07	0.9
20	55859118	55860111	ENSBGRG00000014922	ENSBGRG00000014922	0.005	+	55859118	55860111	0	1	993,	0	-2.3	-1.83	4.25	-5.69	-7.36	0.912
20	56370381	56370631	ENSBGRG00000015760	ENSBGRG00000015760	8.3e-05	+	56370381	56370631	0	1	250,	0	-4.08	-3.59	1.56	-1.66	-2.33	1.21
20	56488891	56489835	ENSBGRG00000015904	ENSBGRG00000015904	1.1e-09	+	56488891	56489835	0	1	944,	0	-8.96	-8.19	4.41	-1.76	-2.47	0.614
20	56489933	56490282	ENSBGRG00000015904	ENSBGRG00000015904	2.5e-06	+	56489933	56490282	0	1	349,	0	-5.61	-5.06	3.25	-1.16	-1.67	0.744
20	57598203	57598549	ENSBGRG00000013925	VSIG10L	7.8e-06	+	57598203	57598549	0	1	346,	0	-5.11	-4.58	3.13	-3.62	-4.87	1.19
20	59103045	59103334	ENSBGRG00000024116	NOSIP	1	+	59103045	59103334	0	2	121,79,	0,210	-4.44e-05	0	1.64	-1.79	-2.5	-1.33
20	59104452	59104752	ENSBGRG00000024116	NOSIP	3.5e-07	+	59104452	59104752	0	1	300,	0	-6.46	-5.86	2.18	-2.33	-3.23	-0.63
20	60228620	60228770	ENSBGRG00000021815	TMEM143	0.05	+	60228620	60228770	0	1	150,	0	-1.3	-0.847	1.63	-1.68	-2.36	0.745
20	61754657	61754806	ENSBGRG00000017786	DACT3	1	+	61754657	61754806	0	1	149,	0	-3.93e-09	0	2.77	-434	-434	1.31
20	62145358	62156791	ENSBGRG00000019401	NOVA2	5.4e-08	+	62145358	62156791	0	2	144,302,	0,11131	-7.27	-6.63	2.8	-2.49	-3.43	0.717
20	62491035	62491399	ENSBGRG00000021767	OPA3	1	+	62491035	62491399	0	3	296,13,37,	0,313,327	-0.000404	0	2.16	-1.62	-2.27	0.646
20	62563844	62564298	ENSBGRG00000022025	RTN2	1.3e-09	+	62563844	62564298	0	2	166,181,	0,273	-8.9	-8.14	2.48	-1.2	-1.72	0.656
20	62795269	62795567	ENSBGRG00000023691	ENSBGRG00000023691	1.9e-10	+	62795269	62795567	0	1	298,	0	-9.72	-8.89	1.82	-1.61	-2.26	0.719
20	62971453	62971798	ENSBGRG00000024122	ZNF296	1	+	62971453	62971798	0	1	345,	0	-9.07e-07	0	2.62	-2.15	-2.98	0.785
20	64622722	64624956	ENSBGRG00000014764	ARHGEF1	1e-14	+	64622722	64624956	0	4	8,30,138,74,	0,89,358,2160	-14	-12.8	1.61	-2.84	-3.89	-0.856
20	64970671	64970821	ENSBGRG00000017155	ZNF526	0.85	+	64970671	64970821	0	1	150,	0	-0.0727	0	2.21	-1.95	-2.72	-1.28
20	65113839	65114087	ENSBGRG00000018363	ENSBGRG00000018363	1.7e-06	+	65113839	65114087	0	1	248,	0	-5.76	-5.2	1.86	-2.81	-3.86	0.671
20	66124048	66124495	ENSBGRG00000016351	NUMBL	2e-22	+	66124048	66124495	0	1	447,	0	-21.7	-20	3.09	-3.64	-4.89	0.604
20	67625067	67625266	ENSBGRG00000025519	CCER2	1	+	67625067	67625266	0	1	199,	0	-2.07e-07	0	2.29	-0.977	-1.42	-0.644
20	68913044	68913793	ENSBGRG00000017410	ENSBGRG00000017410	2.5e-07	+	68913044	68913793	0	1	749,	0	-6.61	-6	4.33	-1.03	-1.49	0.733
20	69257714	69257862	ENSBGRG00000018266	ENSBGRG00000018266	1.9e-06	+	69257714	69257862	0	1	148,	0	-5.71	-4.84	2.14	-1.01	-1.47	-1.38
20	69484241	69509134	ENSBGRG00000018690	ZNF382	4e-11	+	69484241	69509134	0	2	21,230,	0,24663	-10.4	-9.51	1.96	-1.65	-2.32	0.592
20	69575424	69575624	ENSBGRG00000018772	ZNF567	4.1e-06	+	69575424	69575624	0	1	200,	0	-5.39	-4.85	2.8	-1.07	-1.54	-0.766
20	69653862	69654741	ENSBGRG00000018906	ZNF565	0.0069	+	69653862	69654741	0	1	879,	0	-2.16	-1.69	4.19	-4.05	-5.4	0.784
20	69799675	69799823	ENSBGRG00000021800	CLIP3	6.3e-11	+	69799675	69799823	0	1	148,	0	-10.2	-9.37	1.55	-2.6	-3.59	-0.81
20	69815291	69817628	ENSBGRG00000021921	ALKBH6	1.4e-06	+	69815291	69817628	0	3	47,69,26,	0,363,2311	-5.86	-5.3	1.58	-2.82	-3.87	-0.948
20	70062392	70062591	ENSBGRG00000024566	HSPB6	3.2e-05	+	70062392	70062591	0	1	199,	0	-4.5	-3.99	1.97	-1.01	-1.47	0.971
20	70387365	70387566	ENSBGRG00000025300	SBSN	1	+	70387365	70387566	0	1	201,	0	-6.98e-10	0	2.91	-3.72	-4.98	1.14
20	623245	623493	ENSBGRG00000010861	GARRE1	0.99	-	623245	623493	0	1	248,	0	-0.00386	0	2.25	-0.918	-1.34	-0.686
20	1835373	1835723	ENSBGRG00000012595	LRP3	1.1e-06	-	1835373	1835723	0	1	350,	0	-5.97	-5.4	3.24	-2.31	-3.2	0.733
20	2576781	2583753	ENSBGRG00000016779	DPY19L3	5e-11	-	2576781	2583753	0	2	96,54,	0,6918	-10.3	-9.4	1.22	-3.41	-4.6	-0.765
20	2705609	2714726	ENSBGRG00000017072	ZNF507	0.95	-	2705609	2714726	0	4	102,31,94,123,	0,216,7438,8994	-0.0205	0	2.24	-2.48	-3.42	0.819
20	4749090	4749440	ENSBGRG00000017429	ZNF536	1	-	4749090	4749440	0	1	350,	0	-7.21e-09	0	2.33	-4.6	-6.08	1.28
20	4749987	4750138	ENSBGRG00000017429	ZNF536	1	-	4749987	4750138	0	1	151,	0	-1.13e-09	0	1.44	-2.59	-3.56	1.97
20	4857737	4857938	ENSBGRG00000017429	ZNF536	1	-	4857737	4857938	0	1	201,	0	-6.66e-09	0	1.8	-2.57	-3.54	1.29
20	6196341	6197090	ENSBGRG00000018577	CMTR2	6.3e-07	-	6196341	6197090	0	1	749,	0	-6.2	-5.62	3.22	-1.1	-1.59	0.611
20	6360123	6360374	ENSBGRG00000018887	ZNF23	0.98	-	6360123	6360374	0	1	251,	0	-0.00741	0	2.22	-1.02	-1.48	0.744
20	6394865	6395011	ENSBGRG00000018945	ZNF19	1	-	6394865	6395011	0	1	146,	0	-5.39e-05	0	4.03	-1.84	-2.57	1.01
20	6589058	6590099	ENSBGRG00000019231	PHLPP2	3.2e-16	-	6589058	6590099	0	1	1041,	0	-15.5	-14.2	3.62	-9.77	-12	0.685
20	6675859	6677577	ENSBGRG00000019571	AP1G1	1	-	6675859	6677577	0	3	24,142,32,	0,208,1686	-4.56e-06	0	6.19	-2.46	-3.39	3.69
20	7801227	7827070	ENSBGRG00000021541	ZFHX3	0.00023	-	7801227	7827070	0	3	75,134,91,	0,228,25752	-3.63	-3.14	2.11	-1.46	-2.07	-0.702
20	9563551	9564049	ENSBGRG00000006014	NFAT5	2.3e-09	-	9563551	9564049	0	1	498,	0	-8.64	-7.9	2.62	-3.76	-5.04	0.883
20	9869745	9878366	ENSBGRG00000008017	NIP7	1e-12	-	9869745	9878366	0	2	182,16,	0,8605	-12	-11	1.86	-1.79	-2.51	0.952
20	9879202	9879450	ENSBGRG00000008017	NIP7	6.3e-18	-	9879202	9879450	0	1	248,	0	-17.2	-15.8	2.19	-3.56	-4.79	1.28
20	10004508	10007136	ENSBGRG00000010130	UTP4	6.3e-11	-	10004508	10007136	0	3	18,111,119,	0,796,2509	-10.2	-9.37	1.91	-2.9	-3.98	0.781
20	10050320	10051213	ENSBGRG00000011661	HAS3	8.9e-08	-	10050320	10051213	0	2	46,104,	0,789	-7.05	-6.42	3.09	-3.85	-5.15	0.931
20	10268739	10285926	ENSBGRG00000012027	TANGO6	3e-07	-	10268739	10285926	0	2	552,47,	0,17140	-6.52	-5.92	4.5	-2.28	-3.16	0.748
20	10421678	10421912	ENSBGRG00000014173	CDH3	3.6e-05	-	10421678	10421912	0	2	61,88,	0,146	-4.44	-3.94	1.43	-0.917	-1.34	-0.646
20	10906782	10907180	ENSBGRG00000018263	NFATC3	1	-	10906782	10907180	0	1	398,	0	-6.04e-05	0	3.62	-2.93	-4.01	0.586
20	11427823	11429281	ENSBGRG00000026584	ENSBGRG00000026584	1.7e-07	-	11427823	11429281	0	2	428,323,	0,1135	-6.78	-6.17	2.34	-2.28	-3.16	0.618
20	11772685	11774097	ENSBGRG00000026873	E2F4	2.4e-09	-	11772685	11774097	0	3	22,162,63,	0,347,1349	-8.62	-7.88	1.75	-1.37	-1.95	-0.602
20	12534054	12534253	ENSBGRG00000011034	CDH5	1	-	12534054	12534253	0	1	199,	0	-4.99e-07	0	2.86	-2.58	-3.55	-0.954
20	12548073	12549083	ENSBGRG00000011034	CDH5	1	-	12548073	12549083	0	2	108,41,	0,969	-4.09e-09	0	1.54	-1.42	-2.02	-0.766
20	21906620	21907116	ENSBGRG00000017288	ADGRG1	1	-	21906620	21907116	0	1	496,	0	-8.34e-07	0	2.56	-2.63	-3.63	0.587
20	22110561	22110758	ENSBGRG00000018243	POLR2C	1e-36	-	22110561	22110758	0	1	197,	0	-36	-33.9	2.08	-3.65	-4.91	0.796
20	26263111	26265031	ENSBGRG00000025060	CHD9	5e-14	-	26263111	26265031	0	2	899,48,	0,1872	-13.3	-12.2	3.47	-7.47	-9.44	0.824
20	26280292	26283212	ENSBGRG00000025060	CHD9	3e-08	-	26280292	26283212	0	2	669,29,	0,2891	-7.53	-6.87	4.05	-1.32	-1.88	0.639
20	29779110	29837025	ENSBGRG00000009967	TENT4B	0.96	-	29779110	29837025	0	2	13,386,	0,57529	-0.0174	0	2.39	-2.09	-2.9	-0.6
20	34049045	34049575	ENSBGRG00000021282	GAS8	1	-	34049045	34049575	0	2	108,91,	0,439	-4.57e-09	0	4.46	-2.13	-2.96	0.972
20	34662489	34662686	ENSBGRG00000026875	ACSF3	3.5e-05	-	34662489	34662686	0	1	197,	0	-4.46	-3.96	1.62	-1.11	-1.6	-0.925
20	34917022	34919267	ENSBGRG00000026885	ENSBGRG00000026885	4.7e-06	-	34917022	34919267	0	2	3,143,	0,2102	-5.33	-4.79	1.39	-2.98	-4.07	0.836
20	35889027	35889324	ENSBGRG00000012488	JPH3	1	-	35889027	35889324	0	1	297,	0	-1.56e-06	0	2.21	-3.03	-4.14	0.84
20	37416748	37418539	ENSBGRG00000013321	IRF8	1e-09	-	37416748	37418539	0	2	125,24,	0,1767	-8.98	-8.22	1.53	-1.2	-1.72	-0.716
20	38382040	38382189	ENSBGRG00000015210	CRISPLD2	0.035	-	38382040	38382189	0	1	149,	0	-1.45	-1	2.7	-1.94	-2.71	0.757
20	38536171	38537015	ENSBGRG00000015567	USP10	1.7e-08	-	38536171	38537015	0	1	844,	0	-7.76	-7.09	5.08	-3.64	-4.89	0.633
20	39272566	39274756	ENSBGRG00000018041	MLYCD	1e-17	-	39272566	39274756	0	2	225,74,	0,2116	-17	-15.5	2.26	-1.79	-2.5	-0.672
20	41391260	41468646	ENSBGRG00000019275	PLCG2	9.8e-10	-	41391260	41468646	0	3	17,246,88,	0,70413,77298	-9.01	-8.24	1.61	-2.69	-3.7	-0.705
20	45307442	45313972	ENSBGRG00000024244	ENSBGRG00000024244	4e-14	-	45307442	45313972	0	2	320,75,	0,6455	-13.4	-12.2	3.03	-1.27	-1.82	-0.676
20	48014607	48015685	ENSBGRG00000013658	ZFP1	6e-08	-	48014607	48015685	0	1	1078,	0	-7.22	-6.58	4.26	-6.8	-8.65	0.748
20	51596692	51596943	ENSBGRG00000012706	KMT5C	9.5e-09	-	51596692	51596943	0	1	251,	0	-8.02	-7.33	1.69	-5.64	-7.3	0.741
20	53025932	53026381	ENSBGRG00000021510	ENSBGRG00000021510	1	-	53025932	53026381	0	1	449,	0	-2.26e-11	0	2.79	-8.59	-10.7	1.39
20	53062680	53063174	ENSBGRG00000021690	ENSBGRG00000021690	1	-	53062680	53063174	0	1	494,	0	-5.92e-08	0	4	-5.96	-7.69	0.683
20	53143713	53144129	ENSBGRG00000021690	ENSBGRG00000021690	1	-	53143713	53144129	0	3	59,247,40,	0,92,376	-2.79e-10	0	4.29	-7.11	-9.02	1.33
20	53383851	53384353	ENSBGRG00000013184	ZNF470	5.6e-08	-	53383851	53384353	0	2	487,12,	0,490	-7.25	-6.61	2.65	-1.16	-1.67	0.627
20	53426065	53426465	ENSBGRG00000013356	ENSBGRG00000013356	7.4e-06	-	53426065	53426465	0	1	400,	0	-5.13	-4.6	2.17	-1.04	-1.51	0.698
20	53426814	53427114	ENSBGRG00000013356	ENSBGRG00000013356	7.4e-06	-	53426814	53427114	0	1	300,	0	-5.13	-4.6	2.51	-0.904	-1.32	0.691
20	53535815	53536115	ENSBGRG00000013587	ENSBGRG00000013587	1	-	53535815	53536115	0	1	300,	0	-2.86e-07	0	2.92	-2.59	-3.57	-1.78
20	53536661	53537061	ENSBGRG00000013587	ENSBGRG00000013587	1	-	53536661	53537061	0	1	400,	0	-6.76e-08	0	3.06	-10.1	-12.3	2.35
20	53645817	53646317	ENSBGRG00000013929	ENSBGRG00000013929	1.5e-06	-	53645817	53646317	0	1	500,	0	-5.82	-5.26	1.51	-5.32	-6.93	0.745
20	53648708	53648858	ENSBGRG00000013929	ENSBGRG00000013929	0.00095	-	53648708	53648858	0	1	150,	0	-3.02	-2.54	1.11	-1.98	-2.76	0.589
20	54208721	54209815	ENSBGRG00000014537	ENSBGRG00000014537	4e-14	-	54208721	54209815	0	1	1094,	0	-13.4	-12.3	4.13	-4.4	-5.83	0.698
20	54209913	54211604	ENSBGRG00000014537	ENSBGRG00000014537	1.9e-08	-	54209913	54211604	0	2	395,4,	0,1687	-7.73	-7.06	3.12	-1.58	-2.22	0.665
20	54342298	54342879	ENSBGRG00000014911	ENSBGRG00000014911	1	-	54342298	54342879	0	2	371,123,	0,458	-6.53e-09	0	2.09	-1.93	-2.7	-1.34
20	54358771	54359020	ENSBGRG00000015005	ENSBGRG00000015005	1.6e-06	-	54358771	54359020	0	1	249,	0	-5.79	-5.23	2.05	-1.4	-2	-2.06
20	54847383	54847779	ENSBGRG00000016364	ENSBGRG00000016364	0.97	-	54847383	54847779	0	1	396,	0	-0.0127	0	3.82	-2.58	-3.56	0.599
20	55478054	55478203	ENSBGRG00000017941	ZNF132	1	-	55478054	55478203	0	1	149,	0	-0.000969	0	1.52	-1.34	-1.91	0.965
20	55980882	55981083	ENSBGRG00000015178	ENSBGRG00000015178	9.3e-05	-	55980882	55981083	0	1	201,	0	-4.03	-3.54	3.72	-2.43	-3.35	1.3
20	55982679	55989435	ENSBGRG00000015178	ENSBGRG00000015178	1	-	55982679	55989435	0	2	740,10,	0,6746	-0.00186	0	3	-1.89	-2.64	0.873
20	55982637	55983188	ENSBGRG00000015219	ENSBGRG00000015219	8.7e-07	-	55982637	55983188	0	8	291,6,183,4,41,6,2,7,	0,293,300,484,490,532,541,544	-6.06	-5.48	2.89	-1	-1.46	0.87
20	56568745	56611548	ENSBGRG00000015930	ENSBGRG00000015930	1.8e-09	-	56568745	56611548	0	4	193,885,31,82,	0,38979,40002,42721	-8.74	-7.99	3.09	-5.81	-7.5	0.798
20	57446764	57447303	ENSBGRG00000018974	ENSBGRG00000018974	5.1e-10	-	57446764	57447303	0	1	539,	0	-9.29	-8.5	2.65	-1.87	-2.61	-0.622
20	59073908	59076042	ENSBGRG00000024015	ENSBGRG00000024015	3.2e-11	-	59073908	59076042	0	2	519,1132,	0,1002	-10.5	-9.62	3.38	-6.59	-8.41	0.689
20	59077041	59077291	ENSBGRG00000024015	ENSBGRG00000024015	3.2e-11	-	59077041	59077291	0	1	250,	0	-10.5	-9.62	1.82	-2.09	-2.91	0.728
20	59192477	59197858	ENSBGRG00000014086	ALDH16A1	3.6e-07	-	59192477	59197858	0	2	43,205,	0,5176	-6.44	-5.85	2.48	-2.07	-2.88	-0.61
20	59910053	59911800	ENSBGRG00000020326	ENSBGRG00000020326	0.59	-	59910053	59911800	0	2	132,318,	0,1429	-0.228	0	3.41	-2.48	-3.42	0.778
20	60137836	60138186	ENSBGRG00000021624	GRIN2D	0.011	-	60137836	60138186	0	1	350,	0	-1.95	-1.49	2.4	-2.29	-3.18	0.626
20	60171876	60175526	ENSBGRG00000021624	GRIN2D	1	-	60171876	60175526	0	2	241,9,	0,3641	-0.00126	0	1.74	-1.98	-2.76	0.76
20	60175824	60179322	ENSBGRG00000021624	GRIN2D	1	-	60175824	60179322	0	2	184,67,	0,3431	-2.6e-05	0	2.13	-4.34	-5.76	1.49
20	60233736	60234901	ENSBGRG00000021880	EMP3	0.0037	-	60233736	60234901	0	2	131,65,	0,1100	-2.43	-1.96	1.9	-3.05	-4.16	1.91
20	61523129	61523279	ENSBGRG00000016330	ARHGAP35	1	-	61523129	61523279	0	1	150,	0	-0.000529	0	1.58	-2.49	-3.43	1.21
20	62646237	62646976	ENSBGRG00000022695	POLR1G	7.1e-09	-	62646237	62646976	0	1	739,	0	-8.15	-7.45	4.57	-2.9	-3.98	0.652
20	62749475	62751875	ENSBGRG00000023592	MARK4	1	-	62749475	62751875	0	2	105,43,	0,2357	-3.84e-08	0	1.84	-2.24	-3.11	-0.678
20	62957540	62957924	ENSBGRG00000024101	ENSBGRG00000024101	2.6e-06	-	62957540	62957924	0	1	384,	0	-5.59	-5.04	3.31	-2.17	-3.01	0.624
20	63678588	63679432	ENSBGRG00000010002	ZNF226	7.9e-09	-	63678588	63679432	0	1	844,	0	-8.1	-7.4	2.32	-3.98	-5.31	0.613
20	64963675	64963823	ENSBGRG00000017057	DEDD2	2.6e-06	-	64963675	64963823	0	1	148,	0	-5.58	-5.03	1.25	-2.03	-2.83	-1.16
20	65672954	65673104	ENSBGRG00000020501	ENSBGRG00000020501	1	-	65672954	65673104	0	1	150,	0	-1.7e-11	0	1.29	-3.59	-4.83	2.75
20	66016975	66017276	ENSBGRG00000015520	RAB4B	5e-15	-	66016975	66017276	0	1	301,	0	-14.3	-13.1	2.52	-6.28	-8.07	1.14
20	67069670	67070367	ENSBGRG00000024034	PLEKHG2	6.3e-11	-	67069670	67070367	0	1	697,	0	-10.2	-9.35	3.19	-2.88	-3.95	-0.648
20	67114572	67115623	ENSBGRG00000024478	SAMD4B	1	-	67114572	67115623	0	3	39,87,25,	0,783,1026	-1.51e-07	0	1.26	-2.56	-3.53	-0.605
20	67608184	67608574	ENSBGRG00000025176	MRPS12	3.5e-10	-	67608184	67608574	0	1	390,	0	-9.45	-8.65	3.32	-1.63	-2.29	0.769
20	68380470	68381304	ENSBGRG00000015384	SIPA1L3	2e-13	-	68380470	68381304	0	2	86,114,	0,720	-12.7	-11.6	2.38	-4.87	-6.4	1.62
20	68427575	68429162	ENSBGRG00000015384	SIPA1L3	2.7e-06	-	68427575	68429162	0	2	135,265,	0,1322	-5.57	-5.02	2.81	-0.934	-1.36	-0.814
20	68430104	68430436	ENSBGRG00000015384	SIPA1L3	0.006	-	68430104	68430436	0	2	165,135,	0,197	-2.22	-1.76	2.34	-1.32	-1.88	0.641
20	69949972	69950619	ENSBGRG00000022530	APLP1	2.6e-09	-	69949972	69950619	0	2	68,133,	0,514	-8.58	-7.84	1.09	-1.51	-2.14	-0.749
20	70047266	70047416	ENSBGRG00000024521	PROSER3	1.3e-14	-	70047266	70047416	0	1	150,	0	-13.9	-12.7	1.5	-1.97	-2.74	-1.08
20	70081868	70082254	ENSBGRG00000024842	KMT2B	1.6e-11	-	70081868	70082254	0	3	41,75,85,	0,143,301	-10.8	-9.85	1.76	-4.09	-5.45	-0.781
21	9390471	9418271	ENSBGRG00000022510	ZNF407	6.6e-06	+	9390471	9418271	0	2	103,398,	0,27402	-5.18	-4.64	3.39	-2.31	-3.2	0.773
21	9418620	9419470	ENSBGRG00000022510	ZNF407	1.9e-05	+	9418620	9419470	0	1	850,	0	-4.72	-4.2	3.15	-3.53	-4.75	0.611
21	10005242	10005543	ENSBGRG00000022648	TSHZ1	0.0035	+	10005242	10005543	0	1	301,	0	-2.45	-1.98	2.38	-3.74	-5.02	0.925
21	10005892	10006243	ENSBGRG00000022648	TSHZ1	0.97	+	10005892	10006243	0	1	351,	0	-0.0145	0	3.77	-1.84	-2.58	0.593
21	10006691	10006842	ENSBGRG00000022648	TSHZ1	1	+	10006691	10006842	0	1	151,	0	-0.000978	0	2.83	-1.87	-2.61	1.02
21	10006941	10007192	ENSBGRG00000022648	TSHZ1	0.0027	+	10006941	10007192	0	1	251,	0	-2.57	-2.1	2.66	-4.24	-5.64	1.01
21	13404034	13404567	ENSBGRG00000024707	ADNP2	1e-29	+	13404034	13404567	0	2	11,189,	0,344	-29	-27	1.35	-3.78	-5.07	1.68
21	17799056	17799504	ENSBGRG00000021249	NOL4	1	+	17799056	17799504	0	1	448,	0	-9.45e-12	0	3.28	-2.81	-3.86	-0.658
21	26157463	26157713	ENSBGRG00000024405	KCTD1	3e-05	+	26157463	26157713	0	1	250,	0	-4.52	-4.01	2.53	-1.67	-2.34	0.721
21	29265421	29279433	ENSBGRG00000025847	TMEM241	1.3e-29	+	29265421	29279433	0	2	52,347,	0,13665	-28.9	-27	4.27	-1.72	-2.42	-0.671
21	29279532	29279781	ENSBGRG00000025847	TMEM241	1.3e-29	+	29279532	29279781	0	1	249,	0	-28.9	-27	2.16	-2.24	-3.1	-0.736
21	38060591	38060791	ENSBGRG00000024711	MTCL1	1	+	38060591	38060791	0	1	200,	0	-1.29e-10	0	3.19	-2.54	-3.49	1.02
21	38142974	38143573	ENSBGRG00000024711	MTCL1	1	+	38142974	38143573	0	1	599,	0	-1.92e-06	0	5.07	-3.62	-4.86	0.826
21	39206750	39207448	ENSBGRG00000025967	APCDD1	1.3e-09	+	39206750	39207448	0	1	698,	0	-8.87	-8.12	5.32	-3.41	-4.6	0.826
21	39867798	39868096	ENSBGRG00000026056	GNAL	0.00023	+	39867798	39868096	0	1	298,	0	-3.64	-3.16	2.17	-2.33	-3.22	0.934
21	40044015	40044164	ENSBGRG00000026164	ENSBGRG00000026164	7.9e-13	+	40044015	40044164	0	1	149,	0	-12.1	-11.1	1.48	-1.36	-1.93	-0.755
21	40440374	40440574	ENSBGRG00000016108	CEP192	1	+	40440374	40440574	0	1	200,	0	-2.19e-08	0	3.26	-1.55	-2.18	0.586
21	41874433	41874633	ENSBGRG00000017294	SETBP1	0.17	+	41874433	41874633	0	1	200,	0	-0.767	-0.318	1.52	-1.44	-2.04	0.593
21	48433794	48434192	ENSBGRG00000024517	ELAC1	6.5e-08	+	48433794	48434192	0	1	398,	0	-7.19	-6.56	3.83	-3.28	-4.44	0.88
21	48437068	48437366	ENSBGRG00000024517	ELAC1	7.1e-08	+	48437068	48437366	0	1	298,	0	-7.15	-6.51	3.62	-2.39	-3.29	0.637
21	48509407	48509706	ENSBGRG00000024537	SMAD4	0.36	+	48509407	48509706	0	1	299,	0	-0.443	0	3.09	-1.95	-2.71	0.715
21	56738809	56741884	ENSBGRG00000014428	MALT1	2.5e-14	+	56738809	56741884	0	2	100,343,	0,2732	-13.6	-12.4	3.06	-2.13	-2.96	0.818
21	59374806	59374956	ENSBGRG00000016472	CDH20	1	+	59374806	59374956	0	1	150,	0	-1.75e-09	0	2.93	-1.54	-2.17	-1.15
21	59979548	59980576	ENSBGRG00000017550	RELCH	3e-06	+	59979548	59980576	0	3	1,92,207,	0,101,821	-5.52	-4.98	1.75	-2.47	-3.4	0.757
21	9906780	9907072	ENSBGRG00000022621	PTGR3	2e-11	-	9906780	9907072	0	1	292,	0	-10.7	-9.81	2.8	-4.04	-5.38	1.39
21	11278558	11307173	ENSBGRG00000023225	ENSBGRG00000023225	1e-17	-	11278558	11307173	0	2	382,68,	0,28547	-17	-15.6	2.88	-4.71	-6.21	-0.704
21	13263911	13264059	ENSBGRG00000024398	ENSBGRG00000024398	3.5e-08	-	13263911	13264059	0	1	148,	0	-7.46	-6.81	2.43	-2.03	-2.83	-0.617
21	16615452	16616336	ENSBGRG00000019835	ENSBGRG00000019835	0.00078	-	16615452	16616336	0	2	121,573,	0,311	-3.11	-2.63	1.84	-3.13	-4.25	0.589
21	18425612	18432900	ENSBGRG00000021578	ASXL3	3.7e-06	-	18425612	18432900	0	2	252,48,	0,7240	-5.43	-4.88	1.67	-1.33	-1.9	-1
21	26306689	26307186	ENSBGRG00000024498	TAF4B	4.6e-06	-	26306689	26307186	0	1	497,	0	-5.34	-4.8	3.77	-2.31	-3.2	0.781
21	30279346	30302478	ENSBGRG00000015008	GATA6	1	-	30279346	30302478	0	3	118,104,27,	0,22909,23105	-7.32e-06	0	2.04	-1.96	-2.73	0.668
21	30885770	30886984	ENSBGRG00000016253	GREB1L	1	-	30885770	30886984	0	2	137,14,	0,1200	-1.99e-13	0	1.8	-1.56	-2.2	-0.794
21	31900544	31906851	ENSBGRG00000020429	YES1	1.6e-11	-	31900544	31906851	0	4	36,104,99,11,	0,122,3312,6296	-10.8	-9.9	2.08	-1.56	-2.2	0.678
21	33739359	33743573	ENSBGRG00000022019	MYOM1	1e-11	-	33739359	33743573	0	2	244,7,	0,4207	-11	-10.1	2.47	-2.03	-2.83	0.912
21	34260315	34260762	ENSBGRG00000022857	DLGAP1	1	-	34260315	34260762	0	1	447,	0	-4.73e-05	0	3.21	-4.99	-6.55	-2.1
21	39250949	39251098	ENSBGRG00000026016	ENSBGRG00000026016	1	-	39250949	39251098	0	1	149,	0	-0.000262	0	2.93	-2.06	-2.87	0.682
21	39251345	39251544	ENSBGRG00000026016	ENSBGRG00000026016	1	-	39251345	39251544	0	1	199,	0	-0.000545	0	2.95	-2.36	-3.26	0.791
21	43113574	43114373	ENSBGRG00000018124	EPG5	1e-08	-	43113574	43114373	0	1	799,	0	-7.99	-7.3	3.3	-2.76	-3.79	0.595
21	48628569	48628719	ENSBGRG00000024594	MEX3C	0.0019	-	48628569	48628719	0	1	150,	0	-2.72	-2.25	2.05	-2.37	-3.28	-0.626
21	55567086	55576032	ENSBGRG00000011304	FECH	8.9e-09	-	55567086	55576032	0	2	75,125,	0,8821	-8.05	-7.36	2.11	-2.02	-2.81	-1.02
21	57381258	57381406	ENSBGRG00000015792	CCBE1	1e-08	-	57381258	57381406	0	1	148,	0	-7.98	-7.29	2.38	-1.64	-2.31	-0.862
21	57387964	57415219	ENSBGRG00000015792	CCBE1	1.5e-06	-	57387964	57415219	0	4	28,107,153,7,	0,8315,23918,27248	-5.83	-5.27	1.57	-3.09	-4.21	-0.957
22	552189	552588	ENSBGRG00000025111	PLXNA1	3.2e-09	+	552189	552588	0	1	399,	0	-8.5	-7.78	2.31	-3.69	-4.95	0.629
22	978000	978200	ENSBGRG00000010580	MCM2	1	+	978000	978200	0	1	200,	0	-9.58e-06	0	1.96	-4.14	-5.52	0.832
22	1027732	1027983	ENSBGRG00000010818	PODXL2	1	+	1027732	1027983	0	1	251,	0	-4.81e-11	0	3.64	-1.01	-1.46	0.616
22	3706108	3706308	ENSBGRG00000021048	CCDC174	1	+	3706108	3706308	0	1	200,	0	-2.09e-08	0	1.62	-1.94	-2.71	1.54
22	4689760	4690109	ENSBGRG00000022315	ENSBGRG00000022315	1	+	4689760	4690109	0	1	349,	0	-0.00145	0	3.37	-2.59	-3.57	0.953
22	4784610	4789697	ENSBGRG00000022315	ENSBGRG00000022315	2.7e-10	+	4784610	4789697	0	2	4,544,	0,4543	-9.57	-8.76	3.55	-1.21	-1.73	0.598
22	9238291	9238527	ENSBGRG00000012308	TMIE	2.7e-09	+	9238291	9238527	0	1	236,	0	-8.57	-7.83	2.7	-1.1	-1.59	0.749
22	9811167	9811566	ENSBGRG00000016529	PTPN23	4e-16	+	9811167	9811566	0	1	399,	0	-15.4	-14.1	1.78	-7.73	-9.72	0.991
22	10765842	10766391	ENSBGRG00000021166	TREX1	3.6e-08	+	10765842	10766391	0	1	549,	0	-7.44	-6.79	3.71	-1.08	-1.56	0.613
22	11237490	11237740	ENSBGRG00000023980	P4HTM	1.1e-10	+	11237490	11237740	0	1	250,	0	-9.94	-9.1	2.34	-2.1	-2.92	0.584
22	11636206	11637894	ENSBGRG00000020861	DAG1	0.56	+	11636206	11637894	0	1	1688,	0	-0.255	0	2.77	-434	-434	0.632
22	11720906	11721455	ENSBGRG00000020893	BSN	3.4e-05	+	11720906	11721455	0	1	549,	0	-4.47	-3.96	2.52	-2.33	-3.22	0.612
22	11726437	11726887	ENSBGRG00000020893	BSN	0.00023	+	11726437	11726887	0	1	450,	0	-3.64	-3.15	3.31	-1.47	-2.09	0.636
22	11774525	11775714	ENSBGRG00000021700	RNF123	1	+	11774525	11775714	0	3	34,84,32,	0,328,1157	-7.35e-06	0	1.22	-2.34	-3.23	-0.772
22	12045067	12047379	ENSBGRG00000023069	RBM6	1.4e-05	+	12045067	12047379	0	2	24,225,	0,2087	-4.84	-4.32	2.5	-2.54	-3.5	1.01
22	13029013	13030982	ENSBGRG00000025539	DOCK3	8.7e-08	+	13029013	13030982	0	2	139,111,	0,1858	-7.06	-6.43	4.12	-2.62	-3.61	0.642
22	13918962	13920063	ENSBGRG00000007824	GLYCTK	1.1e-06	+	13918962	13920063	0	2	64,776,	0,325	-5.96	-5.4	4.4	-3.17	-4.32	0.716
22	14263539	14266375	ENSBGRG00000010230	ENSBGRG00000010230	4e-11	+	14263539	14266375	0	2	81,63,	0,2773	-10.4	-9.16	3.14	-1.07	-1.55	-1.97
22	18588797	18589248	ENSBGRG00000022067	CCDC66	6.3e-18	+	18588797	18589248	0	1	451,	0	-17.2	-15.7	3.35	-2.75	-3.78	0.751
22	19427914	19428163	ENSBGRG00000024632	PDE12	1	+	19427914	19428163	0	1	249,	0	-0.00127	0	2.92	-2.31	-3.2	0.951
22	29627830	29637287	ENSBGRG00000014548	KBTBD8	1	+	29627830	29637287	0	3	178,1115,381,	0,5223,9076	-0.00177	0	5.73	-13	-15.5	0.766
22	38891647	38892762	ENSBGRG00000022502	CHL1	1	+	38891647	38892762	0	2	126,25,	0,1090	-3.92e-07	0	1.67	-2.17	-3.01	0.945
22	43368900	43377047	ENSBGRG00000023871	ENSBGRG00000023871	1e-16	+	43368900	43377047	0	2	20,804,	0,7343	-16	-14.7	4.28	-3.65	-4.91	0.66
22	44086263	44087106	ENSBGRG00000026121	BHLHE40	1.7e-06	+	44086263	44087106	0	1	843,	0	-5.76	-5.2	4.09	-3.75	-5.03	0.739
22	44319715	44319961	ENSBGRG00000026138	EDEM1	1	+	44319715	44319961	0	1	246,	0	-3.53e-09	0	1.62	-2.63	-3.63	-0.944
22	48850780	48851330	ENSBGRG00000008315	SETD5	1.4e-06	+	48850780	48851330	0	1	550,	0	-5.86	-5.29	3.77	-9.9	-12.2	0.692
22	51404714	51418726	ENSBGRG00000017348	CCDC13	1	+	51404714	51418726	0	5	201,149,143,90,62,	0,4000,7598,9330,13950	-1.25e-09	0	2.43	-12.5	-15	1.1
22	51438835	51439233	ENSBGRG00000017348	CCDC13	1	+	51438835	51439233	0	1	398,	0	-6.39e-09	0	3.37	-11	-13.4	2.01
22	54337560	54338010	ENSBGRG00000009542	SCN11A	3.6e-05	+	54337560	54338010	0	1	450,	0	-4.44	-3.93	2	-5.11	-6.69	1.56
22	2217426	2219142	ENSBGRG00000015000	IQSEC1	1.6e-14	-	2217426	2219142	0	2	728,313,	0,1403	-13.8	-12.7	3.94	-4.13	-5.5	0.684
22	9296342	9296688	ENSBGRG00000012807	ENSBGRG00000012807	1	-	9296342	9296688	0	1	346,	0	-2.53e-05	0	3.43	-3	-4.1	-2.27
22	9598781	9599528	ENSBGRG00000015668	SETD2	3.9e-08	-	9598781	9599528	0	1	747,	0	-7.41	-6.76	2.89	-3.27	-4.43	0.663
22	9600123	9600522	ENSBGRG00000015668	SETD2	0.00025	-	9600123	9600522	0	1	399,	0	-3.6	-3.12	3.6	-3.05	-4.16	0.784
22	14101121	14101784	ENSBGRG00000008957	TNNC1	1	-	14101121	14101784	0	3	41,147,7,	0,292,656	-8.19e-07	0	1.7	-1.25	-1.8	-1.16
22	14318124	14318274	ENSBGRG00000010511	PBRM1	0.02	-	14318124	14318274	0	1	150,	0	-1.69	-1.23	2.08	-2.35	-3.25	1.93
22	18673788	18676536	ENSBGRG00000022567	ARHGEF3	0.00076	-	18673788	18676536	0	2	538,13,	0,2735	-3.12	-2.64	2.93	-1.61	-2.27	0.58
22	19251608	19258664	ENSBGRG00000023549	DNAH12	1	-	19251608	19258664	0	2	79,121,	0,6935	-3.31e-11	0	1.51	-1.89	-2.64	0.703
22	19363562	19364478	ENSBGRG00000023549	DNAH12	1	-	19363562	19364478	0	2	140,60,	0,856	-7.07e-06	0	2	-1.58	-2.22	0.813
22	20354903	20355446	ENSBGRG00000026305	ENSBGRG00000026305	7.8e-09	-	20354903	20355446	0	2	58,91,	0,452	-8.11	-7.41	1.65	-1.34	-1.91	-1.16
22	20578031	20595689	ENSBGRG00000026346	CFAP20DC	1	-	20578031	20595689	0	3	272,77,51,	0,364,17607	-0.00016	0	3	-2.77	-3.81	0.637
22	24972322	25071801	ENSBGRG00000026531	ENSBGRG00000026531	1	-	24972322	25071801	0	3	94,81,76,	0,9614,99403	-1.52e-07	0	3.45	-1.97	-2.75	-1.88
22	27998250	27998450	ENSBGRG00000010872	MAGI1	1.3e-07	-	27998250	27998450	0	1	200,	0	-6.89	-6.27	3.18	-1.88	-2.62	0.9
22	35739853	35786171	ENSBGRG00000021832	SHQ1	8.5e-09	-	35739853	35786171	0	2	504,39,	0,46279	-8.07	-7.38	3.65	-2.53	-3.49	0.667
22	36356747	36357144	ENSBGRG00000022106	PDZRN3	2.6e-05	-	36356747	36357144	0	1	397,	0	-4.59	-4.08	3.21	-2.42	-3.34	0.613
22	48869166	48869556	ENSBGRG00000008472	LHFPL4	0.074	-	48869166	48869556	0	1	390,	0	-1.13	-0.682	4.35	-2.93	-4.01	0.763
22	49597920	49598318	ENSBGRG00000015075	ENSBGRG00000015075	1.2e-08	-	49597920	49598318	0	1	398,	0	-7.91	-7.23	2.48	-1.92	-2.67	0.73
22	49619046	49619877	ENSBGRG00000015102	ZNF35	2.6e-06	-	49619046	49619877	0	1	831,	0	-5.58	-5.03	3.15	-3.23	-4.39	0.69
22	49667989	49668382	ENSBGRG00000015348	ZNF660	0.02	-	49667989	49668382	0	1	393,	0	-1.7	-1.25	2.62	-2	-2.78	-0.829
22	49696794	49697092	ENSBGRG00000015367	ZKSCAN7	3.7e-07	-	49696794	49697092	0	1	298,	0	-6.43	-5.84	3.59	-1.08	-1.56	0.647
22	49787038	49791172	ENSBGRG00000015541	TCAIM	1.7e-07	-	49787038	49791172	0	2	192,5,	0,4129	-6.77	-6.16	2.79	-1.12	-1.61	0.717
22	49897437	49897685	ENSBGRG00000015714	TOPAZ1	1	-	49897437	49897685	0	1	248,	0	-1.2e-09	0	2.78	-1.83	-2.57	-1.74
22	49898725	49898874	ENSBGRG00000015714	TOPAZ1	1	-	49898725	49898874	0	1	149,	0	-4.01e-11	0	2	-3.14	-4.28	2.15
22	50928021	50928662	ENSBGRG00000016863	SNRK	7.6e-07	-	50928021	50928662	0	1	641,	0	-6.12	-5.54	2.68	-4.18	-5.56	-0.788
22	51173468	51174347	ENSBGRG00000016940	POMGNT2	1	-	51173468	51174347	0	1	879,	0	-1.07e-07	0	2.56	-2.16	-2.99	-0.628
22	51474788	51475238	ENSBGRG00000017915	ZBTB47	4.2e-06	-	51474788	51475238	0	1	450,	0	-5.38	-4.84	2.33	-5.4	-7.03	0.701
22	51482555	51482955	ENSBGRG00000017915	ZBTB47	3.2e-06	-	51482555	51482955	0	1	400,	0	-5.49	-4.95	3	-2.79	-3.84	0.717
22	51505944	51506193	ENSBGRG00000018083	NKTR	5.5e-07	-	51505944	51506193	0	1	249,	0	-6.26	-5.67	3.68	-3.19	-4.34	1.05
22	52534445	52534595	ENSBGRG00000021135	CTNNB1	1	-	52534445	52534595	0	1	150,	0	-6.38e-08	0	1.89	-0.911	-1.33	0.699
22	54764183	54764778	ENSBGRG00000011212	ACVR2B	5.6e-10	-	54764183	54764778	0	1	595,	0	-9.25	-8.46	3.2	-2.09	-2.9	0.761
22	54807016	54811872	ENSBGRG00000011328	XYLB	1.9e-08	-	54807016	54811872	0	2	106,42,	0,4814	-7.73	-7.06	1.61	-6.26	-8.05	1.68
22	54914956	54915107	ENSBGRG00000011640	OXSR1	9.3e-08	-	54914956	54915107	0	1	151,	0	-7.03	-6.4	1.45	-1.24	-1.78	0.827
22	56035976	56036862	ENSBGRG00000014862	DCLK3	0.013	-	56035976	56036862	0	1	886,	0	-1.9	-1.44	3.3	-6.34	-8.15	0.642
22	56099591	56103211	ENSBGRG00000014964	TRANK1	3.3e-07	-	56099591	56103211	0	2	1746,700,	0,2920	-6.48	-5.88	3.93	-434	-434	0.699
22	56103410	56103560	ENSBGRG00000014964	TRANK1	0.92	-	56103410	56103560	0	1	150,	0	-0.0374	0	2.18	-1.07	-1.55	1.12
22	56141047	56143525	ENSBGRG00000014964	TRANK1	1.9e-06	-	56141047	56143525	0	2	1337,1109,	0,1369	-5.73	-5.17	3.84	-9.23	-11.4	0.643
22	56252100	56253526	ENSBGRG00000015283	EPM2AIP1	1.6e-12	-	56252100	56253526	0	2	491,934,	0,492	-11.8	-10.8	3.55	-9.14	-11.3	0.583
22	62255998	62260072	ENSBGRG00000024593	TGFBR2	1	-	62255998	62260072	0	2	125,26,	0,4048	-2.56e-12	0	1.26	-2.03	-2.82	-0.776
23	3056461	3056759	ENSBGRG00000015198	SH3PXD2B	1	+	3056461	3056759	0	1	298,	0	-0.000621	0	2.28	-0.93	-1.36	0.791
23	3301727	3304176	ENSBGRG00000015407	STK10	3e-05	+	3301727	3304176	0	2	147,54,	0,2395	-4.52	-4.01	1.71	-1.82	-2.55	0.829
23	5229917	5242545	ENSBGRG00000018695	LCP2	1	+	5229917	5242545	0	5	42,66,32,38,165,	0,8889,9314,9928,12463	-5.68e-10	0	2.67	-5.17	-6.75	-1.37
23	7326827	7331894	ENSBGRG00000019960	PANK3	1.3e-09	+	7326827	7331894	0	2	299,143,	0,4924	-8.89	-8.14	3.28	-4.73	-6.23	0.912
23	8127394	8127887	ENSBGRG00000007004	NKD2	9.1e-10	+	8127394	8127887	0	1	493,	0	-9.04	-8.27	2.31	-1.83	-2.56	0.654
23	12168159	12168309	ENSBGRG00000008878	ADAMTS16	1	+	12168159	12168309	0	1	150,	0	-1.01e-10	0	1.79	-2.52	-3.47	1.55
23	17792732	17793032	ENSBGRG00000013423	MARCHF6	2e-25	+	17792732	17793032	0	1	300,	0	-24.7	-22.9	1.87	-1.03	-1.49	0.587
23	22253388	22264087	ENSBGRG00000018948	ENSBGRG00000018948	1	+	22253388	22264087	0	2	63,188,	0,10511	-1.18e-09	0	1.42	-2.68	-3.69	-0.847
23	22447960	22448465	ENSBGRG00000019222	ENSBGRG00000019222	1.3e-13	+	22447960	22448465	0	2	76,370,	0,135	-12.9	-11.8	3.23	-1.67	-2.35	0.581
23	40856131	40856431	ENSBGRG00000008257	PDZD2	1	+	40856131	40856431	0	1	300,	0	-4.82e-17	0	2.93	-5.27	-6.87	-0.599
23	44557276	44568089	ENSBGRG00000013281	SPEF2	1.1e-07	+	44557276	44568089	0	3	156,129,113,	0,8036,10700	-6.95	-6.33	3.44	-5.32	-6.94	1.1
23	44985140	44987870	ENSBGRG00000017074	SKP2	0.0014	+	44985140	44987870	0	3	182,45,20,	0,2664,2710	-2.85	-2.38	1.9	-0.893	-1.31	0.683
23	45892749	45896021	ENSBGRG00000018858	NIPBL	1	+	45892749	45896021	0	3	4,135,61,	0,1907,3211	-8.07e-06	0	1.55	-2.6	-3.58	-1.18
23	49759148	49759297	ENSBGRG00000024291	PTGER4	6.3e-10	+	49759148	49759297	0	1	149,	0	-9.2	-8.42	1.93	-1.68	-2.36	1.31
23	50954783	50954934	ENSBGRG00000025094	RIMOC1	2.5e-06	+	50954783	50954934	0	1	151,	0	-5.6	-5.05	3.5	-3.4	-4.6	1.69
23	53783307	53783754	ENSBGRG00000018067	MRPS30	2.4e-07	+	53783307	53783754	0	1	447,	0	-6.62	-6.01	2.54	-3.1	-4.23	0.594
23	7733657	7734065	ENSBGRG00000021848	SLC9A3	1	-	7733657	7734065	0	2	149,1,	0,407	-4.11e-12	0	2	-434	-434	2.5
23	7740880	7741517	ENSBGRG00000021848	SLC9A3	1	-	7740880	7741517	0	2	134,16,	0,621	-6.2e-11	0	1.48	-1.65	-2.32	-0.962
23	14969544	14970587	ENSBGRG00000011515	FASTKD3	8.3e-09	-	14969544	14970587	0	1	1043,	0	-8.08	-7.38	4.11	-4.32	-5.74	0.675
23	18370511	18370760	ENSBGRG00000016883	CTNND2	5.1e-05	-	18370511	18370760	0	1	249,	0	-4.29	-3.79	2.45	-4.86	-6.39	1.57
23	25018350	25084151	ENSBGRG00000020569	MYO10	8.7e-08	-	25018350	25084151	0	2	130,70,	0,65731	-7.06	-6.44	1.11	-3.78	-5.06	-0.827
23	41158671	41172935	ENSBGRG00000008447	ENSBGRG00000008447	1.6e-16	-	41158671	41172935	0	2	473,25,	0,14239	-15.8	-14.4	2.9	-3.19	-4.34	0.767
23	45968206	45974424	ENSBGRG00000020312	CPLANE1	2e-06	-	45968206	45974424	0	4	30,59,166,95,	0,684,3618,6123	-5.69	-5.13	11.7	-1.92	-2.67	1.47
23	47847691	47848390	ENSBGRG00000023459	RICTOR	5.9e-06	-	47847691	47848390	0	1	699,	0	-5.23	-4.69	3.27	-3.71	-4.98	0.869
23	50340332	50417181	ENSBGRG00000025032	PLCXD3	1	-	50340332	50417181	0	2	106,40,	0,76809	-1.98e-12	0	2	-2.17	-3.01	-1.06
23	58242336	58243556	ENSBGRG00000020522	MOCS2	6.6e-08	-	58242336	58243556	0	2	60,87,	0,1133	-7.18	-6.55	1.36	-3.25	-4.41	-0.933
23	59036947	59229798	ENSBGRG00000020951	ARL15	1	-	59036947	59229798	0	2	103,97,	0,192754	-0.000462	0	1.74	-3.79	-5.08	1.22
23	60106129	60106280	ENSBGRG00000021089	ENSBGRG00000021089	0.00035	-	60106129	60106280	0	1	151,	0	-3.45	-2.68	1.44	-1.52	-2.15	-1.3
23	60283876	60284176	ENSBGRG00000021214	ESM1	0.86	-	60283876	60284176	0	1	300,	0	-0.067	0	1.89	-4.02	-5.36	-1.33
24	2667642	2676864	ENSBGRG00000014134	CARMIL1	1	+	2667642	2676864	0	3	40,169,239,	0,8812,8983	-0.000252	0	2.72	-1.88	-2.62	0.604
24	4086044	4086189	ENSBGRG00000018262	H2BC15	1	+	4086044	4086189	0	1	145,	0	-2.15e-06	0	1.53	-1.72	-2.42	-0.823
24	4428742	4428891	ENSBGRG00000018763	ZNF165	0.00079	+	4428742	4428891	0	1	149,	0	-3.1	-2.63	1.77	-1.06	-1.53	0.71
24	4431844	4432585	ENSBGRG00000018763	ZNF165	8.1e-06	+	4431844	4432585	0	1	741,	0	-5.09	-4.56	3.05	-2.95	-4.03	0.647
24	4534060	4534902	ENSBGRG00000015560	ENSBGRG00000015560	4.8e-05	+	4534060	4534902	0	1	842,	0	-4.32	-3.82	4.42	-1.7	-2.38	0.667
24	4591869	4592662	ENSBGRG00000015685	ZKSCAN4	7.9e-15	+	4591869	4592662	0	1	793,	0	-14.1	-12.9	3.54	-3.71	-4.97	0.85
24	7121803	7122645	ENSBGRG00000011621	TCF19	1.4e-09	+	7121803	7122645	0	2	86,504,	0,338	-8.86	-8.1	2.64	-2.63	-3.62	0.589
24	7419410	7419557	ENSBGRG00000013397	AIF1	5e-29	+	7419410	7419557	0	1	147,	0	-28.3	-26.4	1.52	-2.78	-3.81	-0.622
24	7855343	7856394	ENSBGRG00000025952	CYP21A2	0.011	+	7855343	7856394	0	3	220,24,4,	0,274,1047	-1.97	-1.51	2.14	-1.97	-2.75	-0.804
24	12403479	12409438	ENSBGRG00000023509	ENSBGRG00000023509	1	+	12403479	12409438	0	2	44,297,	0,5662	-0.00173	0	2.5	-1.33	-1.9	-3.33
24	18864747	18864996	ENSBGRG00000019931	MRPL2	5e-12	+	18864747	18864996	0	1	249,	0	-11.3	-10.4	2.33	-2.49	-3.43	-0.606
24	19618551	19618701	ENSBGRG00000021627	TRERF1	1	+	19618551	19618701	0	1	150,	0	-3.08e-08	0	2.63	-3.62	-4.85	1.25
24	20160301	20160599	ENSBGRG00000022682	TFEB	8.1e-09	+	20160301	20160599	0	1	298,	0	-8.09	-7.4	2.5	-1.76	-2.46	-0.94
24	21541145	21541344	ENSBGRG00000023430	LRFN2	1	+	21541145	21541344	0	1	199,	0	-1.42e-07	0	2.22	-4.44	-5.88	2.59
24	22973148	22973791	ENSBGRG00000024269	KCNK5	4.1e-08	+	22973148	22973791	0	1	643,	0	-7.39	-6.74	3.68	-3.24	-4.4	0.763
24	26610617	26610814	ENSBGRG00000014285	SRPK1	1	+	26610617	26610814	0	1	197,	0	-5.46e-10	0	1.09	-5.48	-7.13	-0.683
24	27634577	27636325	ENSBGRG00000018993	TAF11	0.00011	+	27634577	27636325	0	6	13,97,26,66,3,629,	0,343,676,704,771,1119	-3.95	-3.46	3.56	-4.18	-5.56	0.649
24	29408194	29410852	ENSBGRG00000019137	COL11A2	3.5e-06	+	29408194	29410852	0	5	202,20,78,63,136,	0,255,1073,1799,2522	-5.45	-4.91	1.81	-4.31	-5.73	-0.706
24	30513386	30513536	ENSBGRG00000023693	MLIP	1.2e-05	+	30513386	30513536	0	1	150,	0	-4.91	-4.08	1.47	-1.56	-2.2	0.787
24	33912171	33917751	ENSBGRG00000025329	BEND6	1.1e-08	+	33912171	33917751	0	2	72,119,	0,5461	-7.97	-7.28	2.69	-1.18	-1.69	0.78
24	34027032	34051388	ENSBGRG00000025361	ZNF451	1	+	34027032	34051388	0	3	126,120,4,	0,19378,24352	-0.00197	0	4	-4.6	-6.08	1.27
24	43160425	43161765	ENSBGRG00000008452	KIF13A	1	+	43160425	43161765	0	2	62,88,	0,1252	-1.66e-10	0	1.93	-3.64	-4.88	-1.47
24	43219218	43223874	ENSBGRG00000008452	KIF13A	2.5e-08	+	43219218	43223874	0	3	737,40,21,	0,738,4635	-7.61	-6.94	6.41	-1.8	-2.52	0.721
24	49335911	49336409	ENSBGRG00000013247	NEDD9	0.002	+	49335911	49336409	0	1	498,	0	-2.69	-2.23	3.51	-5.27	-6.87	0.603
24	49342591	49342891	ENSBGRG00000013247	NEDD9	0.0023	+	49342591	49342891	0	1	300,	0	-2.63	-2.17	2.93	-3.35	-4.53	0.815
24	49917174	49919339	ENSBGRG00000015201	TFAP2A	1e-21	+	49917174	49919339	0	2	190,57,	0,2108	-21	-19.3	2.98	-5.54	-7.2	1.8
24	52000900	52001050	ENSBGRG00000016429	ENSBGRG00000016429	1	+	52000900	52001050	0	1	150,	0	-5.03e-11	0	1.55	-3.01	-4.1	0.638
24	54365779	54365977	ENSBGRG00000007644	RPP40	7.9e-13	+	54365779	54365977	0	1	198,	0	-12.1	-11.1	2.52	-1.1	-1.59	0.957
24	55506914	55518822	ENSBGRG00000008862	TUBB2A	0.024	+	55506914	55518822	0	2	107,92,	0,11816	-1.62	-1.17	1.48	-3.27	-4.44	-1.2
24	1328727	1412149	ENSBGRG00000022650	DCDC2	1	-	1328727	1412149	0	4	53,309,101,80,	0,193,24381,83342	-3e-10	0	3.46	-11.4	-13.9	1.39
24	1766813	1773012	ENSBGRG00000023670	TDP2	1.6e-13	-	1766813	1773012	0	3	18,86,196,	0,5833,6003	-12.8	-11.7	2.67	-1.44	-2.05	-0.712
24	3117510	3117716	ENSBGRG00000015537	H1-2	1	-	3117510	3117716	0	2	58,88,	0,118	-8.22e-06	0	2.1	-1.46	-2.06	-1.13
24	6379095	6379341	ENSBGRG00000020640	TRIM26	1.9e-06	-	6379095	6379341	0	1	246,	0	-5.72	-5.16	3.81	-4.04	-5.38	0.852
24	6525504	6528832	ENSBGRG00000022538	ENSBGRG00000022538	2.5e-11	-	6525504	6528832	0	3	143,276,116,	0,966,3212	-10.6	-9.7	2.42	-4.12	-5.48	0.861
24	6711515	6711657	ENSBGRG00000008411	ENSBGRG00000008411	2.5e-22	-	6711515	6711657	0	1	142,	0	-21.6	-19.9	1.9	-0.952	-1.39	-0.609
24	6763098	6763897	ENSBGRG00000008680	FLOT1	1.2e-07	-	6763098	6763897	0	3	93,46,11,	0,586,788	-6.92	-6.3	2.13	-2.17	-3.01	-1.12
24	6763996	6771613	ENSBGRG00000008680	FLOT1	1.6e-21	-	6763996	6771613	0	2	72,129,	0,7488	-20.8	-19.2	1.79	-3.69	-4.95	1.12
24	7106843	7107483	ENSBGRG00000010231	CCHCR1	1	-	7106843	7107483	0	3	189,137,22,	0,322,618	-1.09e-09	0	1.69	-2.69	-3.69	-0.631
24	7918290	7918491	ENSBGRG00000026000	ENSBGRG00000026000	0.98	-	7918290	7918491	0	1	201,	0	-0.00793	0	1.67	-1.01	-1.47	0.957
24	9994846	9995296	ENSBGRG00000020850	PAQR8	1	-	9994846	9995296	0	1	450,	0	-2e-09	0	3.62	-3.75	-5.02	0.795
24	9995444	9997034	ENSBGRG00000020850	PAQR8	1	-	9995444	9997034	0	2	100,300,	0,1290	-1.1e-08	0	4.62	-4.19	-5.57	0.851
24	15753621	15754110	ENSBGRG00000025340	ENPP4	0.11	-	15753621	15754110	0	1	489,	0	-0.967	-0.517	2.93	-2.71	-3.73	0.684
24	17695230	17698054	ENSBGRG00000008917	TMEM63B	5.1e-05	-	17695230	17698054	0	3	68,154,28,	0,2502,2796	-4.29	-3.79	1.35	-1.01	-1.47	0.896
24	18153690	18154522	ENSBGRG00000010227	VEGFA	3.9e-05	-	18153690	18154522	0	1	832,	0	-4.41	-3.9	2.6	-3.1	-4.22	0.666
24	18321939	18322586	ENSBGRG00000011380	POLH	1	-	18321939	18322586	0	1	647,	0	-0.000732	0	2.78	-9.55	-11.8	0.869
24	18735148	18735299	ENSBGRG00000014571	ENSBGRG00000014571	7.8e-05	-	18735148	18735299	0	1	151,	0	-4.11	-3.62	1.55	-0.889	-1.3	0.597
24	18903060	18903210	ENSBGRG00000020696	PPP2R5D	9.8e-09	-	18903060	18903210	0	1	150,	0	-8.01	-7.32	1.61	-1.37	-1.95	0.63
24	19031543	19032042	ENSBGRG00000021301	BICRAL	5.2e-08	-	19031543	19032042	0	1	499,	0	-7.28	-6.64	3.62	-2.36	-3.27	0.677
24	19059139	19062989	ENSBGRG00000021301	BICRAL	7.6e-06	-	19059139	19062989	0	2	987,59,	0,3791	-5.12	-4.59	3.18	-4.24	-5.64	0.72
24	20045544	20045843	ENSBGRG00000022533	PRICKLE4	1.7e-08	-	20045544	20045843	0	1	299,	0	-7.78	-7.11	2.38	-0.906	-1.33	0.633
24	20705502	20711058	ENSBGRG00000023148	ENSBGRG00000023148	0.98	-	20705502	20711058	0	3	5,102,39,	0,3114,5517	-0.00724	0	1.62	-0.918	-1.34	-0.645
24	22113289	22113552	ENSBGRG00000023662	DAAM2	2.5e-10	-	22113289	22113552	0	2	71,79,	0,184	-9.61	-8.79	1.33	-1.62	-2.28	-0.772
24	24998883	24999179	ENSBGRG00000009405	TBC1D22B	5e-12	-	24998883	24999179	0	1	296,	0	-11.3	-10.3	2.32	-2.51	-3.46	0.956
[truncated: 427 more rows]
