# Supplementary material for: Transcriptome Studies Reveal the N6-Methyladenosine Differences in Testis of Yaks at Juvenile and Sexual Maturity Stages
Source: Animals (Basel). 2023 Sep 5;13(18):2815. doi: 10.3390/ani13182815 (PMC10525320; doi:10.3390/ani13182815)
Supplement: Supplementary file 1 [file animals-13-02815-s001.zip › Supplementary Table S7.xlsx]

## Sheet: Sheet1
gene_id	name	BaseMean	lfcSE	stat	FoldChange	log2FoldChange	p-value	q-value	Regulation	Expression_Y30M_1_input	Expression_Y30M_2_input	Expression_Y30M_3_input	Expression_Y6M_1_input	Expression_Y6M_2_input	Expression_Y6M_3_input	gene_symbol	description	GO_id	GO_term	pathway	pathway_description
ENSBGRG00000000004	VGLL3	907.764	0.458632	2.13084	1.96874	-0.977273	0.033102	0.0598625	Down	6.2813	10.3798	9.84762	12.0607	10.8709	27.5106	ENSBGRG00000000004	vestigial like family member 3 [Source:HGNC Symbol;Acc:HGNC:24327]	GO:0005634,GO:0008022,GO:0006357	nucleus|protein C-terminus binding|regulation of transcription by RNA polymerase II
ENSBGRG00000000009	ENSBGRG00000000009	22.0189	1.146	-2.48187	0.139254	2.84421	0.0130695	0.0262327	Up	2.12754	3.32161	1.04255	0.778591	0.052743	0	ENSBGRG00000000009		GO:0015629,GO:0031252,GO:0005737,GO:0031234,GO:0045111,GO:0030027,GO:0044354,GO:0016020,GO:0005886,GO:0001726,GO:0005543,GO:0044877,GO:0051639,GO:0007163,GO:0061339,GO:0030011,GO:2000813,GO:0030335,GO:0090091,GO:0010592,GO:1902745,GO:1900029,GO:0044319	actin cytoskeleton|cell leading edge|cytoplasm|extrinsic component of cytoplasmic side of plasma membrane|intermediate filament cytoskeleton|lamellipodium|macropinosome|membrane|plasma membrane|ruffle|phospholipid binding|protein-containing complex binding|actin filament network formation|establishment or maintenance of cell polarity|establishment or maintenance of monopolar cell polarity|mainten…
ENSBGRG00000000013	ENSBGRG00000000013	125.749	0.399935	-3.92923	0.336473	1.57144	8.52167e-05	0.000262506	Up	12.9025	10.5885	10.4849	3.45053	3.46516	3.59433	ENSBGRG00000000013		GO:0005789,GO:0003755	endoplasmic reticulum membrane|peptidyl-prolyl cis-trans isomerase activity
ENSBGRG00000000014	ROBO1	5752.98	0.3306	5.83412	3.80727	-1.92876	5.4075e-09	2.96517e-08	Down	20.2303	10.1063	18.1526	58.178	44.3341	61.9984	ENSBGRG00000000014	roundabout guidance receptor 1 [Source:HGNC Symbol;Acc:HGNC:10249]			bom04360	Axon guidance
ENSBGRG00000000017	ROBO2	656.595	0.449164	6.90224	8.57559	-3.10024	5.11892e-12	3.85506e-11	Down	1.5088	0.504327	1.11782	6.52372	5.0446	12.4147	ENSBGRG00000000017	roundabout guidance receptor 2 [Source:HGNC Symbol;Acc:HGNC:10250]	GO:0030673,GO:0009986,GO:0070062,GO:0016021,GO:0005886,GO:0008046,GO:0042802,GO:0035904,GO:0003180,GO:0061364,GO:0007411,GO:0016199,GO:0007420,GO:0032870,GO:0007417,GO:0003272,GO:0007156,GO:0001656,GO:0050925,GO:0051964,GO:0021891,GO:0003148,GO:0050772,GO:0035481,GO:0003184,GO:0031290,GO:0035385,GO:0021510,GO:0001657,GO:0060412	axolemma|cell surface|extracellular exosome|integral component of membrane|plasma membrane|axon guidance receptor activity|identical protein binding|aorta development|aortic valve morphogenesis|apoptotic process involved in luteolysis|axon guidance|axon midline choice point recognition|brain development|cellular response to hormone stimulus|central nervous system development|endocardial cushion f…	bom04360	Axon guidance
ENSBGRG00000000020	ENSBGRG00000000020	236.887	0.642798	-2.48184	0.330948	1.59532	0.0130705	0.0262327	Up	31.9741	50.619	11.2	12.5843	12.8321	4.47149	ENSBGRG00000000020		GO:0031462,GO:0031466,GO:0005829,GO:0070449,GO:0005654,GO:0030891,GO:0031625,GO:0043687,GO:0016567,GO:0065003,GO:0061418,GO:0006366,GO:0006368	Cul2-RING ubiquitin ligase complex|Cul5-RING ubiquitin ligase complex|cytosol|elongin complex|nucleoplasm|VCB complex|ubiquitin protein ligase binding|post-translational protein modification|protein ubiquitination|protein-containing complex assembly|regulation of transcription from RNA polymerase II promoter in response to hypoxia|transcription by RNA polymerase II|transcription elongation from R…	bom04066,bom04120,bom05170,bom05200,bom05211	HIF-1 signaling pathway|Ubiquitin mediated proteolysis|Human immunodeficiency virus 1 infection|Pathways in cancer|Renal cell carcinoma
ENSBGRG00000000021	LIPI	53.018	0.82264	-5.61598	0.0406689	4.61993	1.95451e-08	1.00492e-07	Up	0.831086	1.15156	3.98727	0.0380179	0.0502202	0.138204	ENSBGRG00000000021	lipase I [Source:HGNC Symbol;Acc:HGNC:18821]	GO:0005576,GO:0005615,GO:0005886,GO:0052689,GO:0008201,GO:0004620,GO:0016042,GO:0006654	extracellular region|extracellular space|plasma membrane|carboxylic ester hydrolase activity|heparin binding|phospholipase activity|lipid catabolic process|phosphatidic acid biosynthetic process
ENSBGRG00000000023	RBM11	211.488	0.499248	-2.4101	0.434299	1.20324	0.0159481	0.0313133	Up	3.41379	2.42549	8.74949	1.30224	2.12579	2.21302	ENSBGRG00000000023	RNA binding motif protein 11 [Source:HGNC Symbol;Acc:HGNC:9897]	GO:0016607,GO:0005654,GO:0005634,GO:0008266,GO:0042803,GO:0003727,GO:0030154,GO:0034599,GO:0006397,GO:0007275,GO:0000381,GO:0008380	nuclear speck|nucleoplasm|nucleus|poly(U) RNA binding|protein homodimerization activity|single-stranded RNA binding|cell differentiation|cellular response to oxidative stress|mRNA processing|multicellular organism development|regulation of alternative mRNA splicing, via spliceosome|RNA splicing
ENSBGRG00000000024	ENSBGRG00000000024	75.6981	0.659264	-2.30787	0.348324	1.5215	0.0210061	0.0400599	Up	0.426944	0.438642	1.77663	0.136083	0.366179	0.320635	ENSBGRG00000000024		GO:0016021,GO:0005886,GO:0005524,GO:0042626	integral component of membrane|plasma membrane|ATP binding|ATPase activity, coupled to transmembrane movement of substances	bom01523,bom02010,bom04071,bom04977,bom05206	Antifolate resistance|ABC transporters|Sphingolipid signaling pathway|Vitamin digestion and absorption|MicroRNAs in cancer
ENSBGRG00000000025	HSPA13	1810.36	0.401009	2.12065	1.803	-0.850401	0.033951	0.0612044	Down	30.1855	15.1345	43.3616	36.7976	39.2941	66.8572	ENSBGRG00000000025	heat shock protein family A (Hsp70) member 13 [Source:HGNC Symbol;Acc:HGNC:11375]	GO:0005737,GO:0034663,GO:0005788,GO:0016020,GO:0005634,GO:0005524,GO:0016887,GO:0042623,GO:0031072,GO:0051787,GO:0044183,GO:0051082,GO:0034605,GO:0034620,GO:0051085,GO:0030968,GO:0042026,GO:0006986,GO:0030433	cytoplasm|endoplasmic reticulum chaperone complex|endoplasmic reticulum lumen|membrane|nucleus|ATP binding|ATPase activity|ATPase activity, coupled|heat shock protein binding|misfolded protein binding|protein binding involved in protein folding|unfolded protein binding|cellular response to heat|cellular response to unfolded protein|chaperone cofactor-dependent protein refolding|endoplasmic reticu…
ENSBGRG00000000026	ENSBGRG00000000026	80.5798	0.844586	2.10756	3.43429	-1.78001	0.0350694	0.0630154	Down	0.185604	0.133742	1.50069	0.642661	1.26994	3.68477	ENSBGRG00000000026	SAM domain, SH3 domain and nuclear localization signals 1 [Source:HGNC Symbol;Acc:HGNC:10528]	GO:0005829,GO:0005634,GO:0005886,GO:0001726,GO:0001784,GO:0003723,GO:0002820,GO:0050869,GO:0050732	cytosol|nucleus|plasma membrane|ruffle|phosphotyrosine residue binding|RNA binding|negative regulation of adaptive immune response|negative regulation of B cell activation|negative regulation of peptidyl-tyrosine phosphorylation
ENSBGRG00000000028	ENSBGRG00000000028	170.082	0.420851	5.20867	4.56963	-2.19208	1.90197e-07	8.59059e-07	Down	10.2558	5.65124	15.4206	39.7399	43.8915	43.3391	ENSBGRG00000000028
ENSBGRG00000000031	USP25	1828.56	0.526613	-3.05732	0.327593	1.61003	0.00223322	0.0052971	Up	10.101	22.0512	45.8346	6.69721	5.34882	11.7094	ENSBGRG00000000031	ubiquitin specific peptidase 25 [Source:HGNC Symbol;Acc:HGNC:12624]	GO:0005829,GO:0005783,GO:0005634,GO:0051117,GO:0004197,GO:0008233,GO:0004843,GO:0036459,GO:0043130,GO:0031625,GO:1904455,GO:0006464,GO:1904293,GO:0016579,GO:0071108,GO:0070536,GO:0006508,GO:0031647,GO:0006511	cytosol|endoplasmic reticulum|nucleus|ATPase binding|cysteine-type endopeptidase activity|peptidase activity|thiol-dependent ubiquitin-specific protease activity|thiol-dependent ubiquitinyl hydrolase activity|ubiquitin binding|ubiquitin protein ligase binding|ubiquitin-specific protease activity involved in negative regulation of ERAD pathway|cellular protein modification process|negative regulat…	bom04657	IL-17 signaling pathway
ENSBGRG00000000037	CXADR	651.945	0.374598	10.5635	15.5308	-3.95706	4.40047e-26	9.61918e-25	Down	2.13404	1.35858	1.96	22.9287	18.0886	36.411	ENSBGRG00000000037	CXADR Ig-like cell adhesion molecule [Source:HGNC Symbol;Acc:HGNC:2559]	GO:0001669,GO:0005912,GO:0016327,GO:0016323,GO:0005923,GO:0044297,GO:0005737,GO:0030175,GO:0030426,GO:0016021,GO:0045121,GO:0043005,GO:0005634,GO:0005886,GO:0008013,GO:0050839,GO:0071253,GO:0030165,GO:0031532,GO:0086067,GO:0048739,GO:0045216,GO:0010669,GO:0046629,GO:0008354,GO:0007507,GO:0007157,GO:0034109,GO:0007005,GO:0030593	acrosomal vesicle|adherens junction|apicolateral plasma membrane|basolateral plasma membrane|bicellular tight junction|cell body|cytoplasm|filopodium|growth cone|integral component of membrane|membrane raft|neuron projection|nucleus|plasma membrane|beta-catenin binding|cell adhesion molecule binding|connexin binding|PDZ domain binding|actin cytoskeleton reorganization|AV node cell to bundle of Hi…	bom05416	Viral myocarditis
ENSBGRG00000000042	C21orf91	2542.54	0.433609	-4.97858	0.223949	2.15876	6.40536e-07	2.70496e-06	Up	56.0715	93.8795	117.276	14.361	14.0156	28.5432	ENSBGRG00000000042	chromosome 21 open reading frame 91 [Source:HGNC Symbol;Acc:HGNC:16459]	GO:0021895,GO:0060999	cerebral cortex neuron differentiation|positive regulation of dendritic spine development
ENSBGRG00000000044	TMPRSS15	91.3651	0.766072	-8.01591	0.0141725	6.14076	1.09325e-15	1.14007e-14	Up	1.44646	1.31733	3.33065	0.0220561	0.038847	0.0133632	ENSBGRG00000000044	transmembrane serine protease 15 [Source:HGNC Symbol;Acc:HGNC:9490]	GO:0016021,GO:0016020,GO:0005044,GO:0004252,GO:0044256,GO:0032023	integral component of membrane|membrane|scavenger receptor activity|serine-type endopeptidase activity|protein digestion|trypsinogen activation
ENSBGRG00000000047	NCAM2	52.3796	0.778857	-3.7002	0.135661	2.88192	0.000215432	0.000618692	Up	0.771024	0.664931	2.40906	0.120927	0.0354977	0.325627	ENSBGRG00000000047	neural cell adhesion molecule 2 [Source:HGNC Symbol;Acc:HGNC:7657]	GO:0030424,GO:0016021,GO:0016604,GO:0005886,GO:0042802,GO:0007413,GO:0007158,GO:0007608	axon|integral component of membrane|nuclear body|plasma membrane|identical protein binding|axonal fasciculation|neuron cell-cell adhesion|sensory perception of smell	bom04514,bom05020	Cell adhesion molecules|Prion disease
ENSBGRG00000000058	MRPL39	1978.04	0.327952	-4.58324	0.352799	1.50308	4.57829e-06	1.7214e-05	Up	70.5531	52.7977	92.5718	18.2969	21.4555	29.7281	ENSBGRG00000000058	mitochondrial ribosomal protein L39 [Source:HGNC Symbol;Acc:HGNC:14027]	GO:0005743,GO:0005762,GO:0005761,GO:0005739,GO:0000166,GO:0003723,GO:0070125,GO:0070126	mitochondrial inner membrane|mitochondrial large ribosomal subunit|mitochondrial ribosome|mitochondrion|nucleotide binding|RNA binding|mitochondrial translational elongation|mitochondrial translational termination
ENSBGRG00000000062	APP	42022.8	0.338915	7.21073	5.44081	-2.44382	5.56523e-13	4.57396e-12	Down	189.821	94.6832	139.454	707.832	770.357	570.512	ENSBGRG00000000062	amyloid beta precursor protein [Source:HGNC Symbol;Acc:HGNC:620]	GO:0045177,GO:0030424,GO:0009986,GO:0005911,GO:0035253,GO:0005905,GO:0030134,GO:0005737,GO:0043198,GO:0043197,GO:0005769,GO:0005615,GO:0005794,GO:0030426,GO:0016021,GO:0045121,GO:0031594,GO:0005641,GO:0043204,GO:0048471,GO:0005886,GO:0048786,GO:0043235,GO:0005790,GO:0051233,GO:0003677,GO:0019899,GO:0008201,GO:0042802,GO:0051425,GO:0004867,GO:0005102,GO:0046914,GO:0008344,GO:1990000,GO:0002265,GO:…	apical part of cell|axon|cell surface|cell-cell junction|ciliary rootlet|clathrin-coated pit|COPII-coated ER to Golgi transport vesicle|cytoplasm|dendritic shaft|dendritic spine|early endosome|extracellular space|Golgi apparatus|growth cone|integral component of membrane|membrane raft|neuromuscular junction|nuclear envelope lumen|perikaryon|perinuclear region of cytoplasm|plasma membrane|presynap…	bom04726,bom05010,bom05022	Serotonergic synapse|Alzheimer disease|Pathways of neurodegeneration - multiple diseases
ENSBGRG00000000067	ENSBGRG00000000067	406.7	0.376434	4.81209	3.50991	-1.81144	1.49363e-06	5.99886e-06	Down	1.70076	1.09576	1.85312	3.84427	3.87649	7.19728	ENSBGRG00000000067		GO:0016021	integral component of membrane
ENSBGRG00000000068	ADAMTS1	653.735	0.345979	5.52772	3.76454	-1.91247	3.24423e-08	1.61919e-07	Down	3.22869	1.43039	2.41007	6.8225	7.96928	8.98468	ENSBGRG00000000068	ADAM metallopeptidase with thrombospondin type 1 motif 1 [Source:HGNC Symbol;Acc:HGNC:217]
ENSBGRG00000000074	N6AMT1	169.531	0.481134	-7.63494	0.0783769	3.67343	2.2593e-14	2.1316e-13	Up	2.96687	4.76067	6.24749	0.331757	0.292159	0.402004	ENSBGRG00000000074	N-6 adenine-specific DNA methyltransferase 1 [Source:HGNC Symbol;Acc:HGNC:16021]	GO:0005829,GO:0035657,GO:0005634,GO:0032991,GO:0030792,GO:0003676,GO:0008276,GO:0036009,GO:0008757,GO:0009007,GO:0018872,GO:0032775,GO:0032259,GO:0018364,GO:0030307,GO:0009404	cytosol|eRF1 methyltransferase complex|nucleus|protein-containing complex|methylarsonite methyltransferase activity|nucleic acid binding|protein methyltransferase activity|protein-glutamine N-methyltransferase activity|S-adenosylmethionine-dependent methyltransferase activity|site-specific DNA-methyltransferase (adenine-specific) activity|arsonoacetate metabolic process|DNA methylation on adenine…
ENSBGRG00000000075	LTN1	3405.94	0.486359	-2.65434	0.408679	1.29096	0.00794636	0.0167268	Up	12.7807	27.9814	41.7537	7.41248	8.51665	16.0975	ENSBGRG00000000075	listerin E3 ubiquitin protein ligase 1 [Source:HGNC Symbol;Acc:HGNC:13082]	GO:0005829,GO:1990112,GO:0043023,GO:0061630,GO:0004842,GO:0008270,GO:0043161,GO:0051865,GO:0072344,GO:1990116	cytosol|RQC complex|ribosomal large subunit binding|ubiquitin protein ligase activity|ubiquitin-protein transferase activity|zinc ion binding|proteasome-mediated ubiquitin-dependent protein catabolic process|protein autoubiquitination|rescue of stalled ribosome|ribosome-associated ubiquitin-dependent protein catabolic process
ENSBGRG00000000076	RWDD2B	962.595	0.382837	-4.16534	0.331104	1.59464	3.10893e-05	0.000102807	Up	40.6317	46.5776	58.6226	10.558	12.8256	22.0494	ENSBGRG00000000076	RWD domain containing 2B [Source:HGNC Symbol;Acc:HGNC:1302]
ENSBGRG00000000077	USP16	2421.74	0.448963	-3.11257	0.379605	1.39743	0.00185468	0.00446494	Up	22.1439	22.7791	58.0159	7.9057	10.557	17.2434	ENSBGRG00000000077	ubiquitin specific peptidase 16 [Source:HGNC Symbol;Acc:HGNC:12614]	GO:0005634,GO:0004197,GO:0042393,GO:0004843,GO:0036459,GO:0003713,GO:0043130,GO:0008270,GO:0051301,GO:0006974,GO:0016578,GO:0070537,GO:0000278,GO:0140014,GO:0035522,GO:0045944,GO:0045893,GO:0045901,GO:0051289,GO:0051726,GO:0006357,GO:0006511	nucleus|cysteine-type endopeptidase activity|histone binding|thiol-dependent ubiquitin-specific protease activity|thiol-dependent ubiquitinyl hydrolase activity|transcription coactivator activity|ubiquitin binding|zinc ion binding|cell division|cellular response to DNA damage stimulus|histone deubiquitination|histone H2A K63-linked deubiquitination|mitotic cell cycle|mitotic nuclear division|mono…
ENSBGRG00000000080	BACH1	448.221	0.360797	4.3713	2.9838	-1.57715	1.23511e-05	4.36175e-05	Down	4.49534	2.24418	3.47243	9.97408	9.33012	7.71715	ENSBGRG00000000080	BTB domain and CNC homolog 1 [Source:HGNC Symbol;Acc:HGNC:935]	GO:0005737,GO:0005634,GO:0001205,GO:0001206,GO:0003700,GO:0000981,GO:0020037,GO:0001078,GO:0000980,GO:0006281,GO:0000122,GO:0061418,GO:0000083,GO:0000117,GO:0006355	cytoplasm|nucleus|distal enhancer DNA-binding transcription activator activity, RNA polymerase II-specific|distal enhancer DNA-binding transcription repressor activity, RNA polymerase II-specific|DNA-binding transcription factor activity|DNA-binding transcription factor activity, RNA polymerase II-specific|heme binding|proximal promoter DNA-binding transcription repressor activity, RNA polymerase…
ENSBGRG00000000082	GRIK1	67.784	0.908464	-5.94549	0.0236623	5.40127	2.75628e-09	1.55765e-08	Up	0.362556	1.35849	1.21594	0.00780473	0.0549853	0	ENSBGRG00000000082	glutamate ionotropic receptor kainate type subunit 1 [Source:HGNC Symbol;Acc:HGNC:4579]	GO:0030054,GO:0030425,GO:0098978,GO:0099056,GO:0008328,GO:0032983,GO:0043025,GO:0005886,GO:0045211,GO:0042734,GO:0043235,GO:0043195,GO:0008144,GO:0005234,GO:0016595,GO:0008066,GO:0004970,GO:0015277,GO:0042803,GO:0022843,GO:0007268,GO:0035235,GO:0050804,GO:0032229,GO:0051967,GO:0007399,GO:0032230,GO:0048172,GO:0048167,GO:0035249	cell junction|dendrite|glutamatergic synapse|integral component of presynaptic membrane|ionotropic glutamate receptor complex|kainate selective glutamate receptor complex|neuronal cell body|plasma membrane|postsynaptic membrane|presynaptic membrane|receptor complex|terminal bouton|drug binding|extracellularly glutamate-gated ion channel activity|glutamate binding|glutamate receptor activity|ionot…	bom04080,bom04724	Neuroactive ligand-receptor interaction|Glutamatergic synapse
ENSBGRG00000000112	TIAM1	1586.28	0.365186	-8.68326	0.111028	3.17101	3.84573e-18	4.79445e-17	Up	22.0339	14.7641	16.4433	1.67534	2.33556	1.32592	ENSBGRG00000000112	TIAM Rac1 associated GEF 1 [Source:HGNC Symbol;Acc:HGNC:11805]			bom04014,bom04015,bom04024,bom04062,bom04530,bom04810,bom05205	Ras signaling pathway|Rap1 signaling pathway|cAMP signaling pathway|Chemokine signaling pathway|Tight junction|Regulation of actin cytoskeleton|Proteoglycans in cancer
ENSBGRG00000000117	SOD1	4391.98	0.404118	2.1373	1.81973	-0.863722	0.0325735	0.0590301	Down	157.565	90.0581	134.22	208.29	285.353	122.6	ENSBGRG00000000117	Superoxide dismutase [Cu-Zn] [Source:UniProtKB/Swiss-Prot;Acc:Q52RN5]	GO:0062023,GO:0005737,GO:0031410,GO:0005829,GO:0032839,GO:0005615,GO:0005739,GO:0043025,GO:0005634,GO:0032991,GO:0051087,GO:0005507,GO:0030346,GO:0004784,GO:0008270,GO:0000187,GO:0060088,GO:0007569,GO:0006879,GO:0007566,GO:0006749,GO:0060047,GO:0050665,GO:0007626,GO:0046716,GO:0002262,GO:0045541,GO:0043524,GO:0060052,GO:0001541,GO:0032287,GO:0043085,GO:0001819,GO:0072593,GO:0008217,GO:0051881,GO:…	collagen-containing extracellular matrix|cytoplasm|cytoplasmic vesicle|cytosol|dendrite cytoplasm|extracellular space|mitochondrion|neuronal cell body|nucleus|protein-containing complex|chaperone binding|copper ion binding|protein phosphatase 2B binding|superoxide dismutase activity|zinc ion binding|activation of MAPK activity|auditory receptor cell stereocilium organization|cell aging|cellular i…
ENSBGRG00000000118	SCAF4	3278.53	0.294427	-4.42055	0.405695	1.30153	9.84503e-06	3.52093e-05	Up	43.4148	36.0487	40.6759	13.2137	14.2898	17.4615	ENSBGRG00000000118	SR-related CTD associated factor 4 [Source:HGNC Symbol;Acc:HGNC:19304]
ENSBGRG00000000119	HUNK	262.553	0.644735	-3.01998	0.259339	1.94709	0.00252789	0.00592469	Up	3.39941	11.7795	2.49129	1.17024	1.33695	2.26119	ENSBGRG00000000119	hormonally up-regulated Neu-associated kinase [Source:HGNC Symbol;Acc:HGNC:13326]	GO:0005737,GO:0005634,GO:0005524,GO:0004674,GO:0035556,GO:0006468	cytoplasm|nucleus|ATP binding|protein serine/threonine kinase activity|intracellular signal transduction|protein phosphorylation
ENSBGRG00000000120	MIS18A	147.262	0.459787	-4.95784	0.205962	2.27955	7.12822e-07	2.99098e-06	Up	11.8792	6.50407	8.55271	0.903179	2.29068	1.83863	ENSBGRG00000000120	MIS18 kinetochore protein A [Source:HGNC Symbol;Acc:HGNC:1286]	GO:0000785,GO:0000775,GO:0005829,GO:0005634,GO:0046872,GO:0007049,GO:0051301,GO:0034080,GO:0007059,GO:0044030	chromatin|chromosome, centromeric region|cytosol|nucleus|metal ion binding|cell cycle|cell division|CENP-A containing nucleosome assembly|chromosome segregation|regulation of DNA methylation
ENSBGRG00000000124	CFAP298	7698.24	0.340794	-10.176	0.0903762	3.46791	2.53842e-24	4.98352e-23	Up	311.623	354.278	513.526	31.5698	28.4419	38.3223	ENSBGRG00000000124		GO:0005929,GO:0005856,GO:0005829,GO:0005634,GO:0060271,GO:0003352	cilium|cytoskeleton|cytosol|nucleus|cilium assembly|regulation of cilium movement
ENSBGRG00000000125	SYNJ1	1475.92	0.306162	-5.41944	0.316609	1.65923	5.97863e-08	2.87311e-07	Up	17.2537	11.9144	15.6754	3.82153	3.77879	5.3838	ENSBGRG00000000125	synaptojanin 1 [Source:HGNC Symbol;Acc:HGNC:11503]	GO:0030132,GO:0043005,GO:0048471,GO:0098794,GO:0098793,GO:0097060,GO:0004438,GO:0004439,GO:0043812,GO:0003723,GO:0017124,GO:0007420,GO:0046855,GO:0007612,GO:0006836,GO:0046856,GO:1904980,GO:0014015,GO:0048260,GO:0098884,GO:0034097,GO:0032526,GO:0048488,GO:0016082,GO:0048489,GO:0016191	clathrin coat of coated pit|neuron projection|perinuclear region of cytoplasm|postsynapse|presynapse|synaptic membrane|phosphatidylinositol-3-phosphatase activity|phosphatidylinositol-4,5-bisphosphate 5-phosphatase activity|phosphatidylinositol-4-phosphate phosphatase activity|RNA binding|SH3 domain binding|brain development|inositol phosphate dephosphorylation|learning|neurotransmitter transport…	bom00562,bom04070	Inositol phosphate metabolism|Phosphatidylinositol signaling system
ENSBGRG00000000128	C21orf62	55.735	0.740066	-6.31972	0.0390913	4.67701	2.62041e-10	1.65969e-09	Up	3.84009	4.38681	8.41277	0.308483	0.0452771	0.249201	ENSBGRG00000000128	chromosome 21 open reading frame 62 [Source:HGNC Symbol;Acc:HGNC:1305]
ENSBGRG00000000129	OLIG1	23.6178	1.46998	-4.67302	0.00855349	6.86927	2.968e-06	1.14909e-05	Up	3.0345	2.19488	0.550561	0	0	0.0511003	ENSBGRG00000000129	oligodendrocyte transcription factor 1 [Source:HGNC Symbol;Acc:HGNC:16983]	GO:0005634,GO:0003677,GO:0046983,GO:0048663,GO:0048709,GO:0006355	nucleus|DNA binding|protein dimerization activity|neuron fate commitment|oligodendrocyte differentiation|regulation of transcription, DNA-templated
ENSBGRG00000000131	IFNAR2	290.403	0.546789	4.65311	5.83313	-2.54427	3.26962e-06	1.2579e-05	Down	0.815767	0.27359	1.90546	4.08	4.8199	6.29713	ENSBGRG00000000131		GO:0005887,GO:0005886,GO:0004905,GO:0019221,GO:0051607,GO:0035455,GO:0035456,GO:0060337	integral component of plasma membrane|plasma membrane|type I interferon receptor activity|cytokine-mediated signaling pathway|defense response to virus|response to interferon-alpha|response to interferon-beta|type I interferon signaling pathway	bom04060,bom04151,bom04217,bom04380,bom04620,bom04621,bom04630,bom04650,bom05160,bom05162,bom05164,bom05165,bom05167,bom05168,bom05169,bom05171,bom05200	Cytokine-cytokine receptor interaction|PI3K-Akt signaling pathway|Necroptosis|Osteoclast differentiation|Toll-like receptor signaling pathway|NOD-like receptor signaling pathway|JAK-STAT signaling pathway|Natural killer cell mediated cytotoxicity|Hepatitis C|Measles|Influenza A|Human papillomavirus infection|Kaposi sarcoma-associated herpesvirus infection|Herpes simplex virus 1 infection|Epstein-…
ENSBGRG00000000132	IL10RB	657.49	0.343614	2.44891	1.79189	-0.84148	0.0143288	0.0284873	Down	15.2191	9.54101	12.1376	22.6484	20.0133	16.6166	ENSBGRG00000000132	interleukin 10 receptor subunit beta [Source:HGNC Symbol;Acc:HGNC:5965]			bom04060,bom04061,bom04630,bom05145,bom05152,bom05163	Cytokine-cytokine receptor interaction|Viral protein interaction with cytokine and cytokine receptor|JAK-STAT signaling pathway|Toxoplasmosis|Tuberculosis|Human cytomegalovirus infection
ENSBGRG00000000133	IFNAR1	307.245	0.52299	2.51797	2.49125	-1.31687	0.0118035	0.0239176	Down	3.99709	1.13272	5.18351	4.2408	6.73856	11.7521	ENSBGRG00000000133	interferon alpha and beta receptor subunit 1 [Source:HGNC Symbol;Acc:HGNC:5432]	GO:0005887,GO:0005770,GO:0005764,GO:0005886,GO:0019962,GO:0004905,GO:0035457,GO:0019221,GO:0032496,GO:0060337	integral component of plasma membrane|late endosome|lysosome|plasma membrane|type I interferon binding|type I interferon receptor activity|cellular response to interferon-alpha|cytokine-mediated signaling pathway|response to lipopolysaccharide|type I interferon signaling pathway	bom04060,bom04151,bom04217,bom04380,bom04620,bom04621,bom04630,bom04650,bom05160,bom05161,bom05162,bom05164,bom05165,bom05167,bom05168,bom05169,bom05171,bom05200	Cytokine-cytokine receptor interaction|PI3K-Akt signaling pathway|Necroptosis|Osteoclast differentiation|Toll-like receptor signaling pathway|NOD-like receptor signaling pathway|JAK-STAT signaling pathway|Natural killer cell mediated cytotoxicity|Hepatitis C|Hepatitis B|Measles|Influenza A|Human papillomavirus infection|Kaposi sarcoma-associated herpesvirus infection|Herpes simplex virus 1 infect…
ENSBGRG00000000134	IFNGR2	1103.95	0.354566	6.49474	4.93419	-2.30281	8.31785e-11	5.57079e-10	Down	10.9266	5.0913	7.61955	35.4513	38.5294	29.4225	ENSBGRG00000000134	interferon gamma receptor 2 [Source:HGNC Symbol;Acc:HGNC:5440]			bom04060,bom04066,bom04217,bom04380,bom04630,bom04650,bom04658,bom04659,bom05140,bom05142,bom05145,bom05152,bom05164,bom05168,bom05200,bom05235,bom05321	Cytokine-cytokine receptor interaction|HIF-1 signaling pathway|Necroptosis|Osteoclast differentiation|JAK-STAT signaling pathway|Natural killer cell mediated cytotoxicity|Th1 and Th2 cell differentiation|Th17 cell differentiation|Leishmaniasis|Chagas disease|Toxoplasmosis|Tuberculosis|Influenza A|Herpes simplex virus 1 infection|Pathways in cancer|PD-L1 expression and PD-1 checkpoint pathway in c…
ENSBGRG00000000136	TMEM50B	559.465	0.54017	-2.08871	0.457468	1.12826	0.0367341	0.0656276	Up	9.70167	9.30134	40.9336	6.60076	7.31016	10.4525	ENSBGRG00000000136	transmembrane protein 50B [Source:HGNC Symbol;Acc:HGNC:1280]	GO:0005789,GO:0000139,GO:0016021,GO:0032511	endoplasmic reticulum membrane|Golgi membrane|integral component of membrane|late endosome to vacuole transport via multivesicular body sorting pathway
ENSBGRG00000000137	DNAJC28	779.081	0.493375	-6.9074	0.0942122	3.40794	4.93601e-12	3.73317e-11	Up	25.1416	25.3668	79.2744	2.5711	3.1751	5.33576	ENSBGRG00000000137	DnaJ heat shock protein family (Hsp40) member C28 [Source:HGNC Symbol;Acc:HGNC:1297]	GO:0017119,GO:0007030,GO:0048213,GO:0006890	Golgi transport complex|Golgi organization|Golgi vesicle prefusion complex stabilization|retrograde vesicle-mediated transport, Golgi to ER
ENSBGRG00000000141	DONSON	1622.87	0.331843	-7.6242	0.173134	2.53004	2.45547e-14	2.31054e-13	Up	24.4989	21.3003	32.8954	3.29021	3.80244	5.44913	ENSBGRG00000000141	downstream neighbor of SON [Source:HGNC Symbol;Acc:HGNC:2993]	GO:0005634,GO:0005657,GO:0030894,GO:0000077,GO:0006260,GO:0007095,GO:0007275,GO:0033260,GO:0048478	nucleus|replication fork|replisome|DNA damage checkpoint|DNA replication|mitotic G2 DNA damage checkpoint|multicellular organism development|nuclear DNA replication|replication fork protection
ENSBGRG00000000142	CRYZL1	1192.78	0.362532	-4.70797	0.306341	1.70679	2.50196e-06	9.76331e-06	Up	21.2426	23.6348	37.5324	7.94443	6.29392	8.91556	ENSBGRG00000000142	crystallin zeta like 1 [Source:HGNC Symbol;Acc:HGNC:2420]	GO:0016491	oxidoreductase activity
ENSBGRG00000000143	ITSN1	1670.18	0.31686	2.08814	1.58189	-0.661647	0.0367856	0.0657064	Down	6.5238	6.40172	7.58155	9.17904	8.64108	12.2639	ENSBGRG00000000143	intersectin 1 [Source:HGNC Symbol;Acc:HGNC:6183]	GO:0097440,GO:0044305,GO:0030054,GO:0005905,GO:0005737,GO:0005829,GO:0043197,GO:0030139,GO:0098978,GO:0097708,GO:0030027,GO:0043025,GO:0005635,GO:0005886,GO:0098871,GO:0098833,GO:0045202,GO:0005509,GO:0019209,GO:0070064,GO:0032947,GO:0005089,GO:0043524,GO:2001288,GO:0060999,GO:0060124,GO:0051897,GO:1905274,GO:0035023,GO:0007264,GO:0048488	apical dendrite|calyx of Held|cell junction|clathrin-coated pit|cytoplasm|cytosol|dendritic spine|endocytic vesicle|glutamatergic synapse|intracellular vesicle|lamellipodium|neuronal cell body|nuclear envelope|plasma membrane|postsynaptic actin cytoskeleton|presynaptic endocytic zone|synapse|calcium ion binding|kinase activator activity|proline-rich region binding|protein-containing complex scaff…
ENSBGRG00000000147	ENSBGRG00000000147	12.1961	1.60862	-3.67124	0.0166814	5.90562	0.000241375	0.000687737	Up	0.661667	3.56393	1.73871	0	0.0799652	0	ENSBGRG00000000147		GO:0009986,GO:0005783,GO:0005794,GO:0005764,GO:0005886,GO:0008076,GO:0005251,GO:0005242,GO:0044325,GO:0015459,GO:0042803,GO:1902282,GO:0007568,GO:0086002,GO:0035690,GO:0086009,GO:0086011,GO:0098915,GO:1902260,GO:1901800,GO:1901387,GO:0071435,GO:0010107,GO:0071805,GO:1902159,GO:1902259,GO:0086091,GO:1901979,GO:0060306,GO:1901379,GO:0060307,GO:0043586,GO:0086005	cell surface|endoplasmic reticulum|Golgi apparatus|lysosome|plasma membrane|voltage-gated potassium channel complex|delayed rectifier potassium channel activity|inward rectifier potassium channel activity|ion channel binding|potassium channel regulator activity|protein homodimerization activity|voltage-gated potassium channel activity involved in ventricular cardiac muscle cell action potential r…	bom04971	Gastric acid secretion
ENSBGRG00000000148	ENSBGRG00000000148	3.83714	2.05001	-2.54592	0.0268459	5.21915	0.010899	0.0222632	Up	0.328713	0.739009	0.502563	0	0	0	ENSBGRG00000000148		GO:0009986,GO:0005783,GO:0005794,GO:0005764,GO:0005886,GO:0008076,GO:0005251,GO:0005242,GO:0044325,GO:0015459,GO:0042803,GO:1902282,GO:0007568,GO:0086002,GO:0035690,GO:0086009,GO:0086011,GO:0098915,GO:1902260,GO:1901800,GO:1901387,GO:0071435,GO:0010107,GO:0071805,GO:1902159,GO:1902259,GO:0086091,GO:1901979,GO:0060306,GO:1901379,GO:0060307,GO:0043586,GO:0086005	cell surface|endoplasmic reticulum|Golgi apparatus|lysosome|plasma membrane|voltage-gated potassium channel complex|delayed rectifier potassium channel activity|inward rectifier potassium channel activity|ion channel binding|potassium channel regulator activity|protein homodimerization activity|voltage-gated potassium channel activity involved in ventricular cardiac muscle cell action potential r…	bom04971	Gastric acid secretion
ENSBGRG00000000150	C21orf140	493.809	0.724685	-11.512	0.00308065	8.34255	1.14836e-30	3.33193e-29	Up	24.2559	52.5341	49.9721	0.0446811	0.039348	0.324852	ENSBGRG00000000150
ENSBGRG00000000154	RCAN1	124.863	0.630216	3.15091	3.9607	-1.98576	0.00162762	0.00396243	Down	0.31927	0.487964	2.07132	2.84104	3.02182	4.3368	ENSBGRG00000000154	regulator of calcineurin 1 [Source:HGNC Symbol;Acc:HGNC:3040]	GO:0005737,GO:0005634,GO:0008597,GO:0042802,GO:0003676,GO:0033173,GO:0031987,GO:0070885,GO:0070884,GO:0043666,GO:0002931,GO:0006979,GO:0007614,GO:0048741	cytoplasm|nucleus|calcium-dependent protein serine/threonine phosphatase regulator activity|identical protein binding|nucleic acid binding|calcineurin-NFAT signaling cascade|locomotion involved in locomotory behavior|negative regulation of calcineurin-NFAT signaling cascade|regulation of calcineurin-NFAT signaling cascade|regulation of phosphoprotein phosphatase activity|response to ischemia|resp…	bom04919,bom04921,bom05167	Thyroid hormone signaling pathway|Oxytocin signaling pathway|Kaposi sarcoma-associated herpesvirus infection
ENSBGRG00000000166	ZNF654	818.629	0.43492	-2.9537	0.410478	1.28462	0.00313987	0.00721779	Up	8.4721	6.25299	16.2212	2.53515	3.17739	5.83985	ENSBGRG00000000166	zinc finger protein 654 [Source:HGNC Symbol;Acc:HGNC:25612]	GO:0005634,GO:0003677,GO:0000981,GO:0046872	nucleus|DNA binding|DNA-binding transcription factor activity, RNA polymerase II-specific|metal ion binding
ENSBGRG00000000168	NECTIN3	2429.36	0.450174	-6.1262	0.147844	2.75786	9.00047e-10	5.37784e-09	Up	36.3649	46.6508	84.3631	5.9873	4.90184	12.1662	ENSBGRG00000000168	nectin cell adhesion molecule 3 [Source:HGNC Symbol;Acc:HGNC:17664]	GO:0043296,GO:0005913,GO:0044291,GO:0005911,GO:0098686,GO:0099061,GO:0005886,GO:0050839,GO:0042802,GO:0042803,GO:0038023,GO:0034332,GO:0061951,GO:0009566,GO:0007157,GO:0007156,GO:0002089,GO:1902414,GO:0060042,GO:0007286	apical junction complex|cell-cell adherens junction|cell-cell contact zone|cell-cell junction|hippocampal mossy fiber to CA3 synapse|integral component of postsynaptic density membrane|plasma membrane|cell adhesion molecule binding|identical protein binding|protein homodimerization activity|signaling receptor activity|adherens junction organization|establishment of protein localization to plasma …	bom04514,bom04520	Cell adhesion molecules|Adherens junction
ENSBGRG00000000173	PSMD2	14735.4	0.303995	-3.83795	0.445433	1.16672	0.000124066	0.000371275	Up	289.634	218.596	250.455	104.892	109.967	92.4445	ENSBGRG00000000173	proteasome 26S subunit, non-ATPase 2 [Source:HGNC Symbol;Acc:HGNC:9559]	GO:0005634,GO:0022624,GO:0008540,GO:0034515,GO:0030234,GO:0043161,GO:0042176	nucleus|proteasome accessory complex|proteasome regulatory particle, base subcomplex|proteasome storage granule|enzyme regulator activity|proteasome-mediated ubiquitin-dependent protein catabolic process|regulation of protein catabolic process	bom03050,bom05010,bom05012,bom05014,bom05016,bom05017,bom05020,bom05022,bom05169	Proteasome|Alzheimer disease|Parkinson disease|Amyotrophic lateral sclerosis|Huntington disease|Spinocerebellar ataxia|Prion disease|Pathways of neurodegeneration - multiple diseases|Epstein-Barr virus infection
ENSBGRG00000000174	ENSBGRG00000000174	2007.68	0.452457	-9.53139	0.0503264	4.31254	1.55188e-21	2.51479e-20	Up	59.1255	31.035	59.7297	1.11918	3.68478	1.94177	ENSBGRG00000000174		GO:0005737,GO:0005622,GO:0005634,GO:0005844,GO:0032991,GO:0042802,GO:0003730,GO:0008494,GO:0007147,GO:0007281,GO:0007275,GO:0001556,GO:0045836,GO:0045948,GO:0007283	cytoplasm|intracellular|nucleus|polysome|protein-containing complex|identical protein binding|mRNA 3'-UTR binding|translation activator activity|female meiosis II|germ cell development|multicellular organism development|oocyte maturation|positive regulation of meiotic nuclear division|positive regulation of translational initiation|spermatogenesis
ENSBGRG00000000177	RETREG2	16071.3	0.388225	-5.87085	0.206011	2.27921	4.33578e-09	2.40729e-08	Up	534.779	651.901	416.047	109.376	114.268	87.1994	ENSBGRG00000000177	reticulophagy regulator family member 2 [Source:HGNC Symbol;Acc:HGNC:28450]	GO:0016021	integral component of membrane
ENSBGRG00000000178	C3orf38	2517.22	0.42096	-7.5135	0.111655	3.16288	5.75651e-14	5.22002e-13	Up	25.9951	43.2066	63.8956	3.38384	4.68403	5.86795	ENSBGRG00000000178	chromosome 3 open reading frame 38 [Source:HGNC Symbol;Acc:HGNC:28384]	GO:0006915	apoptotic process
ENSBGRG00000000180	DIPK2A	447.799	0.377141	5.63637	4.36417	-2.12571	1.73671e-08	8.97619e-08	Down	3.05885	1.71922	3.65004	12.6302	10.8053	9.01204	ENSBGRG00000000180	divergent protein kinase domain 2A [Source:HGNC Symbol;Acc:HGNC:28490]
ENSBGRG00000000181	UBE2G2	3073.45	0.357358	-3.52021	0.41813	1.25798	0.000431202	0.00117497	Up	103.257	133.494	108.944	40.2169	40.9656	56.1022	ENSBGRG00000000181	ubiquitin conjugating enzyme E2 G2 [Source:HGNC Symbol;Acc:HGNC:12483]	GO:0005829,GO:0005783,GO:0005524,GO:0061631,GO:0004842,GO:0070936,GO:0018279,GO:0000209,GO:0030433,GO:0006511	cytosol|endoplasmic reticulum|ATP binding|ubiquitin conjugating enzyme activity|ubiquitin-protein transferase activity|protein K48-linked ubiquitination|protein N-linked glycosylation via asparagine|protein polyubiquitination|ubiquitin-dependent ERAD pathway|ubiquitin-dependent protein catabolic process	bom04120,bom04141,bom05012,bom05022	Ubiquitin mediated proteolysis|Protein processing in endoplasmic reticulum|Parkinson disease|Pathways of neurodegeneration - multiple diseases
ENSBGRG00000000182	ENSBGRG00000000182	284.448	1.31087	-8.72347	0.000361099	11.4353	2.69793e-18	3.39936e-17	Up	8.97855	26.6043	32.4512	0	0	0	ENSBGRG00000000182		GO:0005634	nucleus
ENSBGRG00000000183	ATP13A4	39.6784	0.912168	-5.56453	0.0296509	5.07578	2.62866e-08	1.33145e-07	Up	0.379846	0.613481	0.619539	0	0.00633186	0.0435625	ENSBGRG00000000183	ATPase 13A4 [Source:HGNC Symbol;Acc:HGNC:25422]	GO:0016021,GO:0005886,GO:0005524,GO:0019829,GO:0046872,GO:0006874,GO:0034220	integral component of membrane|plasma membrane|ATP binding|cation-transporting ATPase activity|metal ion binding|cellular calcium ion homeostasis|ion transmembrane transport
ENSBGRG00000000185	PINK1	6550.88	0.346436	-4.76022	0.318837	1.64911	1.93385e-06	7.66279e-06	Up	66.5787	57.1537	54.4424	20.6473	17.0568	14.1725	ENSBGRG00000000185	PTEN induced kinase 1 [Source:HGNC Symbol;Acc:HGNC:14581]	GO:0097449,GO:0030424,GO:0044297,GO:0000785,GO:0005737,GO:0005856,GO:0005829,GO:0030426,GO:0031307,GO:0097413,GO:0016020,GO:0005743,GO:0005758,GO:0005741,GO:0005739,GO:0005634,GO:0048471,GO:0005524,GO:0055131,GO:0010857,GO:0016301,GO:0000287,GO:0016504,GO:0002020,GO:0004672,GO:0043422,GO:0004674,GO:0031625,GO:0032148,GO:0000422,GO:1904881,GO:0071456,GO:0034599,GO:0097237,GO:0072655,GO:0035556,GO:…	astrocyte projection|axon|cell body|chromatin|cytoplasm|cytoskeleton|cytosol|growth cone|integral component of mitochondrial outer membrane|Lewy body|membrane|mitochondrial inner membrane|mitochondrial intermembrane space|mitochondrial outer membrane|mitochondrion|nucleus|perinuclear region of cytoplasm|ATP binding|C3HC4-type RING finger domain binding|calcium-dependent protein kinase activity|ki…	bom04137,bom05012,bom05014,bom05022	Mitophagy - animal|Parkinson disease|Amyotrophic lateral sclerosis|Pathways of neurodegeneration - multiple diseases
ENSBGRG00000000195	SLC9A9	111.993	0.504856	5.21268	6.19736	-2.63165	1.86129e-07	8.42189e-07	Down	0.417295	0.616419	0.567448	2.9779	1.90865	4.54793	ENSBGRG00000000195	solute carrier family 9 member A9 [Source:HGNC Symbol;Acc:HGNC:20653]	GO:0016021,GO:0031902,GO:0005886,GO:0055037,GO:0015386,GO:0015385,GO:0006811,GO:0071805,GO:0051453,GO:0098719	integral component of membrane|late endosome membrane|plasma membrane|recycling endosome|potassium:proton antiporter activity|sodium:proton antiporter activity|ion transport|potassium ion transmembrane transport|regulation of intracellular pH|sodium ion import across plasma membrane
ENSBGRG00000000198	CD96	160.265	0.655951	2.74037	3.47628	-1.79755	0.00613709	0.0132713	Down	0.52516	0.51333	1.73454	1.19072	1.63361	6.10553	ENSBGRG00000000198	CD96 molecule [Source:HGNC Symbol;Acc:HGNC:16892]	GO:0016021,GO:0007155	integral component of membrane|cell adhesion
ENSBGRG00000000208	ITGB2	846.731	0.355918	5.0861	3.507	-1.81024	3.65503e-07	1.59088e-06	Down	4.97546	3.20818	5.89491	10.2635	14.6362	20.065	ENSBGRG00000000208	integrin subunit beta 2 [Source:HGNC Symbol;Acc:HGNC:6155]	GO:0009986,GO:0099568,GO:0005925,GO:0034687,GO:0008305,GO:0016020,GO:0044853,GO:0001540,GO:0031072,GO:0030369,GO:0005178,GO:0046872,GO:0019901,GO:0033627,GO:0016477,GO:0007160,GO:0071404,GO:0035987,GO:0034113,GO:0007229,GO:0007159,GO:0030593,GO:0006909,GO:0043315,GO:0032930,GO:0043113,GO:0031623,GO:0050730	cell surface|cytoplasmic region|focal adhesion|integrin alphaL-beta2 complex|integrin complex|membrane|plasma membrane raft|amyloid-beta binding|heat shock protein binding|ICAM-3 receptor activity|integrin binding|metal ion binding|protein kinase binding|cell adhesion mediated by integrin|cell migration|cell-matrix adhesion|cellular response to low-density lipoprotein particle stimulus|endodermal…	bom04015,bom04145,bom04390,bom04514,bom04610,bom04650,bom04670,bom04810,bom05133,bom05134,bom05140,bom05144,bom05146,bom05150,bom05152,bom05166,bom05323,bom05416	Rap1 signaling pathway|Phagosome|Hippo signaling pathway|Cell adhesion molecules|Complement and coagulation cascades|Natural killer cell mediated cytotoxicity|Leukocyte transendothelial migration|Regulation of actin cytoskeleton|Pertussis|Legionellosis|Leishmaniasis|Malaria|Amoebiasis|Staphylococcus aureus infection|Tuberculosis|Human T-cell leukemia virus 1 infection|Rheumatoid arthritis|Viral m…
ENSBGRG00000000209	VANGL2	890.087	0.441916	-4.56397	0.24709	2.01689	5.01951e-06	1.87576e-05	Up	22.4481	17.2394	11.1546	5.29487	3.3276	2.82888	ENSBGRG00000000209	VANGL planar cell polarity protein 2 [Source:HGNC Symbol;Acc:HGNC:15511]	GO:0016324,GO:0016323,GO:0060187,GO:0005911,GO:0030134,GO:0016021,GO:0016328,GO:0005886,GO:0001725,GO:0009952,GO:0045176,GO:0035787,GO:0090103,GO:0060028,GO:0022007,GO:0048546,GO:0036514,GO:0048105,GO:0001736,GO:0090177,GO:0045197,GO:0032835,GO:0001942,GO:0001947,GO:0015012,GO:0060122,GO:0060993,GO:0060490,GO:0003149,GO:0003150,GO:0001843,GO:1905515,GO:0060488,GO:0003402,GO:1904938,GO:0061346,GO:…	apical plasma membrane|basolateral plasma membrane|cell pole|cell-cell junction|COPII-coated ER to Golgi transport vesicle|integral component of membrane|lateral plasma membrane|plasma membrane|stress fiber|anterior/posterior pattern specification|apical protein localization|cell migration involved in kidney development|cochlea morphogenesis|convergent extension involved in axis elongation|conver…	bom04310	Wnt signaling pathway
ENSBGRG00000000210	PLCL1	540.203	0.460767	-9.49167	0.048246	4.37345	2.27372e-21	3.63795e-20	Up	6.68486	7.91583	14.6181	0.235229	0.439163	0.638483	ENSBGRG00000000210	phospholipase C like 1 (inactive) [Source:HGNC Symbol;Acc:HGNC:9063]	GO:0005737,GO:0005886,GO:0050811,GO:0070679,GO:0004435,GO:0004629,GO:0007214,GO:0035556,GO:0006629,GO:0120163,GO:1900122,GO:0033135,GO:0032228	cytoplasm|plasma membrane|GABA receptor binding|inositol 1,4,5 trisphosphate binding|phosphatidylinositol phospholipase C activity|phospholipase C activity|gamma-aminobutyric acid signaling pathway|intracellular signal transduction|lipid metabolic process|negative regulation of cold-induced thermogenesis|positive regulation of receptor binding|regulation of peptidyl-serine phosphorylation|regulat…	bom04727	GABAergic synapse
ENSBGRG00000000213	NFE2L2	3013.07	0.423292	6.16308	6.09989	-2.60878	7.13451e-10	4.29476e-09	Down	11.0309	4.59471	15.4304	42.3576	46.2219	79.6593	ENSBGRG00000000213	nuclear factor, erythroid 2 like 2 [Source:HGNC Symbol;Acc:HGNC:7782]	GO:0005737,GO:0005829,GO:0005634,GO:0003700,GO:0000976,GO:0045454,GO:0071498,GO:0034599,GO:0045944,GO:0045893,GO:0010499,GO:0043161,GO:0016567	cytoplasm|cytosol|nucleus|DNA-binding transcription factor activity|transcription regulatory region sequence-specific DNA binding|cell redox homeostasis|cellular response to fluid shear stress|cellular response to oxidative stress|positive regulation of transcription by RNA polymerase II|positive regulation of transcription, DNA-templated|proteasomal ubiquitin-independent protein catabolic proces…	bom04141,bom05012,bom05200,bom05225,bom05418	Protein processing in endoplasmic reticulum|Parkinson disease|Pathways in cancer|Hepatocellular carcinoma|Fluid shear stress and atherosclerosis
ENSBGRG00000000215	PLCL2	5351.86	0.369369	-7.26471	0.155679	2.68336	3.73843e-13	3.13243e-12	Up	50.0004	75.3269	60.9656	8.47252	8.81395	10.3171	ENSBGRG00000000215	phospholipase C like 2 [Source:HGNC Symbol;Acc:HGNC:9064]	GO:0005737,GO:0050811,GO:0070679,GO:0004435,GO:0002322,GO:0002337,GO:0007214,GO:0035556,GO:0006629,GO:0050859,GO:0120163,GO:1900122,GO:0033135,GO:0032228	cytoplasm|GABA receptor binding|inositol 1,4,5 trisphosphate binding|phosphatidylinositol phospholipase C activity|B cell proliferation involved in immune response|B-1a B cell differentiation|gamma-aminobutyric acid signaling pathway|intracellular signal transduction|lipid metabolic process|negative regulation of B cell receptor signaling pathway|negative regulation of cold-induced thermogenesis|…
ENSBGRG00000000218	CHST2	573.267	0.414001	8.78013	12.4233	-3.63498	1.63288e-18	2.09614e-17	Down	3.15864	1.02281	1.50912	17.9812	22.0181	22.5926	ENSBGRG00000000218	carbohydrate sulfotransferase 2 [Source:HGNC Symbol;Acc:HGNC:1970]	GO:0005794,GO:0000139,GO:0016021,GO:0031228,GO:0005802,GO:0001517,GO:0008146,GO:0005975,GO:0006954,GO:0018146,GO:0007275,GO:0006044,GO:0006790	Golgi apparatus|Golgi membrane|integral component of membrane|intrinsic component of Golgi membrane|trans-Golgi network|N-acetylglucosamine 6-O-sulfotransferase activity|sulfotransferase activity|carbohydrate metabolic process|inflammatory response|keratan sulfate biosynthetic process|multicellular organism development|N-acetylglucosamine metabolic process|sulfur compound metabolic process	bom00533	Glycosaminoglycan biosynthesis - keratan sulfate
ENSBGRG00000000221	F3	127.393	0.531676	2.42186	2.44129	-1.28764	0.0154414	0.0304262	Down	0.667	0.256332	1.27471	1.70866	1.27322	1.67229	ENSBGRG00000000221	coagulation factor III, tissue factor [Source:HGNC Symbol;Acc:HGNC:3541]	GO:0009986,GO:0062023,GO:0031012,GO:0005615,GO:0016021,GO:0005886,GO:1905286,GO:0005543,GO:0002020,GO:0004252,GO:0006919,GO:0002541,GO:0007596,GO:0019221,GO:0045766,GO:0001938,GO:0010641,GO:0051897	cell surface|collagen-containing extracellular matrix|extracellular matrix|extracellular space|integral component of membrane|plasma membrane|serine-type peptidase complex|phospholipid binding|protease binding|serine-type endopeptidase activity|activation of cysteine-type endopeptidase activity involved in apoptotic process|activation of plasma proteins involved in acute inflammatory response|blo…	bom04610,bom04933	Complement and coagulation cascades|AGE-RAGE signaling pathway in diabetic complications
ENSBGRG00000000223	U2SURP	2247.52	0.568823	2.12348	2.30998	-1.20788	0.0337139	0.0608511	Down	10.9054	5.77627	26.2615	16.342	16.3463	56.7781	ENSBGRG00000000223	U2 snRNP associated SURP domain containing [Source:HGNC Symbol;Acc:HGNC:30855]	GO:0005654,GO:0005634,GO:0003723,GO:0000398	nucleoplasm|nucleus|RNA binding|mRNA splicing, via spliceosome	bom03040	Spliceosome
ENSBGRG00000000226	SLAMF6	94.2865	0.884855	3.33643	7.73961	-2.95226	0.000848607	0.00218664	Down	0.0735625	0.155046	1.14226	1.37296	1.17352	7.14402	ENSBGRG00000000226	SLAM family member 6 [Source:HGNC Symbol;Acc:HGNC:21392]	GO:0070062,GO:0016021,GO:0005886,GO:0045087,GO:0032729,GO:0032740,GO:0045954,GO:0050776,GO:0072540	extracellular exosome|integral component of membrane|plasma membrane|innate immune response|positive regulation of interferon-gamma production|positive regulation of interleukin-17 production|positive regulation of natural killer cell mediated cytotoxicity|regulation of immune response|T-helper 17 cell lineage commitment
ENSBGRG00000000228	KIF17	50886	0.555227	-15.4138	0.00265298	8.55817	1.32158e-53	1.76157e-51	Up	489.503	1176.54	472.702	2.19768	2.39075	0.921462	ENSBGRG00000000228	kinesin family member 17 [Source:HGNC Symbol;Acc:HGNC:19167]	GO:0005930,GO:0036064,GO:0005929,GO:0032839,GO:0030992,GO:0005871,GO:0005874,GO:0015630,GO:0043005,GO:1990075,GO:0032391,GO:0005524,GO:0008574,GO:0016887,GO:0008017,GO:0003777,GO:0098971,GO:0042073,GO:0007018,GO:0007017,GO:0015031,GO:0031503,GO:0016192	axoneme|ciliary basal body|cilium|dendrite cytoplasm|intraciliary transport particle B|kinesin complex|microtubule|microtubule cytoskeleton|neuron projection|periciliary membrane compartment|photoreceptor connecting cilium|ATP binding|ATP-dependent microtubule motor activity, plus-end-directed|ATPase activity|microtubule binding|microtubule motor activity|anterograde dendritic transport of neurot…
ENSBGRG00000000229	PAQR9	421.513	0.543014	-10.2065	0.0214587	5.54229	1.85371e-24	3.68002e-23	Up	18.1512	35.7852	14.8037	0.357449	0.52464	0.577514	ENSBGRG00000000229	progestin and adipoQ receptor family member 9 [Source:HGNC Symbol;Acc:HGNC:30131]	GO:0016021,GO:0005886,GO:0038023,GO:0005496	integral component of membrane|plasma membrane|signaling receptor activity|steroid binding
ENSBGRG00000000230	TMCO2	878.388	0.618688	-12.0723	0.00564439	7.46897	1.48001e-33	4.97869e-32	Up	59.256	111.176	151.029	0.125107	0.38561	1.28858	ENSBGRG00000000230	transmembrane and coiled-coil domains 2 [Source:HGNC Symbol;Acc:HGNC:23312]	GO:0016021	integral component of membrane
ENSBGRG00000000240	CAMK2N2	18.3045	1.17165	2.49684	7.59695	-2.92542	0.0125305	0.0252482	Down	0.128198	1.32098	0.1225	3.65938	7.68466	0.852736	ENSBGRG00000000240	calcium/calmodulin dependent protein kinase II inhibitor 2 [Source:HGNC Symbol;Acc:HGNC:24197]	GO:0005813,GO:0005829,GO:0005634,GO:0008427	centrosome|cytosol|nucleus|calcium-dependent protein kinase inhibitor activity
ENSBGRG00000000242	ENSBGRG00000000242	639.942	0.467739	-10.4388	0.0338981	4.88265	1.64815e-25	3.47837e-24	Up	10.5942	12.4409	6.92879	0.36871	0.376358	0.203083	ENSBGRG00000000242		GO:0046872	metal ion binding
ENSBGRG00000000243	SH2D5	84.9239	0.615979	-5.26208	0.105745	3.24133	1.42432e-07	6.52971e-07	Up	2.73798	3.18788	1.59638	0.288708	0.343983	0.102894	ENSBGRG00000000243	SH2 domain containing 5 [Source:HGNC Symbol;Acc:HGNC:28819]	GO:0030054,GO:0014069,GO:0045211	cell junction|postsynaptic density|postsynaptic membrane
ENSBGRG00000000244	BEND5	701.554	0.382229	-4.14418	0.33355	1.58402	3.41034e-05	0.000112064	Up	3.37374	4.48615	3.52864	1.11789	1.38481	1.07465	ENSBGRG00000000244	BEN domain containing 5 [Source:HGNC Symbol;Acc:HGNC:25668]	GO:0005794,GO:0003677,GO:0045892	Golgi apparatus|DNA binding|negative regulation of transcription, DNA-templated
ENSBGRG00000000245	ABCD3	1069.44	0.435656	2.13726	1.90674	-0.931108	0.0325771	0.0590301	Down	14.9588	4.65759	16.5679	16.2052	17.0238	27.4383	ENSBGRG00000000245	ATP binding cassette subfamily D member 3 [Source:HGNC Symbol;Acc:HGNC:67]			bom02010,bom04146	ABC transporters|Peroxisome
ENSBGRG00000000248	EEF1AKMT4	368.966	0.360962	-4.3378	0.337795	1.56578	1.43914e-05	5.02719e-05	Up	27.1619	23.0796	21.9351	7.96091	8.01777	6.34223	ENSBGRG00000000248	EEF1A lysine methyltransferase 4 [Source:HGNC Symbol;Acc:HGNC:53611]	GO:0008168,GO:0016279	methyltransferase activity|protein-lysine N-methyltransferase activity
ENSBGRG00000000249	APH1A	1359.74	0.360116	3.83513	2.60466	-1.38109	0.000125497	0.000375175	Down	23.0907	13.1588	14.2487	43.9059	42.0462	31.9484	ENSBGRG00000000249	aph-1 homolog A, gamma-secretase subunit [Source:HGNC Symbol;Acc:HGNC:29509]	GO:0005783,GO:0005789,GO:0070765,GO:0005794,GO:0032580,GO:0016021,GO:0005887,GO:0099056,GO:0005739,GO:0005886,GO:0004175,GO:0008233,GO:0042987,GO:0042982,GO:0034205,GO:0006509,GO:0031293,GO:0001656,GO:0007220,GO:0007219,GO:0043085,GO:0016485	endoplasmic reticulum|endoplasmic reticulum membrane|gamma-secretase complex|Golgi apparatus|Golgi cisterna membrane|integral component of membrane|integral component of plasma membrane|integral component of presynaptic membrane|mitochondrion|plasma membrane|endopeptidase activity|peptidase activity|amyloid precursor protein catabolic process|amyloid precursor protein metabolic process|amyloid-be…	bom04330,bom05010	Notch signaling pathway|Alzheimer disease
ENSBGRG00000000252	CD84	197.328	0.774591	2.62364	4.09041	-2.03225	0.00869962	0.0181529	Down	0.610653	0.396018	3.23175	2.32069	1.81662	11.5191	ENSBGRG00000000252	CD84 molecule [Source:HGNC Symbol;Acc:HGNC:1704]	GO:0016021,GO:0005886,GO:0042802,GO:0002250,GO:0006914,GO:0007155,GO:0045087,GO:0032685,GO:2001180,GO:0032701,GO:1900165,GO:0033004,GO:0043305,GO:0043410,GO:0071639,GO:0051092,GO:1904469,GO:0031664,GO:0043030,GO:2001256	integral component of membrane|plasma membrane|identical protein binding|adaptive immune response|autophagy|cell adhesion|innate immune response|negative regulation of granulocyte macrophage colony-stimulating factor production|negative regulation of interleukin-10 secretion|negative regulation of interleukin-18 production|negative regulation of interleukin-6 secretion|negative regulation of mast…
ENSBGRG00000000254	PCOLCE2	3707.08	0.476416	10.6447	33.6208	-5.07128	1.84658e-26	4.15435e-25	Down	7.045	3.32006	5.38133	119.933	75.2191	289.123	ENSBGRG00000000254	procollagen C-endopeptidase enhancer 2 [Source:HGNC Symbol;Acc:HGNC:8739]	GO:0005576,GO:0005518,GO:0008201,GO:0016504,GO:1990830	extracellular region|collagen binding|heparin binding|peptidase activator activity|cellular response to leukemia inhibitory factor
ENSBGRG00000000255	PHLDB2	1937.77	0.30003	6.09739	3.55389	-1.8294	1.07811e-09	6.39222e-09	Down	5.95782	4.30438	6.21612	15.5691	16.0813	21.8254	ENSBGRG00000000255	pleckstrin homology like domain family B member 2 [Source:HGNC Symbol;Acc:HGNC:29573]	GO:0045180,GO:0031252,GO:0005829,GO:0045111,GO:0005886,GO:0045296,GO:0045184,GO:0000226,GO:0051895,GO:0051497,GO:1903690,GO:1904261,GO:0010717,GO:0010470,GO:0070507	basal cortex|cell leading edge|cytosol|intermediate filament cytoskeleton|plasma membrane|cadherin binding|establishment of protein localization|microtubule cytoskeleton organization|negative regulation of focal adhesion assembly|negative regulation of stress fiber assembly|negative regulation of wound healing, spreading of epidermal cells|positive regulation of basement membrane assembly involve…
ENSBGRG00000000256	ENSBGRG00000000256	306.332	0.388884	-8.24577	0.108318	3.20665	1.64099e-16	1.81822e-15	Up	9.13001	8.3358	10.5516	0.982043	1.08849	0.67706	ENSBGRG00000000256		GO:0005929,GO:0030992,GO:0042073	cilium|intraciliary transport particle B|intraciliary transport
ENSBGRG00000000262	BOLL	1257.71	0.451676	-15.4989	0.0078099	7.00048	3.52824e-54	4.92509e-52	Up	26.9743	28.7195	57.15	0.223899	0.21032	0.379831	ENSBGRG00000000262	boule homolog, RNA binding protein [Source:HGNC Symbol;Acc:HGNC:14273]	GO:0005737,GO:0003730,GO:0008494,GO:0007281,GO:0051321,GO:0007275,GO:0045948,GO:0007283	cytoplasm|mRNA 3'-UTR binding|translation activator activity|germ cell development|meiotic cell cycle|multicellular organism development|positive regulation of translational initiation|spermatogenesis
ENSBGRG00000000266	PROS1	3533.48	0.465936	2.05741	1.94345	-0.958619	0.0396471	0.0700902	Down	18.4275	7.97784	35.9906	33.746	42.2504	28.8335	ENSBGRG00000000266	protein S [Source:HGNC Symbol;Acc:HGNC:9456]	GO:0005615,GO:0005509,GO:0007596,GO:0042730	extracellular space|calcium ion binding|blood coagulation|fibrinolysis	bom04610	Complement and coagulation cascades
ENSBGRG00000000267	ENSBGRG00000000267	1653.39	0.365895	4.37916	3.0363	-1.60231	1.19138e-05	4.21741e-05	Down	17.6535	12.092	21.5278	37.7782	34.8946	69.6106	ENSBGRG00000000267		GO:0030424,GO:0005829,GO:0005576,GO:0005794,GO:0005764,GO:0045121,GO:0005634,GO:0008021,GO:0008474,GO:0016290,GO:0007420,GO:0051186,GO:0051181,GO:0016042,GO:0007042,GO:0031579,GO:0043066,GO:0030308,GO:0043524,GO:0007399,GO:0006907,GO:0048549,GO:0048260,GO:0002084,GO:0015031,GO:0006898	axon|cytosol|extracellular region|Golgi apparatus|lysosome|membrane raft|nucleus|synaptic vesicle|palmitoyl-(protein) hydrolase activity|palmitoyl-CoA hydrolase activity|brain development|cofactor metabolic process|cofactor transport|lipid catabolic process|lysosomal lumen acidification|membrane raft organization|negative regulation of apoptotic process|negative regulation of cell growth|negative…	bom00062,bom04142	Fatty acid elongation|Lysosome
ENSBGRG00000000268	ENSBGRG00000000268	200.254	0.455372	3.59104	3.10644	-1.63526	0.000329356	0.000918487	Down	4.64415	2.46004	1.84905	8.28539	9.91569	6.87705	ENSBGRG00000000268		GO:0070006,GO:0008270,GO:0006508	metalloaminopeptidase activity|zinc ion binding|proteolysis
ENSBGRG00000000270	ENSBGRG00000000270	848.041	0.304588	-6.91484	0.232261	2.10618	4.68388e-12	3.54854e-11	Up	27.5911	20.338	29.3354	5.39794	4.96601	5.93403	ENSBGRG00000000270		GO:0005929,GO:0030992,GO:0042073	cilium|intraciliary transport particle B|intraciliary transport
ENSBGRG00000000276	HERPUD2	1588.65	0.404596	-2.27146	0.528867	0.919023	0.0231194	0.0436114	Up	25.0073	46.3293	43.5179	16.5264	18.2386	23.2901	ENSBGRG00000000276	HERPUD family member 2 [Source:HGNC Symbol;Acc:HGNC:21915]	GO:0016021,GO:0006986,GO:0007283	integral component of membrane|response to unfolded protein|spermatogenesis
ENSBGRG00000000277	RNPEPL1	1470.51	0.386384	2.76695	2.09813	-1.06911	0.00565827	0.0123261	Down	29.74	15.2573	15.3454	39.7116	43.8939	29.6164	ENSBGRG00000000277		GO:0070006,GO:0008270,GO:0006508	metalloaminopeptidase activity|zinc ion binding|proteolysis
ENSBGRG00000000280	ADARB1	992.143	0.427882	2.93361	2.38707	-1.25524	0.0033504	0.00765116	Down	7.4067	4.77095	3.27007	13.1941	12.1551	8.05802	ENSBGRG00000000280	adenosine deaminase RNA specific B1 [Source:HGNC Symbol;Acc:HGNC:226]	GO:0005737,GO:0005829,GO:0005730,GO:0005654,GO:0005634,GO:0003726,GO:0003725,GO:0046872,GO:0042803,GO:0003723,GO:0008251,GO:0006382,GO:0016553,GO:0021610,GO:0021618,GO:0060384,GO:0061744,GO:0097049,GO:0016556,GO:0006397,GO:0035264,GO:0060415,GO:0030336,GO:0008285,GO:0044387,GO:0050884,GO:0007274,GO:0050685,GO:0045070,GO:0051726,GO:0006396,GO:0021965	cytoplasm|cytosol|nucleolus|nucleoplasm|nucleus|double-stranded RNA adenosine deaminase activity|double-stranded RNA binding|metal ion binding|protein homodimerization activity|RNA binding|tRNA-specific adenosine deaminase activity|adenosine to inosine editing|base conversion or substitution editing|facial nerve morphogenesis|hypoglossal nerve morphogenesis|innervation|motor behavior|motor neuron…
ENSBGRG00000000282	ADAM22	18.2113	0.779781	-2.27383	0.292582	1.77309	0.0229762	0.0433783	Up	0.306144	0.235569	0.491044	0.0720232	0.0739977	0.13091	ENSBGRG00000000282	ADAM metallopeptidase domain 22 [Source:HGNC Symbol;Acc:HGNC:201]	GO:0030424,GO:0098978,GO:0016021,GO:0099061,GO:0005886,GO:0005178,GO:0004222,GO:0008344,GO:0007155,GO:0007417,GO:0022011,GO:0007162	axon|glutamatergic synapse|integral component of membrane|integral component of postsynaptic density membrane|plasma membrane|integrin binding|metalloendopeptidase activity|adult locomotory behavior|cell adhesion|central nervous system development|myelination in peripheral nervous system|negative regulation of cell adhesion
ENSBGRG00000000284	ETV6	513.388	0.354232	6.7746	5.27724	-2.39978	1.24749e-11	9.04891e-11	Down	4.34798	2.43342	3.30969	11.4889	16.8329	20.1716	ENSBGRG00000000284	ETS variant transcription factor 6 [Source:HGNC Symbol;Acc:HGNC:3495]	GO:0005634,GO:0000981,GO:0043565,GO:0030154,GO:0071425,GO:0006357	nucleus|DNA-binding transcription factor activity, RNA polymerase II-specific|sequence-specific DNA binding|cell differentiation|hematopoietic stem cell proliferation|regulation of transcription by RNA polymerase II	bom05202	Transcriptional misregulation in cancer
ENSBGRG00000000285	CIART	331.228	0.445994	-8.81677	0.0655063	3.93222	1.1781e-18	1.52448e-17	Up	3.48786	3.89808	2.59807	0.204152	0.257529	0.147091	ENSBGRG00000000285	circadian associated repressor of transcription [Source:HGNC Symbol;Acc:HGNC:25200]	GO:0005634,GO:0016605,GO:0070888,GO:0000980,GO:0032922,GO:0045475,GO:0045892	nucleus|PML body|E-box binding|RNA polymerase II distal enhancer sequence-specific DNA binding|circadian regulation of gene expression|locomotor rhythm|negative regulation of transcription, DNA-templated
ENSBGRG00000000289	GTSF1	3191.7	0.498749	-13.0718	0.0108997	6.51956	4.77106e-39	2.24354e-37	Up	287.74	381.208	516.041	2.53025	7.07468	2.22286	ENSBGRG00000000289	gametocyte specific factor 1 [Source:HGNC Symbol;Acc:HGNC:26565]	GO:0005737,GO:0046872,GO:0030154,GO:0007283	cytoplasm|metal ion binding|cell differentiation|spermatogenesis
ENSBGRG00000000290	IGF1	153.464	0.447162	4.16258	3.63347	-1.86135	3.14676e-05	0.000103884	Down	1.33152	0.742435	1.46924	2.69744	3.0498	5.98892	ENSBGRG00000000290	insulin like growth factor 1 [Source:HGNC Symbol;Acc:HGNC:5464]	GO:0035867,GO:0005623,GO:0005829,GO:0070382,GO:0005615,GO:0008083,GO:0005179,GO:0005159,GO:0008283,GO:0042538,GO:0048009,GO:0043066,GO:0090201,GO:1903407,GO:0008284,GO:0046326,GO:0045725,GO:1903408,GO:0051602,GO:0032094,GO:0060416,GO:0032868,GO:0071000	alphav-beta3 integrin-IGF-1-IGF1R complex|cell|cytosol|exocytic vesicle|extracellular space|growth factor activity|hormone activity|insulin-like growth factor receptor binding|cell proliferation|hyperosmotic salinity response|insulin-like growth factor receptor signaling pathway|negative regulation of apoptotic process|negative regulation of release of cytochrome c from mitochondria|negative regu…	bom01521,bom01522,bom04010,bom04014,bom04015,bom04066,bom04068,bom04114,bom04115,bom04150,bom04151,bom04152,bom04211,bom04213,bom04510,bom04550,bom04730,bom04750,bom04913,bom04914,bom04935,bom04960,bom05200,bom05202,bom05205,bom05214,bom05215,bom05218,bom05224,bom05410,bom05414	EGFR tyrosine kinase inhibitor resistance|Endocrine resistance|MAPK signaling pathway|Ras signaling pathway|Rap1 signaling pathway|HIF-1 signaling pathway|FoxO signaling pathway|Oocyte meiosis|p53 signaling pathway|mTOR signaling pathway|PI3K-Akt signaling pathway|AMPK signaling pathway|Longevity regulating pathway|Longevity regulating pathway - multiple species|Focal adhesion|Signaling pathways …
ENSBGRG00000000293	ENSBGRG00000000293	171.256	1.25455	-7.76385	0.0011693	9.74014	8.23872e-15	8.06049e-14	Up	5.34022	5.69084	7.24075	0	0.0157893	0	ENSBGRG00000000293		GO:0016021,GO:0005743,GO:0005347,GO:0005509,GO:0071277,GO:0034599,GO:0006839,GO:0010941	integral component of membrane|mitochondrial inner membrane|ATP transmembrane transporter activity|calcium ion binding|cellular response to calcium ion|cellular response to oxidative stress|mitochondrial transport|regulation of cell death
ENSBGRG00000000294	DAB1	120.173	0.706315	-8.44347	0.0160226	5.96375	3.08047e-17	3.6166e-16	Up	3.50697	1.85266	2.74711	0	0.0197131	0.108499	ENSBGRG00000000294	DAB adaptor protein 1 [Source:HGNC Symbol;Acc:HGNC:2661]	GO:0045177,GO:0005903,GO:0005829,GO:0043231,GO:0016020,GO:0043005,GO:0043025,GO:0048471,GO:0014069,GO:0043548,GO:0007628,GO:0007420,GO:0021813,GO:0021589,GO:0021987,GO:0021799,GO:0016358,GO:0051645,GO:0097477,GO:0007494,GO:0048712,GO:0050771,GO:0007162,GO:0046426,GO:0001764,GO:0045666,GO:0045860,GO:0021942,GO:0042493,GO:0007264,GO:0021517	apical part of cell|brush border|cytosol|intracellular membrane-bounded organelle|membrane|neuron projection|neuronal cell body|perinuclear region of cytoplasm|postsynaptic density|phosphatidylinositol 3-kinase binding|adult walking behavior|brain development|cell-cell adhesion involved in neuronal-glial interactions involved in cerebral cortex radial glia guided migration|cerebellum structural o…	bom05017	Spinocerebellar ataxia
ENSBGRG00000000295	ENSBGRG00000000295	69.6979	0.645535	-2.18856	0.375584	1.41279	0.0286288	0.0528074	Up	16.7442	3.33308	4.53332	2.52767	3.37268	2.04193	ENSBGRG00000000295		GO:0005634,GO:0005509,GO:0030234,GO:0019722,GO:0051300	nucleus|calcium ion binding|enzyme regulator activity|calcium-mediated signaling|spindle pole body organization	bom04014,bom04015,bom04020,bom04022,bom04024,bom04070,bom04114,bom04218,bom04261,bom04270,bom04371,bom04625,bom04713,bom04720,bom04722,bom04728,bom04740,bom04744,bom04750,bom04910,bom04912,bom04915,bom04916,bom04921,bom04922,bom04924,bom04925,bom04970,bom04971,bom05010,bom05012,bom05022,bom05031,bom05034,bom05133,bom05152,bom05163,bom05167,bom05170,bom05200,bom05214,bom05418	Ras signaling pathway|Rap1 signaling pathway|Calcium signaling pathway|cGMP-PKG signaling pathway|cAMP signaling pathway|Phosphatidylinositol signaling system|Oocyte meiosis|Cellular senescence|Adrenergic signaling in cardiomyocytes|Vascular smooth muscle contraction|Apelin signaling pathway|C-type lectin receptor signaling pathway|Circadian entrainment|Long-term potentiation|Neurotrophin signali…
ENSBGRG00000000297	DCP1B	3884.01	0.426401	-3.99666	0.306896	1.70418	6.42435e-05	0.000202149	Up	92.8801	133.9	63.2449	28.2605	28.434	29.032	ENSBGRG00000000297	decapping mRNA 1B [Source:HGNC Symbol;Acc:HGNC:24451]	GO:0005634,GO:0000932,GO:0008047,GO:0016787,GO:0003729,GO:0000290,GO:0031087,GO:0000184	nucleus|P-body|enzyme activator activity|hydrolase activity|mRNA binding|deadenylation-dependent decapping of nuclear-transcribed mRNA|deadenylation-independent decapping of nuclear-transcribed mRNA|nuclear-transcribed mRNA catabolic process, nonsense-mediated decay	bom03018	RNA degradation
ENSBGRG00000000298	CD4	37.9763	0.680732	2.70527	3.58398	-1.84156	0.00682494	0.0146197	Down	0.272279	0.313915	0.56038	0.505878	1.31624	2.03403	ENSBGRG00000000298	CD4 molecule [Source:HGNC Symbol;Acc:HGNC:1678]	GO:0016021,GO:0005886,GO:0015026,GO:0002250,GO:0007155	integral component of membrane|plasma membrane|coreceptor activity|adaptive immune response|cell adhesion	bom04060,bom04514,bom04612,bom04640,bom04658,bom04659,bom04660,bom05135,bom05166,bom05170,bom05235,bom05340	Cytokine-cytokine receptor interaction|Cell adhesion molecules|Antigen processing and presentation|Hematopoietic cell lineage|Th1 and Th2 cell differentiation|Th17 cell differentiation|T cell receptor signaling pathway|Yersinia infection|Human T-cell leukemia virus 1 infection|Human immunodeficiency virus 1 infection|PD-L1 expression and PD-1 checkpoint pathway in cancer|Primary immunodeficiency
ENSBGRG00000000301	BRAF	3498.33	0.394897	-7.85362	0.116518	3.10137	4.04195e-15	4.03013e-14	Up	46.7977	57.5461	88.2177	5.56467	5.29904	10.0708	ENSBGRG00000000301	B-Raf proto-oncogene, serine/threonine kinase [Source:HGNC Symbol;Acc:HGNC:1097]	GO:0044297,GO:0005829,GO:0005739,GO:0043005,GO:0005634,GO:0005886,GO:0005524,GO:0005509,GO:0042802,GO:0004674,GO:0043369,GO:0043367,GO:0071277,GO:0035690,GO:0090150,GO:0060324,GO:0060323,GO:0060291,GO:0000165,GO:0002318,GO:2000352,GO:0010764,GO:0043524,GO:2000301,GO:0048680,GO:0050772,GO:0070374,GO:0010628,GO:0010828,GO:0033138,GO:0051496,GO:1900026,GO:0042127,GO:0045580,GO:0035019,GO:0050852,GO:…	cell body|cytosol|mitochondrion|neuron projection|nucleus|plasma membrane|ATP binding|calcium ion binding|identical protein binding|protein serine/threonine kinase activity|CD4-positive or CD8-positive, alpha-beta T cell lineage commitment|CD4-positive, alpha-beta T cell differentiation|cellular response to calcium ion|cellular response to drug|establishment of protein localization to membrane|fa…	bom01521,bom01522,bom04010,bom04012,bom04015,bom04024,bom04062,bom04068,bom04150,bom04270,bom04510,bom04650,bom04720,bom04722,bom04726,bom04730,bom04810,bom04910,bom04914,bom04928,bom04934,bom05010,bom05022,bom05034,bom05160,bom05161,bom05200,bom05205,bom05210,bom05211,bom05212,bom05213,bom05214,bom05215,bom05216,bom05218,bom05219,bom05220,bom05221,bom05223,bom05224,bom05225,bom05226	EGFR tyrosine kinase inhibitor resistance|Endocrine resistance|MAPK signaling pathway|ErbB signaling pathway|Rap1 signaling pathway|cAMP signaling pathway|Chemokine signaling pathway|FoxO signaling pathway|mTOR signaling pathway|Vascular smooth muscle contraction|Focal adhesion|Natural killer cell mediated cytotoxicity|Long-term potentiation|Neurotrophin signaling pathway|Serotonergic synapse|Lon…
ENSBGRG00000000303	HPGDS	12.3911	1.57998	-4.37542	0.00829766	6.91308	1.212e-05	4.28441e-05	Up	0.33476	0.912248	1.1632	0	0	0	ENSBGRG00000000303	hematopoietic prostaglandin D synthase [Source:HGNC Symbol;Acc:HGNC:17890]	GO:0005737,GO:0005829,GO:0005509,GO:0004364,GO:0000287,GO:0004667,GO:0042803,GO:0019371,GO:1901687,GO:0007626,GO:2000255,GO:0006693,GO:0007165	cytoplasm|cytosol|calcium ion binding|glutathione transferase activity|magnesium ion binding|prostaglandin-D synthase activity|protein homodimerization activity|cyclooxygenase pathway|glutathione derivative biosynthetic process|locomotory behavior|negative regulation of male germ cell proliferation|prostaglandin metabolic process|signal transduction	bom00480,bom00590,bom00980,bom00982,bom05204	Glutathione metabolism|Arachidonic acid metabolism|Metabolism of xenobiotics by cytochrome P450|Drug metabolism - cytochrome P450|Chemical carcinogenesis
ENSBGRG00000000305	NCKAP5	64.4623	0.564277	-5.85498	0.101262	3.30384	4.77055e-09	2.63219e-08	Up	0.499321	0.343231	0.562941	0.0197191	0.0451503	0.0669047	ENSBGRG00000000305	NCK associated protein 5 [Source:HGNC Symbol;Acc:HGNC:29847]	GO:0035371,GO:0001578,GO:0007019	microtubule plus-end|microtubule bundle formation|microtubule depolymerization
ENSBGRG00000000308	CD48	302.802	0.703736	3.03519	4.39533	-2.13597	0.00240384	0.00566392	Down	2.99129	1.96145	11.6783	6.99035	12.6012	46.9005	ENSBGRG00000000308	CD48 molecule [Source:HGNC Symbol;Acc:HGNC:1683]	GO:0031225,GO:0070062,GO:0031226,GO:0016020,GO:0045121,GO:0005886,GO:0003823,GO:0038023,GO:0006952,GO:0050900,GO:0002819	anchored component of membrane|extracellular exosome|intrinsic component of plasma membrane|membrane|membrane raft|plasma membrane|antigen binding|signaling receptor activity|defense response|leukocyte migration|regulation of adaptive immune response	bom04650	Natural killer cell mediated cytotoxicity
ENSBGRG00000000310	VWA5B2	2082.17	0.585627	-13.8813	0.00357142	8.12929	8.21898e-44	5.45716e-42	Up	28.3454	47.4844	26.7375	0.0955924	0.214283	0.0315909	ENSBGRG00000000310	von Willebrand factor A domain containing 5B2 [Source:HGNC Symbol;Acc:HGNC:25144]
ENSBGRG00000000313	CCN1	586.612	0.31532	4.40727	2.62024	-1.3897	1.04683e-05	3.73479e-05	Down	9.51573	5.6058	7.79957	17.1332	18.3798	18.6231	ENSBGRG00000000313	cellular communication network factor 1 [Source:HGNC Symbol;Acc:HGNC:2654]
ENSBGRG00000000318	ENSBGRG00000000318	103.959	0.461941	4.46721	4.18025	-2.06359	7.92476e-06	2.87418e-05	Down	0.513193	0.300457	0.252853	1.24129	1.56604	1.23743	ENSBGRG00000000318		GO:0002095,GO:0030054,GO:0009986,GO:0005737,GO:0030425,GO:0043198,GO:0098978,GO:0016021,GO:0005887,GO:0099055,GO:0099056,GO:1990454,GO:0016020,GO:0043025,GO:0043204,GO:0005886,GO:0014069,GO:0045211,GO:0042734,GO:0032991,GO:0042383,GO:0030315,GO:0005891,GO:0030018,GO:0051393,GO:0005516,GO:0019899,GO:0008331,GO:0044325,GO:0046872,GO:0019904,GO:0051721,GO:0031369,GO:0005245,GO:0086056,GO:0086007,GO:…	caveolar macromolecular signaling complex|cell junction|cell surface|cytoplasm|dendrite|dendritic shaft|glutamatergic synapse|integral component of membrane|integral component of plasma membrane|integral component of postsynaptic membrane|integral component of presynaptic membrane|L-type voltage-gated calcium channel complex|membrane|neuronal cell body|perikaryon|plasma membrane|postsynaptic dens…	bom04010,bom04020,bom04022,bom04024,bom04260,bom04261,bom04270,bom04713,bom04720,bom04723,bom04724,bom04725,bom04726,bom04727,bom04728,bom04742,bom04911,bom04912,bom04921,bom04924,bom04925,bom04927,bom04929,bom04930,bom04934,bom04935,bom05010,bom05020,bom05022,bom05031,bom05410,bom05412,bom05414	MAPK signaling pathway|Calcium signaling pathway|cGMP-PKG signaling pathway|cAMP signaling pathway|Cardiac muscle contraction|Adrenergic signaling in cardiomyocytes|Vascular smooth muscle contraction|Circadian entrainment|Long-term potentiation|Retrograde endocannabinoid signaling|Glutamatergic synapse|Cholinergic synapse|Serotonergic synapse|GABAergic synapse|Dopaminergic synapse|Taste transduct…
ENSBGRG00000000320	ENSBGRG00000000320	338.246	0.647575	2.49501	3.06461	-1.6157	0.0125954	0.0253596	Down	4.05725	1.02933	11.4961	9.92951	10.2426	24.1765	ENSBGRG00000000320		GO:0005930,GO:0032154,GO:0000777,GO:0015630,GO:0030496,GO:0031514,GO:0031105,GO:0032160,GO:0005940,GO:0005819,GO:0005525,GO:0003924,GO:0032947,GO:0030154,GO:0060271,GO:0000281,GO:0016476,GO:0000921,GO:0007283	axoneme|cleavage furrow|condensed chromosome kinetochore|microtubule cytoskeleton|midbody|motile cilium|septin complex|septin filament array|septin ring|spindle|GTP binding|GTPase activity|protein-containing complex scaffold activity|cell differentiation|cilium assembly|mitotic cytokinesis|regulation of embryonic cell shape|septin ring assembly|spermatogenesis
ENSBGRG00000000321	ARHGAP29	2091.74	0.383119	-6.63785	0.171575	2.54309	3.18281e-11	2.21709e-10	Up	23.0525	22.3751	38.9231	3.05801	3.90521	6.42543	ENSBGRG00000000321	Rho GTPase activating protein 29 [Source:HGNC Symbol;Acc:HGNC:30207]	GO:0005737,GO:0032991,GO:0005096,GO:0046872,GO:0030165,GO:0035556	cytoplasm|protein-containing complex|GTPase activator activity|metal ion binding|PDZ domain binding|intracellular signal transduction
ENSBGRG00000000324	ORMDL2	1553.86	0.315212	-2.27723	0.60802	0.71781	0.0227724	0.0430669	Up	79.3756	69.0792	92.3534	40.3355	37.8599	56.7206	ENSBGRG00000000324	ORMDL sphingolipid biosynthesis regulator 2 [Source:HGNC Symbol;Acc:HGNC:16037]	GO:0005783,GO:0016021,GO:0035339,GO:0090156,GO:0006672,GO:1900060	endoplasmic reticulum|integral component of membrane|SPOTS complex|cellular sphingolipid homeostasis|ceramide metabolic process|negative regulation of ceramide biosynthetic process
ENSBGRG00000000326	POFUT2	7010.08	0.406005	3.09063	2.38636	-1.25481	0.00199734	0.00478046	Down	77.9826	63.5958	46.7483	142.554	177.034	92.4773	ENSBGRG00000000326	protein O-fucosyltransferase 2 [Source:HGNC Symbol;Acc:HGNC:14683]	GO:0005783,GO:0005794,GO:0046922,GO:0006004,GO:0036066	endoplasmic reticulum|Golgi apparatus|peptide-O-fucosyltransferase activity|fucose metabolic process|protein O-linked fucosylation
ENSBGRG00000000328	ENSBGRG00000000328	190.399	0.554972	-9.72599	0.0237217	5.39765	2.33623e-22	4.02887e-21	Up	37.637	21.4801	63.7923	0.424892	1.02899	1.15843	ENSBGRG00000000328				bom01524,bom04115,bom04210,bom04215,bom04932,bom05010,bom05012,bom05014,bom05016,bom05017,bom05020,bom05022,bom05132,bom05134,bom05145,bom05152,bom05160,bom05161,bom05162,bom05163,bom05164,bom05167,bom05168,bom05169,bom05170,bom05200,bom05210,bom05222,bom05416	Platinum drug resistance|p53 signaling pathway|Apoptosis|Apoptosis - multiple species|Non-alcoholic fatty liver disease|Alzheimer disease|Parkinson disease|Amyotrophic lateral sclerosis|Huntington disease|Spinocerebellar ataxia|Prion disease|Pathways of neurodegeneration - multiple diseases|Salmonella infection|Legionellosis|Toxoplasmosis|Tuberculosis|Hepatitis C|Hepatitis B|Measles|Human cytomeg…
ENSBGRG00000000331	PLAAT1	310.478	0.723412	-10.5978	0.00492184	7.66659	3.05028e-26	6.75097e-25	Up	7.80518	7.46871	19.6481	0.092141	0	0.0669907	ENSBGRG00000000331	phospholipase A and acyltransferase 1 [Source:HGNC Symbol;Acc:HGNC:14922]
ENSBGRG00000000335	BCL2L14	1549.71	0.451948	-16.8155	0.00515537	7.59971	1.88035e-63	4.83113e-61	Up	41.3766	43.9152	26.9608	0.162639	0.187296	0.197077	ENSBGRG00000000335	BCL2 like 14 [Source:HGNC Symbol;Acc:HGNC:16657]	GO:0005737,GO:0006915,GO:0042981	cytoplasm|apoptotic process|regulation of apoptotic process
ENSBGRG00000000336	ACVRL1	1882.59	0.360358	8.01441	7.40274	-2.88806	1.10665e-15	1.15336e-14	Down	9.64143	8.03544	8.34918	70.8267	60.1453	43.8786	ENSBGRG00000000336	activin A receptor like type 1 [Source:HGNC Symbol;Acc:HGNC:175]	GO:0016021,GO:0005886,GO:0005524,GO:0098821,GO:0046872,GO:0001525	integral component of membrane|plasma membrane|ATP binding|BMP receptor activity|metal ion binding|angiogenesis	bom04060	Cytokine-cytokine receptor interaction
ENSBGRG00000000339	ENSBGRG00000000339	5867.52	0.313245	-2.06938	0.638066	0.648222	0.0385106	0.0683674	Up	121.763	132.829	151.594	78.25	77.7365	84.0645	ENSBGRG00000000339		GO:0030864,GO:0005886,GO:0003779,GO:0008179,GO:0008154,GO:0000902,GO:0007163,GO:0045761	cortical actin cytoskeleton|plasma membrane|actin binding|adenylate cyclase binding|actin polymerization or depolymerization|cell morphogenesis|establishment or maintenance of cell polarity|regulation of adenylate cyclase activity
ENSBGRG00000000343	SLAMF7	52.2	0.716024	2.10053	2.83634	-1.50403	0.0356823	0.0639972	Down	0.341494	0.103191	0.599999	0.520047	0.447324	1.68532	ENSBGRG00000000343	SLAM family member 7 [Source:HGNC Symbol;Acc:HGNC:21394]	GO:0016021,GO:0005886,GO:0042802,GO:0002250,GO:0007155,GO:0030101,GO:0042267,GO:0050776	integral component of membrane|plasma membrane|identical protein binding|adaptive immune response|cell adhesion|natural killer cell activation|natural killer cell mediated cytotoxicity|regulation of immune response
ENSBGRG00000000344	ENSBGRG00000000344	49.4309	0.794305	-5.20851	0.0568323	4.13714	1.90367e-07	8.59474e-07	Up	1.5346	2.6394	3.43761	0.138098	0.24323	0	ENSBGRG00000000344		GO:0016021,GO:0005743,GO:0005739,GO:0005347,GO:0005509,GO:0015867,GO:0071277,GO:0034599,GO:0006839,GO:0010941	integral component of membrane|mitochondrial inner membrane|mitochondrion|ATP transmembrane transporter activity|calcium ion binding|ATP transport|cellular response to calcium ion|cellular response to oxidative stress|mitochondrial transport|regulation of cell death
ENSBGRG00000000345	ENSBGRG00000000345	839.182	0.768728	2.52896	3.84793	-1.94408	0.01144	0.0232472	Down	8.38084	2.86445	34.9553	18.7338	20.9507	119.379	ENSBGRG00000000345		GO:0005930,GO:0032154,GO:0000777,GO:0098978,GO:0016020,GO:0015630,GO:0030496,GO:0031514,GO:0031105,GO:0032160,GO:0005940,GO:0005819,GO:0005525,GO:0003924,GO:0032947,GO:0030154,GO:0060271,GO:0000281,GO:0099173,GO:0016476,GO:0000921,GO:0007283	axoneme|cleavage furrow|condensed chromosome kinetochore|glutamatergic synapse|membrane|microtubule cytoskeleton|midbody|motile cilium|septin complex|septin filament array|septin ring|spindle|GTP binding|GTPase activity|protein-containing complex scaffold activity|cell differentiation|cilium assembly|mitotic cytokinesis|postsynapse organization|regulation of embryonic cell shape|septin ring assem…
ENSBGRG00000000347	DDAH1	585.497	0.48674	-6.46023	0.113091	3.14445	1.04546e-10	6.93894e-10	Up	34.1275	16.5689	35.1332	1.18569	2.59881	5.10844	ENSBGRG00000000347	dimethylarginine dimethylaminohydrolase 1 [Source:HGNC Symbol;Acc:HGNC:2715]	GO:0016597,GO:0016403,GO:0008270,GO:0006527,GO:0006525,GO:0000052,GO:0008285,GO:1900038,GO:0043116,GO:0006809,GO:0045429,GO:0017014,GO:0003073	amino acid binding|dimethylargininase activity|zinc ion binding|arginine catabolic process|arginine metabolic process|citrulline metabolic process|negative regulation of cell proliferation|negative regulation of cellular response to hypoxia|negative regulation of vascular permeability|nitric oxide biosynthetic process|positive regulation of nitric oxide biosynthetic process|protein nitrosylation|…
ENSBGRG00000000348	C12orf54	1806.41	0.96461	-12.0955	0.000307439	11.6674	1.11596e-33	3.76118e-32	Up	186.07	421.036	311.033	0.178724	0.078696	0	ENSBGRG00000000348	chromosome 12 open reading frame 54 [Source:HGNC Symbol;Acc:HGNC:28553]
ENSBGRG00000000350	PLS1	246.031	0.48285	9.26172	22.1928	-4.47202	2.01172e-20	2.98692e-19	Down	0.197377	0.130512	0.510339	4.83102	5.60143	6.11653	ENSBGRG00000000350	plastin 1 [Source:HGNC Symbol;Acc:HGNC:9090]	GO:0005884,GO:0032432,GO:0005903,GO:0005737,GO:1990357,GO:0051015,GO:0005509,GO:0051017,GO:0051639,GO:0001951,GO:0040018,GO:1903078,GO:0032532,GO:1902896	actin filament|actin filament bundle|brush border|cytoplasm|terminal web|actin filament binding|calcium ion binding|actin filament bundle assembly|actin filament network formation|intestinal D-glucose absorption|positive regulation of multicellular organism growth|positive regulation of protein localization to plasma membrane|regulation of microvillus length|terminal web assembly
ENSBGRG00000000351	EEPD1	61.1081	0.515122	-2.46111	0.4153	1.26777	0.0138506	0.0276264	Up	0.939865	1.30839	1.38455	0.401277	0.555312	0.451512	ENSBGRG00000000351	endonuclease/exonuclease/phosphatase family domain containing 1 [Source:HGNC Symbol;Acc:HGNC:22223]	GO:0003677,GO:0006281	DNA binding|DNA repair
ENSBGRG00000000352	IGF2BP3	133.275	0.409735	-4.07012	0.314761	1.66767	4.69884e-05	0.000150908	Up	3.01158	1.73686	2.90993	0.567505	0.651872	0.971708	ENSBGRG00000000352	insulin like growth factor 2 mRNA binding protein 3 [Source:HGNC Symbol;Acc:HGNC:28868]	GO:0005737,GO:0005829,GO:0005634,GO:0003730,GO:0048027,GO:0003723,GO:0045182,GO:0009653,GO:0051028,GO:0017148,GO:0042035,GO:0043488,GO:0006412	cytoplasm|cytosol|nucleus|mRNA 3'-UTR binding|mRNA 5'-UTR binding|RNA binding|translation regulator activity|anatomical structure morphogenesis|mRNA transport|negative regulation of translation|regulation of cytokine biosynthetic process|regulation of mRNA stability|translation
ENSBGRG00000000354	ENSBGRG00000000354	20.1909	1.0524	-3.66503	0.0690088	3.85708	0.000247311	0.00070352	Up	0.736946	1.40224	0.528143	0.126418	0.0445315	0	ENSBGRG00000000354		GO:0016021,GO:0005743,GO:0005347,GO:0005509,GO:0071277,GO:0034599,GO:0006839,GO:0010941	integral component of membrane|mitochondrial inner membrane|ATP transmembrane transporter activity|calcium ion binding|cellular response to calcium ion|cellular response to oxidative stress|mitochondrial transport|regulation of cell death
ENSBGRG00000000356	SPATA18	3667.12	0.704801	-12.5025	0.00222536	8.81175	7.2374e-36	2.78318e-34	Up	47.3074	232.3	133.351	0.450385	0.378599	0.0496137	ENSBGRG00000000356	spermatogenesis associated 18 [Source:HGNC Symbol;Acc:HGNC:29579]	GO:0005737,GO:0043231,GO:0005741,GO:0006974,GO:0035694,GO:0035695	cytoplasm|intracellular membrane-bounded organelle|mitochondrial outer membrane|cellular response to DNA damage stimulus|mitochondrial protein catabolic process|mitophagy by induced vacuole formation
ENSBGRG00000000358	PTMS	2071.62	0.308254	6.94581	4.41089	-2.14107	3.76303e-12	2.87548e-11	Down	47.9848	26.643	40.3822	153.772	151.243	149.09	ENSBGRG00000000358
ENSBGRG00000000361	SPATA6	12738.7	0.488496	-13.5056	0.010327	6.59744	1.44911e-41	8.10407e-40	Up	182.728	573.496	471.61	3.48608	3.8715	5.01497	ENSBGRG00000000361	spermatogenesis associated 6 [Source:HGNC Symbol;Acc:HGNC:18309]	GO:0005576,GO:0097224,GO:0030154,GO:0044458,GO:0007275,GO:0007283	extracellular region|sperm connecting piece|cell differentiation|motile cilium assembly|multicellular organism development|spermatogenesis
ENSBGRG00000000362	ENSBGRG00000000362	344.853	0.367321	2.08241	1.69927	-0.764914	0.0373047	0.0664728	Down	3.18664	2.7792	3.25499	4.94619	5.62007	3.68382	ENSBGRG00000000362		GO:0031410,GO:0016021,GO:0005886,GO:0012506,GO:0007275,GO:0016055	cytoplasmic vesicle|integral component of membrane|plasma membrane|vesicle membrane|multicellular organism development|Wnt signaling pathway
ENSBGRG00000000366	FAM118A	2087.1	0.35498	-9.09299	0.10674	3.22783	9.63511e-20	1.36431e-18	Up	59.1006	65.6379	53.0544	5.32927	6.9476	5.48222	ENSBGRG00000000366	family with sequence similarity 118 member A [Source:HGNC Symbol;Acc:HGNC:1313]	GO:0016021,GO:0042802	integral component of membrane|identical protein binding
ENSBGRG00000000370	ENSBGRG00000000370	53.2651	0.550386	2.51854	2.61384	-1.38617	0.0117843	0.0238848	Down	0.573753	0.376223	0.452307	1.48029	0.679537	1.14493	ENSBGRG00000000370		GO:0016021	integral component of membrane
ENSBGRG00000000373	RPL34	5381.8	0.379558	7.31145	6.84535	-2.77512	2.64266e-13	2.25453e-12	Down	42.9376	40.9698	90.7074	347.058	312.216	421.254	ENSBGRG00000000373		GO:0005829,GO:0022625,GO:0005783,GO:0070062,GO:0045296,GO:0003723,GO:0003735,GO:0000184,GO:0006614,GO:0006412,GO:0006413	cytosol|cytosolic large ribosomal subunit|endoplasmic reticulum|extracellular exosome|cadherin binding|RNA binding|structural constituent of ribosome|nuclear-transcribed mRNA catabolic process, nonsense-mediated decay|SRP-dependent cotranslational protein targeting to membrane|translation|translational initiation	bom03010,bom05171	Ribosome|Coronavirus disease - COVID-19
ENSBGRG00000000376	MB21D2	355.498	0.369767	-2.25398	0.561186	0.833449	0.0241974	0.0454611	Up	10.429	10.2947	10.025	4.83533	6.58814	4.50493	ENSBGRG00000000376	Mab-21 domain containing 2 [Source:HGNC Symbol;Acc:HGNC:30438]	GO:0045296,GO:0044877	cadherin binding|protein-containing complex binding
ENSBGRG00000000377	FAM102B	326.316	0.397347	5.07379	4.04476	-2.01605	3.89978e-07	1.68994e-06	Down	1.42088	0.682566	1.92344	4.70984	4.25336	5.44055	ENSBGRG00000000377	family with sequence similarity 102 member B [Source:HGNC Symbol;Acc:HGNC:27637]
ENSBGRG00000000379	TMEFF1	604.879	0.365494	-3.49998	0.412017	1.27922	0.000465286	0.00126067	Up	8.72375	6.68266	13.8966	3.30069	3.04467	4.58257	ENSBGRG00000000379	MSANTD3-TMEFF1 readthrough [Source:HGNC Symbol;Acc:HGNC:38838]	GO:0042802	identical protein binding
ENSBGRG00000000380	ENSBGRG00000000380	323.753	0.438918	4.1653	3.55099	-1.82822	3.10948e-05	0.000102807	Down	1.16396	1.22269	0.668619	3.16885	4.20219	2.81946	ENSBGRG00000000380		GO:0002095,GO:0030054,GO:0009986,GO:0005737,GO:0030425,GO:0043198,GO:0098978,GO:0016021,GO:0005887,GO:0099055,GO:0099056,GO:1990454,GO:0016020,GO:0043025,GO:0043204,GO:0005886,GO:0014069,GO:0045211,GO:0042734,GO:0032991,GO:0042383,GO:0030315,GO:0005891,GO:0030018,GO:0051393,GO:0005516,GO:0019899,GO:0008331,GO:0044325,GO:0046872,GO:0019904,GO:0051721,GO:0031369,GO:0005245,GO:0086056,GO:0086007,GO:…	caveolar macromolecular signaling complex|cell junction|cell surface|cytoplasm|dendrite|dendritic shaft|glutamatergic synapse|integral component of membrane|integral component of plasma membrane|integral component of postsynaptic membrane|integral component of presynaptic membrane|L-type voltage-gated calcium channel complex|membrane|neuronal cell body|perikaryon|plasma membrane|postsynaptic dens…	bom04010,bom04020,bom04022,bom04024,bom04260,bom04261,bom04270,bom04713,bom04720,bom04723,bom04724,bom04725,bom04726,bom04727,bom04728,bom04742,bom04911,bom04912,bom04921,bom04924,bom04925,bom04927,bom04929,bom04930,bom04934,bom04935,bom05010,bom05020,bom05022,bom05031,bom05410,bom05412,bom05414	MAPK signaling pathway|Calcium signaling pathway|cGMP-PKG signaling pathway|cAMP signaling pathway|Cardiac muscle contraction|Adrenergic signaling in cardiomyocytes|Vascular smooth muscle contraction|Circadian entrainment|Long-term potentiation|Retrograde endocannabinoid signaling|Glutamatergic synapse|Cholinergic synapse|Serotonergic synapse|GABAergic synapse|Dopaminergic synapse|Taste transduct…
ENSBGRG00000000383	ENSBGRG00000000383	769.532	0.42853	3.5764	2.89305	-1.53259	0.000348363	0.000967686	Down	52.6537	48.8279	33.3401	138.946	142.704	77.3616	ENSBGRG00000000383		GO:0005783,GO:0005789,GO:0031205,GO:0016021,GO:0005784,GO:0005086,GO:0048408,GO:0015450,GO:0031204,GO:0000060,GO:0030970,GO:0006616,GO:0030433	endoplasmic reticulum|endoplasmic reticulum membrane|endoplasmic reticulum Sec complex|integral component of membrane|Sec61 translocon complex|ARF guanyl-nucleotide exchange factor activity|epidermal growth factor binding|P-P-bond-hydrolysis-driven protein transmembrane transporter activity|posttranslational protein targeting to membrane, translocation|protein import into nucleus, translocation|r…	bom03060,bom04141,bom04145	Protein export|Protein processing in endoplasmic reticulum|Phagosome
ENSBGRG00000000387	MMP19	170.965	0.485643	6.96277	10.421	-3.38142	3.33658e-12	2.56785e-11	Down	0.765769	0.230571	0.405066	4.36874	2.92182	5.65762	ENSBGRG00000000387	matrix metallopeptidase 19 [Source:HGNC Symbol;Acc:HGNC:7165]
ENSBGRG00000000393	DENND1C	165.352	0.482385	5.15732	5.60927	-2.48781	2.5051e-07	1.11249e-06	Down	0.628155	0.418685	0.992695	1.94955	3.13004	5.38359	ENSBGRG00000000393	DENN domain containing 1C [Source:HGNC Symbol;Acc:HGNC:26225]	GO:0030136,GO:0005829,GO:0043231,GO:1901981,GO:0017137,GO:0017112,GO:0032456,GO:0006897	clathrin-coated vesicle|cytosol|intracellular membrane-bounded organelle|phosphatidylinositol phosphate binding|Rab GTPase binding|Rab guanyl-nucleotide exchange factor activity|endocytic recycling|endocytosis
ENSBGRG00000000398	ASF1B	1405.18	0.390537	-6.27961	0.182704	2.45242	3.39421e-10	2.12099e-09	Up	32.7638	27.5846	21.1744	2.89898	4.84041	6.30902	ENSBGRG00000000398	anti-silencing function 1B histone chaperone [Source:HGNC Symbol;Acc:HGNC:20996]	GO:0000790,GO:0005654,GO:0032991,GO:0042393,GO:0001835,GO:0006335,GO:0006336	nuclear chromatin|nucleoplasm|protein-containing complex|histone binding|blastocyst hatching|DNA replication-dependent nucleosome assembly|DNA replication-independent nucleosome assembly
ENSBGRG00000000402	KIAA0895	755.593	0.416188	-12.9911	0.0235725	5.40675	1.37381e-38	6.26089e-37	Up	19.0295	14.3659	25.5622	0.314955	0.288919	0.683779	ENSBGRG00000000402	KIAA0895 [Source:HGNC Symbol;Acc:HGNC:22206]
ENSBGRG00000000405	MFSD2A	354.82	0.408891	-3.56666	0.363903	1.45837	0.000361563	0.0010009	Up	7.99573	3.52134	3.68329	1.34391	1.82142	1.81327	ENSBGRG00000000405	major facilitator superfamily domain containing 2A [Source:HGNC Symbol;Acc:HGNC:25897]	GO:0005789,GO:0005887,GO:0005886,GO:0015245,GO:0051978,GO:0005548,GO:0015293,GO:0060856,GO:0015908,GO:0021766,GO:1990379,GO:0051977,GO:0006656,GO:0045056	endoplasmic reticulum membrane|integral component of plasma membrane|plasma membrane|fatty acid transmembrane transporter activity|lysophospholipid transporter activity|phospholipid transporter activity|symporter activity|establishment of blood-brain barrier|fatty acid transport|hippocampus development|lipid transport across blood brain barrier|lysophospholipid transport|phosphatidylcholine biosy…
ENSBGRG00000000408	LRP6	1569.5	0.304828	5.42291	3.14499	-1.65305	5.86355e-08	2.82163e-07	Down	5.74495	3.42696	4.68892	12.8249	11.7601	14.8192	ENSBGRG00000000408	LDL receptor related protein 6 [Source:HGNC Symbol;Acc:HGNC:6698]	GO:0005901,GO:0009986,GO:0031410,GO:0031901,GO:0005783,GO:0005576,GO:0016021,GO:0043025,GO:0005886,GO:0045202,GO:1990909,GO:1990851,GO:0034185,GO:1904928,GO:0071936,GO:0005109,GO:0042802,GO:0019210,GO:0005041,GO:0042803,GO:0005102,GO:0019534,GO:0042813,GO:0017147,GO:0009952,GO:0090245,GO:1904886,GO:0060349,GO:0046849,GO:0060444,GO:0060070,GO:0044335,GO:0044340,GO:0098609,GO:0071397,GO:0021587,GO:…	caveola|cell surface|cytoplasmic vesicle|early endosome membrane|endoplasmic reticulum|extracellular region|integral component of membrane|neuronal cell body|plasma membrane|synapse|Wnt signalosome|Wnt-Frizzled-LRP5/6 complex|apolipoprotein binding|coreceptor activity involved in canonical Wnt signaling pathway|coreceptor activity involved in Wnt signaling pathway|frizzled binding|identical prote…	bom04150,bom04310,bom04928,bom05010,bom05022,bom05200,bom05224,bom05225,bom05226	mTOR signaling pathway|Wnt signaling pathway|Parathyroid hormone synthesis, secretion and action|Alzheimer disease|Pathways of neurodegeneration - multiple diseases|Pathways in cancer|Breast cancer|Hepatocellular carcinoma|Gastric cancer
ENSBGRG00000000411	C1orf52	557.703	0.399972	-3.02743	0.432003	1.21089	0.00246642	0.00579443	Up	5.11742	6.56371	8.24522	2.34239	1.93341	3.81244	ENSBGRG00000000411	chromosome 1 open reading frame 52 [Source:HGNC Symbol;Acc:HGNC:24871]	GO:0005634	nucleus
ENSBGRG00000000413	ENSBGRG00000000413	482.31	0.41114	5.61315	4.95123	-2.30779	1.98679e-08	1.02033e-07	Down	4.85005	3.29387	8.48688	20.7	19.4308	34.1162	ENSBGRG00000000413	oligosaccharyltransferase complex non-catalytic subunit [Source:HGNC Symbol;Acc:HGNC:24448]	GO:0016021,GO:0008250,GO:0006486	integral component of membrane|oligosaccharyltransferase complex|protein glycosylation
ENSBGRG00000000415	NUP37	394.793	0.447201	-3.48985	0.338995	1.56066	0.000483287	0.00130426	Up	10.8591	9.07025	25.1845	3.97399	3.58715	6.22999	ENSBGRG00000000415	nucleoporin 37 [Source:HGNC Symbol;Acc:HGNC:29929]	GO:0000777,GO:0005829,GO:0005635,GO:0031080,GO:0005654,GO:0005634,GO:0007049,GO:0051301,GO:0007059,GO:0006406,GO:0016032	condensed chromosome kinetochore|cytosol|nuclear envelope|nuclear pore outer ring|nucleoplasm|nucleus|cell cycle|cell division|chromosome segregation|mRNA export from nucleus|viral process	bom03013,bom05014	RNA transport|Amyotrophic lateral sclerosis
ENSBGRG00000000417	ETNK1	831.626	0.334144	2.15605	1.64768	-0.720432	0.0310796	0.0566618	Down	9.36342	7.40675	12.2345	12.6557	12.218	18.8048	ENSBGRG00000000417	ethanolamine kinase 1 [Source:HGNC Symbol;Acc:HGNC:24649]	GO:0005829,GO:0016020,GO:0005654,GO:0005886,GO:0005524,GO:0004305,GO:0006646	cytosol|membrane|nucleoplasm|plasma membrane|ATP binding|ethanolamine kinase activity|phosphatidylethanolamine biosynthetic process	bom00564	Glycerophospholipid metabolism
ENSBGRG00000000418	FGF12	106.126	0.592383	5.80218	10.8311	-3.43711	6.54583e-09	3.55965e-08	Down	0.139325	0.369783	0.865357	4.23192	4.51257	4.88087	ENSBGRG00000000418	fibroblast growth factor 12 [Source:HGNC Symbol;Acc:HGNC:3668]	GO:0005615,GO:0005622,GO:0005634,GO:0008083,GO:0008201,GO:0044325,GO:0017080,GO:0008344,GO:0086002,GO:0007267,GO:0007268,GO:0008543,GO:0007507,GO:0007254,GO:2001258,GO:0007399,GO:0050905,GO:0010765,GO:0003254,GO:0098908,GO:1902305,GO:2000649,GO:1905150,GO:0007165	extracellular space|intracellular|nucleus|growth factor activity|heparin binding|ion channel binding|sodium channel regulator activity|adult locomotory behavior|cardiac muscle cell action potential involved in contraction|cell-cell signaling|chemical synaptic transmission|fibroblast growth factor receptor signaling pathway|heart development|JNK cascade|negative regulation of cation channel activi…
ENSBGRG00000000420	EIF4G3	11521.9	0.316089	-4.25325	0.393817	1.3444	2.10694e-05	7.161e-05	Up	83.706	83.6081	108.588	30.32	28.8908	41.3511	ENSBGRG00000000420	eukaryotic translation initiation factor 4 gamma 3 [Source:HGNC Symbol;Acc:HGNC:3298]	GO:0005829,GO:0016281,GO:0003729,GO:0003723,GO:0000339,GO:0008135,GO:0003743,GO:0006446	cytosol|eukaryotic translation initiation factor 4F complex|mRNA binding|RNA binding|RNA cap binding|translation factor activity, RNA binding|translation initiation factor activity|regulation of translational initiation	bom03013,bom05416	RNA transport|Viral myocarditis
ENSBGRG00000000421	ENSBGRG00000000421	6232.53	0.355985	2.29938	1.76363	-0.818546	0.0214833	0.040825	Down	31.3546	20.0057	16.2589	37.6409	35.2204	35.9307	ENSBGRG00000000421		GO:0005634,GO:0003677,GO:0000981,GO:0006260,GO:0000122,GO:0045944	nucleus|DNA binding|DNA-binding transcription factor activity, RNA polymerase II-specific|DNA replication|negative regulation of transcription by RNA polymerase II|positive regulation of transcription by RNA polymerase II
ENSBGRG00000000424	C8B	7.64601	1.22789	2.22873	6.66518	-2.73664	0.0258319	0.0481762	Down	0.0715857	0.0134115	0.0136808	0.157184	0.263003	0.152374	ENSBGRG00000000424	complement C8 beta chain [Source:HGNC Symbol;Acc:HGNC:1353]			bom04610,bom05020,bom05146,bom05171,bom05322	Complement and coagulation cascades|Prion disease|Amoebiasis|Coronavirus disease - COVID-19|Systemic lupus erythematosus
ENSBGRG00000000425	COPS7A	1786.51	0.38811	-2.5254	0.506933	0.980134	0.0115567	0.02346	Up	107.529	77.3874	59.1306	36.8528	46.9322	29.3383	ENSBGRG00000000425	COP9 signalosome subunit 7A [Source:HGNC Symbol;Acc:HGNC:16758]	GO:0008180,GO:0005829,GO:0005654,GO:0000715,GO:0043687,GO:0000338,GO:0006283,GO:0016032	COP9 signalosome|cytosol|nucleoplasm|nucleotide-excision repair, DNA damage recognition|post-translational protein modification|protein deneddylation|transcription-coupled nucleotide-excision repair|viral process
ENSBGRG00000000430	SLC25A23	2853.35	0.304476	9.46173	7.36596	-2.88087	3.02881e-21	4.79846e-20	Down	5.20273	3.16635	3.9224	27.5504	26.3065	27.9375	ENSBGRG00000000430	solute carrier family 25 member 23 [Source:HGNC Symbol;Acc:HGNC:19375]	GO:0016021,GO:0005743,GO:0005739,GO:0005347,GO:0005509,GO:0036444,GO:0071277,GO:0006851,GO:0043457,GO:0002082,GO:0051282,GO:0097274	integral component of membrane|mitochondrial inner membrane|mitochondrion|ATP transmembrane transporter activity|calcium ion binding|calcium import into the mitochondrion|cellular response to calcium ion|mitochondrial calcium ion transmembrane transport|regulation of cellular respiration|regulation of oxidative phosphorylation|regulation of sequestering of calcium ion|urea homeostasis
ENSBGRG00000000431	GDF9	119.777	0.657036	-7.33275	0.0354547	4.81788	2.25479e-13	1.93573e-12	Up	4.78512	4.04993	7.36001	0.207374	0.284078	0	ENSBGRG00000000431	growth differentiation factor 9 [Source:HGNC Symbol;Acc:HGNC:4224]	GO:0005737,GO:0005615,GO:0005125,GO:0008083,GO:0005160,GO:0030509,GO:0048468,GO:0030308,GO:0001555,GO:0008284,GO:0010862,GO:0042981,GO:0043408,GO:2000870,GO:0060395	cytoplasm|extracellular space|cytokine activity|growth factor activity|transforming growth factor beta receptor binding|BMP signaling pathway|cell development|negative regulation of cell growth|oocyte growth|positive regulation of cell proliferation|positive regulation of pathway-restricted SMAD protein phosphorylation|regulation of apoptotic process|regulation of MAPK cascade|regulation of proge…	bom04060	Cytokine-cytokine receptor interaction
ENSBGRG00000000433	TBC1D5	1794.44	0.327599	-3.75231	0.426538	1.22925	0.000175212	0.000510463	Up	37.0582	31.7234	28.1458	11.0346	11.8554	15.6363	ENSBGRG00000000433	TBC1 domain family member 5 [Source:HGNC Symbol;Acc:HGNC:19166]	GO:0030122,GO:1990316,GO:0005776,GO:0005829,GO:0010008,GO:0005794,GO:0043231,GO:0030904,GO:0035612,GO:0005096,GO:0017137,GO:1905394,GO:0090630,GO:0006914,GO:0006886,GO:0016236,GO:0002092,GO:0042594,GO:0042147	AP-2 adaptor complex|Atg1/ULK1 kinase complex|autophagosome|cytosol|endosome membrane|Golgi apparatus|intracellular membrane-bounded organelle|retromer complex|AP-2 adaptor complex binding|GTPase activator activity|Rab GTPase binding|retromer complex binding|activation of GTPase activity|autophagy|intracellular protein transport|macroautophagy|positive regulation of receptor internalization|respo…
ENSBGRG00000000437	OSBPL6	999.631	0.384731	1.97269	1.69227	-0.758956	0.0485308	0.0838716	Down	8.38553	3.80379	10.2012	8.62604	10.3387	14.8117	ENSBGRG00000000437	oxysterol binding protein like 6 [Source:HGNC Symbol;Acc:HGNC:16388]	GO:0005829,GO:0005789,GO:0043231,GO:0016020,GO:0031965,GO:0097038,GO:0005886,GO:0015485,GO:0008289,GO:0032934,GO:0015248	cytosol|endoplasmic reticulum membrane|intracellular membrane-bounded organelle|membrane|nuclear membrane|perinuclear endoplasmic reticulum|plasma membrane|cholesterol binding|lipid binding|sterol binding|sterol transporter activity
ENSBGRG00000000438	ENSBGRG00000000438	44.2932	0.643	5.0012	9.29059	-3.21577	5.69744e-07	2.41753e-06	Down	0.164239	0.0769253	0.156939	0.555969	1.16448	1.65692	ENSBGRG00000000438		GO:0005887,GO:0005886,GO:0016494,GO:0004930,GO:0070098,GO:0007010,GO:0007186,GO:1904456,GO:1901386,GO:0007204,GO:0051482,GO:0035025	integral component of plasma membrane|plasma membrane|C-X-C chemokine receptor activity|G protein-coupled receptor activity|chemokine-mediated signaling pathway|cytoskeleton organization|G protein-coupled receptor signaling pathway|negative regulation of neuronal action potential|negative regulation of voltage-gated calcium channel activity|positive regulation of cytosolic calcium ion concentrati…	bom04080	Neuroactive ligand-receptor interaction
ENSBGRG00000000446	PDE1B	267.947	0.477367	-5.74223	0.149566	2.74115	9.34385e-09	4.97441e-08	Up	5.03489	7.77888	3.74438	0.625303	0.914108	0.863786	ENSBGRG00000000446	phosphodiesterase 1B [Source:HGNC Symbol;Acc:HGNC:8775]	GO:0005737,GO:0048101,GO:0005516,GO:0004117,GO:0046872,GO:0007165	cytoplasm|calcium- and calmodulin-regulated 3',5'-cyclic-GMP phosphodiesterase activity|calmodulin binding|calmodulin-dependent cyclic-nucleotide phosphodiesterase activity|metal ion binding|signal transduction	bom00230,bom04020,bom04740,bom04742,bom04924,bom05032	Purine metabolism|Calcium signaling pathway|Olfactory transduction|Taste transduction|Renin secretion|Morphine addiction
ENSBGRG00000000456	SYDE2	140.13	0.463441	2.32692	2.11168	-1.07839	0.0199693	0.0382554	Down	0.754402	0.271366	0.847743	0.967383	0.991958	1.54155	ENSBGRG00000000456	synapse defective Rho GTPase homolog 2 [Source:HGNC Symbol;Acc:HGNC:25841]	GO:0005829,GO:0005096,GO:0090630,GO:0051056,GO:0007165	cytosol|GTPase activator activity|activation of GTPase activity|regulation of small GTPase mediated signal transduction|signal transduction
ENSBGRG00000000457	STXBP3	722.581	0.468566	2.7417	2.43625	-1.28467	0.00611226	0.0132209	Down	6.09117	2.93256	11.519	11.1974	11.4907	21.8037	ENSBGRG00000000457	syntaxin binding protein 3 [Source:HGNC Symbol;Acc:HGNC:11446]	GO:0016324,GO:0016323,GO:0005829,GO:0070062,GO:0045335,GO:0005886,GO:0031091,GO:0098793,GO:0042581,GO:0070820,GO:0019905,GO:0017075,GO:0007420,GO:0071346,GO:0030073,GO:0045955,GO:2001274,GO:0043312,GO:0070527,GO:0051291,GO:0022615,GO:0032868,GO:0006904	apical plasma membrane|basolateral plasma membrane|cytosol|extracellular exosome|phagocytic vesicle|plasma membrane|platelet alpha granule|presynapse|specific granule|tertiary granule|syntaxin binding|syntaxin-1 binding|brain development|cellular response to interferon-gamma|insulin secretion|negative regulation of calcium ion-dependent exocytosis|negative regulation of glucose import in response…
ENSBGRG00000000459	ENSBGRG00000000459	746.142	0.411716	-4.43352	0.282172	1.82535	9.27076e-06	3.32831e-05	Up	7.0861	9.19631	15.5951	2.08433	2.49569	3.77743	ENSBGRG00000000459		GO:0005634,GO:0000151,GO:0097602,GO:0031624,GO:0032182,GO:0051443,GO:0045116	nucleus|ubiquitin ligase complex|cullin family protein binding|ubiquitin conjugating enzyme binding|ubiquitin-like protein binding|positive regulation of ubiquitin-protein transferase activity|protein neddylation
ENSBGRG00000000460	IL17RA	654.089	0.370361	3.95203	2.75811	-1.46368	7.74899e-05	0.000240122	Down	6.33021	3.17443	3.5374	11.7017	10.8781	9.56701	ENSBGRG00000000460	interleukin 17 receptor A [Source:HGNC Symbol;Acc:HGNC:5985]	GO:0005576,GO:0005887,GO:0005886,GO:0030368,GO:0005102,GO:0007166,GO:0050832,GO:0072537,GO:0071621,GO:0097400,GO:1900017,GO:2000667,GO:0032747,GO:2000664	extracellular region|integral component of plasma membrane|plasma membrane|interleukin-17 receptor activity|signaling receptor binding|cell surface receptor signaling pathway|defense response to fungus|fibroblast activation|granulocyte chemotaxis|interleukin-17-mediated signaling pathway|positive regulation of cytokine production involved in inflammatory response|positive regulation of interleuki…	bom04060,bom04657	Cytokine-cytokine receptor interaction|IL-17 signaling pathway
ENSBGRG00000000463	WASHC3	556.109	0.374592	-2.67164	0.499731	1.00077	0.00754818	0.0159854	Up	8.39659	4.64437	12.207	3.35813	3.84644	3.98941	ENSBGRG00000000463	WASH complex subunit 3 [Source:HGNC Symbol;Acc:HGNC:24256]	GO:0005769,GO:0071203,GO:0030041,GO:0006887,GO:0015031	early endosome|WASH complex|actin filament polymerization|exocytosis|protein transport	bom04144	Endocytosis
ENSBGRG00000000464	DGKA	2689.66	0.331606	-4.77539	0.33366	1.58355	1.79355e-06	7.14359e-06	Up	52.2458	58.1248	53.0183	15.4768	18.6784	16.75	ENSBGRG00000000464	diacylglycerol kinase alpha [Source:HGNC Symbol;Acc:HGNC:2849]	GO:0005829,GO:0005886,GO:0005524,GO:0005509,GO:0004143,GO:0003951,GO:0005543,GO:0046339,GO:0035556,GO:0046834,GO:0006654,GO:0007205	cytosol|plasma membrane|ATP binding|calcium ion binding|diacylglycerol kinase activity|NAD+ kinase activity|phospholipid binding|diacylglycerol metabolic process|intracellular signal transduction|lipid phosphorylation|phosphatidic acid biosynthetic process|protein kinase C-activating G protein-coupled receptor signaling pathway	bom00561,bom00564,bom04070,bom04072,bom05231	Glycerolipid metabolism|Glycerophospholipid metabolism|Phosphatidylinositol signaling system|Phospholipase D signaling pathway|Choline metabolism in cancer
ENSBGRG00000000465	ENSBGRG00000000465	25.7813	0.651384	2.8116	3.55891	-1.83143	0.00492954	0.0108966	Down	0.309118	0.193043	0.275686	0.633495	0.876672	1.01437	ENSBGRG00000000465		GO:0009986,GO:0016021,GO:0005886,GO:0007155,GO:0045087,GO:0032740,GO:0072540	cell surface|integral component of membrane|plasma membrane|cell adhesion|innate immune response|positive regulation of interleukin-17 production|T-helper 17 cell lineage commitment
ENSBGRG00000000466	KLHL26	906.652	0.412725	-4.89975	0.246174	2.02225	9.59595e-07	3.96174e-06	Up	20.7077	12.4084	9.00033	3.32488	3.54758	2.52244	ENSBGRG00000000466	kelch like family member 26 [Source:HGNC Symbol;Acc:HGNC:25623]
ENSBGRG00000000468	ENSBGRG00000000468	1892.78	0.304156	2.04486	1.53896	-0.621954	0.0408691	0.0720206	Down	43.1892	28.3067	47.8206	56.3331	54.1591	54.2785	ENSBGRG00000000468		GO:0005750,GO:0008121,GO:0021680,GO:0021766,GO:0021854,GO:0030901,GO:0006122,GO:0021548,GO:0021860,GO:0021539,GO:0021794	mitochondrial respiratory chain complex III|ubiquinol-cytochrome-c reductase activity|cerebellar Purkinje cell layer development|hippocampus development|hypothalamus development|midbrain development|mitochondrial electron transport, ubiquinol to cytochrome c|pons development|pyramidal neuron development|subthalamus development|thalamus development	bom00190,bom04260,bom04714,bom04932,bom05010,bom05012,bom05014,bom05016,bom05020,bom05022	Oxidative phosphorylation|Cardiac muscle contraction|Thermogenesis|Non-alcoholic fatty liver disease|Alzheimer disease|Parkinson disease|Amyotrophic lateral sclerosis|Huntington disease|Prion disease|Pathways of neurodegeneration - multiple diseases
ENSBGRG00000000469	NFIB	437.094	0.444127	6.92188	8.4222	-3.0742	4.45687e-12	3.38669e-11	Down	0.909636	0.327205	1.09172	4.37815	4.72098	8.31599	ENSBGRG00000000469	nuclear factor I B [Source:HGNC Symbol;Acc:HGNC:7785]	GO:0044300,GO:0001650,GO:0005634,GO:0003677,GO:0000981,GO:0003690,GO:0001077,GO:0000978,GO:0003714,GO:0021960,GO:0060689,GO:0002062,GO:0060486,GO:0071679,GO:0006260,GO:0030900,GO:0010001,GO:0030902,GO:0061141,GO:0030324,GO:0008285,GO:0043392,GO:2000795,GO:2000791,GO:1902894,GO:0000122,GO:0045944,GO:0045893,GO:0021740,GO:0009617,GO:0060662,GO:0060509,GO:0060510	cerebellar mossy fiber|fibrillar center|nucleus|DNA binding|DNA-binding transcription factor activity, RNA polymerase II-specific|double-stranded DNA binding|proximal promoter DNA-binding transcription activator activity, RNA polymerase II-specific|RNA polymerase II proximal promoter sequence-specific DNA binding|transcription corepressor activity|anterior commissure morphogenesis|cell differenti…
ENSBGRG00000000470	SMC1B	1472.01	0.441851	-10.7256	0.0374443	4.73911	7.7202e-27	1.78673e-25	Up	17.9322	11.1577	37.8818	0.567903	0.886877	0.761556	ENSBGRG00000000470	structural maintenance of chromosomes 1B [Source:HGNC Symbol;Acc:HGNC:11112]	GO:0000775,GO:0005829,GO:0000800,GO:0030893,GO:0034991,GO:0005654,GO:0005524,GO:0003677,GO:0051321,GO:0007062	chromosome, centromeric region|cytosol|lateral element|meiotic cohesin complex|nuclear meiotic cohesin complex|nucleoplasm|ATP binding|DNA binding|meiotic cell cycle|sister chromatid cohesion	bom04110,bom04114	Cell cycle|Oocyte meiosis
ENSBGRG00000000474	C2orf88	748.081	0.592276	-11.315	0.00960748	6.70163	1.1054e-29	3.00853e-28	Up	77.6666	194.544	232.75	1.75932	0.516442	2.41609	ENSBGRG00000000474	chromosome 2 open reading frame 88 [Source:HGNC Symbol;Acc:HGNC:28191]	GO:0005886,GO:0034237	plasma membrane|protein kinase A regulatory subunit binding
ENSBGRG00000000475	LY9	121.605	0.60934	3.17793	3.8276	-1.93644	0.0014833	0.00363757	Down	1.05552	0.295149	1.41505	1.52204	2.2238	5.72158	ENSBGRG00000000475	lymphocyte antigen 9 [Source:HGNC Symbol;Acc:HGNC:6730]	GO:0009986,GO:0016021,GO:0005886,GO:0007155,GO:0045087,GO:0032740,GO:0072540	cell surface|integral component of membrane|plasma membrane|cell adhesion|innate immune response|positive regulation of interleukin-17 production|T-helper 17 cell lineage commitment
ENSBGRG00000000480	SLC25A41	199.033	0.454296	-3.98431	0.28518	1.81006	6.76759e-05	0.000212159	Up	7.64324	11.716	7.78156	2.77676	2.44533	2.10758	ENSBGRG00000000480	solute carrier family 25 member 41 [Source:HGNC Symbol;Acc:HGNC:28533]	GO:0016021,GO:0005743,GO:0005347	integral component of membrane|mitochondrial inner membrane|ATP transmembrane transporter activity
ENSBGRG00000000481	INPP1	200.239	0.397844	-2.89545	0.45002	1.15194	0.00378615	0.00857008	Up	4.90815	4.47417	3.75199	1.33507	2.12479	2.06606	ENSBGRG00000000481	inositol polyphosphate-1-phosphatase [Source:HGNC Symbol;Acc:HGNC:6071]	GO:0004441,GO:0046872,GO:0046855,GO:0046854	inositol-1,4-bisphosphate 1-phosphatase activity|metal ion binding|inositol phosphate dephosphorylation|phosphatidylinositol phosphorylation	bom00562,bom04070	Inositol phosphate metabolism|Phosphatidylinositol signaling system
ENSBGRG00000000487	ENSBGRG00000000487	209.396	0.382958	3.80574	2.7462	-1.45744	0.000141379	0.000418792	Down	3.20139	1.96873	4.03987	5.84893	7.74983	9.23312	ENSBGRG00000000487		GO:0005737,GO:0005794,GO:0032580,GO:0048471,GO:0046872	cytoplasm|Golgi apparatus|Golgi cisterna membrane|perinuclear region of cytoplasm|metal ion binding
ENSBGRG00000000492	ENSBGRG00000000492	1772.76	0.404471	-12.1498	0.0331638	4.91425	5.74914e-34	1.96758e-32	Up	96.6452	93.1642	130.781	1.68271	3.54001	4.71994	ENSBGRG00000000492		GO:0005737,GO:0005634,GO:0017124,GO:0051301,GO:0051276,GO:0006281,GO:0045143,GO:2000816	cytoplasm|nucleus|SH3 domain binding|cell division|chromosome organization|DNA repair|homologous chromosome segregation|negative regulation of mitotic sister chromatid separation	bom04110,bom04114,bom05166	Cell cycle|Oocyte meiosis|Human T-cell leukemia virus 1 infection
ENSBGRG00000000494	DNAI3	1034.36	0.620545	-13.4506	0.00307179	8.3467	3.05375e-41	1.65556e-39	Up	12.1432	10.8884	38.8493	0.029003	0.0510825	0.093718	ENSBGRG00000000494	WD repeat domain 63 [Source:HGNC Symbol;Acc:HGNC:30711]	GO:0030286,GO:0045504,GO:0045503,GO:0007018	dynein complex|dynein heavy chain binding|dynein light chain binding|microtubule-based movement
ENSBGRG00000000500	PLPPR1	6.2098	1.47231	-2.27443	0.0981639	3.34866	0.0229402	0.0433242	Up	0.143105	0.234592	0.273488	0.0392778	0.0172948	0	ENSBGRG00000000500	phospholipid phosphatase related 1 [Source:HGNC Symbol;Acc:HGNC:25993]	GO:0005887,GO:0005654,GO:0042577,GO:0016791,GO:0008195,GO:0007399,GO:0046839,GO:0006644	integral component of plasma membrane|nucleoplasm|lipid phosphatase activity|phosphatase activity|phosphatidate phosphatase activity|nervous system development|phospholipid dephosphorylation|phospholipid metabolic process
ENSBGRG00000000501	TAMALIN	386.008	0.447814	7.03548	8.88015	-3.15058	1.98583e-12	1.56884e-11	Down	2.45713	1.82135	1.16375	16.8191	17.0633	10.2044	ENSBGRG00000000501	general receptor for phosphoinositides 1 associated scaffold protein [Source:HGNC Symbol;Acc:HGNC:18707]	GO:0005737,GO:0098978,GO:0005641,GO:0005886,GO:0014069,GO:0098685,GO:0030306,GO:0042802,GO:0030165,GO:0006886,GO:0008104,GO:0099152,GO:0007165	cytoplasm|glutamatergic synapse|nuclear envelope lumen|plasma membrane|postsynaptic density|Schaffer collateral - CA1 synapse|ADP-ribosylation factor binding|identical protein binding|PDZ domain binding|intracellular protein transport|protein localization|regulation of neurotransmitter receptor transport, endosome to postsynaptic membrane|signal transduction
ENSBGRG00000000502	CD244	79.4597	0.757419	2.30671	3.35694	-1.74715	0.0210708	0.0401703	Down	0.361317	0.46864	2.65582	1.95289	2.06913	6.58155	ENSBGRG00000000502	CD244 molecule [Source:HGNC Symbol;Acc:HGNC:18171]	GO:0009897,GO:0016021,GO:0005886,GO:0042288,GO:0038023,GO:0002250,GO:0045087,GO:0050900,GO:0002323,GO:0071663,GO:0060732,GO:1902715,GO:2000484,GO:0007165	external side of plasma membrane|integral component of membrane|plasma membrane|MHC class I protein binding|signaling receptor activity|adaptive immune response|innate immune response|leukocyte migration|natural killer cell activation involved in immune response|positive regulation of granzyme B production|positive regulation of inositol phosphate biosynthetic process|positive regulation of inter…	bom04650	Natural killer cell mediated cytotoxicity
ENSBGRG00000000505	MFSD6	250.487	0.48067	-3.42963	0.318967	1.64852	0.000604407	0.00159805	Up	3.35663	4.90689	3.05384	0.633224	1.21585	1.67298	ENSBGRG00000000505	major facilitator superfamily domain containing 6 [Source:HGNC Symbol;Acc:HGNC:24711]	GO:0016021	integral component of membrane
ENSBGRG00000000506	C3orf52	24.4778	0.949561	-2.38735	0.207771	2.26694	0.0169702	0.0330748	Up	0.939671	0.880233	1.82146	0	0.441274	0.250017	ENSBGRG00000000506		GO:0005789,GO:0016021	endoplasmic reticulum membrane|integral component of membrane
ENSBGRG00000000508	KIF1A	611.399	0.50013	-4.31858	0.223779	2.15985	1.57033e-05	5.44046e-05	Up	4.41403	4.67208	2.45924	0.689446	1.27046	0.458763	ENSBGRG00000000508	kinesin family member 1A [Source:HGNC Symbol;Acc:HGNC:888]
ENSBGRG00000000510	CFAP65	1952.33	0.441718	-11.7701	0.0272221	5.19908	5.56314e-32	1.74555e-30	Up	20.1229	31.5639	18.5248	0.510919	0.808747	0.509389	ENSBGRG00000000510	cilia and flagella associated protein 65 [Source:HGNC Symbol;Acc:HGNC:25325]	GO:0016021,GO:0031514,GO:0005886,GO:0003723	integral component of membrane|motile cilium|plasma membrane|RNA binding
ENSBGRG00000000512	IFT74	660.098	0.543237	-2.40445	0.404389	1.30619	0.0161969	0.0317525	Up	10.2046	8.1195	31.0888	3.66135	4.07128	10.3657	ENSBGRG00000000512	intraflagellar transport 74 [Source:HGNC Symbol;Acc:HGNC:21424]	GO:0005813,GO:0097542,GO:0005929,GO:0031410,GO:0030992,GO:0031514,GO:0005634,GO:0048487,GO:0003682,GO:0060271,GO:0007368,GO:0007507,GO:0035735,GO:0003334,GO:0050680,GO:1905515,GO:0007219,GO:0033630,GO:0045944	centrosome|ciliary tip|cilium|cytoplasmic vesicle|intraciliary transport particle B|motile cilium|nucleus|beta-tubulin binding|chromatin binding|cilium assembly|determination of left/right symmetry|heart development|intraciliary transport involved in cilium assembly|keratinocyte development|negative regulation of epithelial cell proliferation|non-motile cilium assembly|Notch signaling pathway|pos…
ENSBGRG00000000516	ANLN	693.03	0.513017	-3.17302	0.323578	1.62781	0.00150861	0.00369504	Up	7.7549	4.29195	14.5725	1.15581	2.28658	4.35943	ENSBGRG00000000516	anillin actin binding protein [Source:HGNC Symbol;Acc:HGNC:14082]
ENSBGRG00000000520	DPYSL2	3429.24	0.313395	2.5039	1.72275	-0.78471	0.0122833	0.0247875	Down	23.4974	14.2341	17.8132	31.3822	26.837	27.9065	ENSBGRG00000000520	dihydropyrimidinase like 2 [Source:HGNC Symbol;Acc:HGNC:3014]	GO:0030424,GO:0005856,GO:0005829,GO:0030425,GO:0043209,GO:0043025,GO:0005886,GO:0016810,GO:0008017,GO:0019901,GO:0007411,GO:0007420,GO:0007010,GO:0006897,GO:0030516	axon|cytoskeleton|cytosol|dendrite|myelin sheath|neuronal cell body|plasma membrane|hydrolase activity, acting on carbon-nitrogen (but not peptide) bonds|microtubule binding|protein kinase binding|axon guidance|brain development|cytoskeleton organization|endocytosis|regulation of axon extension	bom04360	Axon guidance
ENSBGRG00000000521	HSPE1	1909.79	0.471676	4.32137	4.10758	-2.03829	1.55064e-05	5.3796e-05	Down	86.2287	40.667	128.732	215.135	196.196	533.565	ENSBGRG00000000521		GO:0005759,GO:0005739,GO:0005524,GO:0051087,GO:0046872,GO:0051082,GO:0051085	mitochondrial matrix|mitochondrion|ATP binding|chaperone binding|metal ion binding|unfolded protein binding|chaperone cofactor-dependent protein refolding
ENSBGRG00000000525	ENSBGRG00000000525	5735.36	0.406915	-4.76953	0.260474	1.94079	1.8466e-06	7.34166e-06	Up	1018.65	1129.71	684.412	258.65	256.203	175.29	ENSBGRG00000000525		GO:0005747,GO:0032981,GO:0055114	mitochondrial respiratory chain complex I|mitochondrial respiratory chain complex I assembly|oxidation-reduction process	bom00190,bom04714,bom04723,bom04932,bom05010,bom05012,bom05014,bom05016,bom05020,bom05022	Oxidative phosphorylation|Thermogenesis|Retrograde endocannabinoid signaling|Non-alcoholic fatty liver disease|Alzheimer disease|Parkinson disease|Amyotrophic lateral sclerosis|Huntington disease|Prion disease|Pathways of neurodegeneration - multiple diseases
ENSBGRG00000000526	ADGRE5	628.142	0.323419	3.56011	2.2213	-1.15141	0.000370698	0.00102395	Down	4.71028	3.04911	3.37363	6.45703	7.54292	8.60326	ENSBGRG00000000526	adhesion G protein-coupled receptor E5 [Source:HGNC Symbol;Acc:HGNC:1711]	GO:0005887,GO:0005622,GO:0005509,GO:0004930,GO:0007189,GO:0007155,GO:0007166	integral component of plasma membrane|intracellular|calcium ion binding|G protein-coupled receptor activity|adenylate cyclase-activating G protein-coupled receptor signaling pathway|cell adhesion|cell surface receptor signaling pathway
ENSBGRG00000000528	MGAT5	2160.73	0.39661	4.65818	3.59871	-1.84748	3.19016e-06	1.22999e-05	Down	11.3708	8.65191	5.66156	19.8466	31.5347	35.2517	ENSBGRG00000000528	alpha-1,6-mannosylglycoprotein 6-beta-N-acetylglucosaminyltransferase [Source:HGNC Symbol;Acc:HGNC:7049]			bom00510	N-Glycan biosynthesis
ENSBGRG00000000530	SOX5	2379.25	0.405436	-14.467	0.0171526	5.86543	1.95881e-47	1.68572e-45	Up	37.2166	60.962	52.2117	0.889211	0.802652	0.740778	ENSBGRG00000000530	SRY-box transcription factor 5 [Source:HGNC Symbol;Acc:HGNC:11201]	GO:0044798,GO:0005634,GO:0003677,GO:0003700,GO:0000981,GO:0046982,GO:0044212,GO:0055059,GO:0051216,GO:0045165,GO:0071560,GO:0021953,GO:0001701,GO:0045892,GO:0048709,GO:0061036,GO:0032332,GO:2000741,GO:0045944,GO:0060164	nuclear transcription factor complex|nucleus|DNA binding|DNA-binding transcription factor activity|DNA-binding transcription factor activity, RNA polymerase II-specific|protein heterodimerization activity|transcription regulatory region DNA binding|asymmetric neuroblast division|cartilage development|cell fate commitment|cellular response to transforming growth factor beta stimulus|central nervou…
ENSBGRG00000000533	GCSAM	29.7183	0.825835	3.17433	6.15378	-2.62147	0.00150181	0.00367889	Down	0.246704	0.330141	0.370446	1.12209	0.579267	3.93841	ENSBGRG00000000533	germinal center associated signaling and motility [Source:HGNC Symbol;Acc:HGNC:20253]	GO:0005737,GO:0005886,GO:0003779,GO:0045159,GO:0019901,GO:2000402,GO:0050855	cytoplasm|plasma membrane|actin binding|myosin II binding|protein kinase binding|negative regulation of lymphocyte migration|regulation of B cell receptor signaling pathway
ENSBGRG00000000535	ENSBGRG00000000535	438.198	0.42631	3.52756	2.83596	-1.50383	0.000419402	0.00114528	Down	5.11882	2.6085	2.69999	10.5503	9.75292	5.95629	ENSBGRG00000000535		GO:0005634,GO:0003677,GO:0000981,GO:0006260,GO:0000122,GO:0045944	nucleus|DNA binding|DNA-binding transcription factor activity, RNA polymerase II-specific|DNA replication|negative regulation of transcription by RNA polymerase II|positive regulation of transcription by RNA polymerase II
ENSBGRG00000000539	HSPD1	5337.72	0.509729	2.1775	2.15836	-1.10994	0.0294432	0.0540789	Down	43.4918	15.2072	83.6245	65.3465	67.96	136.93	ENSBGRG00000000539	heat shock protein family D (Hsp60) member 1 [Source:HGNC Symbol;Acc:HGNC:5261]	GO:0005737,GO:0005829,GO:0005759,GO:0005739,GO:0032991,GO:0005524,GO:0016787,GO:0051082,GO:0006458,GO:0008637,GO:0007005,GO:0045041,GO:0042026,GO:0009409,GO:0042110	cytoplasm|cytosol|mitochondrial matrix|mitochondrion|protein-containing complex|ATP binding|hydrolase activity|unfolded protein binding|'de novo' protein folding|apoptotic mitochondrial changes|mitochondrion organization|protein import into mitochondrial intermembrane space|protein refolding|response to cold|T cell activation	bom03018,bom04940,bom05134,bom05152	RNA degradation|Type I diabetes mellitus|Legionellosis|Tuberculosis
ENSBGRG00000000541	ENSBGRG00000000541	3228.99	0.391497	5.99044	5.08145	-2.34524	2.09275e-09	1.20213e-08	Down	23.4741	20.9881	20.4778	137.009	91.6703	70.8379	ENSBGRG00000000541		GO:0005737,GO:0005615,GO:0004864,GO:0005977,GO:0035556	cytoplasm|extracellular space|protein phosphatase inhibitor activity|glycogen metabolic process|intracellular signal transduction	bom04261,bom04720	Adrenergic signaling in cardiomyocytes|Long-term potentiation
ENSBGRG00000000543	GPNMB	1073.32	0.338752	-4.50866	0.346922	1.52732	6.52391e-06	2.39602e-05	Up	16.4216	18.7881	24.4689	6.33275	5.75428	7.04818	ENSBGRG00000000543	glycoprotein nmb [Source:HGNC Symbol;Acc:HGNC:4462]
ENSBGRG00000000545	ENSBGRG00000000545	379.686	0.449168	-2.92302	0.402504	1.31293	0.00346659	0.00790326	Up	13.4238	17.3569	7.97065	4.87917	4.97988	5.09368	ENSBGRG00000000545		GO:0005730,GO:1990904,GO:0005681,GO:0005689,GO:0003723,GO:0006397,GO:0048026,GO:0008380	nucleolus|ribonucleoprotein complex|spliceosomal complex|U12-type spliceosomal complex|RNA binding|mRNA processing|positive regulation of mRNA splicing, via spliceosome|RNA splicing	bom03040	Spliceosome
ENSBGRG00000000549	ATG101	886.2	0.390114	3.92957	2.89383	-1.53298	8.50976e-05	0.00026223	Down	11.9484	8.85213	9.41491	29.1998	32.5718	17.1284	ENSBGRG00000000549	autophagy related 101 [Source:HGNC Symbol;Acc:HGNC:25679]	GO:0000407,GO:0042802,GO:0044877,GO:0000045	phagophore assembly site|identical protein binding|protein-containing complex binding|autophagosome assembly	bom04136,bom04140,bom04211,bom05010,bom05014,bom05016,bom05017,bom05022	Autophagy - other|Autophagy - animal|Longevity regulating pathway|Alzheimer disease|Amyotrophic lateral sclerosis|Huntington disease|Spinocerebellar ataxia|Pathways of neurodegeneration - multiple diseases
ENSBGRG00000000550	NEMP2	190.737	0.411223	3.79817	2.95242	-1.5619	0.00014577	0.000431061	Down	2.07104	1.0582	1.99398	4.63362	5.33961	3.38138	ENSBGRG00000000550	nuclear envelope integral membrane protein 2 [Source:HGNC Symbol;Acc:HGNC:33700]	GO:0016021,GO:0005635,GO:0005637	integral component of membrane|nuclear envelope|nuclear inner membrane
ENSBGRG00000000551	ADCK2	538.03	0.361023	2.0986	1.69073	-0.757643	0.035852	0.0642654	Down	7.29524	5.20164	6.25358	11.2752	9.92939	7.31186	ENSBGRG00000000551	aarF domain containing kinase 2 [Source:HGNC Symbol;Acc:HGNC:19039]	GO:0016021,GO:0005524,GO:0004674	integral component of membrane|ATP binding|protein serine/threonine kinase activity
ENSBGRG00000000552	ATP10B	40.9396	0.808998	-4.44756	0.0825799	3.59807	8.68521e-06	3.13332e-05	Up	0.268358	0.853533	0.29221	0.0205551	0.0482711	0.049815	ENSBGRG00000000552	ATPase phospholipid transporting 10B (putative) [Source:HGNC Symbol;Acc:HGNC:13543]	GO:0030659,GO:0005783,GO:0005789,GO:0016021,GO:0005886,GO:0005524,GO:0000287,GO:0004012,GO:0045332	cytoplasmic vesicle membrane|endoplasmic reticulum|endoplasmic reticulum membrane|integral component of membrane|plasma membrane|ATP binding|magnesium ion binding|phospholipid-translocating ATPase activity|phospholipid translocation
ENSBGRG00000000555	SLC9C1	372.882	1.1557	-8.61431	0.00100714	9.95552	7.03671e-18	8.60917e-17	Up	4.70657	3.65305	14.5201	0	0	0.0238528	ENSBGRG00000000555	solute carrier family 9 member C1 [Source:HGNC Symbol;Acc:HGNC:31401]	GO:0060170,GO:0016021,GO:0031514,GO:0005886,GO:0015386,GO:0015385,GO:0030154,GO:0030317,GO:0007275,GO:0071805,GO:0051453,GO:0098719,GO:0007283	ciliary membrane|integral component of membrane|motile cilium|plasma membrane|potassium:proton antiporter activity|sodium:proton antiporter activity|cell differentiation|flagellated sperm motility|multicellular organism development|potassium ion transmembrane transport|regulation of intracellular pH|sodium ion import across plasma membrane|spermatogenesis
ENSBGRG00000000561	MAMDC2	244.89	0.457763	-5.68147	0.16485	2.60077	1.33538e-08	6.97516e-08	Up	3.91122	5.92248	5.03271	0.548953	0.623088	1.19734	ENSBGRG00000000561	MAM domain containing 2 [Source:HGNC Symbol;Acc:HGNC:23673]	GO:0005783,GO:0005576,GO:0016020	endoplasmic reticulum|extracellular region|membrane
ENSBGRG00000000563	PMEL	834.162	0.500546	-3.82974	0.264812	1.91696	0.000128277	0.000382909	Up	15.8918	24.151	16.3506	4.49195	7.23046	2.32503	ENSBGRG00000000563	premelanosome protein [Source:HGNC Symbol;Acc:HGNC:10880]	GO:0005789,GO:0005576,GO:0005794,GO:0005887,GO:0042470,GO:0005771,GO:0042438,GO:0032438	endoplasmic reticulum membrane|extracellular region|Golgi apparatus|integral component of plasma membrane|melanosome|multivesicular body|melanin biosynthetic process|melanosome organization
ENSBGRG00000000564	ENSBGRG00000000564	63.8021	1.36134	-6.81673	0.00160871	9.27988	9.31338e-12	6.8311e-11	Up	1.70648	2.26658	6.98492	0	0	0	ENSBGRG00000000564
ENSBGRG00000000565	CELF5	151.104	0.539431	-4.71445	0.171571	2.54312	2.42365e-06	9.47858e-06	Up	1.18276	3.12306	2.02523	0.322451	0.414433	0.316806	ENSBGRG00000000565	CUGBP Elav-like family member 5 [Source:HGNC Symbol;Acc:HGNC:14058]	GO:0005737,GO:0005634,GO:1990904,GO:0003729,GO:0036002,GO:0003723,GO:0006376,GO:0000381	cytoplasm|nucleus|ribonucleoprotein complex|mRNA binding|pre-mRNA binding|RNA binding|mRNA splice site selection|regulation of alternative mRNA splicing, via spliceosome
ENSBGRG00000000566	COQ10B	405.038	0.444214	-2.42499	0.473943	1.07722	0.0153087	0.0302117	Up	9.04158	6.80723	18.9395	4.26594	3.61227	6.98343	ENSBGRG00000000566	coenzyme Q10B [Source:HGNC Symbol;Acc:HGNC:25819]	GO:0005743,GO:0005739,GO:0048039,GO:0045333,GO:0006744	mitochondrial inner membrane|mitochondrion|ubiquinone binding|cellular respiration|ubiquinone biosynthetic process
ENSBGRG00000000571	DRAM1	183.837	0.532755	-5.63031	0.125037	2.99957	1.79886e-08	9.28391e-08	Up	3.13486	6.30288	6.45864	0.335774	0.561823	1.03752	ENSBGRG00000000571	DNA damage regulated autophagy modulator 1 [Source:HGNC Symbol;Acc:HGNC:25645]
ENSBGRG00000000573	MRPL50	333.139	0.339195	2.1429	1.65503	-0.72686	0.0321213	0.0582943	Down	6.53887	3.78268	7.01211	8.28157	8.14527	9.27159	ENSBGRG00000000573	mitochondrial ribosomal protein L50 [Source:HGNC Symbol;Acc:HGNC:16654]	GO:0005743,GO:0005762	mitochondrial inner membrane|mitochondrial large ribosomal subunit
ENSBGRG00000000574	KRT80	128.524	0.868706	6.66321	55.268	-5.78837	2.67905e-11	1.87947e-10	Down	0.0359224	0.134601	0.0858142	5.99462	6.73781	0.477891	ENSBGRG00000000574	keratin 80 [Source:HGNC Symbol;Acc:HGNC:27056]	GO:0045095,GO:0005198	keratin filament|structural molecule activity
ENSBGRG00000000576	ENSBGRG00000000576	237.454	0.42856	3.92368	3.20769	-1.68153	8.72076e-05	0.000268175	Down	3.43998	1.20089	3.67499	8.25706	7.10624	7.90202	ENSBGRG00000000576		GO:0001772,GO:0045121,GO:0033627,GO:0050852	immunological synapse|membrane raft|cell adhesion mediated by integrin|T cell receptor signaling pathway
ENSBGRG00000000581	ABCF3	2785.22	0.365228	-2.30223	0.558319	0.840839	0.0213224	0.0405669	Up	57.6294	63.7538	44.0515	30.555	28.7681	27.2876	ENSBGRG00000000581	ATP binding cassette subfamily F member 3 [Source:HGNC Symbol;Acc:HGNC:72]	GO:0016020,GO:0005524,GO:0016887,GO:0045296,GO:0051607	membrane|ATP binding|ATPase activity|cadherin binding|defense response to virus
ENSBGRG00000000583	INVS	1403.27	0.289763	2.22542	1.56357	-0.644844	0.0260531	0.0485463	Down	9.48086	7.30711	9.43317	11.5618	12.6327	13.2295	ENSBGRG00000000583	inversin [Source:HGNC Symbol;Acc:HGNC:17870]	GO:0005737,GO:0016020,GO:0005874,GO:0005634,GO:0005819,GO:0005516,GO:0007275,GO:0090090,GO:0016055	cytoplasm|membrane|microtubule|nucleus|spindle|calmodulin binding|multicellular organism development|negative regulation of canonical Wnt signaling pathway|Wnt signaling pathway	bom04310	Wnt signaling pathway
ENSBGRG00000000591	BCAR3	1847.06	0.327783	4.25357	2.62851	-1.39425	2.1039e-05	7.15342e-05	Down	17.8216	10.0683	13.0016	33.8975	34.0083	28.358	ENSBGRG00000000591	BCAR3 adaptor protein, NSP family member [Source:HGNC Symbol;Acc:HGNC:973]	GO:0005622,GO:0005085,GO:0033138,GO:0007264	intracellular|guanyl-nucleotide exchange factor activity|positive regulation of peptidyl-serine phosphorylation|small GTPase mediated signal transduction
ENSBGRG00000000593	PRKAA2	80.3334	0.572172	2.23285	2.42431	-1.27757	0.0255589	0.0477107	Down	0.513627	0.340317	1.14918	1.08654	0.96896	2.33322	ENSBGRG00000000593	protein kinase AMP-activated catalytic subunit alpha 2 [Source:HGNC Symbol;Acc:HGNC:9377]	GO:0030424,GO:0005737,GO:0010494,GO:0030425,GO:0005794,GO:0043025,GO:0016607,GO:0031588,GO:0005634,GO:0050405,GO:0047322,GO:0004679,GO:0005524,GO:0003682,GO:0035174,GO:0046872,GO:0004674,GO:0004712,GO:0006914,GO:0071277,GO:0035690,GO:0042149,GO:0071333,GO:0034599,GO:0071380,GO:0006695,GO:0006633,GO:0042593,GO:0035556,GO:0043066,GO:0010629,GO:0032007,GO:1904428,GO:0010508,GO:1903829,GO:2000758,GO:…	axon|cytoplasm|cytoplasmic stress granule|dendrite|Golgi apparatus|neuronal cell body|nuclear speck|nucleotide-activated protein kinase complex|nucleus|[acetyl-CoA carboxylase] kinase activity|[hydroxymethylglutaryl-CoA reductase (NADPH)] kinase activity|AMP-activated protein kinase activity|ATP binding|chromatin binding|histone serine kinase activity|metal ion binding|protein serine/threonine ki…	bom04068,bom04140,bom04150,bom04151,bom04152,bom04211,bom04213,bom04371,bom04530,bom04710,bom04714,bom04910,bom04920,bom04921,bom04922,bom04931,bom04932,bom05410,bom05418	FoxO signaling pathway|Autophagy - animal|mTOR signaling pathway|PI3K-Akt signaling pathway|AMPK signaling pathway|Longevity regulating pathway|Longevity regulating pathway - multiple species|Apelin signaling pathway|Tight junction|Circadian rhythm|Thermogenesis|Insulin signaling pathway|Adipocytokine signaling pathway|Oxytocin signaling pathway|Glucagon signaling pathway|Insulin resistance|Non-a…
ENSBGRG00000000595	DENND2A	2103.3	0.321109	1.96743	1.54945	-0.631761	0.0491333	0.0847475	Down	14.2159	12.6752	11.8619	18.409	19.6897	17.2529	ENSBGRG00000000595	DENN domain containing 2A [Source:HGNC Symbol;Acc:HGNC:22212]	GO:0015629,GO:0005829,GO:0017112,GO:0015031,GO:0042147	actin cytoskeleton|cytosol|Rab guanyl-nucleotide exchange factor activity|protein transport|retrograde transport, endosome to Golgi
ENSBGRG00000000596	ACRBP	4915.15	0.462214	-12.2898	0.0194983	5.68051	1.02783e-34	3.65891e-33	Up	161.298	264.788	142.145	3.691	4.49219	2.38703	ENSBGRG00000000596	acrosin binding protein [Source:HGNC Symbol;Acc:HGNC:17195]	GO:0002080,GO:0001669,GO:0005576,GO:0048240	acrosomal membrane|acrosomal vesicle|extracellular region|sperm capacitation
ENSBGRG00000000599	ENSBGRG00000000599	231.388	0.420091	6.46013	6.56067	-2.71384	1.0461e-10	6.94061e-10	Down	0.572546	0.300089	0.534071	3.56197	1.99017	2.62055	ENSBGRG00000000599		GO:0016021	integral component of membrane
ENSBGRG00000000604	SF3B1	13238.8	0.413095	3.471	2.70167	-1.43385	0.000518518	0.00138911	Down	50.3226	29.9814	81.7994	95.5107	101.247	198.244	ENSBGRG00000000604	splicing factor 3b subunit 1 [Source:HGNC Symbol;Acc:HGNC:10768]	GO:0071013,GO:0016607,GO:0005654,GO:0005634,GO:0005681,GO:0034693,GO:0005689,GO:0005686,GO:0071005,GO:0071004,GO:0003729,GO:0003723,GO:0000398,GO:0045815,GO:0000375,GO:0000245	catalytic step 2 spliceosome|nuclear speck|nucleoplasm|nucleus|spliceosomal complex|U11/U12 snRNP|U12-type spliceosomal complex|U2 snRNP|U2-type precatalytic spliceosome|U2-type prespliceosome|mRNA binding|RNA binding|mRNA splicing, via spliceosome|positive regulation of gene expression, epigenetic|RNA splicing, via transesterification reactions|spliceosomal complex assembly	bom03040	Spliceosome
ENSBGRG00000000608	KRT7	27.8979	0.990782	-4.06598	0.0612773	4.0285	4.78305e-05	0.000153418	Up	0.729742	1.95837	0.395768	0.0216531	0.114412	0.0524761	ENSBGRG00000000608	keratin 7 [Source:HGNC Symbol;Acc:HGNC:6445]	GO:0005737,GO:0045095,GO:0005198	cytoplasm|keratin filament|structural molecule activity
ENSBGRG00000000610	TMEM163	310.5	0.43872	9.12224	16.0233	-4.0021	7.35888e-20	1.05083e-18	Down	0.84857	0.384626	0.444661	8.59498	5.31954	10.3057	ENSBGRG00000000610	transmembrane protein 163 [Source:HGNC Symbol;Acc:HGNC:25380]	GO:0030054,GO:0031901,GO:0030285,GO:0008270	cell junction|early endosome membrane|integral component of synaptic vesicle membrane|zinc ion binding
ENSBGRG00000000611	ENSBGRG00000000611	27.0991	0.706849	-2.06957	0.362769	1.46288	0.0384924	0.0683487	Up	0.490319	0.789429	0.658863	0.201866	0.3111	0.142689	ENSBGRG00000000611		GO:0005737,GO:0005829,GO:0005886	cytoplasm|cytosol|plasma membrane
ENSBGRG00000000616	ADA2	398.487	0.46339	2.64564	2.33912	-1.22596	0.00815362	0.0171224	Down	1.85882	3.95252	2.68065	6.48535	4.80716	7.97994	ENSBGRG00000000616	adenosine deaminase 2 [Source:HGNC Symbol;Acc:HGNC:1839]	GO:0005615,GO:0004000,GO:0031685,GO:0008083,GO:0008201,GO:0043394,GO:0008270,GO:0006154,GO:0046103	extracellular space|adenosine deaminase activity|adenosine receptor binding|growth factor activity|heparin binding|proteoglycan binding|zinc ion binding|adenosine catabolic process|inosine biosynthetic process	bom00230	Purine metabolism
ENSBGRG00000000619	ENSBGRG00000000619	75.6246	0.536585	3.23803	3.33452	-1.73748	0.00120359	0.00301458	Down	1.57182	1.22177	1.02261	2.16625	3.49205	6.36215	ENSBGRG00000000619
ENSBGRG00000000628	ENSBGRG00000000628	110.999	0.508338	-8.2389	0.0548581	4.18815	1.73797e-16	1.92087e-15	Up	18.5191	9.55222	13.384	0.450385	0.623272	1.01354	ENSBGRG00000000628		GO:0030154,GO:0007275,GO:0007283	cell differentiation|multicellular organism development|spermatogenesis
ENSBGRG00000000631	SLC19A1	248.666	0.376979	4.31695	3.08956	-1.6274	1.58204e-05	5.4778e-05	Down	1.71779	0.965479	1.1946	4.04425	3.50617	3.17396	ENSBGRG00000000631	solute carrier family 19 member 1 [Source:HGNC Symbol;Acc:HGNC:10937]	GO:0016324,GO:0016323,GO:0005887,GO:0005886,GO:0008518,GO:0005542,GO:0008517,GO:0015350,GO:1904447,GO:0098838,GO:0046655,GO:0015884,GO:0055085	apical plasma membrane|basolateral plasma membrane|integral component of plasma membrane|plasma membrane|folate:anion antiporter activity|folic acid binding|folic acid transmembrane transporter activity|methotrexate transmembrane transporter activity|folate import across plasma membrane|folate transmembrane transport|folic acid metabolic process|folic acid transport|transmembrane transport	bom01523,bom04977	Antifolate resistance|Vitamin digestion and absorption
ENSBGRG00000000638	USP44	243.684	0.631121	-9.43531	0.016122	5.95483	3.89846e-21	6.12152e-20	Up	3.73535	3.17261	7.51436	0.0294327	0.146878	0.0237766	ENSBGRG00000000638	ubiquitin specific peptidase 44 [Source:HGNC Symbol;Acc:HGNC:20064]	GO:0005634,GO:0004843,GO:0036459,GO:0008270,GO:0007049,GO:0051301,GO:1904667,GO:0043161,GO:0016579,GO:0090266	nucleus|thiol-dependent ubiquitin-specific protease activity|thiol-dependent ubiquitinyl hydrolase activity|zinc ion binding|cell cycle|cell division|negative regulation of ubiquitin protein ligase activity|proteasome-mediated ubiquitin-dependent protein catabolic process|protein deubiquitination|regulation of mitotic cell cycle spindle assembly checkpoint
ENSBGRG00000000639	FAM221A	325.245	0.472669	-8.71223	0.0575916	4.118	2.97958e-18	3.74624e-17	Up	10.3794	8.90684	18.9151	0.427323	1.02144	0.517806	ENSBGRG00000000639	family with sequence similarity 221 member A [Source:HGNC Symbol;Acc:HGNC:27977]
ENSBGRG00000000640	TEX49	371.421	1.31662	-8.9775	0.000276588	11.82	2.76981e-19	3.77717e-18	Up	28.9028	96.1439	50.4848	0	0	0	ENSBGRG00000000640	testis expressed 49 [Source:HGNC Symbol;Acc:HGNC:48628]
ENSBGRG00000000642	ENSBGRG00000000642	12201.4	0.393472	-8.51383	0.0980766	3.34995	1.68287e-17	2.00362e-16	Up	285.413	384.352	284.35	26.3828	38.0355	23.8512	ENSBGRG00000000642		GO:0005829,GO:0046872,GO:0003723,GO:0061630,GO:0004842,GO:0000209	cytosol|metal ion binding|RNA binding|ubiquitin protein ligase activity|ubiquitin-protein transferase activity|protein polyubiquitination
ENSBGRG00000000644	ENSBGRG00000000644	10.1461	1.35823	3.32954	22.9794	-4.52227	0.000869901	0.00223664	Down	0.0180243	0	0.0344463	0.375981	0.121986	0.575485	ENSBGRG00000000644
ENSBGRG00000000645	GMNC	40.4949	1.33377	-6.46433	0.00253824	8.62195	1.01747e-10	6.76582e-10	Up	0.676314	0.883379	0.928419	0	0	0	ENSBGRG00000000645	geminin coiled-coil domain containing [Source:HGNC Symbol;Acc:HGNC:40049]	GO:0005634,GO:0003682,GO:0007049,GO:0008283,GO:0060271,GO:0006270	nucleus|chromatin binding|cell cycle|cell proliferation|cilium assembly|DNA replication initiation
ENSBGRG00000000647	LPAR5	36.1718	0.716973	4.95351	11.7251	-3.55153	7.28874e-07	3.05686e-06	Down	0.167215	0.0783189	0.292934	1.16268	1.53585	3.04019	ENSBGRG00000000647	lysophosphatidic acid receptor 5 [Source:HGNC Symbol;Acc:HGNC:13307]	GO:0016021,GO:0005886,GO:0004930	integral component of membrane|plasma membrane|G protein-coupled receptor activity	bom04015,bom04072,bom04151,bom04810,bom05200	Rap1 signaling pathway|Phospholipase D signaling pathway|PI3K-Akt signaling pathway|Regulation of actin cytoskeleton|Pathways in cancer
ENSBGRG00000000650	FEV	452.353	1.4796	-5.99623	0.00213433	8.872	2.01955e-09	1.1628e-08	Up	43.3601	56.832	21.8329	0.237545	0	0	ENSBGRG00000000650	FEV transcription factor, ETS family member [Source:HGNC Symbol;Acc:HGNC:18562]	GO:0005634,GO:0003700,GO:0000981,GO:0003690,GO:0001077,GO:0000978,GO:0030154,GO:0007399,GO:0045944,GO:0045893,GO:0006357	nucleus|DNA-binding transcription factor activity|DNA-binding transcription factor activity, RNA polymerase II-specific|double-stranded DNA binding|proximal promoter DNA-binding transcription activator activity, RNA polymerase II-specific|RNA polymerase II proximal promoter sequence-specific DNA binding|cell differentiation|nervous system development|positive regulation of transcription by RNA po…	bom05202	Transcriptional misregulation in cancer
ENSBGRG00000000652	PLPP3	2684.46	0.293618	9.33526	6.68532	-2.741	1.00742e-20	1.5317e-19	Down	17.72	13.461	19.965	99.4493	94.8454	116.754	ENSBGRG00000000652		GO:0005789,GO:0005887,GO:0005178,GO:0042577,GO:0016791,GO:0008195,GO:0042392,GO:0060020,GO:0001568,GO:0060070,GO:0098609,GO:0001702,GO:0001933,GO:0046839,GO:0006644,GO:0051091,GO:0050731,GO:0050821,GO:1902068,GO:0030111	endoplasmic reticulum membrane|integral component of plasma membrane|integrin binding|lipid phosphatase activity|phosphatase activity|phosphatidate phosphatase activity|sphingosine-1-phosphate phosphatase activity|Bergmann glial cell differentiation|blood vessel development|canonical Wnt signaling pathway|cell-cell adhesion|gastrulation with mouth forming second|negative regulation of protein pho…	bom00561,bom00564,bom00565,bom00600,bom04072,bom04666,bom04975,bom05231	Glycerolipid metabolism|Glycerophospholipid metabolism|Ether lipid metabolism|Sphingolipid metabolism|Phospholipase D signaling pathway|Fc gamma R-mediated phagocytosis|Fat digestion and absorption|Choline metabolism in cancer
ENSBGRG00000000653	ACMSD	63.5475	0.937242	2.13595	4.00528	-2.0019	0.0326836	0.0591844	Down	0.932349	0.291125	1.26887	6.97911	0.300475	0.939654	ENSBGRG00000000653	aminocarboxymuconate semialdehyde decarboxylase [Source:HGNC Symbol;Acc:HGNC:19288]	GO:0005829,GO:0001760,GO:0016787,GO:0008270,GO:1904985,GO:0051259	cytosol|aminocarboxymuconate-semialdehyde decarboxylase activity|hydrolase activity|zinc ion binding|negative regulation of quinolinate biosynthetic process|protein complex oligomerization	bom00380	Tryptophan metabolism
ENSBGRG00000000656	CFAP95	861.883	0.938616	-11.2925	0.000644612	10.5993	1.42984e-29	3.8523e-28	Up	55.9409	82.7626	109.412	0.097486	0.0429251	0	ENSBGRG00000000656	chromosome 9 open reading frame 135 [Source:HGNC Symbol;Acc:HGNC:31422]	GO:0005737,GO:0016021,GO:0005886	cytoplasm|integral component of membrane|plasma membrane
ENSBGRG00000000658	BMPR1B	93.8949	0.594517	-2.79866	0.315596	1.66385	0.00513155	0.0113192	Up	1.35132	1.46509	3.13249	0.288474	0.375014	1.0986	ENSBGRG00000000658	bone morphogenetic protein receptor type 1B [Source:HGNC Symbol;Acc:HGNC:1077]	GO:0030425,GO:0005887,GO:0043025,GO:0005886,GO:0043235,GO:0005524,GO:0019838,GO:0046872,GO:0004674,GO:0046332,GO:0005025,GO:0005024,GO:0004675,GO:0030509,GO:0043010,GO:0001502,GO:0030154,GO:0071773,GO:0071363,GO:0002063,GO:0002062,GO:0009953,GO:0060350,GO:0006703,GO:0001654,GO:0006954,GO:0035108,GO:1902731,GO:0001550,GO:0042698,GO:0007389,GO:0030501,GO:0061036,GO:0045597,GO:0032332,GO:1902043,GO:…	dendrite|integral component of plasma membrane|neuronal cell body|plasma membrane|receptor complex|ATP binding|growth factor binding|metal ion binding|protein serine/threonine kinase activity|SMAD binding|transforming growth factor beta receptor activity, type I|transforming growth factor beta-activated receptor activity|transmembrane receptor protein serine/threonine kinase activity|BMP signalin…	bom04060,bom04350,bom04360,bom04390,bom04550,bom05418	Cytokine-cytokine receptor interaction|TGF-beta signaling pathway|Axon guidance|Hippo signaling pathway|Signaling pathways regulating pluripotency of stem cells|Fluid shear stress and atherosclerosis
ENSBGRG00000000661	GTF2F1	6731.34	0.365936	-3.44016	0.417869	1.25888	0.000581372	0.00154197	Up	181.26	235.708	170.676	80.1555	77.2822	74.2818	ENSBGRG00000000661	general transcription factor IIF subunit 1 [Source:HGNC Symbol;Acc:HGNC:4652]	GO:0005634,GO:0003677,GO:1990841,GO:0032091,GO:0045944,GO:0032968,GO:0006367	nucleus|DNA binding|promoter-specific chromatin binding|negative regulation of protein binding|positive regulation of transcription by RNA polymerase II|positive regulation of transcription elongation from RNA polymerase II promoter|transcription initiation from RNA polymerase II promoter	bom03022	Basal transcription factors
ENSBGRG00000000664	ENSBGRG00000000664	41.1009	0.714762	-4.3837	0.113968	3.1333	1.16683e-05	4.13711e-05	Up	1.03825	2.79911	1.96	0.166809	0.269315	0.20213	ENSBGRG00000000664				bom04060,bom04350,bom04390,bom04714	Cytokine-cytokine receptor interaction|TGF-beta signaling pathway|Hippo signaling pathway|Thermogenesis
ENSBGRG00000000666	TEK	384.421	0.365817	3.55535	2.46333	-1.30061	0.000377475	0.00104105	Down	1.18092	1.46954	1.49904	2.56758	3.29093	3.75043	ENSBGRG00000000666	TEK receptor tyrosine kinase [Source:HGNC Symbol;Acc:HGNC:11724]	GO:0005884,GO:0016324,GO:0009925,GO:0009986,GO:0005911,GO:0005737,GO:0005576,GO:0005925,GO:0005887,GO:0045121,GO:0005815,GO:0005902,GO:0043235,GO:0001725,GO:0005524,GO:0004713,GO:0004714,GO:0004888,GO:0001525,GO:0030154,GO:0001935,GO:0007507,GO:0060347,GO:0016525,GO:0043066,GO:2000352,GO:0009968,GO:0018108,GO:2000251,GO:0045766,GO:0010595,GO:0070374,GO:0051894,GO:1902533,GO:0043552,GO:0014068,GO:…	actin filament|apical plasma membrane|basal plasma membrane|cell surface|cell-cell junction|cytoplasm|extracellular region|focal adhesion|integral component of plasma membrane|membrane raft|microtubule organizing center|microvillus|receptor complex|stress fiber|ATP binding|protein tyrosine kinase activity|transmembrane receptor protein tyrosine kinase activity|transmembrane signaling receptor act…	bom04010,bom04014,bom04015,bom04066,bom04151,bom05323	MAPK signaling pathway|Ras signaling pathway|Rap1 signaling pathway|HIF-1 signaling pathway|PI3K-Akt signaling pathway|Rheumatoid arthritis
ENSBGRG00000000668	ENSBGRG00000000668	226.162	1.91417	-5.80124	0.000454143	11.1046	6.58249e-09	3.57848e-08	Up	2.86755	17.1306	3.58452	0	0	0	ENSBGRG00000000668		GO:0005576,GO:0030141,GO:0004252	extracellular region|secretory granule|serine-type endopeptidase activity
ENSBGRG00000000669	PCBP3	620.983	0.319436	-2.03341	0.637481	0.649545	0.0420108	0.0738709	Up	12.1951	9.65588	10.6084	6.70148	5.9016	6.30246	ENSBGRG00000000669	poly(rC) binding protein 3 [Source:HGNC Symbol;Acc:HGNC:8651]	GO:0005737,GO:1990829,GO:0001227,GO:0003690,GO:0003723,GO:0000122	cytoplasm|C-rich single-stranded DNA binding|DNA-binding transcription repressor activity, RNA polymerase II-specific|double-stranded DNA binding|RNA binding|negative regulation of transcription by RNA polymerase II
ENSBGRG00000000671	ENSBGRG00000000671	1411.12	0.793371	-13.374	0.000639599	10.6105	8.58015e-41	4.51362e-39	Up	19.6824	24.0911	16.4558	0	0.0324183	0	ENSBGRG00000000671		GO:0016021,GO:0030154,GO:0007283	integral component of membrane|cell differentiation|spermatogenesis
ENSBGRG00000000673	ADCY6	1334.72	0.342962	4.24777	2.74503	-1.45682	2.15912e-05	7.32354e-05	Down	6.12896	3.862	4.54336	12.4204	13.8503	9.62274	ENSBGRG00000000673	adenylate cyclase 6 [Source:HGNC Symbol;Acc:HGNC:237]	GO:0005929,GO:0005887,GO:0005622,GO:0031226,GO:0004016,GO:0005524,GO:0046872,GO:0007189,GO:0006171,GO:1904322,GO:1904117,GO:0035811,GO:0003091	cilium|integral component of plasma membrane|intracellular|intrinsic component of plasma membrane|adenylate cyclase activity|ATP binding|metal ion binding|adenylate cyclase-activating G protein-coupled receptor signaling pathway|cAMP biosynthetic process|cellular response to forskolin|cellular response to vasopressin|negative regulation of urine volume|renal water homeostasis	bom00230,bom01522,bom04015,bom04022,bom04024,bom04062,bom04072,bom04114,bom04211,bom04213,bom04261,bom04270,bom04371,bom04540,bom04611,bom04713,bom04714,bom04723,bom04724,bom04725,bom04727,bom04742,bom04750,bom04911,bom04912,bom04913,bom04914,bom04915,bom04916,bom04918,bom04921,bom04923,bom04924,bom04925,bom04926,bom04927,bom04928,bom04934,bom04935,bom04961,bom04962,bom04970,bom04971,bom04972,bom…	Purine metabolism|Endocrine resistance|Rap1 signaling pathway|cGMP-PKG signaling pathway|cAMP signaling pathway|Chemokine signaling pathway|Phospholipase D signaling pathway|Oocyte meiosis|Longevity regulating pathway|Longevity regulating pathway - multiple species|Adrenergic signaling in cardiomyocytes|Vascular smooth muscle contraction|Apelin signaling pathway|Gap junction|Platelet activation|C…
ENSBGRG00000000674	ATG3	1195.74	0.405551	-3.66393	0.357024	1.48591	0.000248375	0.000706433	Up	40.1509	41.9148	80.9895	13.7561	14.1063	25.7812	ENSBGRG00000000674	autophagy related 3 [Source:HGNC Symbol;Acc:HGNC:20962]	GO:0000153,GO:0005829,GO:0019777,GO:0019776,GO:0019899,GO:0000045,GO:0000422,GO:0043653,GO:0050765,GO:0015031,GO:0016567,GO:1902017	cytoplasmic ubiquitin ligase complex|cytosol|Atg12 transferase activity|Atg8 ligase activity|enzyme binding|autophagosome assembly|autophagy of mitochondrion|mitochondrial fragmentation involved in apoptotic process|negative regulation of phagocytosis|protein transport|protein ubiquitination|regulation of cilium assembly	bom04136,bom04140,bom05167	Autophagy - other|Autophagy - animal|Kaposi sarcoma-associated herpesvirus infection
ENSBGRG00000000676	OCIAD1	2686.27	0.428723	3.27142	2.64366	-1.40253	0.00107008	0.0027054	Down	60.6243	34.0886	104.886	126.464	113.667	232.524	ENSBGRG00000000676	OCIA domain containing 1 [Source:HGNC Symbol;Acc:HGNC:16074]	GO:0005768,GO:2000736	endosome|regulation of stem cell differentiation
ENSBGRG00000000685	GABBR2	174.522	0.593599	-4.24819	0.174135	2.52172	2.15502e-05	7.31322e-05	Up	2.72193	6.24918	1.95071	0.493609	0.481686	0.953771	ENSBGRG00000000685	gamma-aminobutyric acid type B receptor subunit 2 [Source:HGNC Symbol;Acc:HGNC:4507]	GO:0030054,GO:0005737,GO:0038039,GO:1902710,GO:0005887,GO:0043005,GO:0005886,GO:0045211,GO:0004965,GO:0046982,GO:0007268,GO:0007186,GO:0007214,GO:0007194	cell junction|cytoplasm|G protein-coupled receptor heterodimeric complex|GABA receptor complex|integral component of plasma membrane|neuron projection|plasma membrane|postsynaptic membrane|G protein-coupled GABA receptor activity|protein heterodimerization activity|chemical synaptic transmission|G protein-coupled receptor signaling pathway|gamma-aminobutyric acid signaling pathway|negative regula…	bom04024,bom04080,bom04727,bom04742,bom04915,bom04929,bom05032	cAMP signaling pathway|Neuroactive ligand-receptor interaction|GABAergic synapse|Taste transduction|Estrogen signaling pathway|GnRH secretion|Morphine addiction
ENSBGRG00000000686	ENSBGRG00000000686	95.1055	0.645326	4.95936	9.19214	-3.2004	7.07272e-07	2.96981e-06	Down	0.543356	0.763479	2.98542	13.8695	13.1334	7.58992	ENSBGRG00000000686		GO:0022625,GO:0005634,GO:0019843,GO:0003735,GO:1904841,GO:0000027,GO:0006412	cytosolic large ribosomal subunit|nucleus|rRNA binding|structural constituent of ribosome|TORC2 complex binding|ribosomal large subunit assembly|translation	bom03010,bom05171	Ribosome|Coronavirus disease - COVID-19
ENSBGRG00000000689	NUP42	1822.25	0.388594	-10.118	0.0655251	3.93181	4.59523e-24	8.82602e-23	Up	38.6332	61.1314	70.362	3.05384	3.16744	4.29666	ENSBGRG00000000689	nucleoporin 42 [Source:HGNC Symbol;Acc:HGNC:17010]			bom03013	RNA transport
ENSBGRG00000000692	WNT6	2879.35	0.441107	5.13141	4.80156	-2.2635	2.87574e-07	1.26567e-06	Down	24.5616	16.1669	12.705	101.355	83.9061	45.3098	ENSBGRG00000000692	Wnt family member 6 [Source:HGNC Symbol;Acc:HGNC:12785]	GO:0009986,GO:0030666,GO:0005788,GO:0070062,GO:0031012,GO:0005576,GO:0005615,GO:0005796,GO:0005886,GO:0005109,GO:0009798,GO:0001658,GO:0045165,GO:0071300,GO:0061303,GO:0060684,GO:0072079,GO:0030182,GO:0042475,GO:0010628,GO:0070172,GO:0045893,GO:0016055	cell surface|endocytic vesicle membrane|endoplasmic reticulum lumen|extracellular exosome|extracellular matrix|extracellular region|extracellular space|Golgi lumen|plasma membrane|frizzled binding|axis specification|branching involved in ureteric bud morphogenesis|cell fate commitment|cellular response to retinoic acid|cornea development in camera-type eye|epithelial-mesenchymal cell signaling|ne…	bom04150,bom04310,bom04390,bom04550,bom04916,bom04934,bom05010,bom05022,bom05165,bom05200,bom05205,bom05217,bom05224,bom05225,bom05226	mTOR signaling pathway|Wnt signaling pathway|Hippo signaling pathway|Signaling pathways regulating pluripotency of stem cells|Melanogenesis|Cushing syndrome|Alzheimer disease|Pathways of neurodegeneration - multiple diseases|Human papillomavirus infection|Pathways in cancer|Proteoglycans in cancer|Basal cell carcinoma|Breast cancer|Hepatocellular carcinoma|Gastric cancer
ENSBGRG00000000693	RNF20	1858.19	0.32855	2.5612	1.79189	-0.841482	0.0104312	0.0214256	Down	8.8672	7.05546	11.3131	13.3629	11.9226	19.3442	ENSBGRG00000000693	ring finger protein 20 [Source:HGNC Symbol;Acc:HGNC:10062]	GO:0033503,GO:0005730,GO:0005654,GO:0000151,GO:0003682,GO:0042393,GO:0046872,GO:0003730,GO:0002039,GO:0003713,GO:0031625,GO:0004842,GO:0033523,GO:0010390,GO:0030336,GO:1900364,GO:2001168,GO:0031062,GO:0045893,GO:0000209,GO:0006355,GO:0006511	HULC complex|nucleolus|nucleoplasm|ubiquitin ligase complex|chromatin binding|histone binding|metal ion binding|mRNA 3'-UTR binding|p53 binding|transcription coactivator activity|ubiquitin protein ligase binding|ubiquitin-protein transferase activity|histone H2B ubiquitination|histone monoubiquitination|negative regulation of cell migration|negative regulation of mRNA polyadenylation|positive reg…
ENSBGRG00000000695	OXCT2	4855.83	0.654901	-15.1834	0.00101548	9.94363	4.55557e-52	5.31323e-50	Up	87.0379	400.104	174.091	0.225193	0.132209	0.333515	ENSBGRG00000000695	3-oxoacid CoA-transferase 2 [Source:HGNC Symbol;Acc:HGNC:18606]	GO:0005759,GO:0005739,GO:0031514,GO:0008260,GO:0046952	mitochondrial matrix|mitochondrion|motile cilium|3-oxoacid CoA-transferase activity|ketone body catabolic process	bom00072,bom00280,bom00650	Synthesis and degradation of ketone bodies|Valine, leucine and isoleucine degradation|Butanoate metabolism
ENSBGRG00000000696	CDK2	905.734	0.376635	-4.73068	0.290833	1.78174	2.23768e-06	8.78229e-06	Up	51.9885	35.5768	50.525	7.13867	12.2875	17.6543	ENSBGRG00000000696	cyclin dependent kinase 2 [Source:HGNC Symbol;Acc:HGNC:1771]	GO:0015030,GO:0005813,GO:0000781,GO:0000793,GO:0097123,GO:0097124,GO:0097134,GO:0097135,GO:0000307,GO:0005737,GO:0005829,GO:0005768,GO:0043231,GO:0005654,GO:0005634,GO:0005667,GO:0000805,GO:0000806,GO:0005524,GO:0030332,GO:0097472,GO:0004693,GO:0035173,GO:0016301,GO:0000287,GO:0019904,GO:0004672,GO:0004674,GO:0044877,GO:0051301,GO:0032869,GO:0007099,GO:0006281,GO:0000082,GO:0016572,GO:0051321,GO:…	Cajal body|centrosome|chromosome, telomeric region|condensed chromosome|cyclin A1-CDK2 complex|cyclin A2-CDK2 complex|cyclin E1-CDK2 complex|cyclin E2-CDK2 complex|cyclin-dependent protein kinase holoenzyme complex|cytoplasm|cytosol|endosome|intracellular membrane-bounded organelle|nucleoplasm|nucleus|transcription factor complex|X chromosome|Y chromosome|ATP binding|cyclin binding|cyclin-depende…	bom04068,bom04110,bom04114,bom04115,bom04151,bom04218,bom04914,bom04934,bom05160,bom05161,bom05162,bom05165,bom05166,bom05169,bom05200,bom05203,bom05215,bom05222,bom05226	FoxO signaling pathway|Cell cycle|Oocyte meiosis|p53 signaling pathway|PI3K-Akt signaling pathway|Cellular senescence|Progesterone-mediated oocyte maturation|Cushing syndrome|Hepatitis C|Hepatitis B|Measles|Human papillomavirus infection|Human T-cell leukemia virus 1 infection|Epstein-Barr virus infection|Pathways in cancer|Viral carcinogenesis|Prostate cancer|Small cell lung cancer|Gastric cancer
ENSBGRG00000000701	ZDHHC21	187.833	0.561474	-4.30142	0.187487	2.41514	1.69709e-05	5.8533e-05	Up	2.37243	5.12534	7.67941	0.569764	0.616445	1.53862	ENSBGRG00000000701	zinc finger DHHC-type containing 21 [Source:HGNC Symbol;Acc:HGNC:20750]	GO:0005783,GO:0005794,GO:0016021,GO:0005886,GO:0019706,GO:0001942,GO:0018230,GO:0006612,GO:0048733	endoplasmic reticulum|Golgi apparatus|integral component of membrane|plasma membrane|protein-cysteine S-palmitoyltransferase activity|hair follicle development|peptidyl-L-cysteine S-palmitoylation|protein targeting to membrane|sebaceous gland development
ENSBGRG00000000712	CCNT2	1236.1	0.368557	2.96472	2.13268	-1.09267	0.00302954	0.00698409	Down	10.0241	6.72218	12.9857	15.1783	14.7326	27.8494	ENSBGRG00000000712	cyclin T2 [Source:HGNC Symbol;Acc:HGNC:1600]			bom05202	Transcriptional misregulation in cancer
ENSBGRG00000000714	AP2M1	5902.37	0.28937	2.80444	1.75506	-0.811521	0.00504043	0.0111293	Down	118.388	78.5068	122.308	168.111	160.505	176.509	ENSBGRG00000000714	adaptor related protein complex 2 subunit mu 1 [Source:HGNC Symbol;Acc:HGNC:564]	GO:0030122,GO:0098978,GO:0005886,GO:0098794,GO:0043195,GO:0038024,GO:0097718,GO:0008289,GO:0050750,GO:0005048,GO:0006886,GO:0002092,GO:1900244,GO:0098884,GO:0065003,GO:0048488	AP-2 adaptor complex|glutamatergic synapse|plasma membrane|postsynapse|terminal bouton|cargo receptor activity|disordered domain specific binding|lipid binding|low-density lipoprotein particle receptor binding|signal sequence binding|intracellular protein transport|positive regulation of receptor internalization|positive regulation of synaptic vesicle endocytosis|postsynaptic neurotransmitter rec…	bom04144,bom04721,bom04961,bom05016	Endocytosis|Synaptic vesicle cycle|Endocrine and other factor-regulated calcium reabsorption|Huntington disease
ENSBGRG00000000715	TRABD2B	54.0337	0.546278	-2.26356	0.424392	1.23653	0.0236014	0.0444262	Up	0.816899	0.540936	0.397024	0.170093	0.272347	0.243583	ENSBGRG00000000715	TraB domain containing 2B [Source:HGNC Symbol;Acc:HGNC:44200]	GO:0031301,GO:0005887,GO:0016020,GO:0046872,GO:0004222,GO:0017147,GO:0030178,GO:0032461,GO:1904808,GO:0006508,GO:0016055	integral component of organelle membrane|integral component of plasma membrane|membrane|metal ion binding|metalloendopeptidase activity|Wnt-protein binding|negative regulation of Wnt signaling pathway|positive regulation of protein oligomerization|positive regulation of protein oxidation|proteolysis|Wnt signaling pathway
ENSBGRG00000000719	ALKBH7	1067.49	0.40731	-2.1878	0.539198	0.891114	0.0286839	0.0528925	Up	71.2187	60.9	68.1793	41.5108	36.5136	19.3238	ENSBGRG00000000719	alkB homolog 7 [Source:HGNC Symbol;Acc:HGNC:21306]	GO:0005759,GO:0051213,GO:0046872,GO:0006974,GO:0006631,GO:0010883,GO:1902445	mitochondrial matrix|dioxygenase activity|metal ion binding|cellular response to DNA damage stimulus|fatty acid metabolic process|regulation of lipid storage|regulation of mitochondrial membrane permeability involved in programmed necrotic cell death
ENSBGRG00000000721	AOAH	95.2669	0.554159	3.27628	3.52001	-1.81558	0.00105186	0.00266049	Down	0.593135	0.252553	0.71104	0.710387	1.78295	2.4533	ENSBGRG00000000721	acyloxyacyl hydrolase [Source:HGNC Symbol;Acc:HGNC:548]	GO:0031410,GO:0005576,GO:0050528,GO:0005509,GO:0006631,GO:0009104	cytoplasmic vesicle|extracellular region|acyloxyacyl hydrolase activity|calcium ion binding|fatty acid metabolic process|lipopolysaccharide catabolic process
ENSBGRG00000000725	ENSBGRG00000000725	929.785	0.333412	-6.64488	0.215315	2.21548	3.0347e-11	2.11975e-10	Up	12.8129	12.782	15.6605	2.13493	2.66879	3.46393	ENSBGRG00000000725		GO:0031463,GO:0005829,GO:0005730,GO:0005654,GO:0005634,GO:0048471,GO:0005886,GO:0042802,GO:0042803,GO:0016567	Cul3-RING ubiquitin ligase complex|cytosol|nucleolus|nucleoplasm|nucleus|perinuclear region of cytoplasm|plasma membrane|identical protein binding|protein homodimerization activity|protein ubiquitination
ENSBGRG00000000727	USP24	1730.64	0.353895	3.46174	2.3377	-1.22509	0.000536705	0.00143207	Down	4.94772	2.71186	6.12405	8.21893	8.09769	12.5963	ENSBGRG00000000727	ubiquitin specific peptidase 24 [Source:HGNC Symbol;Acc:HGNC:12623]	GO:0005737,GO:0005654,GO:0004197,GO:0004843,GO:0036459,GO:0016579,GO:0006511	cytoplasm|nucleoplasm|cysteine-type endopeptidase activity|thiol-dependent ubiquitin-specific protease activity|thiol-dependent ubiquitinyl hydrolase activity|protein deubiquitination|ubiquitin-dependent protein catabolic process
ENSBGRG00000000729	MAB21L4	3.88245	1.86681	1.97675	12.9082	-3.69022	0.0480694	0.0831634	Down	0.0232033	0	0.0221719	0.254743	0.201903	0.0308683	ENSBGRG00000000729	mab-21 like 4 [Source:HGNC Symbol;Acc:HGNC:26216]
ENSBGRG00000000732	ENSBGRG00000000732	335.362	1.97335	-3.75996	0.00584045	7.4197	0.000169941	0.000496738	Up	26.0894	73.9916	19.1415	0.658458	0	0	ENSBGRG00000000732		GO:0045095,GO:0005198	keratin filament|structural molecule activity
ENSBGRG00000000733	ANKRD44	367.53	0.55292	3.91916	4.49082	-2.16698	8.8859e-05	0.000272731	Down	1.41931	0.463997	2.56681	3.58705	4.24563	9.88435	ENSBGRG00000000733	ankyrin repeat domain 44 [Source:HGNC Symbol;Acc:HGNC:25259]
ENSBGRG00000000736	STMN4	28.0784	1.47312	-4.19374	0.0138126	6.17787	2.74389e-05	9.13676e-05	Up	0.0840314	1.55183	0.229418	0.0131794	0	0.0159701	ENSBGRG00000000736	stathmin 4 [Source:HGNC Symbol;Acc:HGNC:16078]	GO:0005794,GO:0030426,GO:0031110	Golgi apparatus|growth cone|regulation of microtubule polymerization or depolymerization
ENSBGRG00000000737	ENSBGRG00000000737	83.8983	1.15703	7.06526	288.953	-8.17469	1.60315e-12	1.27504e-11	Down	0.0147779	0	0	1.58998	1.20017	0.874853	ENSBGRG00000000737
ENSBGRG00000000741	CREBL2	434.064	0.446933	-2.37552	0.479068	1.0617	0.0175243	0.0340312	Up	12.0542	9.60006	22.9721	4.03959	5.43435	10.0902	ENSBGRG00000000741	cAMP responsive element binding protein like 2 [Source:HGNC Symbol;Acc:HGNC:2350]	GO:0016604,GO:0005634,GO:0003677,GO:0003700,GO:0030154,GO:0045600,GO:0046326,GO:0046889,GO:0033138,GO:0045893,GO:0050821,GO:0016032	nuclear body|nucleus|DNA binding|DNA-binding transcription factor activity|cell differentiation|positive regulation of fat cell differentiation|positive regulation of glucose import|positive regulation of lipid biosynthetic process|positive regulation of peptidyl-serine phosphorylation|positive regulation of transcription, DNA-templated|protein stabilization|viral process
ENSBGRG00000000743	SLC35A5	1373.43	0.363793	-3.31121	0.433892	1.20459	0.000928938	0.00237226	Up	35.832	51.4285	59.8223	18.6906	18.9195	22.1105	ENSBGRG00000000743	solute carrier family 35 member A5 [Source:HGNC Symbol;Acc:HGNC:20792]	GO:0005794,GO:0030173,GO:0015165,GO:0015136,GO:0008643	Golgi apparatus|integral component of Golgi membrane|pyrimidine nucleotide-sugar transmembrane transporter activity|sialic acid transmembrane transporter activity|carbohydrate transport
ENSBGRG00000000744	RAB19	22.8904	1.00843	-3.75396	0.0725135	3.78561	0.000174059	0.000507437	Up	0.90626	2.97127	2.07835	0.049748	0.0438101	0.361691	ENSBGRG00000000744	RAB19, member RAS oncogene family [Source:HGNC Symbol;Acc:HGNC:19982]	GO:0005789,GO:0000139,GO:0005886,GO:0005525,GO:0003924,GO:0006888,GO:0006886,GO:0032482	endoplasmic reticulum membrane|Golgi membrane|plasma membrane|GTP binding|GTPase activity|ER to Golgi vesicle-mediated transport|intracellular protein transport|Rab protein signal transduction
ENSBGRG00000000745	ENSBGRG00000000745	324.225	0.794113	-9.75486	0.00465673	7.74647	1.75838e-22	3.06215e-21	Up	9.00712	24.1041	6.39639	0.0449486	0.0395836	0.108932	ENSBGRG00000000745		GO:0045095,GO:0005198	keratin filament|structural molecule activity
ENSBGRG00000000748	GNA15	31.6754	0.748092	3.42248	5.89841	-2.56033	0.000620535	0.00163581	Down	0.273084	0.149223	0.282692	0.39975	1.9582	1.42291	ENSBGRG00000000748	G protein subunit alpha 15 [Source:HGNC Symbol;Acc:HGNC:4383]	GO:0005834,GO:0005886,GO:0001664,GO:0031683,GO:0005525,GO:0003924,GO:0046872,GO:0007202,GO:0007188,GO:0007186,GO:0060158,GO:0007207,GO:0030168,GO:0051482	heterotrimeric G-protein complex|plasma membrane|G protein-coupled receptor binding|G-protein beta/gamma-subunit complex binding|GTP binding|GTPase activity|metal ion binding|activation of phospholipase C activity|adenylate cyclase-modulating G protein-coupled receptor signaling pathway|G protein-coupled receptor signaling pathway|phospholipase C-activating dopamine receptor signaling pathway|pho…	bom04020,bom04926,bom05142,bom05146	Calcium signaling pathway|Relaxin signaling pathway|Chagas disease|Amoebiasis
ENSBGRG00000000751	ENSBGRG00000000751	575.1	0.596431	2.77678	3.15176	-1.65616	0.00549004	0.0120024	Down	2.17823	11.4988	5.09512	17.1385	24.2408	18.2621	ENSBGRG00000000751		GO:0005737,GO:0005881,GO:0036464,GO:0045121,GO:0005874,GO:0015630,GO:0043209,GO:0031594,GO:0055037,GO:0005525,GO:0003924,GO:0019904,GO:0005200,GO:0000226,GO:0007017,GO:0000278,GO:0050807	cytoplasm|cytoplasmic microtubule|cytoplasmic ribonucleoprotein granule|membrane raft|microtubule|microtubule cytoskeleton|myelin sheath|neuromuscular junction|recycling endosome|GTP binding|GTPase activity|protein domain specific binding|structural constituent of cytoskeleton|microtubule cytoskeleton organization|microtubule-based process|mitotic cell cycle|regulation of synapse organization	bom04145,bom04210,bom04530,bom04540,bom05010,bom05012,bom05014,bom05016,bom05020,bom05022,bom05132	Phagosome|Apoptosis|Tight junction|Gap junction|Alzheimer disease|Parkinson disease|Amyotrophic lateral sclerosis|Huntington disease|Prion disease|Pathways of neurodegeneration - multiple diseases|Salmonella infection
ENSBGRG00000000753	CLPP	2317.94	0.375942	-2.16068	0.569477	0.812289	0.0307201	0.0561276	Up	107.555	140.588	105.323	69.7025	63.6348	55.7246	ENSBGRG00000000753	caseinolytic mitochondrial matrix peptidase proteolytic subunit [Source:HGNC Symbol;Acc:HGNC:2084]	GO:0009368,GO:0005759,GO:0004252,GO:0051603	endopeptidase Clp complex|mitochondrial matrix|serine-type endopeptidase activity|proteolysis involved in cellular protein catabolic process
ENSBGRG00000000756	ENSBGRG00000000756	641.402	0.420316	3.02871	2.41666	-1.27301	0.00245602	0.00577304	Down	13.5861	5.12261	5.35202	17.2218	17.2884	17.1428	ENSBGRG00000000756		GO:0005923,GO:0016021,GO:0005886,GO:0030165,GO:0031032,GO:0007155,GO:0090557,GO:0050892,GO:0034260,GO:0043547,GO:0072659,GO:2000249,GO:0001817,GO:0090559	bicellular tight junction|integral component of membrane|plasma membrane|PDZ domain binding|actomyosin structure organization|cell adhesion|establishment of endothelial intestinal barrier|intestinal absorption|negative regulation of GTPase activity|positive regulation of GTPase activity|protein localization to plasma membrane|regulation of actin cytoskeleton reorganization|regulation of cytokine …	bom04514,bom04530,bom04670	Cell adhesion molecules|Tight junction|Leukocyte transendothelial migration
ENSBGRG00000000763	UNC5C	227.396	0.427204	4.78772	4.12769	-2.04533	1.68683e-06	6.73669e-06	Down	0.934167	0.714512	0.859887	2.52165	2.09638	5.01665	ENSBGRG00000000763	unc-5 netrin receptor C [Source:HGNC Symbol;Acc:HGNC:12569]	GO:0030054,GO:0016021,GO:0043005,GO:0005886,GO:0045202,GO:0005042,GO:0033564,GO:0006915,GO:0007411,GO:0007420,GO:0043065,GO:0030334	cell junction|integral component of membrane|neuron projection|plasma membrane|synapse|netrin receptor activity|anterior/posterior axon guidance|apoptotic process|axon guidance|brain development|positive regulation of apoptotic process|regulation of cell migration	bom04360	Axon guidance
ENSBGRG00000000764	CDKN1B	1359.37	0.414399	3.40221	2.65713	-1.40987	0.000668442	0.0017522	Down	14.204	6.48333	19.4346	22.1911	27.8461	45.2003	ENSBGRG00000000764	cyclin dependent kinase inhibitor 1B [Source:HGNC Symbol;Acc:HGNC:1785]	GO:0031464,GO:0005737,GO:0005829,GO:0005768,GO:0005634,GO:0032991,GO:0051087,GO:0030332,GO:0004861,GO:0030544,GO:0019901,GO:0019903,GO:0044877,GO:0048102,GO:0071236,GO:0071285,GO:0071407,GO:0000082,GO:0048839,GO:0071850,GO:0043066,GO:0030308,GO:0008285,GO:0051271,GO:0045736,GO:0060770,GO:0042326,GO:0045892,GO:1904706,GO:0007219,GO:0001890,GO:0010942,GO:0008284,GO:0045737,GO:0031116,GO:0045732,GO:…	Cul4A-RING E3 ubiquitin ligase complex|cytoplasm|cytosol|endosome|nucleus|protein-containing complex|chaperone binding|cyclin binding|cyclin-dependent protein serine/threonine kinase inhibitor activity|Hsp70 protein binding|protein kinase binding|protein phosphatase binding|protein-containing complex binding|autophagic cell death|cellular response to antibiotic|cellular response to lithium ion|ce…	bom01522,bom04012,bom04066,bom04068,bom04110,bom04151,bom04933,bom04934,bom05162,bom05165,bom05169,bom05200,bom05202,bom05203,bom05206,bom05215,bom05220,bom05222,bom05226	Endocrine resistance|ErbB signaling pathway|HIF-1 signaling pathway|FoxO signaling pathway|Cell cycle|PI3K-Akt signaling pathway|AGE-RAGE signaling pathway in diabetic complications|Cushing syndrome|Measles|Human papillomavirus infection|Epstein-Barr virus infection|Pathways in cancer|Transcriptional misregulation in cancer|Viral carcinogenesis|MicroRNAs in cancer|Prostate cancer|Chronic myeloid …
ENSBGRG00000000765	ACER1	17.3773	0.822439	-2.74452	0.209177	2.2572	0.00605988	0.0131268	Up	1.37971	1.03395	0.823989	0.151475	0.166744	0.32121	ENSBGRG00000000765	alkaline ceramidase 1 [Source:HGNC Symbol;Acc:HGNC:18356]	GO:0005783,GO:0005789,GO:0016021,GO:0102121,GO:0071633,GO:0017040,GO:0030154,GO:0071277,GO:0046514,GO:0008544,GO:0030216,GO:0019216,GO:0010446,GO:0030148,GO:0006665,GO:0046512	endoplasmic reticulum|endoplasmic reticulum membrane|integral component of membrane|ceramidase activity|dihydroceramidase activity|N-acylsphingosine amidohydrolase activity|cell differentiation|cellular response to calcium ion|ceramide catabolic process|epidermis development|keratinocyte differentiation|regulation of lipid metabolic process|response to alkaline pH|sphingolipid biosynthetic proces…	bom00600,bom04071	Sphingolipid metabolism|Sphingolipid signaling pathway
ENSBGRG00000000767	SYCP3	247.197	0.553158	-4.36316	0.187698	2.41352	1.28199e-05	4.51382e-05	Up	15.7801	7.17881	31.4201	1.90654	1.97097	5.27336	ENSBGRG00000000767	synaptonemal complex protein 3 [Source:HGNC Symbol;Acc:HGNC:18130]	GO:0000775,GO:0000800,GO:0000795,GO:0003677,GO:0051301,GO:0051321,GO:0007286,GO:0007283	chromosome, centromeric region|lateral element|synaptonemal complex|DNA binding|cell division|meiotic cell cycle|spermatid development|spermatogenesis	bom03440	Homologous recombination
ENSBGRG00000000768	CMPK1	246.552	0.54886	3.14687	3.31083	-1.72719	0.00165027	0.00401262	Down	1.22696	0.744341	2.60167	2.86088	2.62109	8.25467	ENSBGRG00000000768	cytidine/uridine monophosphate kinase 1 [Source:HGNC Symbol;Acc:HGNC:18170]	GO:0005737,GO:0005730,GO:0005524,GO:0004127,GO:0004550,GO:0009041,GO:0006207,GO:0006165,GO:0009142,GO:0006221	cytoplasm|nucleolus|ATP binding|cytidylate kinase activity|nucleoside diphosphate kinase activity|uridylate kinase activity|'de novo' pyrimidine nucleobase biosynthetic process|nucleoside diphosphate phosphorylation|nucleoside triphosphate biosynthetic process|pyrimidine nucleotide biosynthetic process	bom00240,bom00983	Pyrimidine metabolism|Drug metabolism - other enzymes
ENSBGRG00000000770	ECE1	32771.5	0.317744	6.67145	4.34638	-2.11981	2.53295e-11	1.77979e-10	Down	90.4043	55.161	64.2365	289.908	283.251	248.36	ENSBGRG00000000770	endothelin converting enzyme 1 [Source:HGNC Symbol;Acc:HGNC:3146]	GO:0016021,GO:0016020,GO:0005886,GO:0004175,GO:0046872,GO:0004222,GO:0042803,GO:0016486,GO:0016485,GO:0006508	integral component of membrane|membrane|plasma membrane|endopeptidase activity|metal ion binding|metalloendopeptidase activity|protein homodimerization activity|peptide hormone processing|protein processing|proteolysis
ENSBGRG00000000771	FRYL	1429.01	0.420701	2.47104	2.05561	-1.03957	0.0134722	0.0269688	Down	3.03428	2.09484	5.04245	4.69132	4.44868	9.8754	ENSBGRG00000000771	FRY like transcription coactivator [Source:HGNC Symbol;Acc:HGNC:29127]
ENSBGRG00000000772	COMP	3970.03	0.481558	-15.3779	0.0058989	7.40534	2.30385e-53	3.00314e-51	Up	92.9393	153.866	87.3842	0.803197	0.681131	0.378493	ENSBGRG00000000772	cartilage oligomeric matrix protein [Source:HGNC Symbol;Acc:HGNC:2227]	GO:0005576,GO:0005509,GO:0005518,GO:0005201,GO:0001968,GO:0043395,GO:0008201,GO:0002020,GO:0005499,GO:0006915,GO:0007155,GO:0003417,GO:0060173,GO:0043066	extracellular region|calcium ion binding|collagen binding|extracellular matrix structural constituent|fibronectin binding|heparan sulfate proteoglycan binding|heparin binding|protease binding|vitamin D binding|apoptotic process|cell adhesion|growth plate cartilage development|limb development|negative regulation of apoptotic process	bom04145,bom04151,bom04510,bom04512,bom05144,bom05165	Phagosome|PI3K-Akt signaling pathway|Focal adhesion|ECM-receptor interaction|Malaria|Human papillomavirus infection
ENSBGRG00000000773	WDR47	764.645	0.377704	-2.55171	0.512708	0.963789	0.0107197	0.0219521	Up	6.53437	3.93251	10.4472	2.77205	3.02941	3.76371	ENSBGRG00000000773	WD repeat domain 47 [Source:HGNC Symbol;Acc:HGNC:29141]	GO:0005737,GO:0005874,GO:0007275	cytoplasm|microtubule|multicellular organism development
ENSBGRG00000000774	ENSBGRG00000000774	100.925	1.06172	-7.08208	0.00545143	7.51915	1.4201e-12	1.13353e-11	Up	2.90124	6.19038	1.79685	0.0196617	0.0346299	0	ENSBGRG00000000774		GO:0045095,GO:0005198	keratin filament|structural molecule activity
ENSBGRG00000000776	CCDC80	1002.57	0.381045	3.26723	2.37012	-1.24496	0.00108605	0.00274227	Down	8.46171	2.86056	6.1131	12.0338	10.9438	13.3223	ENSBGRG00000000776	coiled-coil domain containing 80 [Source:HGNC Symbol;Acc:HGNC:30649]	GO:0005604,GO:0005614,GO:0001968,GO:0008201,GO:0030198,GO:0010811,GO:0009617	basement membrane|interstitial matrix|fibronectin binding|heparin binding|extracellular matrix organization|positive regulation of cell-substrate adhesion|response to bacterium
ENSBGRG00000000777	HPCAL4	135.117	0.709548	-5.03317	0.0841279	3.57127	4.82443e-07	2.06339e-06	Up	9.18752	23.3673	7.60519	1.23152	1.7559	0.284245	ENSBGRG00000000777	hippocalcin like 4 [Source:HGNC Symbol;Acc:HGNC:18212]	GO:0005622,GO:0005246,GO:0005509,GO:0008022,GO:0019904,GO:0007417,GO:0007165	intracellular|calcium channel regulator activity|calcium ion binding|protein C-terminus binding|protein domain specific binding|central nervous system development|signal transduction
ENSBGRG00000000779	SLC37A3	523.332	0.449974	2.69685	2.31901	-1.21351	0.00699991	0.0149493	Down	2.70917	0.911639	3.57524	3.97781	4.16421	6.52592	ENSBGRG00000000779	solute carrier family 37 member 3 [Source:HGNC Symbol;Acc:HGNC:20651]	GO:0005829,GO:0030176,GO:0022857,GO:0008643	cytosol|integral component of endoplasmic reticulum membrane|transmembrane transporter activity|carbohydrate transport
ENSBGRG00000000783	TBC1D2	1205.78	0.464859	-6.95317	0.106414	3.23224	3.57158e-12	2.73645e-11	Up	19.2751	25.2328	15.0883	2.36395	2.43294	1.1389	ENSBGRG00000000783	TBC1 domain family member 2 [Source:HGNC Symbol;Acc:HGNC:18026]	GO:0030054,GO:0031410,GO:0005829,GO:0005634,GO:0045296,GO:0005096,GO:0017137,GO:0090630,GO:0006886,GO:0043547	cell junction|cytoplasmic vesicle|cytosol|nucleus|cadherin binding|GTPase activator activity|Rab GTPase binding|activation of GTPase activity|intracellular protein transport|positive regulation of GTPase activity
ENSBGRG00000000784	CYP27A1	2956.86	0.356543	3.80414	2.56035	-1.35634	0.000142298	0.000421425	Down	46.226	22.0625	36.7589	90.0907	84.2894	62.715	ENSBGRG00000000784	cytochrome P450 family 27 subfamily A member 1 [Source:HGNC Symbol;Acc:HGNC:2605]	GO:0005759,GO:0031966,GO:0005739,GO:0020037,GO:0005506,GO:0016705,GO:0008395,GO:0006699,GO:0016125	mitochondrial matrix|mitochondrial membrane|mitochondrion|heme binding|iron ion binding|oxidoreductase activity, acting on paired donors, with incorporation or reduction of molecular oxygen|steroid hydroxylase activity|bile acid biosynthetic process|sterol metabolic process	bom00120,bom03320,bom04979	Primary bile acid biosynthesis|PPAR signaling pathway|Cholesterol metabolism
ENSBGRG00000000785	DDX39A	4147.19	0.372123	-6.74006	0.175783	2.50813	1.58326e-11	1.13269e-10	Up	131.207	116.004	83.2468	17.263	21.5299	15.0242	ENSBGRG00000000785	DExD-box helicase 39A [Source:HGNC Symbol;Acc:HGNC:17821]	GO:0005737,GO:0016607,GO:0005634,GO:0005524,GO:0016887,GO:0004386,GO:0042802,GO:0003676,GO:0006406,GO:0000398	cytoplasm|nuclear speck|nucleus|ATP binding|ATPase activity|helicase activity|identical protein binding|nucleic acid binding|mRNA export from nucleus|mRNA splicing, via spliceosome
ENSBGRG00000000786	APBA1	1233.3	0.44407	-8.82889	0.0660341	3.92064	1.05723e-18	1.3751e-17	Up	25.4292	37.2606	21.5216	1.16961	2.3735	1.8178	ENSBGRG00000000786	amyloid beta precursor protein binding family A member 1 [Source:HGNC Symbol;Acc:HGNC:578]	GO:0005737,GO:0005829,GO:0043197,GO:0098978,GO:0005794,GO:0005634,GO:0048471,GO:0005886,GO:0048787,GO:0098685,GO:0045202,GO:0008021,GO:0001540,GO:0008088,GO:0007155,GO:0007268,GO:0014051,GO:0014047,GO:0001701,GO:0006886,GO:0007626,GO:0035264,GO:0007399,GO:0007269,GO:0065003,GO:0010468,GO:2000300	cytoplasm|cytosol|dendritic spine|glutamatergic synapse|Golgi apparatus|nucleus|perinuclear region of cytoplasm|plasma membrane|presynaptic active zone membrane|Schaffer collateral - CA1 synapse|synapse|synaptic vesicle|amyloid-beta binding|axo-dendritic transport|cell adhesion|chemical synaptic transmission|gamma-aminobutyric acid secretion|glutamate secretion|in utero embryonic development|intr…
ENSBGRG00000000788	ENSBGRG00000000788	13.6262	1.03616	-2.80133	0.133728	2.90263	0.00508931	0.0112302	Up	0.416904	0.761539	0.378455	0.0228854	0.120923	0.0554625	ENSBGRG00000000788		GO:0045095,GO:0005198	keratin filament|structural molecule activity
ENSBGRG00000000789	MLLT1	4234.97	0.389323	-7.09409	0.147431	2.76189	1.30204e-12	1.0421e-11	Up	121.264	149.713	86.898	16.7886	16.5311	16.8002	ENSBGRG00000000789	MLLT1 super elongation complex subunit [Source:HGNC Symbol;Acc:HGNC:7134]			bom05202	Transcriptional misregulation in cancer
ENSBGRG00000000790	NT5C1A	233.237	0.478395	7.4688	11.9012	-3.57304	8.09269e-14	7.24582e-13	Down	1.84941	0.761219	0.803277	15.382	7.88379	12.8609	ENSBGRG00000000790	5'-nucleotidase, cytosolic IA [Source:HGNC Symbol;Acc:HGNC:17819]	GO:0005829,GO:0008253,GO:0000287,GO:0000166,GO:0046085,GO:0009116,GO:0009128,GO:0006195,GO:0046135	cytosol|5'-nucleotidase activity|magnesium ion binding|nucleotide binding|adenosine metabolic process|nucleoside metabolic process|purine nucleoside monophosphate catabolic process|purine nucleotide catabolic process|pyrimidine nucleoside catabolic process	bom00230,bom00240,bom00760	Purine metabolism|Pyrimidine metabolism|Nicotinate and nicotinamide metabolism
ENSBGRG00000000792	FREM1	159.592	0.561512	2.42976	2.57458	-1.36434	0.0151088	0.0298538	Down	0.234867	0.456944	0.608543	0.897531	0.506556	1.7906	ENSBGRG00000000792	FRAS1 related extracellular matrix 1 [Source:HGNC Symbol;Acc:HGNC:23399]			bom04512	ECM-receptor interaction
ENSBGRG00000000793	TLE5	9791.13	0.325113	4.40953	2.7012	-1.4336	1.03594e-05	3.69668e-05	Down	127.36	83.013	83.9562	260.277	231.666	229.117	ENSBGRG00000000793	TLE family member 5, transcriptional modulator [Source:HGNC Symbol;Acc:HGNC:307]
ENSBGRG00000000795	CHPT1	1383.82	0.394299	-4.12163	0.324176	1.62515	3.76208e-05	0.000122938	Up	34.011	49.1696	72.5286	12.1624	15.525	19.4173	ENSBGRG00000000795	choline phosphotransferase 1 [Source:HGNC Symbol;Acc:HGNC:17852]	GO:0005789,GO:0005794,GO:0000139,GO:0016021,GO:0004142,GO:0046872,GO:0016780,GO:0006663	endoplasmic reticulum membrane|Golgi apparatus|Golgi membrane|integral component of membrane|diacylglycerol cholinephosphotransferase activity|metal ion binding|phosphotransferase activity, for other substituted phosphate groups|platelet activating factor biosynthetic process	bom00440,bom00564,bom00565,bom05231	Phosphonate and phosphinate metabolism|Glycerophospholipid metabolism|Ether lipid metabolism|Choline metabolism in cancer
ENSBGRG00000000798	GABRG2	228.143	1.18087	-7.86778	0.00159652	9.29085	3.60977e-15	3.60936e-14	Up	2.85557	7.73303	3.8598	0	0.020079	0	ENSBGRG00000000798	gamma-aminobutyric acid type A receptor gamma2 subunit [Source:HGNC Symbol;Acc:HGNC:4087]	GO:0030054,GO:0034707,GO:0030659,GO:0032590,GO:1902711,GO:0005887,GO:0043005,GO:0098794,GO:0045211,GO:0045202,GO:0005254,GO:0004890,GO:0022851,GO:0005237,GO:1904315,GO:0071420,GO:0007268,GO:1902476,GO:0007214,GO:0034220,GO:0050877,GO:0042391,GO:0060078,GO:0007165,GO:0051932	cell junction|chloride channel complex|cytoplasmic vesicle membrane|dendrite membrane|GABA-A receptor complex|integral component of plasma membrane|neuron projection|postsynapse|postsynaptic membrane|synapse|chloride channel activity|GABA-A receptor activity|GABA-gated chloride ion channel activity|inhibitory extracellular ligand-gated ion channel activity|transmitter-gated ion channel activity i…	bom04080,bom04723,bom04727,bom05032,bom05033	Neuroactive ligand-receptor interaction|Retrograde endocannabinoid signaling|GABAergic synapse|Morphine addiction|Nicotine addiction
ENSBGRG00000000800	CLDN1	188.764	0.528649	8.96485	26.7091	-4.73926	3.10702e-19	4.20788e-18	Down	0.145818	0.109275	0.418009	6.57968	4.45501	4.81089	ENSBGRG00000000800	claudin 1 [Source:HGNC Symbol;Acc:HGNC:2032]	GO:0016324,GO:0016323,GO:0005923,GO:0005887,GO:0016328,GO:0042802,GO:0005198,GO:0001618,GO:0070830,GO:0016338,GO:0061436,GO:0051291,GO:0051260	apical plasma membrane|basolateral plasma membrane|bicellular tight junction|integral component of plasma membrane|lateral plasma membrane|identical protein binding|structural molecule activity|virus receptor activity|bicellular tight junction assembly|calcium-independent cell-cell adhesion via plasma membrane cell-adhesion molecules|establishment of skin barrier|protein heterooligomerization|pro…	bom04514,bom04530,bom04670,bom05160	Cell adhesion molecules|Tight junction|Leukocyte transendothelial migration|Hepatitis C
ENSBGRG00000000802	HEYL	1246.41	0.358004	4.83954	3.32321	-1.73258	1.30137e-06	5.26969e-06	Down	26.1851	15.0677	18.7659	71.4935	43.611	64.1963	ENSBGRG00000000802	hes related family bHLH transcription factor with YRPW motif like [Source:HGNC Symbol;Acc:HGNC:4882]	GO:0005634,GO:0035939,GO:0046983,GO:0001077,GO:0001078,GO:0000977,GO:0043565,GO:1990837,GO:0003714,GO:0008134,GO:0001568,GO:0030154,GO:0007507,GO:0007219,GO:0045944,GO:0050767,GO:0060412	nucleus|microsatellite binding|protein dimerization activity|proximal promoter DNA-binding transcription activator activity, RNA polymerase II-specific|proximal promoter DNA-binding transcription repressor activity, RNA polymerase II-specific|RNA polymerase II regulatory region sequence-specific DNA binding|sequence-specific DNA binding|sequence-specific double-stranded DNA binding|transcription …	bom04330,bom05165,bom05200,bom05224	Notch signaling pathway|Human papillomavirus infection|Pathways in cancer|Breast cancer
ENSBGRG00000000803	LPAR3	957.631	0.32336	6.22658	4.0374	-2.01343	4.76721e-10	2.92838e-09	Down	13.3529	6.90345	10.9001	35.6214	33.5801	43.7787	ENSBGRG00000000803	lysophosphatidic acid receptor 3 [Source:HGNC Symbol;Acc:HGNC:14298]	GO:0030424,GO:0005887,GO:0005886,GO:0004930,GO:0001965,GO:0008289,GO:0070915,GO:0005543,GO:0000187,GO:0032060,GO:0007268,GO:0007186,GO:0007187,GO:0051928,GO:0048672,GO:0007204,GO:0051482	axon|integral component of plasma membrane|plasma membrane|G protein-coupled receptor activity|G-protein alpha-subunit binding|lipid binding|lysophosphatidic acid receptor activity|phospholipid binding|activation of MAPK activity|bleb assembly|chemical synaptic transmission|G protein-coupled receptor signaling pathway|G protein-coupled receptor signaling pathway, coupled to cyclic nucleotide seco…	bom04015,bom04072,bom04080,bom04151,bom05200	Rap1 signaling pathway|Phospholipase D signaling pathway|Neuroactive ligand-receptor interaction|PI3K-Akt signaling pathway|Pathways in cancer
ENSBGRG00000000804	PTK2B	698.626	0.361238	6.63699	5.26901	-2.39753	3.20152e-11	2.22749e-10	Down	1.35622	0.836734	1.29594	5.58617	3.79355	7.28539	ENSBGRG00000000804	protein tyrosine kinase 2 beta [Source:HGNC Symbol;Acc:HGNC:9612]	GO:0097440,GO:0044297,GO:0005938,GO:0005737,GO:0005856,GO:0005829,GO:0030425,GO:0043197,GO:0031234,GO:0005925,GO:0098978,GO:0030426,GO:0030027,GO:0045121,GO:0043025,GO:0017146,GO:0005634,GO:0048471,GO:0014069,GO:0043423,GO:0005524,GO:0004683,GO:0004972,GO:0004715,GO:0008022,GO:0004713,GO:0044877,GO:0031625,GO:0090630,GO:0042976,GO:0002250,GO:0001525,GO:0006915,GO:0043534,GO:0045453,GO:0030154,GO:…	apical dendrite|cell body|cell cortex|cytoplasm|cytoskeleton|cytosol|dendrite|dendritic spine|extrinsic component of cytoplasmic side of plasma membrane|focal adhesion|glutamatergic synapse|growth cone|lamellipodium|membrane raft|neuronal cell body|NMDA selective glutamate receptor complex|nucleus|perinuclear region of cytoplasm|postsynaptic density|3-phosphoinositide-dependent protein kinase bin…	bom04020,bom04062,bom04072,bom04650,bom04670,bom04912,bom05135,bom05161,bom05163,bom05170	Calcium signaling pathway|Chemokine signaling pathway|Phospholipase D signaling pathway|Natural killer cell mediated cytotoxicity|Leukocyte transendothelial migration|GnRH signaling pathway|Yersinia infection|Hepatitis B|Human cytomegalovirus infection|Human immunodeficiency virus 1 infection
ENSBGRG00000000806	FKBP7	2806.91	0.422775	7.88565	10.083	-3.33386	3.12906e-15	3.15182e-14	Down	20.7416	16.0262	41.9685	167.784	199.559	353.515	ENSBGRG00000000806	FKBP prolyl isomerase 7 [Source:HGNC Symbol;Acc:HGNC:3723]	GO:0005788,GO:0005509,GO:0003755	endoplasmic reticulum lumen|calcium ion binding|peptidyl-prolyl cis-trans isomerase activity
ENSBGRG00000000809	ENSBGRG00000000809	264.559	0.438257	4.03106	3.40261	-1.76664	5.55256e-05	0.000176408	Down	13.9547	7.48095	12.6115	44.4848	36.1679	21.0248	ENSBGRG00000000809		GO:0005737,GO:0036464,GO:0005829,GO:0048471,GO:0050337,GO:0070221	cytoplasm|cytoplasmic ribonucleoprotein granule|cytosol|perinuclear region of cytoplasm|thiosulfate-thiol sulfurtransferase activity|sulfide oxidation, using sulfide:quinone oxidoreductase
ENSBGRG00000000812	SNED1	430.806	0.382749	6.44347	5.52599	-2.46623	1.16775e-10	7.69584e-10	Down	1.20147	0.777387	0.721979	5.18786	4.55667	3.7405	ENSBGRG00000000812	sushi, nidogen and EGF like domains 1 [Source:HGNC Symbol;Acc:HGNC:24696]	GO:0005576,GO:0005509,GO:0007160	extracellular region|calcium ion binding|cell-matrix adhesion
ENSBGRG00000000813	COL6A1	15311.6	0.326403	9.1651	7.95312	-2.99152	4.95007e-20	7.15199e-19	Down	37.5927	25.7765	23.5716	216.566	199.384	215.996	ENSBGRG00000000813	collagen type VI alpha 1 chain [Source:HGNC Symbol;Acc:HGNC:2211]	GO:0005589,GO:0062023,GO:0005788,GO:0070062,GO:0031012,GO:0005576,GO:0005615,GO:0005765,GO:0016020,GO:0032991,GO:0042383,GO:0030020,GO:0048407,GO:0007155,GO:0071230,GO:0035987,GO:0030198,GO:0003429,GO:0001649,GO:0070208	collagen type VI trimer|collagen-containing extracellular matrix|endoplasmic reticulum lumen|extracellular exosome|extracellular matrix|extracellular region|extracellular space|lysosomal membrane|membrane|protein-containing complex|sarcolemma|extracellular matrix structural constituent conferring tensile strength|platelet-derived growth factor binding|cell adhesion|cellular response to amino acid…	bom04151,bom04510,bom04512,bom04974,bom05165	PI3K-Akt signaling pathway|Focal adhesion|ECM-receptor interaction|Protein digestion and absorption|Human papillomavirus infection
ENSBGRG00000000817	P3H2	1959.03	0.359505	6.39114	4.91655	-2.29765	1.64649e-10	1.06802e-09	Down	12.8379	5.96538	13.9584	36.1359	55.3568	51.719	ENSBGRG00000000817	prolyl 3-hydroxylase 2 [Source:HGNC Symbol;Acc:HGNC:19317]	GO:0005604,GO:0005783,GO:0005794,GO:0016529,GO:0005506,GO:0031418,GO:0019797,GO:0032963,GO:0008285,GO:0019511	basement membrane|endoplasmic reticulum|Golgi apparatus|sarcoplasmic reticulum|iron ion binding|L-ascorbic acid binding|procollagen-proline 3-dioxygenase activity|collagen metabolic process|negative regulation of cell proliferation|peptidyl-proline hydroxylation
ENSBGRG00000000821	ENSBGRG00000000821	30.9565	0.704059	3.70705	6.10496	-2.60998	0.000209687	0.000604049	Down	0.209481	0.19623	0.350297	0.86244	1.01267	2.43846	ENSBGRG00000000821		GO:0009897,GO:0016021,GO:0038023	external side of plasma membrane|integral component of membrane|signaling receptor activity	bom05167	Kaposi sarcoma-associated herpesvirus infection
ENSBGRG00000000827	RIBC2	810.845	0.689929	-12.9015	0.00209172	8.90109	4.416e-38	1.95717e-36	Up	9.67261	18.0291	18.5968	0.0689566	0.00867514	0.0119368	ENSBGRG00000000827	RIB43A domain with coiled-coils 2 [Source:HGNC Symbol;Acc:HGNC:13241]
ENSBGRG00000000831	TTLL4	7145.29	0.342532	-8.71192	0.126384	2.98411	2.98777e-18	3.75387e-17	Up	112.866	130.992	104.803	12.0874	13.37	16.1856	ENSBGRG00000000831	tubulin tyrosine ligase like 4 [Source:HGNC Symbol;Acc:HGNC:28976]	GO:0005929,GO:0005829,GO:0005874,GO:0005524,GO:0070739,GO:0015631,GO:0070740,GO:0018200,GO:0018095	cilium|cytosol|microtubule|ATP binding|protein-glutamic acid ligase activity|tubulin binding|tubulin-glutamic acid ligase activity|peptidyl-glutamic acid modification|protein polyglutamylation
ENSBGRG00000000833	SSX2IP	2292.54	0.500145	-5.86689	0.130824	2.9343	4.44039e-09	2.46229e-08	Up	30.6658	41.5938	99.7581	4.3428	5.18944	11.3031	ENSBGRG00000000833	SSX family member 2 interacting protein [Source:HGNC Symbol;Acc:HGNC:16509]			bom04520	Adherens junction
ENSBGRG00000000834	STK31	815.399	0.441477	-7.24042	0.109085	3.19648	4.47304e-13	3.72992e-12	Up	13.4911	6.93225	24.9342	1.14238	1.76054	1.44393	ENSBGRG00000000834	serine/threonine kinase 31 [Source:HGNC Symbol;Acc:HGNC:11407]	GO:0001669,GO:0005737,GO:0005634,GO:0005524,GO:0004518,GO:0004674,GO:0006401	acrosomal vesicle|cytoplasm|nucleus|ATP binding|nuclease activity|protein serine/threonine kinase activity|RNA catabolic process
ENSBGRG00000000837	GRIN3A	105.025	0.544426	-2.26934	0.424699	1.23549	0.0232477	0.0438293	Up	0.884531	1.10698	1.39968	0.295216	0.253137	0.828417	ENSBGRG00000000837	glutamate ionotropic receptor NMDA type subunit 3A [Source:HGNC Symbol;Acc:HGNC:16767]	GO:0030054,GO:0098978,GO:0016021,GO:0016020,GO:0043005,GO:0043025,GO:0017146,GO:0005886,GO:0014069,GO:0045211,GO:0045202,GO:0005262,GO:0016594,GO:0042802,GO:0004972,GO:0051721,GO:1904315,GO:0006816,GO:0016358,GO:0060134,GO:2000300,GO:0045471	cell junction|glutamatergic synapse|integral component of membrane|membrane|neuron projection|neuronal cell body|NMDA selective glutamate receptor complex|plasma membrane|postsynaptic density|postsynaptic membrane|synapse|calcium channel activity|glycine binding|identical protein binding|NMDA glutamate receptor activity|protein phosphatase 2A binding|transmitter-gated ion channel activity involve…	bom04024,bom04080,bom04724,bom05017,bom05020,bom05030,bom05031,bom05033,bom05034	cAMP signaling pathway|Neuroactive ligand-receptor interaction|Glutamatergic synapse|Spinocerebellar ataxia|Prion disease|Cocaine addiction|Amphetamine addiction|Nicotine addiction|Alcoholism
ENSBGRG00000000843	DR1	1258.6	0.398814	-3.84313	0.345631	1.53269	0.000121473	0.000364255	Up	57.2404	44.8232	99.4698	17.1006	15.6172	30.6985	ENSBGRG00000000843	down-regulator of transcription 1 [Source:HGNC Symbol;Acc:HGNC:3017]	GO:0005671,GO:0017054,GO:0001047,GO:0046982,GO:0017025,GO:0003714,GO:0006338,GO:0043966,GO:0000122,GO:0045944,GO:0045898,GO:0051123	Ada2/Gcn5/Ada3 transcription activator complex|negative cofactor 2 complex|core promoter binding|protein heterodimerization activity|TBP-class protein binding|transcription corepressor activity|chromatin remodeling|histone H3 acetylation|negative regulation of transcription by RNA polymerase II|positive regulation of transcription by RNA polymerase II|regulation of RNA polymerase II transcription…
ENSBGRG00000000844	ACSBG2	5977.36	0.583867	-17.3956	0.000876029	10.1567	8.90667e-68	3.2224e-65	Up	70.6872	173.211	80.0313	0.136441	0.0686603	0.0708563	ENSBGRG00000000844	acyl-CoA synthetase bubblegum family member 2 [Source:HGNC Symbol;Acc:HGNC:24174]	GO:0005737,GO:0005829,GO:0016020,GO:0005739,GO:0047617,GO:0005524,GO:0102391,GO:0004467,GO:0031957,GO:0030154,GO:0006631,GO:0035338,GO:0007275,GO:0007283	cytoplasm|cytosol|membrane|mitochondrion|acyl-CoA hydrolase activity|ATP binding|decanoate-CoA ligase activity|long-chain fatty acid-CoA ligase activity|very long-chain fatty acid-CoA ligase activity|cell differentiation|fatty acid metabolic process|long-chain fatty-acyl-CoA biosynthetic process|multicellular organism development|spermatogenesis	bom00061,bom00071,bom03320,bom04920	Fatty acid biosynthesis|Fatty acid degradation|PPAR signaling pathway|Adipocytokine signaling pathway
ENSBGRG00000000845	ENSBGRG00000000845	21982.7	0.355809	3.04518	2.11918	-1.0835	0.0023254	0.00549664	Down	315.802	169.944	242.818	488.991	544.212	338.139	ENSBGRG00000000845		GO:0005737,GO:0010494,GO:0005829,GO:0005634,GO:1990904,GO:0003730,GO:0008143,GO:0008266,GO:0003723,GO:0007596,GO:0061515,GO:0043488,GO:0006401,GO:0006396,GO:0006412	cytoplasm|cytoplasmic stress granule|cytosol|nucleus|ribonucleoprotein complex|mRNA 3'-UTR binding|poly(A) binding|poly(U) RNA binding|RNA binding|blood coagulation|myeloid cell development|regulation of mRNA stability|RNA catabolic process|RNA processing|translation	bom03013,bom03015,bom03018	RNA transport|mRNA surveillance pathway|RNA degradation
ENSBGRG00000000847	STIL	238.27	0.463307	-4.62107	0.226727	2.14097	3.81762e-06	1.45389e-05	Up	2.45728	1.82581	4.13062	0.346052	0.472669	0.932786	ENSBGRG00000000847	STIL centriolar assembly protein [Source:HGNC Symbol;Acc:HGNC:10879]
ENSBGRG00000000849	BIN1	1742.24	0.393793	8.82647	11.1255	-3.4758	1.08036e-18	1.40415e-17	Down	4.76337	5.85837	4.24201	61.0297	52.5077	40.7805	ENSBGRG00000000849	bridging integrator 1 [Source:HGNC Symbol;Acc:HGNC:1052]	GO:0030424,GO:0043194,GO:0043679,GO:0044300,GO:0005737,GO:0005829,GO:0098850,GO:0098978,GO:0031674,GO:0060987,GO:0016020,GO:0005874,GO:0033268,GO:0005635,GO:0005634,GO:0005886,GO:0045202,GO:0008021,GO:0030315,GO:0043196,GO:0030018,GO:0051015,GO:0051087,GO:0051020,GO:0042802,GO:0005543,GO:0002020,GO:0046982,GO:0044877,GO:0070063,GO:0048156,GO:0008333,GO:0060988,GO:0042692,GO:1902430,GO:1902960,GO:…	axon|axon initial segment|axon terminus|cerebellar mossy fiber|cytoplasm|cytosol|extrinsic component of synaptic vesicle membrane|glutamatergic synapse|I band|lipid tube|membrane|microtubule|node of Ranvier|nuclear envelope|nucleus|plasma membrane|synapse|synaptic vesicle|T-tubule|varicosity|Z disc|actin filament binding|chaperone binding|GTPase binding|identical protein binding|phospholipid bind…	bom04144,bom04666	Endocytosis|Fc gamma R-mediated phagocytosis
ENSBGRG00000000855	TTC39B	336.78	0.414091	-4.68807	0.260384	1.94129	2.75794e-06	1.07057e-05	Up	6.11326	10.0179	10.3373	1.92003	1.96019	2.65601	ENSBGRG00000000855	tetratricopeptide repeat domain 39B [Source:HGNC Symbol;Acc:HGNC:23704]	GO:0042632,GO:0006629,GO:0010887,GO:0010874,GO:0090181	cholesterol homeostasis|lipid metabolic process|negative regulation of cholesterol storage|regulation of cholesterol efflux|regulation of cholesterol metabolic process
ENSBGRG00000000857	TLE2	2630.04	0.361371	5.3646	3.83337	-1.93861	8.11275e-08	3.83528e-07	Down	9.6171	12.0847	9.60226	41.3051	35.5573	35.6414	ENSBGRG00000000857	TLE family member 2, transcriptional corepressor [Source:HGNC Symbol;Acc:HGNC:11838]	GO:0005615,GO:0005925,GO:0016604,GO:0005654,GO:0005634,GO:0005667,GO:0070491,GO:0003714,GO:0009887,GO:1904837,GO:0090090,GO:0045892,GO:0007165,GO:0016055	extracellular space|focal adhesion|nuclear body|nucleoplasm|nucleus|transcription factor complex|repressing transcription factor binding|transcription corepressor activity|animal organ morphogenesis|beta-catenin-TCF complex assembly|negative regulation of canonical Wnt signaling pathway|negative regulation of transcription, DNA-templated|signal transduction|Wnt signaling pathway
ENSBGRG00000000858	TOMM7	1148.32	0.337489	2.97978	2.00784	-1.00565	0.00288452	0.00668542	Down	96.0846	59.6535	106.563	157.672	180.953	130.681	ENSBGRG00000000858	translocase of outer mitochondrial membrane 7 [Source:HGNC Symbol;Acc:HGNC:21648]	GO:0016021,GO:0005742,GO:0030150	integral component of membrane|mitochondrial outer membrane translocase complex|protein import into mitochondrial matrix	bom04137	Mitophagy - animal
ENSBGRG00000000859	ENSBGRG00000000859	225.142	0.520132	-2.89056	0.352704	1.50347	0.00384556	0.00868618	Up	31.3986	32.5903	20.0523	8.83448	14.1108	4.51294	ENSBGRG00000000859		GO:0005680,GO:0007049,GO:0051301,GO:0090266	anaphase-promoting complex|cell cycle|cell division|regulation of mitotic cell cycle spindle assembly checkpoint
ENSBGRG00000000861	CCDC18	294.593	0.617996	-5.28482	0.103953	3.266	1.2583e-07	5.81671e-07	Up	2.5471	2.24217	7.89511	0.183872	0.215901	0.816956	ENSBGRG00000000861	coiled-coil domain containing 18 [Source:HGNC Symbol;Acc:HGNC:30370]
ENSBGRG00000000863	COL6A2	17890.3	0.346769	7.34027	5.8376	-2.54538	2.13164e-13	1.83357e-12	Down	64.8854	45.2411	45.7093	325.951	273.207	223.182	ENSBGRG00000000863	collagen type VI alpha 2 chain [Source:HGNC Symbol;Acc:HGNC:2212]	GO:0005581,GO:0062023,GO:0031012,GO:0005576,GO:0005615,GO:0032991,GO:0042383,GO:0030020,GO:0007155,GO:0003429,GO:0070208,GO:0009749	collagen trimer|collagen-containing extracellular matrix|extracellular matrix|extracellular region|extracellular space|protein-containing complex|sarcolemma|extracellular matrix structural constituent conferring tensile strength|cell adhesion|growth plate cartilage chondrocyte morphogenesis|protein heterotrimerization|response to glucose	bom04151,bom04510,bom04512,bom04974,bom05165	PI3K-Akt signaling pathway|Focal adhesion|ECM-receptor interaction|Protein digestion and absorption|Human papillomavirus infection
ENSBGRG00000000864	BSND	81.3596	0.605009	-4.80486	0.133325	2.90698	1.54859e-06	6.20275e-06	Up	2.2983	2.29182	1.05084	0.244185	0.119466	0.361642	ENSBGRG00000000864	barttin CLCNK type accessory beta subunit [Source:HGNC Symbol;Acc:HGNC:16512]	GO:0016323,GO:0005737,GO:0005887,GO:0005886,GO:0032991,GO:0017081,GO:0005247,GO:0034220	basolateral plasma membrane|cytoplasm|integral component of plasma membrane|plasma membrane|protein-containing complex|chloride channel regulator activity|voltage-gated chloride channel activity|ion transmembrane transport
ENSBGRG00000000868	IL6	15.9896	1.26229	-3.76623	0.0370583	4.75406	0.000165732	0.000485316	Up	1.22224	0.176143	1.16791	0.0516102	0	0.0312692	ENSBGRG00000000868	interleukin 6 [Source:HGNC Symbol;Acc:HGNC:6018]	GO:0005615,GO:0005896,GO:0005125,GO:0008083,GO:0005138,GO:0006953,GO:0070301,GO:0071222,GO:0051607,GO:0002384,GO:0070102,GO:0043066,GO:0032966,GO:0031175,GO:0001781,GO:0002675,GO:0043065,GO:0050871,GO:0032722,GO:0051091,GO:0060252,GO:0051024,GO:0032755,GO:0043410,GO:0033138,GO:0048661,GO:0042102,GO:0045944,GO:0045727,GO:0042531,GO:0010574,GO:0051384,GO:0072540	extracellular space|interleukin-6 receptor complex|cytokine activity|growth factor activity|interleukin-6 receptor binding|acute-phase response|cellular response to hydrogen peroxide|cellular response to lipopolysaccharide|defense response to virus|hepatic immune response|interleukin-6-mediated signaling pathway|negative regulation of apoptotic process|negative regulation of collagen biosynthetic…	bom01521,bom01523,bom04060,bom04061,bom04066,bom04068,bom04151,bom04218,bom04620,bom04621,bom04623,bom04625,bom04630,bom04640,bom04657,bom04659,bom04668,bom04672,bom04931,bom04932,bom04933,bom05010,bom05020,bom05022,bom05132,bom05133,bom05134,bom05135,bom05142,bom05143,bom05144,bom05146,bom05152,bom05161,bom05162,bom05163,bom05164,bom05166,bom05167,bom05168,bom05169,bom05171,bom05200,bom05202,bom…	EGFR tyrosine kinase inhibitor resistance|Antifolate resistance|Cytokine-cytokine receptor interaction|Viral protein interaction with cytokine and cytokine receptor|HIF-1 signaling pathway|FoxO signaling pathway|PI3K-Akt signaling pathway|Cellular senescence|Toll-like receptor signaling pathway|NOD-like receptor signaling pathway|Cytosolic DNA-sensing pathway|C-type lectin receptor signaling path…
ENSBGRG00000000873	TAL1	173.412	0.496811	-4.94792	0.181976	2.45818	7.50109e-07	3.14149e-06	Up	7.4341	5.25016	3.22605	0.492989	1.01301	1.21688	ENSBGRG00000000873	TAL bHLH transcription factor 1, erythroid differentiation factor [Source:HGNC Symbol;Acc:HGNC:11556]	GO:0000118,GO:0033193,GO:0000790,GO:0005654,GO:0005634,GO:0032991,GO:0005667,GO:0003682,GO:0003700,GO:0000981,GO:0070888,GO:0019899,GO:0042826,GO:0046982,GO:0000980,GO:0000978,GO:0000977,GO:0001085,GO:0044212,GO:0000976,GO:0001525,GO:0060018,GO:0030221,GO:0045165,GO:0060216,GO:0035162,GO:0030218,GO:0043249,GO:0048699,GO:0060217,GO:0060218,GO:0030097,GO:0007626,GO:0035855,GO:0030219,GO:0030099,GO:…	histone deacetylase complex|Lsd1/2 complex|nuclear chromatin|nucleoplasm|nucleus|protein-containing complex|transcription factor complex|chromatin binding|DNA-binding transcription factor activity|DNA-binding transcription factor activity, RNA polymerase II-specific|E-box binding|enzyme binding|histone deacetylase binding|protein heterodimerization activity|RNA polymerase II distal enhancer seque…
ENSBGRG00000000875	ALPL	142.486	0.499965	3.97862	3.97009	-1.98917	6.9316e-05	0.000216649	Down	0.339085	0.267483	0.534338	0.842513	0.983517	2.36629	ENSBGRG00000000875	alkaline phosphatase, biomineralization associated [Source:HGNC Symbol;Acc:HGNC:438]	GO:0031225,GO:0031012,GO:0065010,GO:0005886,GO:0004035,GO:0046872,GO:0016462,GO:0031214,GO:0071407,GO:0003006,GO:0001958,GO:0046677,GO:0033280	anchored component of membrane|extracellular matrix|extracellular membrane-bounded organelle|plasma membrane|alkaline phosphatase activity|metal ion binding|pyrophosphatase activity|biomineral tissue development|cellular response to organic cyclic compound|developmental process involved in reproduction|endochondral ossification|response to antibiotic|response to vitamin D	bom00730,bom00790	Thiamine metabolism|Folate biosynthesis
ENSBGRG00000000876	PDHA2	2099.45	0.605626	-16.3482	0.001046	9.9009	4.47941e-60	9.34246e-58	Up	87.0296	126.72	142.717	0.17367	0.152941	0	ENSBGRG00000000876	pyruvate dehydrogenase E1 alpha 2 subunit [Source:HGNC Symbol;Acc:HGNC:8807]	GO:0005759,GO:0005739,GO:0043209,GO:0005730,GO:0045254,GO:0004739,GO:0034604,GO:0004738,GO:0006086,GO:0006006,GO:0061732,GO:0006099	mitochondrial matrix|mitochondrion|myelin sheath|nucleolus|pyruvate dehydrogenase complex|pyruvate dehydrogenase (acetyl-transferring) activity|pyruvate dehydrogenase (NAD+) activity|pyruvate dehydrogenase activity|acetyl-CoA biosynthetic process from pyruvate|glucose metabolic process|mitochondrial acetyl-CoA biosynthetic process from pyruvate|tricarboxylic acid cycle	bom00010,bom00020,bom00620,bom04066,bom04922,bom05230	Glycolysis / Gluconeogenesis|Citrate cycle (TCA cycle)|Pyruvate metabolism|HIF-1 signaling pathway|Glucagon signaling pathway|Central carbon metabolism in cancer
ENSBGRG00000000881	ARHGAP30	410.687	0.405104	4.13967	3.19761	-1.677	3.47803e-05	0.000114225	Down	2.21571	1.94419	1.80455	3.58214	5.61317	8.79321	ENSBGRG00000000881	Rho GTPase activating protein 30 [Source:HGNC Symbol;Acc:HGNC:27414]	GO:0031410,GO:0005829,GO:0043231,GO:0005096,GO:0051056,GO:0007264	cytoplasmic vesicle|cytosol|intracellular membrane-bounded organelle|GTPase activator activity|regulation of small GTPase mediated signal transduction|small GTPase mediated signal transduction
ENSBGRG00000000884	PDZK1IP1	25.2888	1.15821	-4.40011	0.0292333	5.09625	1.08195e-05	3.85466e-05	Up	1.35191	1.85592	0.311818	0	0.067607	0.0310086	ENSBGRG00000000884	PDZK1 interacting protein 1 [Source:HGNC Symbol;Acc:HGNC:16887]	GO:0016021	integral component of membrane
ENSBGRG00000000885	UPF1	11544	0.351833	-3.31276	0.445798	1.16554	0.000923798	0.00236049	Up	185.472	159.499	112.318	61.8778	63.6497	64.0501	ENSBGRG00000000885	UPF1 RNA helicase and ATPase [Source:HGNC Symbol;Acc:HGNC:9962]	GO:0000785,GO:0005737,GO:0005829,GO:0035145,GO:0000784,GO:0005654,GO:0005634,GO:0000932,GO:0044530,GO:0005524,GO:0004004,GO:0003682,GO:0004386,GO:0003723,GO:0042162,GO:0008270,GO:0061158,GO:0044770,GO:0071347,GO:0071222,GO:0006281,GO:0006260,GO:0009048,GO:0071044,GO:0006406,GO:0000956,GO:0000294,GO:0000184,GO:0061014,GO:0032204,GO:0006449,GO:0032201,GO:0016032	chromatin|cytoplasm|cytosol|exon-exon junction complex|nuclear chromosome, telomeric region|nucleoplasm|nucleus|P-body|supraspliceosomal complex|ATP binding|ATP-dependent RNA helicase activity|chromatin binding|helicase activity|RNA binding|telomeric DNA binding|zinc ion binding|3'-UTR-mediated mRNA destabilization|cell cycle phase transition|cellular response to interleukin-1|cellular response t…	bom03013,bom03015	RNA transport|mRNA surveillance pathway
ENSBGRG00000000886	DHCR24	20689.4	0.323276	8.19615	6.27501	-2.64962	2.48204e-16	2.71113e-15	Down	65.5004	49.0207	67.4659	398.97	343.318	285.262	ENSBGRG00000000886	24-dehydrocholesterol reductase [Source:HGNC Symbol;Acc:HGNC:2859]	GO:0005737,GO:0005783,GO:0005789,GO:0000139,GO:0016021,GO:0016020,GO:0005634,GO:0000246,GO:0050614,GO:0019899,GO:0071949,GO:0016628,GO:0042605,GO:0006915,GO:0007050,GO:0006695,GO:0033489,GO:0033490,GO:0043066,GO:0043154,GO:0055114,GO:1901214,GO:0006979,GO:0043588,GO:0008202,GO:0009888	cytoplasm|endoplasmic reticulum|endoplasmic reticulum membrane|Golgi membrane|integral component of membrane|membrane|nucleus|delta24(24-1) sterol reductase activity|delta24-sterol reductase activity|enzyme binding|FAD binding|oxidoreductase activity, acting on the CH-CH group of donors, NAD or NADP as acceptor|peptide antigen binding|apoptotic process|cell cycle arrest|cholesterol biosynthetic p…	bom00100	Steroid biosynthesis
ENSBGRG00000000887	CTBS	17.1858	0.969514	-2.74012	0.158594	2.65659	0.00614161	0.0132795	Up	0.208829	0.39124	1.13077	0.0382114	0.117777	0.0926048	ENSBGRG00000000887	chitobiase [Source:HGNC Symbol;Acc:HGNC:2496]	GO:0005615,GO:0005764,GO:0008061,GO:0004568,GO:0006032,GO:0009313	extracellular space|lysosome|chitin binding|chitinase activity|chitin catabolic process|oligosaccharide catabolic process
ENSBGRG00000000894	SNAPC3	1111.83	0.325177	-6.27816	0.242909	2.04151	3.42609e-10	2.1379e-09	Up	30.5004	30.656	43.6065	7.72145	7.40234	8.19574	ENSBGRG00000000894	small nuclear RNA activating complex polypeptide 3 [Source:HGNC Symbol;Acc:HGNC:11136]	GO:0005634,GO:0003677	nucleus|DNA binding
ENSBGRG00000000895	RAPGEF5	360.589	0.383998	-8.40269	0.10683	3.22662	4.36368e-17	5.07941e-16	Up	10.7472	8.75364	11.2677	0.644155	0.968509	1.44688	ENSBGRG00000000895	Rap guanine nucleotide exchange factor 5 [Source:HGNC Symbol;Acc:HGNC:16862]	GO:0016604,GO:0005654,GO:0005634,GO:0030742,GO:0017034,GO:0005088,GO:0007399,GO:0007264	nuclear body|nucleoplasm|nucleus|GTP-dependent protein binding|Rap guanyl-nucleotide exchange factor activity|Ras guanyl-nucleotide exchange factor activity|nervous system development|small GTPase mediated signal transduction	bom04014,bom04015	Ras signaling pathway|Rap1 signaling pathway
ENSBGRG00000000896	ENSBGRG00000000896	85.6723	0.606013	-5.51226	0.098721	3.3405	3.54254e-08	1.75818e-07	Up	2.66235	3.99031	5.04378	0.127084	0.581959	0.369583	ENSBGRG00000000896		GO:0031672,GO:0000794,GO:0031674,GO:0031430,GO:0005859,GO:0030016,GO:0030017,GO:0005865,GO:0030018,GO:0051015,GO:0042805,GO:0030506,GO:0005524,GO:0005509,GO:0005516,GO:0019899,GO:0042802,GO:0051371,GO:0002020,GO:0019901,GO:0043621,GO:0004674,GO:0004713,GO:0005200,GO:0008307,GO:0031433,GO:0007512,GO:0060048,GO:0048739,GO:0003300,GO:0055008,GO:0055003,GO:0035995,GO:0043056,GO:0007507,GO:0060419,GO:…	A band|condensed nuclear chromosome|I band|M band|muscle myosin complex|myofibril|sarcomere|striated muscle thin filament|Z disc|actin filament binding|actinin binding|ankyrin binding|ATP binding|calcium ion binding|calmodulin binding|enzyme binding|identical protein binding|muscle alpha-actinin binding|protease binding|protein kinase binding|protein self-association|protein serine/threonine kina…	bom05410,bom05414	Hypertrophic cardiomyopathy|Dilated cardiomyopathy
ENSBGRG00000000898	TMED5	467.409	0.349598	2.46242	1.81612	-0.860856	0.0138003	0.0275354	Down	8.11985	7.9963	8.95261	10.3622	14.1578	18.0036	ENSBGRG00000000898	transmembrane p24 trafficking protein 5 [Source:HGNC Symbol;Acc:HGNC:24251]	GO:0005801,GO:0030134,GO:0005783,GO:0070971,GO:0005789,GO:0005793,GO:0033116,GO:0005794,GO:0016021,GO:0006888,GO:0007030,GO:0090161,GO:0006886	cis-Golgi network|COPII-coated ER to Golgi transport vesicle|endoplasmic reticulum|endoplasmic reticulum exit site|endoplasmic reticulum membrane|endoplasmic reticulum-Golgi intermediate compartment|endoplasmic reticulum-Golgi intermediate compartment membrane|Golgi apparatus|integral component of membrane|ER to Golgi vesicle-mediated transport|Golgi organization|Golgi ribbon formation|intracellu…
ENSBGRG00000000900	CCNG1	4462.11	0.431288	2.74907	2.27464	-1.18564	0.0059765	0.0129668	Down	41.3269	15.6604	62.4492	69.8347	67.9427	100.453	ENSBGRG00000000900	cyclin G1 [Source:HGNC Symbol;Acc:HGNC:1592]	GO:0000307,GO:0005737,GO:0005634,GO:0016538,GO:0019901,GO:0051301,GO:0000278,GO:0045787,GO:0008284,GO:0006468,GO:0000079,GO:0007088	cyclin-dependent protein kinase holoenzyme complex|cytoplasm|nucleus|cyclin-dependent protein serine/threonine kinase regulator activity|protein kinase binding|cell division|mitotic cell cycle|positive regulation of cell cycle|positive regulation of cell proliferation|protein phosphorylation|regulation of cyclin-dependent protein serine/threonine kinase activity|regulation of mitotic nuclear divi…	bom04115,bom05206	p53 signaling pathway|MicroRNAs in cancer
ENSBGRG00000000902	FBLN1	6293.43	0.334573	6.03363	4.05216	-2.01869	1.60315e-09	9.31654e-09	Down	37.8594	21.6692	22.3307	94.8194	88.439	118.615	ENSBGRG00000000902	fibulin 1 [Source:HGNC Symbol;Acc:HGNC:3600]	GO:0005576,GO:0005509,GO:0016504,GO:0030198	extracellular region|calcium ion binding|peptidase activator activity|extracellular matrix organization
ENSBGRG00000000906	CYP4X1	3.72187	2.0628	-2.0102	0.0564592	4.14665	0.0444097	0.0775584	Up	0.106585	0.0110937	0.181062	0.0130019	0	0	ENSBGRG00000000906	cytochrome P450 family 4 subfamily X member 1 [Source:HGNC Symbol;Acc:HGNC:20244]	GO:0005789,GO:0016021,GO:0031090,GO:0070330,GO:0020037,GO:0005506	endoplasmic reticulum membrane|integral component of membrane|organelle membrane|aromatase activity|heme binding|iron ion binding	bom04726	Serotonergic synapse
ENSBGRG00000000910	KDM7A	571.847	0.406527	-3.80773	0.341997	1.54794	0.00014025	0.000415847	Up	7.78995	3.77329	8.7758	1.31516	1.93031	3.02884	ENSBGRG00000000910	lysine demethylase 7A [Source:HGNC Symbol;Acc:HGNC:22224]	GO:0005730,GO:0005654,GO:0005634,GO:0032452,GO:0071558,GO:0051864,GO:0032454,GO:0035575,GO:0005506,GO:0035064,GO:0016706,GO:0008270,GO:0071557,GO:0070544,GO:0033169,GO:0035574,GO:0030901,GO:0045893	nucleolus|nucleoplasm|nucleus|histone demethylase activity|histone demethylase activity (H3-K27 specific)|histone demethylase activity (H3-K36 specific)|histone demethylase activity (H3-K9 specific)|histone demethylase activity (H4-K20 specific)|iron ion binding|methylated histone binding|oxidoreductase activity, acting on paired donors, with incorporation or reduction of molecular oxygen, 2-oxog…
ENSBGRG00000000912	ENSBGRG00000000912	704.193	1.01756	-10.165	0.000769684	10.3434	2.84259e-24	5.56219e-23	Up	17.4075	46.8382	74.2996	0	0.0882702	0	ENSBGRG00000000912		GO:0033150,GO:0005200,GO:0030154,GO:0007275,GO:0007283	cytoskeletal calyx|structural constituent of cytoskeleton|cell differentiation|multicellular organism development|spermatogenesis
ENSBGRG00000000913	STPG2	73.6732	0.659231	-5.46407	0.0823504	3.60208	4.65345e-08	2.27248e-07	Up	0.792341	0.906089	3.04815	0.0903783	0.0994885	0.164273	ENSBGRG00000000913	sperm tail PG-rich repeat containing 2 [Source:HGNC Symbol;Acc:HGNC:28712]
ENSBGRG00000000914	ENSBGRG00000000914	57086.4	0.304775	8.31587	5.79366	-2.53447	9.10798e-17	1.03239e-15	Down	1761.09	1495.15	1613.96	9098.26	8721.96	7996.78	ENSBGRG00000000914		GO:0098556,GO:0022627,GO:0042788,GO:0003729,GO:0003735,GO:0002181	cytoplasmic side of rough endoplasmic reticulum membrane|cytosolic small ribosomal subunit|polysomal ribosome|mRNA binding|structural constituent of ribosome|cytoplasmic translation	bom03010,bom05171	Ribosome|Coronavirus disease - COVID-19
ENSBGRG00000000915	GIPC1	614.028	0.359601	3.02577	2.1259	-1.08807	0.00247998	0.00582318	Down	16.9448	9.91731	10.1978	25.5835	24.5331	20.8433	ENSBGRG00000000915	GIPC PDZ domain containing family member 1 [Source:HGNC Symbol;Acc:HGNC:1226]	GO:0005903,GO:0005938,GO:0005737,GO:0031410,GO:0005829,GO:0043198,GO:0043197,GO:0030139,GO:0070062,GO:0098978,GO:0016020,GO:0098685,GO:0008021,GO:0012506,GO:0003779,GO:0045296,GO:0017022,GO:0030165,GO:0042803,GO:0005102,GO:0007268,GO:0043542,GO:0007186,GO:0014047,GO:0032435,GO:0032467,GO:0030511,GO:0006605,GO:0031647,GO:0048167,GO:2000300	brush border|cell cortex|cytoplasm|cytoplasmic vesicle|cytosol|dendritic shaft|dendritic spine|endocytic vesicle|extracellular exosome|glutamatergic synapse|membrane|Schaffer collateral - CA1 synapse|synaptic vesicle|vesicle membrane|actin binding|cadherin binding|myosin binding|PDZ domain binding|protein homodimerization activity|signaling receptor binding|chemical synaptic transmission|endothel…
ENSBGRG00000000916	ENSBGRG00000000916	1924.49	0.400964	5.44154	4.5374	-2.18187	5.28206e-08	2.56128e-07	Down	50.8615	25.1377	24.4449	162.442	137.747	105.605	ENSBGRG00000000916		GO:0005829,GO:0020037	cytosol|heme binding
ENSBGRG00000000917	SPATA1	43.9688	0.924333	-4.46453	0.0572448	4.12671	8.02445e-06	2.90796e-05	Up	1.32619	1.47005	3.35818	0.0242664	0.27781	0	ENSBGRG00000000917	spermatogenesis associated 1 [Source:HGNC Symbol;Acc:HGNC:14682]
ENSBGRG00000000918	STK36	3472.41	0.351231	-7.23857	0.171655	2.54241	4.5343e-13	3.76859e-12	Up	31.5699	39.993	31.8304	5.27327	5.73094	5.73634	ENSBGRG00000000918	serine/threonine kinase 36 [Source:HGNC Symbol;Acc:HGNC:17209]	GO:0005737,GO:0005829,GO:0005634,GO:0005524,GO:0046872,GO:0004674,GO:0008134,GO:0007420,GO:0060271,GO:0003351,GO:0007228,GO:0045880,GO:0009791,GO:0006468,GO:0051090	cytoplasm|cytosol|nucleus|ATP binding|metal ion binding|protein serine/threonine kinase activity|transcription factor binding|brain development|cilium assembly|epithelial cilium movement|positive regulation of hh target transcription factor activity|positive regulation of smoothened signaling pathway|post-embryonic development|protein phosphorylation|regulation of DNA-binding transcription factor…
ENSBGRG00000000920	ZRANB3	376.215	0.410116	2.45429	2.00909	-1.00654	0.0141164	0.0281028	Down	1.14484	0.748101	2.02469	2.08299	1.93702	3.03377	ENSBGRG00000000920	zinc finger RANBP2-type containing 3 [Source:HGNC Symbol;Acc:HGNC:25249]	GO:0043596,GO:0005634,GO:0036310,GO:0005524,GO:0004520,GO:0004386,GO:0070530,GO:0046872,GO:0006974,GO:0032508,GO:0006281,GO:0036292,GO:0045910,GO:0031297,GO:0048478,GO:0009411	nuclear replication fork|nucleus|annealing helicase activity|ATP binding|endodeoxyribonuclease activity|helicase activity|K63-linked polyubiquitin modification-dependent protein binding|metal ion binding|cellular response to DNA damage stimulus|DNA duplex unwinding|DNA repair|DNA rewinding|negative regulation of DNA recombination|replication fork processing|replication fork protection|response to…
ENSBGRG00000000921	EIF2B5	2226.84	0.296082	-3.18368	0.520284	0.942629	0.00145418	0.00357704	Up	26.9462	24.4489	30.903	11.8634	13.3899	14.1139	ENSBGRG00000000921	eukaryotic translation initiation factor 2B subunit epsilon [Source:HGNC Symbol;Acc:HGNC:3261]	GO:0005737,GO:0005829,GO:0005851,GO:0005634,GO:0005085,GO:0003743,GO:0014002,GO:0048708,GO:0042552,GO:0014003,GO:0001541,GO:0045948,GO:0034976,GO:0009749,GO:0009408,GO:0043434,GO:0050852,GO:0006413	cytoplasm|cytosol|eukaryotic translation initiation factor 2B complex|nucleus|guanyl-nucleotide exchange factor activity|translation initiation factor activity|astrocyte development|astrocyte differentiation|myelination|oligodendrocyte development|ovarian follicle development|positive regulation of translational initiation|response to endoplasmic reticulum stress|response to glucose|response to h…	bom03013,bom05168	RNA transport|Herpes simplex virus 1 infection
ENSBGRG00000000923	RFX2	3278.87	0.445922	-17.3706	0.00465844	7.74594	1.37781e-67	4.78936e-65	Up	68.5286	91.1519	59.083	0.27878	0.439864	0.239282	ENSBGRG00000000923	regulatory factor X2 [Source:HGNC Symbol;Acc:HGNC:9983]	GO:0005737,GO:0005634,GO:0003700,GO:0000978,GO:0001675,GO:1990830,GO:0060271,GO:0045944,GO:0006357,GO:0007286	cytoplasm|nucleus|DNA-binding transcription factor activity|RNA polymerase II proximal promoter sequence-specific DNA binding|acrosome assembly|cellular response to leukemia inhibitory factor|cilium assembly|positive regulation of transcription by RNA polymerase II|regulation of transcription by RNA polymerase II|spermatid development
ENSBGRG00000000925	PSIP1	4923.88	0.495764	-3.07573	0.347519	1.52483	0.0020999	0.00500229	Up	66.7675	50.3146	137.383	13.8366	18.8541	48.5077	ENSBGRG00000000925	PC4 and SFRS1 interacting protein 1 [Source:HGNC Symbol;Acc:HGNC:9527]	GO:0005720,GO:0035327,GO:0033613,GO:0003682,GO:0097100,GO:0003713,GO:0000395,GO:0045944,GO:0009408,GO:0006979	nuclear heterochromatin|transcriptionally active chromatin|activating transcription factor binding|chromatin binding|supercoiled DNA binding|transcription coactivator activity|mRNA 5'-splice site recognition|positive regulation of transcription by RNA polymerase II|response to heat|response to oxidative stress
ENSBGRG00000000928	KLHDC9	772.189	0.495647	-8.56731	0.0526886	4.24636	1.05931e-17	1.28187e-16	Up	33.1877	50.4313	35.772	2.51575	2.41462	0.924808	ENSBGRG00000000928	kelch domain containing 9 [Source:HGNC Symbol;Acc:HGNC:28489]	GO:0030332	cyclin binding
ENSBGRG00000000929	ENSBGRG00000000929	98.3824	1.32655	-7.46676	0.00104301	9.90503	8.21927e-14	7.34432e-13	Up	2.94001	1.60119	7.07232	0	0	0	ENSBGRG00000000929
ENSBGRG00000000932	TUBA8	6180.04	0.610174	-13.756	0.00297369	8.39353	4.68976e-43	2.94823e-41	Up	100.698	324.553	96.1403	0.608207	0.645481	0.283458	ENSBGRG00000000932	tubulin alpha 8 [Source:HGNC Symbol;Acc:HGNC:12410]	GO:0005737,GO:0005874,GO:0005525,GO:0003924,GO:0005200,GO:0000226,GO:0007017,GO:0000278	cytoplasm|microtubule|GTP binding|GTPase activity|structural constituent of cytoskeleton|microtubule cytoskeleton organization|microtubule-based process|mitotic cell cycle	bom04145,bom04210,bom04530,bom04540,bom05010,bom05012,bom05014,bom05016,bom05020,bom05022,bom05132	Phagosome|Apoptosis|Tight junction|Gap junction|Alzheimer disease|Parkinson disease|Amyotrophic lateral sclerosis|Huntington disease|Prion disease|Pathways of neurodegeneration - multiple diseases|Salmonella infection
ENSBGRG00000000933	RND1	82.8811	0.461593	4.62729	4.39518	-2.13592	3.7049e-06	1.4137e-05	Down	0.358099	0.317316	0.295942	1.46634	1.28196	1.1588	ENSBGRG00000000933	Rho family GTPase 1 [Source:HGNC Symbol;Acc:HGNC:18314]	GO:0015629,GO:0005912,GO:0005938,GO:0032153,GO:0005737,GO:0043231,GO:0005886,GO:0005525,GO:0003924,GO:0019901,GO:0005102,GO:0051017,GO:0007015,GO:0030950,GO:0007162,GO:0016322,GO:0032956,GO:0030334,GO:0008360,GO:0007266	actin cytoskeleton|adherens junction|cell cortex|cell division site|cytoplasm|intracellular membrane-bounded organelle|plasma membrane|GTP binding|GTPase activity|protein kinase binding|signaling receptor binding|actin filament bundle assembly|actin filament organization|establishment or maintenance of actin cytoskeleton polarity|negative regulation of cell adhesion|neuron remodeling|regulation o…	bom04360	Axon guidance
ENSBGRG00000000934	ADAMTSL4	288.28	0.467559	6.31236	7.735	-2.9514	2.74821e-10	1.73629e-09	Down	0.773269	0.684114	0.369449	2.67892	4.60203	6.17228	ENSBGRG00000000934	ADAMTS like 4 [Source:HGNC Symbol;Acc:HGNC:19706]	GO:0005788,GO:0005614,GO:0008233,GO:0002020,GO:0006915,GO:0002064,GO:0030198,GO:0043065	endoplasmic reticulum lumen|interstitial matrix|peptidase activity|protease binding|apoptotic process|epithelial cell development|extracellular matrix organization|positive regulation of apoptotic process
ENSBGRG00000000936	ENSBGRG00000000936	20.5225	1.52651	-4.36438	0.00987318	6.66227	1.27482e-05	4.49124e-05	Up	0.290946	1.44788	0.434396	0.0199639	0	0	ENSBGRG00000000936		GO:0031672,GO:0000794,GO:0031674,GO:0031430,GO:0005859,GO:0030016,GO:0030017,GO:0005865,GO:0030018,GO:0051015,GO:0042805,GO:0030506,GO:0005524,GO:0005509,GO:0005516,GO:0019899,GO:0042802,GO:0051371,GO:0002020,GO:0019901,GO:0043621,GO:0004674,GO:0004713,GO:0005200,GO:0008307,GO:0031433,GO:0007512,GO:0060048,GO:0048739,GO:0003300,GO:0055008,GO:0055003,GO:0035995,GO:0043056,GO:0007507,GO:0060419,GO:…	A band|condensed nuclear chromosome|I band|M band|muscle myosin complex|myofibril|sarcomere|striated muscle thin filament|Z disc|actin filament binding|actinin binding|ankyrin binding|ATP binding|calcium ion binding|calmodulin binding|enzyme binding|identical protein binding|muscle alpha-actinin binding|protease binding|protein kinase binding|protein self-association|protein serine/threonine kina…	bom05410,bom05414	Hypertrophic cardiomyopathy|Dilated cardiomyopathy
ENSBGRG00000000937	FAM234B	3006.9	0.312391	6.77525	4.33649	-2.11653	1.24195e-11	9.01238e-11	Down	9.44643	5.33771	8.1239	31.3723	25.3269	32.4486	ENSBGRG00000000937	family with sequence similarity 234 member B [Source:HGNC Symbol;Acc:HGNC:29288]	GO:0016021	integral component of membrane
ENSBGRG00000000943	NUDCD2	517.3	0.376002	-2.89295	0.470493	1.08776	0.00381645	0.00862875	Up	18.0952	23.5009	23.0181	9.80778	10.348	8.12552	ENSBGRG00000000943	NudC domain containing 2 [Source:HGNC Symbol;Acc:HGNC:30535]	GO:0000777,GO:0005737,GO:0005622,GO:0005815,GO:0000922,GO:0051082,GO:0032502,GO:0006457	condensed chromosome kinetochore|cytoplasm|intracellular|microtubule organizing center|spindle pole|unfolded protein binding|developmental process|protein folding
ENSBGRG00000000944	ENSBGRG00000000944	12984.3	0.341171	-9.15602	0.114724	3.12377	5.38465e-20	7.76091e-19	Up	211.146	276.746	255.477	24.8483	26.1705	29.2764	ENSBGRG00000000944		GO:0005829,GO:0005730,GO:0001671,GO:0051087,GO:0030544,GO:0003714,GO:0051082,GO:0051085,GO:0000122,GO:0097201	cytosol|nucleolus|ATPase activator activity|chaperone binding|Hsp70 protein binding|transcription corepressor activity|unfolded protein binding|chaperone cofactor-dependent protein refolding|negative regulation of transcription by RNA polymerase II|negative regulation of transcription from RNA polymerase II promoter in response to stress	bom04141,bom05164	Protein processing in endoplasmic reticulum|Influenza A
ENSBGRG00000000947	ERBB3	198.005	0.544629	-5.43044	0.128731	2.95757	5.62161e-08	2.70815e-07	Up	2.8827	2.64108	2.5127	0.108068	0.564215	0.289961	ENSBGRG00000000947	erb-b2 receptor tyrosine kinase 3 [Source:HGNC Symbol;Acc:HGNC:3431]			bom01521,bom04010,bom04012,bom04020,bom04151,bom05205,bom05206	EGFR tyrosine kinase inhibitor resistance|MAPK signaling pathway|ErbB signaling pathway|Calcium signaling pathway|PI3K-Akt signaling pathway|Proteoglycans in cancer|MicroRNAs in cancer
ENSBGRG00000000948	CCDC65	1992.53	0.402614	-13.691	0.0219113	5.51218	1.14954e-42	7.02726e-41	Up	61.4748	69.7127	127.879	1.74073	1.3001	2.16271	ENSBGRG00000000948	coiled-coil domain containing 65 [Source:HGNC Symbol;Acc:HGNC:29937]	GO:0005930,GO:0031514,GO:0070286,GO:0060285,GO:0003352	axoneme|motile cilium|axonemal dynein complex assembly|cilium-dependent cell motility|regulation of cilium movement
ENSBGRG00000000952	SLAIN2	2687.95	0.34067	-6.69944	0.20557	2.2823	2.09227e-11	1.47952e-10	Up	69.77	75.8	100.156	12.7942	13.8071	20.4321	ENSBGRG00000000952	SLAIN motif family member 2 [Source:HGNC Symbol;Acc:HGNC:29282]	GO:0005737,GO:0015630,GO:0031122,GO:0007020,GO:0031116	cytoplasm|microtubule cytoskeleton|cytoplasmic microtubule organization|microtubule nucleation|positive regulation of microtubule polymerization
ENSBGRG00000000954	FAM189A2	113.85	0.46189	5.71609	6.23421	-2.64021	1.09003e-08	5.75635e-08	Down	0.60145	0.225362	0.613031	2.8467	2.27432	2.7738	ENSBGRG00000000954	family with sequence similarity 189 member A2 [Source:HGNC Symbol;Acc:HGNC:24820]	GO:0016021	integral component of membrane
ENSBGRG00000000955	RIOX2	2429.77	0.3265	-6.94382	0.207739	2.26716	3.81628e-12	2.91114e-11	Up	50.437	52.9713	71.0225	11.1241	9.55334	12.7229	ENSBGRG00000000955	ribosomal oxygenase 2 [Source:HGNC Symbol;Acc:HGNC:19441]	GO:0005829,GO:0005730,GO:0005667,GO:0051213,GO:0042802,GO:0046872,GO:0042254	cytosol|nucleolus|transcription factor complex|dioxygenase activity|identical protein binding|metal ion binding|ribosome biogenesis
ENSBGRG00000000956	LEXM	682.443	0.721139	-10.1156	0.00636893	7.29473	4.71273e-24	9.04192e-23	Up	21.1887	54.2367	28.9207	0.0275297	0.509119	0.100077	ENSBGRG00000000956	lymphocyte expansion molecule [Source:HGNC Symbol;Acc:HGNC:26854]	GO:0005739	mitochondrion
ENSBGRG00000000957	MTF2	1005.99	0.4817	-1.97247	0.517583	0.950139	0.0485558	0.0838983	Up	8.2246	6.80683	19.3729	3.14731	4.25382	8.86132	ENSBGRG00000000957	metal response element binding transcription factor 2 [Source:HGNC Symbol;Acc:HGNC:29535]	GO:0005737,GO:0035098,GO:0005925,GO:0046872,GO:0035064,GO:0000977,GO:1990830,GO:0006325,GO:0061086,GO:0000122,GO:0061087,GO:0045944,GO:0007379,GO:0048863,GO:0019827	cytoplasm|ESC/E(Z) complex|focal adhesion|metal ion binding|methylated histone binding|RNA polymerase II regulatory region sequence-specific DNA binding|cellular response to leukemia inhibitory factor|chromatin organization|negative regulation of histone H3-K27 methylation|negative regulation of transcription by RNA polymerase II|positive regulation of histone H3-K27 methylation|positive regulati…
ENSBGRG00000000964	RAP1GAP	1579.2	0.404329	2.06939	1.78598	-0.836714	0.0385098	0.0683674	Down	16.8157	8.72926	7.51527	21.6635	15.5975	15.6595	ENSBGRG00000000964	RAP1 GTPase activating protein [Source:HGNC Symbol;Acc:HGNC:9858]	GO:0030424,GO:0005829,GO:0030425,GO:0005769,GO:0000139,GO:0016020,GO:0043025,GO:0005096,GO:0042803,GO:0017016,GO:1990792,GO:1904425,GO:1903697,GO:0045665,GO:1904442,GO:0022409,GO:0043547,GO:0050766,GO:0043087,GO:0051056	axon|cytosol|dendrite|early endosome|Golgi membrane|membrane|neuronal cell body|GTPase activator activity|protein homodimerization activity|Ras GTPase binding|cellular response to glial cell derived neurotrophic factor|negative regulation of GTP binding|negative regulation of microvillus assembly|negative regulation of neuron differentiation|negative regulation of thyroid gland epithelial cell pr…	bom04015	Rap1 signaling pathway
ENSBGRG00000000965	NIT1	589.624	0.340763	-4.36345	0.356777	1.4869	1.28026e-05	4.50862e-05	Up	34.566	39.2982	45.4106	13.1594	12.6088	13.6438	ENSBGRG00000000965	nitrilase 1 [Source:HGNC Symbol;Acc:HGNC:7828]	GO:0005739,GO:0016787,GO:0006807	mitochondrion|hydrolase activity|nitrogen compound metabolic process
ENSBGRG00000000966	ENSBGRG00000000966	561.895	0.392532	-7.73159	0.122013	3.0349	1.06208e-14	1.03396e-13	Up	133.326	154.431	213.991	17.1415	23.9753	14.8656	ENSBGRG00000000966		GO:0007399	nervous system development
ENSBGRG00000000967	ENSBGRG00000000967	52.0163	0.802762	-5.7787	0.0401371	4.63892	7.528e-09	4.05766e-08	Up	0.134308	0.130983	0.355127	0	0.0106729	0.012238	ENSBGRG00000000967		GO:0031672,GO:0000794,GO:0031674,GO:0031430,GO:0005859,GO:0030016,GO:0030017,GO:0005865,GO:0030018,GO:0051015,GO:0042805,GO:0030506,GO:0005524,GO:0005509,GO:0005516,GO:0019899,GO:0042802,GO:0051371,GO:0002020,GO:0019901,GO:0043621,GO:0004674,GO:0004713,GO:0005200,GO:0008307,GO:0031433,GO:0007512,GO:0060048,GO:0048739,GO:0003300,GO:0055008,GO:0055003,GO:0035995,GO:0043056,GO:0007507,GO:0060419,GO:…	A band|condensed nuclear chromosome|I band|M band|muscle myosin complex|myofibril|sarcomere|striated muscle thin filament|Z disc|actin filament binding|actinin binding|ankyrin binding|ATP binding|calcium ion binding|calmodulin binding|enzyme binding|identical protein binding|muscle alpha-actinin binding|protease binding|protein kinase binding|protein self-association|protein serine/threonine kina…	bom05410,bom05414	Hypertrophic cardiomyopathy|Dilated cardiomyopathy
ENSBGRG00000000968	CHRNA2	1290.76	0.39191	8.73177	10.7188	-3.42207	2.50719e-18	3.17029e-17	Down	2.60957	3.64887	2.65171	27.3222	24.2949	39.7798	ENSBGRG00000000968	cholinergic receptor nicotinic alpha 2 subunit [Source:HGNC Symbol;Acc:HGNC:1956]	GO:0005892,GO:0030054,GO:0016021,GO:0005887,GO:0043005,GO:0005886,GO:0045211,GO:0045202,GO:0042166,GO:0015464,GO:0022848,GO:0015276,GO:0007268,GO:0034220,GO:0006811,GO:0050877,GO:0051291,GO:0042391,GO:0007165	acetylcholine-gated channel complex|cell junction|integral component of membrane|integral component of plasma membrane|neuron projection|plasma membrane|postsynaptic membrane|synapse|acetylcholine binding|acetylcholine receptor activity|acetylcholine-gated cation-selective channel activity|ligand-gated ion channel activity|chemical synaptic transmission|ion transmembrane transport|ion transport|n…	bom04080	Neuroactive ligand-receptor interaction
ENSBGRG00000000969	PARP12	1215.51	0.339909	-2.61147	0.540489	0.887663	0.00901536	0.0187631	Up	35.6693	19.8155	21.2588	12.8613	11.8763	12.6928	ENSBGRG00000000969	poly(ADP-ribose) polymerase family member 12 [Source:HGNC Symbol;Acc:HGNC:21919]	GO:0005634,GO:0046872,GO:0003950,GO:0003723	nucleus|metal ion binding|NAD+ ADP-ribosyltransferase activity|RNA binding
ENSBGRG00000000970	GK5	169.587	0.600501	2.93462	3.39225	-1.76224	0.00333959	0.00762951	Down	1.8647	0.491273	2.89545	3.56128	2.94842	9.2509	ENSBGRG00000000970	glycerol kinase 5 [Source:HGNC Symbol;Acc:HGNC:28635]	GO:0005737,GO:0005739,GO:0005524,GO:0004370,GO:0019563,GO:0006071,GO:0046167,GO:0016310,GO:0006641	cytoplasm|mitochondrion|ATP binding|glycerol kinase activity|glycerol catabolic process|glycerol metabolic process|glycerol-3-phosphate biosynthetic process|phosphorylation|triglyceride metabolic process
ENSBGRG00000000971	CDC42EP1	1702.21	0.420382	4.02137	3.22771	-1.69051	5.78609e-05	0.000183466	Down	35.6688	21.9743	17.6237	91.0101	77.9833	49.4116	ENSBGRG00000000971	CDC42 effector protein 1 [Source:HGNC Symbol;Acc:HGNC:17014]	GO:0005737,GO:0005856,GO:0012505,GO:0005886,GO:0017049,GO:0030838,GO:0031274,GO:0008360,GO:0007266	cytoplasm|cytoskeleton|endomembrane system|plasma membrane|GTP-Rho binding|positive regulation of actin filament polymerization|positive regulation of pseudopodium assembly|regulation of cell shape|Rho protein signal transduction
ENSBGRG00000000972	BOC	449.844	0.340424	3.65494	2.36892	-1.24423	0.000257239	0.000729303	Down	2.44154	1.7767	1.85191	4.26306	4.88116	3.95459	ENSBGRG00000000972	BOC cell adhesion associated, oncogene regulated [Source:HGNC Symbol;Acc:HGNC:17173]	GO:0044295,GO:0005887,GO:0005654,GO:0005886,GO:0007411,GO:0007155,GO:0051149,GO:0045663,GO:0007224	axonal growth cone|integral component of plasma membrane|nucleoplasm|plasma membrane|axon guidance|cell adhesion|positive regulation of muscle cell differentiation|positive regulation of myoblast differentiation|smoothened signaling pathway	bom04340,bom04360	Hedgehog signaling pathway|Axon guidance
ENSBGRG00000000977	CERS1	477.322	0.331881	3.25095	2.11247	-1.07893	0.0011502	0.00288903	Down	2.34759	1.25057	2.25946	3.53377	3.41826	4.12399	ENSBGRG00000000977		GO:0005783,GO:0005789,GO:0000139,GO:0016021,GO:0043231,GO:0016020,GO:0050291,GO:0072721,GO:0035690,GO:0036146,GO:0071492,GO:0046513,GO:0051974,GO:0030148	endoplasmic reticulum|endoplasmic reticulum membrane|Golgi membrane|integral component of membrane|intracellular membrane-bounded organelle|membrane|sphingosine N-acyltransferase activity|cellular response to dithiothreitol|cellular response to drug|cellular response to mycotoxin|cellular response to UV-A|ceramide biosynthetic process|negative regulation of telomerase activity|sphingolipid biosyn…	bom00600,bom04071	Sphingolipid metabolism|Sphingolipid signaling pathway
ENSBGRG00000000982	R3HDM1	2079.15	0.347091	-2.22872	0.584969	0.773569	0.0258323	0.0481762	Up	18.1808	18.7102	27.3101	8.6734	10.9394	15.2305	ENSBGRG00000000982	R3H domain containing 1 [Source:HGNC Symbol;Acc:HGNC:9757]	GO:0003723	RNA binding
ENSBGRG00000000983	RPF1	884.798	0.454944	2.31508	2.07517	-1.05323	0.0206086	0.0393781	Down	13.9786	8.01229	26.1307	21.7859	21.95	45.938	ENSBGRG00000000983	ribosome production factor 1 homolog [Source:HGNC Symbol;Acc:HGNC:30350]	GO:0005730,GO:0003723,GO:0019843,GO:0006364	nucleolus|RNA binding|rRNA binding|rRNA processing
ENSBGRG00000000989	C5orf15	1705.02	0.310944	2.72641	1.7997	-0.84776	0.0064028	0.0137871	Down	56.2909	33.4539	45.3527	65.8451	64.6927	90.2521	ENSBGRG00000000989	chromosome 5 open reading frame 15 [Source:HGNC Symbol;Acc:HGNC:20656]	GO:0016021	integral component of membrane
ENSBGRG00000000995	ENSBGRG00000000995	27.5578	1.13793	-4.91685	0.0206881	5.59506	8.79468e-07	3.64877e-06	Up	0.70914	0.942854	0.262304	0.0125572	0.0110584	0.0152161	ENSBGRG00000000995		GO:0005789,GO:0031090,GO:0020037,GO:0005506,GO:0004497,GO:0016705	endoplasmic reticulum membrane|organelle membrane|heme binding|iron ion binding|monooxygenase activity|oxidoreductase activity, acting on paired donors, with incorporation or reduction of molecular oxygen	bom00071,bom00590,bom00830,bom03320,bom04270,bom04750	Fatty acid degradation|Arachidonic acid metabolism|Retinol metabolism|PPAR signaling pathway|Vascular smooth muscle contraction|Inflammatory mediator regulation of TRP channels
ENSBGRG00000000999	EPHX2	5498.02	0.324273	6.0741	3.91677	-1.96966	1.24688e-09	7.34132e-09	Down	48.28	28.3369	53.3317	159.395	159.218	133.686	ENSBGRG00000000999	epoxide hydrolase 2 [Source:HGNC Symbol;Acc:HGNC:3402]	GO:0005777,GO:0033885,GO:0004301,GO:0042577,GO:0000287,GO:0015643,GO:0019439,GO:0042632,GO:0046839,GO:0009636	peroxisome|10-hydroxy-9-(phosphonooxy)octadecanoate phosphatase activity|epoxide hydrolase activity|lipid phosphatase activity|magnesium ion binding|toxic substance binding|aromatic compound catabolic process|cholesterol homeostasis|phospholipid dephosphorylation|response to toxic substance	bom00590,bom04146	Arachidonic acid metabolism|Peroxisome
ENSBGRG00000001001	ELMO1	1682.28	0.383198	3.47585	2.5174	-1.33194	0.000509242	0.00136579	Down	14.7996	13.1095	12.5911	39.6082	31.3788	21.7264	ENSBGRG00000001001	engulfment and cell motility 1 [Source:HGNC Symbol;Acc:HGNC:16286]	GO:0005737,GO:0005829,GO:0032045,GO:0016020,GO:0005886,GO:0017124,GO:0030036,GO:0006915,GO:0016477,GO:0048870,GO:0038096,GO:0006911,GO:0016601,GO:0050690,GO:0048010	cytoplasm|cytosol|guanyl-nucleotide exchange factor complex|membrane|plasma membrane|SH3 domain binding|actin cytoskeleton organization|apoptotic process|cell migration|cell motility|Fc-gamma receptor signaling pathway involved in phagocytosis|phagocytosis, engulfment|Rac protein signal transduction|regulation of defense response to virus by virus|vascular endothelial growth factor receptor signa…	bom04062,bom05100,bom05132,bom05135	Chemokine signaling pathway|Bacterial invasion of epithelial cells|Salmonella infection|Yersinia infection
ENSBGRG00000001002	RNF25	5107.46	0.422135	-5.04619	0.22843	2.13017	4.50709e-07	1.93795e-06	Up	176.66	243.022	133.188	42.734	45.2948	31.8792	ENSBGRG00000001002	ring finger protein 25 [Source:HGNC Symbol;Acc:HGNC:14662]	GO:0005829,GO:0005634,GO:0046872,GO:0051059,GO:0061630,GO:0004842,GO:0051092,GO:0016567	cytosol|nucleus|metal ion binding|NF-kappaB binding|ubiquitin protein ligase activity|ubiquitin-protein transferase activity|positive regulation of NF-kappaB transcription factor activity|protein ubiquitination
ENSBGRG00000001004	VDAC1	6163.31	0.373049	3.46503	2.44973	-1.29262	0.000530176	0.001417	Down	66.2647	35.0762	98.3647	125.665	130.729	178.683	ENSBGRG00000001004	voltage dependent anion channel 1 [Source:HGNC Symbol;Acc:HGNC:12669]	GO:0016020,GO:0045121,GO:0005741,GO:0005757,GO:0043209,GO:0005886,GO:0000166,GO:0015288,GO:0008308,GO:0006820,GO:0006915,GO:0001662,GO:0007612,GO:2000378,GO:0007270,GO:1903146	membrane|membrane raft|mitochondrial outer membrane|mitochondrial permeability transition pore complex|myelin sheath|plasma membrane|nucleotide binding|porin activity|voltage-gated anion channel activity|anion transport|apoptotic process|behavioral fear response|learning|negative regulation of reactive oxygen species metabolic process|neuron-neuron synaptic transmission|regulation of autophagy of…	bom04020,bom04022,bom04217,bom04218,bom04621,bom04979,bom05010,bom05012,bom05014,bom05016,bom05017,bom05020,bom05022,bom05164,bom05166	Calcium signaling pathway|cGMP-PKG signaling pathway|Necroptosis|Cellular senescence|NOD-like receptor signaling pathway|Cholesterol metabolism|Alzheimer disease|Parkinson disease|Amyotrophic lateral sclerosis|Huntington disease|Spinocerebellar ataxia|Prion disease|Pathways of neurodegeneration - multiple diseases|Influenza A|Human T-cell leukemia virus 1 infection
ENSBGRG00000001005	TECR	10025.4	0.367752	-2.83848	0.48503	1.04386	0.00453294	0.0100866	Up	140.469	178.741	123.352	70.4321	64.9253	67.5333	ENSBGRG00000001005	trans-2,3-enoyl-CoA reductase [Source:HGNC Symbol;Acc:HGNC:4551]	GO:0030176,GO:0016491,GO:0102758,GO:0030497,GO:0006694,GO:0042761	integral component of endoplasmic reticulum membrane|oxidoreductase activity|very-long-chain enoyl-CoA reductase activity|fatty acid elongation|steroid biosynthetic process|very long-chain fatty acid biosynthetic process	bom00062,bom01040	Fatty acid elongation|Biosynthesis of unsaturated fatty acids
ENSBGRG00000001008	ENSA	3380.34	0.318603	2.98115	1.93161	-0.949805	0.00287164	0.00665645	Down	174.593	118.552	136.465	276.53	250.811	222.466	ENSBGRG00000001008	endosulfine alpha [Source:HGNC Symbol;Acc:HGNC:3360]	GO:0005737,GO:0019212,GO:0051721,GO:0004864,GO:0019888,GO:0051301,GO:0000086,GO:0000278,GO:0035308	cytoplasm|phosphatase inhibitor activity|protein phosphatase 2A binding|protein phosphatase inhibitor activity|protein phosphatase regulator activity|cell division|G2/M transition of mitotic cell cycle|mitotic cell cycle|negative regulation of protein dephosphorylation
ENSBGRG00000001009	GGA1	3524.3	0.389872	-3.91927	0.346755	1.52801	8.8817e-05	0.000272649	Up	93.7884	107.479	68.0597	31.6156	31.5428	24.4729	ENSBGRG00000001009	golgi associated, gamma adaptin ear containing, ARF binding protein 1 [Source:HGNC Symbol;Acc:HGNC:17842]	GO:0030131,GO:0010008,GO:0005794,GO:0043231,GO:0005654,GO:0032991,GO:0030306,GO:0046982,GO:0006886,GO:0045732,GO:1901998,GO:0016192	clathrin adaptor complex|endosome membrane|Golgi apparatus|intracellular membrane-bounded organelle|nucleoplasm|protein-containing complex|ADP-ribosylation factor binding|protein heterodimerization activity|intracellular protein transport|positive regulation of protein catabolic process|toxin transport|vesicle-mediated transport	bom04142	Lysosome
ENSBGRG00000001010	TFDP2	2069.47	0.442189	-5.52242	0.184034	2.44195	3.34358e-08	1.66456e-07	Up	48.462	90.6761	92.7749	11.4272	9.41923	20.1333	ENSBGRG00000001010	transcription factor Dp-2 [Source:HGNC Symbol;Acc:HGNC:11751]	GO:0005635,GO:0005654,GO:0005634,GO:0090575,GO:0005667,GO:0003677,GO:0003700,GO:0000981,GO:0019904,GO:0003712,GO:0008134,GO:0000278,GO:0045892,GO:0045944,GO:0051726,GO:0006355	nuclear envelope|nucleoplasm|nucleus|RNA polymerase II transcription factor complex|transcription factor complex|DNA binding|DNA-binding transcription factor activity|DNA-binding transcription factor activity, RNA polymerase II-specific|protein domain specific binding|transcription coregulator activity|transcription factor binding|mitotic cell cycle|negative regulation of transcription, DNA-templ…	bom04110	Cell cycle
ENSBGRG00000001014	CCDC171	562.232	0.555912	-4.9949	0.145922	2.77673	5.88663e-07	2.49601e-06	Up	3.29576	4.60455	15.4637	0.765418	0.776188	1.55518	ENSBGRG00000001014	coiled-coil domain containing 171 [Source:HGNC Symbol;Acc:HGNC:29828]
ENSBGRG00000001024	GSG1	21275.4	0.522698	-18.6581	0.00115927	9.75257	1.08448e-77	9.1551e-75	Up	442.104	1203.59	659.106	1.08776	0.90661	0.588432	ENSBGRG00000001024	germ cell associated 1 [Source:HGNC Symbol;Acc:HGNC:19716]	GO:0005789,GO:0016021,GO:0005886,GO:0070063	endoplasmic reticulum membrane|integral component of membrane|plasma membrane|RNA polymerase binding
ENSBGRG00000001030	ENSBGRG00000001030	6.12581	1.7148	-2.85203	0.0337106	4.89065	0.00434409	0.00970659	Up	0.869915	0.428889	0.524999	0.0502662	0	0	ENSBGRG00000001030		GO:0005887,GO:0043005,GO:0005886,GO:0045202,GO:0022850,GO:0004888,GO:0007268,GO:0034220,GO:0050877,GO:0042391,GO:0007165	integral component of plasma membrane|neuron projection|plasma membrane|synapse|serotonin-gated cation-selective channel activity|transmembrane signaling receptor activity|chemical synaptic transmission|ion transmembrane transport|nervous system process|regulation of membrane potential|signal transduction	bom04726,bom04742	Serotonergic synapse|Taste transduction
ENSBGRG00000001031	CORO2A	2231.15	0.630608	-10.2005	0.0115775	6.43253	1.9723e-24	3.89798e-23	Up	26.0121	127.61	55.1041	0.55689	1.31801	0.548282	ENSBGRG00000001031		GO:0017053,GO:0051015	transcriptional repressor complex|actin filament binding
ENSBGRG00000001034	TLE6	1080.42	0.36481	11.4057	17.8878	-4.16091	3.91615e-30	1.10024e-28	Down	2.10781	1.88265	2.13903	41.1697	24.2021	34.8232	ENSBGRG00000001034	TLE family member 6, subcortical maternal complex member [Source:HGNC Symbol;Acc:HGNC:30788]	GO:0005737,GO:0005634,GO:0032991,GO:0005667,GO:0070491,GO:0003714,GO:0060136,GO:0090090,GO:0006355	cytoplasm|nucleus|protein-containing complex|transcription factor complex|repressing transcription factor binding|transcription corepressor activity|embryonic process involved in female pregnancy|negative regulation of canonical Wnt signaling pathway|regulation of transcription, DNA-templated
ENSBGRG00000001035	CFAP276	1265.82	0.583203	-14.7	0.00262574	8.57306	6.44878e-49	6.11358e-47	Up	66.5689	156.993	118.595	0.190572	0.335651	0.346387	ENSBGRG00000001035	chromosome 1 open reading frame 194 [Source:HGNC Symbol;Acc:HGNC:32331]
ENSBGRG00000001037	TXK	39.8052	1.11941	2.22109	5.6034	-2.4863	0.0263452	0.0490236	Down	0.0442274	0	0.591662	0.453191	0.484619	2.1966	ENSBGRG00000001037	TXK tyrosine kinase [Source:HGNC Symbol;Acc:HGNC:12434]	GO:0005737,GO:0005634,GO:0005886,GO:0005524,GO:0004715,GO:0001077,GO:0000978,GO:0001012,GO:0007202,GO:0002250,GO:0001816,GO:0038083,GO:0032729,GO:0060335,GO:0045944,GO:0046777,GO:0006468,GO:0006357,GO:0050852	cytoplasm|nucleus|plasma membrane|ATP binding|non-membrane spanning protein tyrosine kinase activity|proximal promoter DNA-binding transcription activator activity, RNA polymerase II-specific|RNA polymerase II proximal promoter sequence-specific DNA binding|RNA polymerase II regulatory region DNA binding|activation of phospholipase C activity|adaptive immune response|cytokine production|peptidyl-…	bom04670	Leukocyte transendothelial migration
ENSBGRG00000001038	SPATC1L	1348.39	0.827419	-12.6891	0.00069093	10.4992	6.79966e-37	2.80989e-35	Up	51.6394	117.523	67.5764	0.124876	0.0274927	0	ENSBGRG00000001038	spermatogenesis and centriole associated 1 like [Source:HGNC Symbol;Acc:HGNC:1298]	GO:0005813	centrosome
ENSBGRG00000001042	GAPDH	18659.4	0.316439	4.12018	2.46876	-1.30379	3.78578e-05	0.000123622	Down	405.414	236.981	352.615	768.553	794.607	631.224	ENSBGRG00000001042		GO:0005737,GO:0005829,GO:0098850,GO:0097452,GO:0005811,GO:0015630,GO:0031965,GO:0005634,GO:0005886,GO:1990904,GO:0019828,GO:0097718,GO:0004365,GO:0042802,GO:0008017,GO:0051287,GO:0050661,GO:0035605,GO:0061844,GO:0071346,GO:0050832,GO:0006006,GO:0006096,GO:0051873,GO:0000226,GO:0017148,GO:0051402,GO:0035606,GO:0052501,GO:0050715,GO:0050821,GO:0099162	cytoplasm|cytosol|extrinsic component of synaptic vesicle membrane|GAIT complex|lipid droplet|microtubule cytoskeleton|nuclear membrane|nucleus|plasma membrane|ribonucleoprotein complex|aspartic-type endopeptidase inhibitor activity|disordered domain specific binding|glyceraldehyde-3-phosphate dehydrogenase (NAD+) (phosphorylating) activity|identical protein binding|microtubule binding|NAD bindin…	bom00010,bom04066,bom05010,bom05132	Glycolysis / Gluconeogenesis|HIF-1 signaling pathway|Alzheimer disease|Salmonella infection
ENSBGRG00000001050	PASK	2802.84	0.458471	-6.90209	0.111537	3.16441	5.12432e-12	3.85586e-11	Up	42.1957	48.8305	23.6478	4.39805	4.9648	2.66944	ENSBGRG00000001050	PAS domain containing serine/threonine kinase [Source:HGNC Symbol;Acc:HGNC:17270]	GO:0005737,GO:0005829,GO:0005634,GO:0005524,GO:0035091,GO:0004674,GO:0097009,GO:0035556,GO:0045719,GO:0045727,GO:0046777,GO:0006468,GO:0070092,GO:0043576	cytoplasm|cytosol|nucleus|ATP binding|phosphatidylinositol binding|protein serine/threonine kinase activity|energy homeostasis|intracellular signal transduction|negative regulation of glycogen biosynthetic process|positive regulation of translation|protein autophosphorylation|protein phosphorylation|regulation of glucagon secretion|regulation of respiratory gaseous exchange
ENSBGRG00000001051	CFAP44	1094.8	0.51026	-9.87878	0.0303798	5.04074	5.1455e-23	9.34625e-22	Up	8.15872	8.24981	20.2816	0.169431	0.552069	0.280586	ENSBGRG00000001051	cilia and flagella associated protein 44 [Source:HGNC Symbol;Acc:HGNC:25631]	GO:0005737,GO:0005856,GO:0031514,GO:0060285,GO:0007288	cytoplasm|cytoskeleton|motile cilium|cilium-dependent cell motility|sperm axoneme assembly
ENSBGRG00000001054	DNAH11	1088.59	0.369461	-7.46367	0.147877	2.75753	8.41444e-14	7.51114e-13	Up	5.10393	3.581	4.22666	0.440241	0.813163	0.481481	ENSBGRG00000001054	dynein axonemal heavy chain 11 [Source:HGNC Symbol;Acc:HGNC:2942]	GO:0097728,GO:0097729,GO:0030286,GO:0005874,GO:0120134,GO:0005524,GO:0008569,GO:0045505,GO:0045503,GO:0051959,GO:0060411,GO:0061371,GO:0035545,GO:0007368,GO:0060287,GO:0030317,GO:0007611,GO:0007018,GO:0003356,GO:1905419	9+0 motile cilium|9+2 motile cilium|dynein complex|microtubule|proximal portion of axoneme|ATP binding|ATP-dependent microtubule motor activity, minus-end-directed|dynein intermediate chain binding|dynein light chain binding|dynein light intermediate chain binding|cardiac septum morphogenesis|determination of heart left/right asymmetry|determination of left/right asymmetry in nervous system|deter…	bom05014,bom05016,bom05022	Amyotrophic lateral sclerosis|Huntington disease|Pathways of neurodegeneration - multiple diseases
ENSBGRG00000001062	TPRG1	60.4719	1.9508	-2.64729	0.0278856	5.16433	0.008114	0.0170473	Up	0.728841	5.4863	2.95989	0	0.251667	0	ENSBGRG00000001062	tumor protein p63 regulated 1 [Source:HGNC Symbol;Acc:HGNC:24759]	GO:0005737	cytoplasm
ENSBGRG00000001064	ATP1B3	1910.79	0.329961	-5.64318	0.275089	1.86203	1.66936e-08	8.64322e-08	Up	91.0992	91.3082	138.982	23.4952	25.3762	32.4941	ENSBGRG00000001064	ATPase Na+/K+ transporting subunit beta 3 [Source:HGNC Symbol;Acc:HGNC:806]	GO:0042470,GO:0005890,GO:0001671,GO:0051117,GO:0005391,GO:0030007,GO:0006883,GO:0086009,GO:1903288,GO:1901018,GO:1903278,GO:0010107,GO:0072659,GO:0050821,GO:0036376	melanosome|sodium:potassium-exchanging ATPase complex|ATPase activator activity|ATPase binding|sodium:potassium-exchanging ATPase activity|cellular potassium ion homeostasis|cellular sodium ion homeostasis|membrane repolarization|positive regulation of potassium ion import|positive regulation of potassium ion transmembrane transporter activity|positive regulation of sodium ion export across plasm…	bom04022,bom04024,bom04260,bom04261,bom04911,bom04918,bom04919,bom04925,bom04960,bom04961,bom04964,bom04970,bom04971,bom04972,bom04973,bom04974,bom04976,bom04978	cGMP-PKG signaling pathway|cAMP signaling pathway|Cardiac muscle contraction|Adrenergic signaling in cardiomyocytes|Insulin secretion|Thyroid hormone synthesis|Thyroid hormone signaling pathway|Aldosterone synthesis and secretion|Aldosterone-regulated sodium reabsorption|Endocrine and other factor-regulated calcium reabsorption|Proximal tubule bicarbonate reclamation|Salivary secretion|Gastric ac…
ENSBGRG00000001069	ENSBGRG00000001069	2104.34	0.413701	9.35721	14.6324	-3.87109	8.18674e-21	1.25224e-19	Down	2.13751	3.25799	2.31945	43.5436	26.3669	37.0153	ENSBGRG00000001069		GO:0005789,GO:0016021,GO:0031090,GO:0003885,GO:0071949,GO:0050660,GO:0050105,GO:0019853	endoplasmic reticulum membrane|integral component of membrane|organelle membrane|D-arabinono-1,4-lactone oxidase activity|FAD binding|flavin adenine dinucleotide binding|L-gulonolactone oxidase activity|L-ascorbic acid biosynthetic process	bom00053	Ascorbate and aldarate metabolism
ENSBGRG00000001075	RAP1GDS1	870.883	0.408702	-3.0022	0.427204	1.227	0.00268038	0.0062474	Up	12.957	9.85406	21.6462	4.68623	4.00119	8.61864	ENSBGRG00000001075	Rap1 GTPase-GDP dissociation stimulator 1 [Source:HGNC Symbol;Acc:HGNC:9859]	GO:0005829,GO:0005096,GO:0043547	cytosol|GTPase activator activity|positive regulation of GTPase activity
ENSBGRG00000001078	WNT10B	205.747	0.486484	-9.47481	0.0409686	4.60934	2.67258e-21	4.26075e-20	Up	4.5015	4.61592	4.93827	0.0719721	0.211272	0.261635	ENSBGRG00000001078	Wnt family member 10B [Source:HGNC Symbol;Acc:HGNC:12775]	GO:0005615,GO:0005109,GO:0005102,GO:0009887,GO:0060346,GO:0060070,GO:0007050,GO:0045165,GO:0007267,GO:0071320,GO:0071407,GO:0071310,GO:0071374,GO:0002062,GO:0061196,GO:0000086,GO:0071425,GO:0006629,GO:0014835,GO:0120163,GO:0050680,GO:0045599,GO:0000122,GO:0030182,GO:0043065,GO:0030501,GO:0090263,GO:0008284,GO:0051091,GO:0030858,GO:0010971,GO:0045778,GO:0045669,GO:0045899,GO:0051885,GO:0045944,GO:…	extracellular space|frizzled binding|signaling receptor binding|animal organ morphogenesis|bone trabecula formation|canonical Wnt signaling pathway|cell cycle arrest|cell fate commitment|cell-cell signaling|cellular response to cAMP|cellular response to organic cyclic compound|cellular response to organic substance|cellular response to parathyroid hormone stimulus|chondrocyte differentiation|fung…	bom04150,bom04310,bom04390,bom04550,bom04916,bom04934,bom05010,bom05022,bom05165,bom05200,bom05205,bom05217,bom05224,bom05225,bom05226	mTOR signaling pathway|Wnt signaling pathway|Hippo signaling pathway|Signaling pathways regulating pluripotency of stem cells|Melanogenesis|Cushing syndrome|Alzheimer disease|Pathways of neurodegeneration - multiple diseases|Human papillomavirus infection|Pathways in cancer|Proteoglycans in cancer|Basal cell carcinoma|Breast cancer|Hepatocellular carcinoma|Gastric cancer
ENSBGRG00000001079	TRIM14	412.885	0.592898	-8.05456	0.0365107	4.77554	7.97625e-16	8.42687e-15	Up	18.0067	17.2967	18.8176	0.0914178	0.623924	1.19083	ENSBGRG00000001079	tripartite motif containing 14 [Source:HGNC Symbol;Acc:HGNC:16283]	GO:0005737,GO:0005741,GO:0008270,GO:0045087,GO:0032897,GO:0051091,GO:0051092	cytoplasm|mitochondrial outer membrane|zinc ion binding|innate immune response|negative regulation of viral transcription|positive regulation of DNA-binding transcription factor activity|positive regulation of NF-kappaB transcription factor activity
ENSBGRG00000001080	ELAPOR1	4456.18	0.474267	-13.6633	0.0112023	6.48006	1.68124e-42	1.00017e-40	Up	52.7443	86.3398	53.7799	0.59745	0.397977	1.12306	ENSBGRG00000001080	KIAA1324 [Source:HGNC Symbol;Acc:HGNC:29618]	GO:0070062,GO:0005794,GO:0005887,GO:0031902,GO:0005765,GO:0005886,GO:0003723,GO:0000045,GO:0009267,GO:2000786,GO:0044090	extracellular exosome|Golgi apparatus|integral component of plasma membrane|late endosome membrane|lysosomal membrane|plasma membrane|RNA binding|autophagosome assembly|cellular response to starvation|positive regulation of autophagosome assembly|positive regulation of vacuole organization
ENSBGRG00000001082	NIPAL1	63.5461	0.491808	-2.86409	0.376681	1.40858	0.00418203	0.00937164	Up	2.41314	1.8602	3.48284	0.77272	0.753398	1.13698	ENSBGRG00000001082	NIPA like domain containing 1 [Source:HGNC Symbol;Acc:HGNC:27194]	GO:0016021,GO:0015095,GO:0015693	integral component of membrane|magnesium ion transmembrane transporter activity|magnesium ion transport
ENSBGRG00000001086	ENSBGRG00000001086	391.911	0.358166	9.89328	11.6595	-3.54343	4.45185e-23	8.11124e-22	Down	0.977402	0.747936	1.10496	9.50645	11.6726	8.64411	ENSBGRG00000001086		GO:0005737,GO:0052656,GO:0052654,GO:0052655,GO:0009082	cytoplasm|L-isoleucine transaminase activity|L-leucine transaminase activity|L-valine transaminase activity|branched-chain amino acid biosynthetic process	bom00270,bom00280,bom00290,bom00770	Cysteine and methionine metabolism|Valine, leucine and isoleucine degradation|Valine, leucine and isoleucine biosynthesis|Pantothenate and CoA biosynthesis
ENSBGRG00000001087	MROH7	8149.29	0.683587	-16.6196	0.000380204	11.3609	5.02689e-62	1.20428e-59	Up	51.2792	158.383	60.6861	0.0484285	0.0426481	0.00733537	ENSBGRG00000001087		GO:0005615,GO:0016021	extracellular space|integral component of membrane
ENSBGRG00000001088	NANS	807.833	0.35072	2.29761	1.74814	-0.805817	0.021584	0.0410075	Down	9.62349	7.80259	6.67471	13.6964	10.4582	14.7914	ENSBGRG00000001088	N-acetylneuraminate synthase [Source:HGNC Symbol;Acc:HGNC:19237]	GO:0005737,GO:0005829,GO:0070062,GO:0050462,GO:0008781,GO:0047444,GO:0016051,GO:0006055	cytoplasm|cytosol|extracellular exosome|N-acetylneuraminate synthase activity|N-acylneuraminate cytidylyltransferase activity|N-acylneuraminate-9-phosphate synthase activity|carbohydrate biosynthetic process|CMP-N-acetylneuraminate biosynthetic process	bom00520	Amino sugar and nucleotide sugar metabolism
ENSBGRG00000001090	CCDC150	2620.23	0.382167	-10.6399	0.0596965	4.06621	1.944e-26	4.36243e-25	Up	30.921	46.8457	58.5881	2.05912	2.67056	2.90341	ENSBGRG00000001090	coiled-coil domain containing 150 [Source:HGNC Symbol;Acc:HGNC:26834]
ENSBGRG00000001092	NIPSNAP3A	424.241	0.44113	3.8809	3.27611	-1.71198	0.00010407	0.000315593	Down	11.0002	3.8351	13.554	21.5658	23.5498	36.9702	ENSBGRG00000001092	nipsnap homolog 3A [Source:HGNC Symbol;Acc:HGNC:23619]	GO:0005829	cytosol
ENSBGRG00000001095	SH3BP1	603.329	0.349951	2.16914	1.69243	-0.759093	0.030072	0.0551195	Down	8.52004	4.79572	5.44355	7.42529	10.8822	10.55	ENSBGRG00000001095		GO:0005912,GO:0005923,GO:0031252,GO:0005829,GO:0005622,GO:0030027,GO:0005634,GO:0001891,GO:0005096,GO:0048365,GO:0030215,GO:0017124,GO:0007015,GO:0034329,GO:0016477,GO:0045198,GO:0046847,GO:0051058,GO:0006911,GO:0043547,GO:0032956,GO:0030834,GO:0043535,GO:0097178,GO:0071526	adherens junction|bicellular tight junction|cell leading edge|cytosol|intracellular|lamellipodium|nucleus|phagocytic cup|GTPase activator activity|Rac GTPase binding|semaphorin receptor binding|SH3 domain binding|actin filament organization|cell junction assembly|cell migration|establishment of epithelial cell apical/basal polarity|filopodium assembly|negative regulation of small GTPase mediated …
ENSBGRG00000001096	ENSBGRG00000001096	210.51	0.571777	-2.4913	0.372556	1.42447	0.0127275	0.0256023	Up	2.95128	2.78115	12.8846	1.68797	2.15286	2.28049	ENSBGRG00000001096
ENSBGRG00000001098	PLCD4	594.249	0.449262	-5.73029	0.167891	2.5744	1.00258e-08	5.32052e-08	Up	5.54286	11.6294	9.78123	1.30203	1.74839	1.26442	ENSBGRG00000001098	phospholipase C delta 4 [Source:HGNC Symbol;Acc:HGNC:9062]	GO:0005783,GO:0016020,GO:0005634,GO:0005509,GO:0004435,GO:0007340,GO:0035556,GO:0016042,GO:0046488	endoplasmic reticulum|membrane|nucleus|calcium ion binding|phosphatidylinositol phospholipase C activity|acrosome reaction|intracellular signal transduction|lipid catabolic process|phosphatidylinositol metabolic process	bom00562,bom04020,bom04070,bom04919,bom04933	Inositol phosphate metabolism|Calcium signaling pathway|Phosphatidylinositol signaling system|Thyroid hormone signaling pathway|AGE-RAGE signaling pathway in diabetic complications
ENSBGRG00000001100	LSS	1745.58	0.404271	6.129	5.57038	-2.47778	8.84333e-10	5.28751e-09	Down	9.21341	4.72093	7.62008	48.8328	32.4334	24.018	ENSBGRG00000001100	lanosterol synthase [Source:HGNC Symbol;Acc:HGNC:6708]	GO:0005789,GO:0005811,GO:0000250,GO:0006695,GO:0006694	endoplasmic reticulum membrane|lipid droplet|lanosterol synthase activity|cholesterol biosynthetic process|steroid biosynthetic process	bom00100	Steroid biosynthesis
ENSBGRG00000001101	WNT1	11.7662	1.4118	-3.51065	0.0322105	4.95632	0.000447007	0.0012151	Up	0.635807	0.932227	0.396226	0.0303494	0.0267269	0	ENSBGRG00000001101	Wnt family member 1 [Source:HGNC Symbol;Acc:HGNC:12774]	GO:0009986,GO:0005737,GO:0030666,GO:0005788,GO:0070062,GO:0005576,GO:0005615,GO:0005796,GO:0005886,GO:0005125,GO:0005109,GO:0016015,GO:0019904,GO:0048018,GO:0044212,GO:0031100,GO:0036520,GO:1904886,GO:0060348,GO:0001658,GO:0060070,GO:1904954,GO:0045165,GO:0033278,GO:0007267,GO:0071375,GO:0021551,GO:0021588,GO:0021536,GO:0000578,GO:1990403,GO:0021797,GO:0071425,GO:0070365,GO:0042472,GO:0030901,GO:…	cell surface|cytoplasm|endocytic vesicle membrane|endoplasmic reticulum lumen|extracellular exosome|extracellular region|extracellular space|Golgi lumen|plasma membrane|cytokine activity|frizzled binding|morphogen activity|protein domain specific binding|receptor ligand activity|transcription regulatory region DNA binding|animal organ regeneration|astrocyte-dopaminergic neuron signaling|beta-cate…	bom04150,bom04310,bom04390,bom04550,bom04916,bom04934,bom05010,bom05022,bom05165,bom05200,bom05205,bom05217,bom05224,bom05225,bom05226	mTOR signaling pathway|Wnt signaling pathway|Hippo signaling pathway|Signaling pathways regulating pluripotency of stem cells|Melanogenesis|Cushing syndrome|Alzheimer disease|Pathways of neurodegeneration - multiple diseases|Human papillomavirus infection|Pathways in cancer|Proteoglycans in cancer|Basal cell carcinoma|Breast cancer|Hepatocellular carcinoma|Gastric cancer
ENSBGRG00000001102	THOP1	1680.3	0.431298	-2.60405	0.459099	1.12312	0.0092129	0.0191473	Up	31.4883	28.9082	15.6839	11.6214	12.8725	7.97257	ENSBGRG00000001102	thimet oligopeptidase 1 [Source:HGNC Symbol;Acc:HGNC:11793]	GO:0005758,GO:0046872,GO:0004222,GO:0006518,GO:0006508	mitochondrial intermembrane space|metal ion binding|metalloendopeptidase activity|peptide metabolic process|proteolysis	bom04614,bom05143	Renin-angiotensin system|African trypanosomiasis
ENSBGRG00000001106	NR2C1	875.71	0.348982	-2.14894	0.594627	0.749943	0.0316389	0.0575335	Up	20.7559	13.7397	25.5422	8.25706	9.52221	14.705	ENSBGRG00000001106	nuclear receptor subfamily 2 group C member 1 [Source:HGNC Symbol;Acc:HGNC:7971]	GO:0016605,GO:0003700,GO:0043565,GO:0003707,GO:0008270	PML body|DNA-binding transcription factor activity|sequence-specific DNA binding|steroid hormone receptor activity|zinc ion binding
ENSBGRG00000001107	GRK7	7.10612	1.80921	-2.36743	0.0513613	4.28317	0.0179122	0.0347092	Up	0.0371588	0.556934	0.124275	0	0.0359264	0	ENSBGRG00000001107	G protein-coupled receptor kinase 7 [Source:HGNC Symbol;Acc:HGNC:17031]	GO:0016020,GO:0005524,GO:0004703,GO:0050254,GO:0007165,GO:0007601	membrane|ATP binding|G protein-coupled receptor kinase activity|rhodopsin kinase activity|signal transduction|visual perception	bom04062,bom04144,bom04744	Chemokine signaling pathway|Endocytosis|Phototransduction
ENSBGRG00000001110	ANP32B	3749.2	0.287792	3.37148	1.95923	-0.970284	0.000747655	0.00194575	Down	76.9575	57.2555	83.2628	127.656	121.461	137.538	ENSBGRG00000001110	acidic nuclear phosphoprotein 32 family member B [Source:HGNC Symbol;Acc:HGNC:16677]	GO:0005737,GO:0005783,GO:0005634,GO:0048471,GO:0042393,GO:0006913	cytoplasm|endoplasmic reticulum|nucleus|perinuclear region of cytoplasm|histone binding|nucleocytoplasmic transport
ENSBGRG00000001111	C9orf72	874.711	0.336044	-4.97796	0.313641	1.67282	6.42568e-07	2.7129e-06	Up	10.8261	7.44893	12.1824	2.0661	2.95089	3.70531	ENSBGRG00000001111	C9orf72-SMCR8 complex subunit [Source:HGNC Symbol;Acc:HGNC:28337]	GO:0005776,GO:0044295,GO:0005737,GO:0010494,GO:0030425,GO:0005768,GO:0005615,GO:0032045,GO:0005764,GO:0044304,GO:0031965,GO:0005634,GO:0000932,GO:0043204,GO:0005085,GO:0017137,GO:0006914,GO:0048675,GO:0006897,GO:1902774,GO:1904425,GO:0001933,GO:0016239,GO:0110053,GO:2000785,GO:0010506,GO:1903432,GO:0034063	autophagosome|axonal growth cone|cytoplasm|cytoplasmic stress granule|dendrite|endosome|extracellular space|guanyl-nucleotide exchange factor complex|lysosome|main axon|nuclear membrane|nucleus|P-body|perikaryon|guanyl-nucleotide exchange factor activity|Rab GTPase binding|autophagy|axon extension|endocytosis|late endosome to lysosome transport|negative regulation of GTP binding|negative regulati…	bom04140,bom05014,bom05022	Autophagy - animal|Amyotrophic lateral sclerosis|Pathways of neurodegeneration - multiple diseases
ENSBGRG00000001115	SESTD1	547.229	0.385809	-3.25826	0.418395	1.25706	0.00112099	0.00282446	Up	11.7184	7.27554	16.5749	3.24624	4.01809	6.19952	ENSBGRG00000001115	SEC14 and spectrin domain containing 1 [Source:HGNC Symbol;Acc:HGNC:18379]	GO:0045111,GO:0070300,GO:0043325,GO:0080025,GO:0032266,GO:0005546,GO:0070273,GO:0010314,GO:1904878	intermediate filament cytoskeleton|phosphatidic acid binding|phosphatidylinositol-3,4-bisphosphate binding|phosphatidylinositol-3,5-bisphosphate binding|phosphatidylinositol-3-phosphate binding|phosphatidylinositol-4,5-bisphosphate binding|phosphatidylinositol-4-phosphate binding|phosphatidylinositol-5-phosphate binding|negative regulation of calcium ion transmembrane transport via high voltage-g…
ENSBGRG00000001118	DNAJB9	728.895	0.389191	-2.78043	0.472335	1.08212	0.00542867	0.0118932	Up	44.7527	29.7933	76.8623	18.2267	18.4938	27.4876	ENSBGRG00000001118	DnaJ heat shock protein family (Hsp40) member B9 [Source:HGNC Symbol;Acc:HGNC:6968]	GO:0005737,GO:0005783,GO:0005788,GO:0005730,GO:0051087,GO:0030544,GO:0051787,GO:0030183,GO:0002377,GO:1903895,GO:0034976,GO:0006986,GO:0030433	cytoplasm|endoplasmic reticulum|endoplasmic reticulum lumen|nucleolus|chaperone binding|Hsp70 protein binding|misfolded protein binding|B cell differentiation|immunoglobulin production|negative regulation of IRE1-mediated unfolded protein response|response to endoplasmic reticulum stress|response to unfolded protein|ubiquitin-dependent ERAD pathway
ENSBGRG00000001121	LPP	1942.11	0.510217	-5.80431	0.128384	2.96146	6.46309e-09	3.51681e-08	Up	21.2795	57.0712	32.9279	3.57998	3.36625	7.33266	ENSBGRG00000001121	LIM domain containing preferred translocation partner in lipoma [Source:HGNC Symbol;Acc:HGNC:6679]
ENSBGRG00000001124	PPOX	1094.14	0.375064	5.57664	4.2622	-2.0916	2.45203e-08	1.24698e-07	Down	13.1647	6.47581	10.3165	42.3524	42.8878	27.3916	ENSBGRG00000001124	protoporphyrinogen oxidase [Source:HGNC Symbol;Acc:HGNC:9280]	GO:0031304,GO:0004729,GO:0006782	intrinsic component of mitochondrial inner membrane|oxygen-dependent protoporphyrinogen oxidase activity|protoporphyrinogen IX biosynthetic process	bom00860	Porphyrin and chlorophyll metabolism
ENSBGRG00000001126	TCF7	688.694	0.334405	2.23136	1.67734	-0.746178	0.0256571	0.0478688	Down	10.5576	7.30451	6.87906	11.4627	12.1134	14.5698	ENSBGRG00000001126	transcription factor 7 [Source:HGNC Symbol;Acc:HGNC:11639]	GO:0016604,GO:0005719,GO:0005634,GO:0005667,GO:0008013,GO:0003677,GO:0003700,GO:0001227,GO:0000978,GO:0043565,GO:0044212,GO:0046632,GO:0060070,GO:0044336,GO:0071353,GO:0048557,GO:0030538,GO:0048619,GO:0000122,GO:0021915,GO:0042127,GO:0006357,GO:0006355,GO:0033153	nuclear body|nuclear euchromatin|nucleus|transcription factor complex|beta-catenin binding|DNA binding|DNA-binding transcription factor activity|DNA-binding transcription repressor activity, RNA polymerase II-specific|RNA polymerase II proximal promoter sequence-specific DNA binding|sequence-specific DNA binding|transcription regulatory region DNA binding|alpha-beta T cell differentiation|canonic…	bom04310,bom04390,bom04520,bom04550,bom04916,bom04934,bom05132,bom05165,bom05167,bom05200,bom05210,bom05213,bom05215,bom05216,bom05217,bom05221,bom05224,bom05225,bom05226,bom05412	Wnt signaling pathway|Hippo signaling pathway|Adherens junction|Signaling pathways regulating pluripotency of stem cells|Melanogenesis|Cushing syndrome|Salmonella infection|Human papillomavirus infection|Kaposi sarcoma-associated herpesvirus infection|Pathways in cancer|Colorectal cancer|Endometrial cancer|Prostate cancer|Thyroid cancer|Basal cell carcinoma|Acute myeloid leukemia|Breast cancer|He…
ENSBGRG00000001129	HEMGN	2666.55	0.744646	-14.0826	0.000697016	10.4865	4.862e-45	3.51811e-43	Up	23.4848	81.8776	128.82	0.0898375	0.0395573	0.0181433	ENSBGRG00000001129	hemogen [Source:HGNC Symbol;Acc:HGNC:17509]	GO:0005654,GO:0030154,GO:0007275,GO:0045667	nucleoplasm|cell differentiation|multicellular organism development|regulation of osteoblast differentiation
ENSBGRG00000001130	CNOT9	1700.22	0.321727	-3.6471	0.443384	1.17337	0.000265218	0.000750244	Up	80.4483	41.2255	72.1043	22.2075	23.7694	31.2166	ENSBGRG00000001130	CCR4-NOT transcription complex subunit 9 [Source:HGNC Symbol;Acc:HGNC:10445]	GO:0030014,GO:0030015,GO:0005634,GO:0000932,GO:0005154,GO:0019900,GO:0019904,GO:0042803,GO:0019221,GO:0031047,GO:0006402,GO:0033147,GO:0017148,GO:0045742,GO:2000327,GO:0033138	CCR4-NOT complex|CCR4-NOT core complex|nucleus|P-body|epidermal growth factor receptor binding|kinase binding|protein domain specific binding|protein homodimerization activity|cytokine-mediated signaling pathway|gene silencing by RNA|mRNA catabolic process|negative regulation of intracellular estrogen receptor signaling pathway|negative regulation of translation|positive regulation of epidermal g…	bom03018	RNA degradation
ENSBGRG00000001134	RNF7	616.105	0.338968	-5.29179	0.288422	1.79375	1.21123e-07	5.61377e-07	Up	92.8423	93.1216	93.7016	24.5934	27.1377	22.7396	ENSBGRG00000001134	ring finger protein 7 [Source:HGNC Symbol;Acc:HGNC:10070]	GO:0031462,GO:0031463,GO:0080008,GO:0031466,GO:0031467,GO:0031461,GO:0005737,GO:0005829,GO:0043224,GO:0005654,GO:0005634,GO:0097602,GO:0019788,GO:0061630,GO:0008270,GO:0006919,GO:0008637,GO:0021799,GO:0008631,GO:0043066,GO:0045116,GO:0021942,GO:0031146,GO:0006511	Cul2-RING ubiquitin ligase complex|Cul3-RING ubiquitin ligase complex|Cul4-RING E3 ubiquitin ligase complex|Cul5-RING ubiquitin ligase complex|Cul7-RING ubiquitin ligase complex|cullin-RING ubiquitin ligase complex|cytoplasm|cytosol|nuclear SCF ubiquitin ligase complex|nucleoplasm|nucleus|cullin family protein binding|NEDD8 transferase activity|ubiquitin protein ligase activity|zinc ion binding|a…	bom04120,bom05170	Ubiquitin mediated proteolysis|Human immunodeficiency virus 1 infection
ENSBGRG00000001137	ENSBGRG00000001137	25649	0.429676	7.29842	8.79054	-3.13595	2.91169e-13	2.4686e-12	Down	109.801	68.3345	207.449	802.355	738.086	1503.78	ENSBGRG00000001137		GO:0005737,GO:0022625,GO:0005730,GO:0008097,GO:0003735,GO:0000027,GO:0006412	cytoplasm|cytosolic large ribosomal subunit|nucleolus|5S rRNA binding|structural constituent of ribosome|ribosomal large subunit assembly|translation	bom03010,bom05171	Ribosome|Coronavirus disease - COVID-19
ENSBGRG00000001138	ENSBGRG00000001138	514.758	0.364871	6.06631	4.63773	-2.21342	1.30884e-09	7.68569e-09	Down	2.88525	1.82974	3.09858	12.0959	7.61574	12.9078	ENSBGRG00000001138		GO:0016021	integral component of membrane
ENSBGRG00000001145	MRPL51	993.144	0.334132	-2.17807	0.603839	0.727763	0.0294009	0.0540067	Up	121.56	84.3043	122.006	61.186	68.7949	47.8061	ENSBGRG00000001145	mitochondrial ribosomal protein L51 [Source:HGNC Symbol;Acc:HGNC:14044]	GO:0005743,GO:0005762,GO:0005761,GO:0003735,GO:0032543,GO:0006412	mitochondrial inner membrane|mitochondrial large ribosomal subunit|mitochondrial ribosome|structural constituent of ribosome|mitochondrial translation|translation
ENSBGRG00000001147	PALS2	1965.56	0.442101	-9.21942	0.0592962	4.07592	2.98713e-20	4.38376e-19	Up	30.5813	41.4518	60.7048	1.59936	1.82147	4.02173	ENSBGRG00000001147	membrane palmitoylated protein 6 [Source:HGNC Symbol;Acc:HGNC:18167]	GO:0016021,GO:0005886,GO:0004385,GO:0030165	integral component of membrane|plasma membrane|guanylate kinase activity|PDZ domain binding
ENSBGRG00000001148	ZNF385B	152.247	0.602179	-6.32624	0.0713209	3.80953	2.51209e-10	1.59679e-09	Up	4.59366	3.09662	5.98938	0.219956	0.553434	0.0761513	ENSBGRG00000001148	zinc finger protein 385B [Source:HGNC Symbol;Acc:HGNC:26332]	GO:0001650,GO:0005634,GO:0003676,GO:0002039,GO:0008270,GO:0072332	fibrillar center|nucleus|nucleic acid binding|p53 binding|zinc ion binding|intrinsic apoptotic signaling pathway by p53 class mediator
ENSBGRG00000001162	PDXP	342.155	0.447439	-1.99123	0.539257	0.890955	0.0464557	0.0806627	Up	13.3292	5.61475	6.55495	3.93341	5.43393	2.77845	ENSBGRG00000001162	pyridoxal phosphatase [Source:HGNC Symbol;Acc:HGNC:30259]	GO:0005856,GO:0005829,GO:0031258,GO:0032587,GO:0000287,GO:0016791,GO:0004721,GO:0004647,GO:0033883,GO:0016311,GO:0030836,GO:0006470,GO:0032361,GO:0032465,GO:0007088	cytoskeleton|cytosol|lamellipodium membrane|ruffle membrane|magnesium ion binding|phosphatase activity|phosphoprotein phosphatase activity|phosphoserine phosphatase activity|pyridoxal phosphatase activity|dephosphorylation|positive regulation of actin filament depolymerization|protein dephosphorylation|pyridoxal phosphate catabolic process|regulation of cytokinesis|regulation of mitotic nuclear d…	bom00750	Vitamin B6 metabolism
ENSBGRG00000001163	ENSBGRG00000001163	249.013	0.367186	3.3614	2.3526	-1.23426	0.000775486	0.00201109	Down	2.97552	2.02583	2.5648	5.42213	6.21337	4.40736	ENSBGRG00000001163		GO:0030054,GO:0005737,GO:0005829,GO:0030425,GO:0043005,GO:0005886,GO:0014069,GO:0045211,GO:0035256,GO:0042802,GO:0007216,GO:0070885,GO:0032703,GO:0006605,GO:2001256	cell junction|cytoplasm|cytosol|dendrite|neuron projection|plasma membrane|postsynaptic density|postsynaptic membrane|G protein-coupled glutamate receptor binding|identical protein binding|G protein-coupled glutamate receptor signaling pathway|negative regulation of calcineurin-NFAT signaling cascade|negative regulation of interleukin-2 production|protein targeting|regulation of store-operated ca…	bom04068,bom04724	FoxO signaling pathway|Glutamatergic synapse
ENSBGRG00000001165	USP37	1030.08	0.433823	-3.30282	0.370402	1.43284	0.000957176	0.002437	Up	10.7097	6.14099	15.3535	2.15227	2.90096	5.78624	ENSBGRG00000001165	ubiquitin specific peptidase 37 [Source:HGNC Symbol;Acc:HGNC:20063]	GO:0005634,GO:0004197,GO:0019901,GO:0004843,GO:0051301,GO:0000082,GO:0016579,GO:0035871,GO:0071108,GO:0006275,GO:0006511	nucleus|cysteine-type endopeptidase activity|protein kinase binding|thiol-dependent ubiquitin-specific protease activity|cell division|G1/S transition of mitotic cell cycle|protein deubiquitination|protein K11-linked deubiquitination|protein K48-linked deubiquitination|regulation of DNA replication|ubiquitin-dependent protein catabolic process
ENSBGRG00000001167	PRKACB	1415.25	0.468327	4.08317	3.76398	-1.91226	4.44255e-05	0.0001433	Down	9.12435	3.29423	15.6471	25.6248	26.0714	40.841	ENSBGRG00000001167	protein kinase cAMP-activated catalytic subunit beta [Source:HGNC Symbol;Acc:HGNC:9381]	GO:0005813,GO:0097546,GO:0005829,GO:0045171,GO:0005634,GO:0005886,GO:0005524,GO:0004691,GO:0000287,GO:0034237,GO:0031625,GO:0007186,GO:1901621,GO:0001843,GO:0006468,GO:0070613	centrosome|ciliary base|cytosol|intercellular bridge|nucleus|plasma membrane|ATP binding|cAMP-dependent protein kinase activity|magnesium ion binding|protein kinase A regulatory subunit binding|ubiquitin protein ligase binding|G protein-coupled receptor signaling pathway|negative regulation of smoothened signaling pathway involved in dorsal/ventral neural tube patterning|neural tube closure|prote…	bom01522,bom04010,bom04014,bom04020,bom04024,bom04062,bom04114,bom04140,bom04211,bom04213,bom04261,bom04270,bom04310,bom04340,bom04371,bom04530,bom04540,bom04611,bom04713,bom04714,bom04720,bom04723,bom04724,bom04725,bom04726,bom04727,bom04728,bom04740,bom04742,bom04750,bom04910,bom04911,bom04912,bom04913,bom04914,bom04915,bom04916,bom04918,bom04919,bom04921,bom04922,bom04923,bom04924,bom04925,bom…	Endocrine resistance|MAPK signaling pathway|Ras signaling pathway|Calcium signaling pathway|cAMP signaling pathway|Chemokine signaling pathway|Oocyte meiosis|Autophagy - animal|Longevity regulating pathway|Longevity regulating pathway - multiple species|Adrenergic signaling in cardiomyocytes|Vascular smooth muscle contraction|Wnt signaling pathway|Hedgehog signaling pathway|Apelin signaling pathw…
ENSBGRG00000001172	LGALS1	9427.43	0.311734	3.3478	2.0614	-1.04362	0.000814555	0.00210331	Down	281.789	152.23	231.057	367.583	363.02	506.942	ENSBGRG00000001172	galectin 1 [Source:HGNC Symbol;Acc:HGNC:6561]	GO:0005615,GO:0005622,GO:0030246,GO:0006915,GO:0045445,GO:0002317,GO:0046598,GO:0031295	extracellular space|intracellular|carbohydrate binding|apoptotic process|myoblast differentiation|plasma cell differentiation|positive regulation of viral entry into host cell|T cell costimulation
ENSBGRG00000001175	FOXE1	197.865	0.754107	-9.93229	0.00556265	7.49001	3.01254e-23	5.54582e-22	Up	17.8517	9.68418	8.3326	0.030106	0.10605	0.0364807	ENSBGRG00000001175	forkhead box E1 [Source:HGNC Symbol;Acc:HGNC:3806]
ENSBGRG00000001177	LRRN3	53.2857	0.65404	5.8804	14.3803	-3.84602	4.09268e-09	2.27588e-08	Down	0.0433956	0.0813014	0.207334	1.39753	1.14681	1.82815	ENSBGRG00000001177	leucine rich repeat neuronal 3 [Source:HGNC Symbol;Acc:HGNC:17200]	GO:0016021	integral component of membrane
ENSBGRG00000001178	SGTA	8698.52	0.420106	-4.06995	0.305701	1.70981	4.70241e-05	0.000150968	Up	170.674	260.038	131.803	53.7614	57.8873	53.928	ENSBGRG00000001178	small glutamine rich tetratricopeptide repeat containing alpha [Source:HGNC Symbol;Acc:HGNC:10819]	GO:0005829,GO:0016020,GO:0005634,GO:0072380,GO:1904288,GO:0042802,GO:0043621,GO:0032947,GO:1903070,GO:2000059,GO:1903646,GO:1903071,GO:0006620,GO:0071816,GO:0030433	cytosol|membrane|nucleus|TRC complex|BAT3 complex binding|identical protein binding|protein self-association|protein-containing complex scaffold activity|negative regulation of ER-associated ubiquitin-dependent protein catabolic process|negative regulation of ubiquitin-dependent protein catabolic process|positive regulation of chaperone-mediated protein folding|positive regulation of ER-associate…
ENSBGRG00000001184	GRIN2B	423.378	0.488929	-9.57882	0.0389196	4.68336	9.81608e-22	1.61129e-20	Up	3.83289	7.18663	4.61924	0.229284	0.130652	0.228804	ENSBGRG00000001184	glutamate ionotropic receptor NMDA type subunit 2B [Source:HGNC Symbol;Acc:HGNC:4586]	GO:0030054,GO:0005887,GO:0005622,GO:0017146,GO:0005886,GO:0014069,GO:0098839,GO:0016595,GO:0022849,GO:0004972,GO:0008270,GO:0097553,GO:0060079,GO:0060291,GO:0051290	cell junction|integral component of plasma membrane|intracellular|NMDA selective glutamate receptor complex|plasma membrane|postsynaptic density|postsynaptic density membrane|glutamate binding|glutamate-gated calcium ion channel activity|NMDA glutamate receptor activity|zinc ion binding|calcium ion transmembrane import into cytosol|excitatory postsynaptic potential|long-term synaptic potentiation…	bom04014,bom04015,bom04024,bom04080,bom04713,bom04720,bom04724,bom04728,bom05010,bom05014,bom05016,bom05017,bom05020,bom05022,bom05030,bom05031,bom05033,bom05034,bom05322	Ras signaling pathway|Rap1 signaling pathway|cAMP signaling pathway|Neuroactive ligand-receptor interaction|Circadian entrainment|Long-term potentiation|Glutamatergic synapse|Dopaminergic synapse|Alzheimer disease|Amyotrophic lateral sclerosis|Huntington disease|Spinocerebellar ataxia|Prion disease|Pathways of neurodegeneration - multiple diseases|Cocaine addiction|Amphetamine addiction|Nicotine …
ENSBGRG00000001190	ENSBGRG00000001190	38054.9	0.297827	8.30492	5.55363	-2.47343	9.98871e-17	1.12718e-15	Down	4920.83	4295.86	5896.57	23987.3	22652	30404.6	ENSBGRG00000001190
ENSBGRG00000001192	B4GALT3	1346.13	0.312329	7.77317	5.38067	-2.42779	7.65452e-15	7.50965e-14	Down	11.5642	6.50358	11.9576	45.6177	47.4158	51.5712	ENSBGRG00000001192	beta-1,4-galactosyltransferase 3 [Source:HGNC Symbol;Acc:HGNC:926]	GO:0032580,GO:0016021,GO:0003831,GO:0046872,GO:0003945,GO:0005975,GO:0006486	Golgi cisterna membrane|integral component of membrane|beta-N-acetylglucosaminylglycopeptide beta-1,4-galactosyltransferase activity|metal ion binding|N-acetyllactosamine synthase activity|carbohydrate metabolic process|protein glycosylation	bom00510,bom00513,bom00514,bom00515,bom00533,bom00601	N-Glycan biosynthesis|Various types of N-glycan biosynthesis|Other types of O-glycan biosynthesis|Mannose type O-glycan biosynthesis|Glycosaminoglycan biosynthesis - keratan sulfate|Glycosphingolipid biosynthesis - lacto and neolacto series
ENSBGRG00000001195	SP8	105.798	0.827287	-7.30357	0.0151751	6.04215	2.80223e-13	2.38378e-12	Up	3.59666	1.50918	0.98194	0	0.0673582	0.0115854	ENSBGRG00000001195	Sp8 transcription factor [Source:HGNC Symbol;Acc:HGNC:19196]	GO:0005634,GO:0003677,GO:0000981,GO:0046872,GO:0009953,GO:0030326,GO:0009954,GO:0006357	nucleus|DNA binding|DNA-binding transcription factor activity, RNA polymerase II-specific|metal ion binding|dorsal/ventral pattern formation|embryonic limb morphogenesis|proximal/distal pattern formation|regulation of transcription by RNA polymerase II
ENSBGRG00000001196	UBXN4	3939.09	0.337018	-2.66246	0.536891	0.8973	0.00775707	0.0163672	Up	93.8339	91.8244	156.511	48.5779	52.7733	66.8786	ENSBGRG00000001196	UBX domain protein 4 [Source:HGNC Symbol;Acc:HGNC:14860]	GO:0005829,GO:0005789,GO:0005635,GO:0006986,GO:0030433	cytosol|endoplasmic reticulum membrane|nuclear envelope|response to unfolded protein|ubiquitin-dependent ERAD pathway	bom04141	Protein processing in endoplasmic reticulum
ENSBGRG00000001198	PPARA	493.72	0.346203	7.10674	5.5036	-2.46037	1.18816e-12	9.53971e-12	Down	3.4893	3.12412	2.92894	17.3551	13.8298	17.2855	ENSBGRG00000001198	peroxisome proliferator activated receptor alpha [Source:HGNC Symbol;Acc:HGNC:9232]	GO:0005654,GO:0005634,GO:0090575,GO:0003677,GO:0003700,GO:0000981,GO:0001227,GO:0008144,GO:0005504,GO:0008289,GO:0004879,GO:0030374,GO:0001077,GO:0001078,GO:0000978,GO:0000977,GO:0001103,GO:0043565,GO:0038023,GO:0003707,GO:0008134,GO:0000976,GO:0031624,GO:0008270,GO:0030154,GO:0032922,GO:0070166,GO:0008544,GO:0006631,GO:0009755,GO:0007275,GO:0032099,GO:0010887,GO:0050728,GO:1903038,GO:0010745,GO:…	nucleoplasm|nucleus|RNA polymerase II transcription factor complex|DNA binding|DNA-binding transcription factor activity|DNA-binding transcription factor activity, RNA polymerase II-specific|DNA-binding transcription repressor activity, RNA polymerase II-specific|drug binding|fatty acid binding|lipid binding|nuclear receptor activity|nuclear receptor transcription coactivator activity|proximal pr…	bom03320,bom04024,bom04920,bom04922,bom04931,bom04932,bom05160	PPAR signaling pathway|cAMP signaling pathway|Adipocytokine signaling pathway|Glucagon signaling pathway|Insulin resistance|Non-alcoholic fatty liver disease|Hepatitis C
ENSBGRG00000001201	BCL6	1010.31	0.437656	-3.84086	0.311872	1.68098	0.000122603	0.000367332	Up	13.767	23.708	15.4698	3.44167	5.80741	6.8389	ENSBGRG00000001201	BCL6 transcription repressor [Source:HGNC Symbol;Acc:HGNC:1001]			bom04068,bom05202	FoxO signaling pathway|Transcriptional misregulation in cancer
ENSBGRG00000001203	CELSR2	6245.45	0.373835	2.32621	1.82718	-0.869621	0.0200071	0.0383196	Down	24.8634	14.5916	11.8674	30.91	27.893	26.1521	ENSBGRG00000001203	cadherin EGF LAG seven-pass G-type receptor 2 [Source:HGNC Symbol;Acc:HGNC:3231]	GO:0005737,GO:0016021,GO:0005886,GO:0005509,GO:0004930,GO:0048813,GO:0007186,GO:0007156,GO:0021999,GO:0022407,GO:0006355,GO:0016055,GO:0060071	cytoplasm|integral component of membrane|plasma membrane|calcium ion binding|G protein-coupled receptor activity|dendrite morphogenesis|G protein-coupled receptor signaling pathway|homophilic cell adhesion via plasma membrane adhesion molecules|neural plate anterior/posterior regionalization|regulation of cell-cell adhesion|regulation of transcription, DNA-templated|Wnt signaling pathway|Wnt sign…
ENSBGRG00000001205	SLC39A3	1999.51	0.39411	-7.73116	0.120999	3.04693	1.06571e-14	1.03636e-13	Up	45.641	59.1001	35.7628	5.58882	5.45122	5.0833	ENSBGRG00000001205	solute carrier family 39 member 3 [Source:HGNC Symbol;Acc:HGNC:17128]	GO:0016021,GO:0005886,GO:0005385,GO:0000902,GO:0048701,GO:0001701,GO:0060173,GO:0043029,GO:0071577	integral component of membrane|plasma membrane|zinc ion transmembrane transporter activity|cell morphogenesis|embryonic cranial skeleton morphogenesis|in utero embryonic development|limb development|T cell homeostasis|zinc ion transmembrane transport
ENSBGRG00000001210	ADAMTS4	168.246	0.465133	3.76359	3.36492	-1.75057	0.000167489	0.000490055	Down	0.792414	0.912932	0.530905	2.9099	2.18392	1.93873	ENSBGRG00000001210	ADAM metallopeptidase with thrombospondin type 1 motif 4 [Source:HGNC Symbol;Acc:HGNC:220]	GO:0005576,GO:0046872,GO:0004222,GO:0008237	extracellular region|metal ion binding|metalloendopeptidase activity|metallopeptidase activity
ENSBGRG00000001216	TJP2	3634.91	0.32087	3.00285	1.95007	-0.963525	0.00267462	0.0062348	Down	25.5101	12.7734	19.3326	33.3525	29.1167	38.2093	ENSBGRG00000001216		GO:0005923,GO:0009986,GO:0005634,GO:0005886	bicellular tight junction|cell surface|nucleus|plasma membrane	bom04530	Tight junction
ENSBGRG00000001217	VMAC	493.654	0.42925	-5.01909	0.22462	2.15444	5.19167e-07	2.21298e-06	Up	59.6312	54.4787	46.6526	11.3945	15.022	6.61764	ENSBGRG00000001217	vimentin type intermediate filament associated coiled-coil protein [Source:HGNC Symbol;Acc:HGNC:33803]	GO:0005737,GO:0045098	cytoplasm|type III intermediate filament
ENSBGRG00000001224	PKDREJ	1297.23	0.359258	-15.6644	0.020227	5.62757	2.64812e-55	4.08225e-53	Up	15.6422	11.5165	14.2648	0.162165	0.295138	0.314403	ENSBGRG00000001224	polycystin family receptor for egg jelly [Source:HGNC Symbol;Acc:HGNC:9015]	GO:0016021,GO:0016020,GO:0005262,GO:0005509,GO:0007340,GO:0050982	integral component of membrane|membrane|calcium channel activity|calcium ion binding|acrosome reaction|detection of mechanical stimulus
ENSBGRG00000001227	SUGP2	15122	0.297725	-6.76048	0.247798	2.01276	1.37538e-11	9.89963e-11	Up	176.309	156.28	176.645	36.9111	34.1791	45.4347	ENSBGRG00000001227	SURP and G-patch domain containing 2 [Source:HGNC Symbol;Acc:HGNC:18641]	GO:0016604,GO:0005654,GO:0003723,GO:0006397,GO:0008380	nuclear body|nucleoplasm|RNA binding|mRNA processing|RNA splicing
ENSBGRG00000001229	ESYT1	1608.4	0.34797	2.66456	1.90156	-0.927187	0.00770893	0.0162831	Down	14.2202	10.1499	9.132	20.5905	20.8007	16.6417	ENSBGRG00000001229	extended synaptotagmin 1 [Source:HGNC Symbol;Acc:HGNC:29534]	GO:0030176,GO:0005886,GO:0008289,GO:0046872,GO:0061817,GO:0006869	integral component of endoplasmic reticulum membrane|plasma membrane|lipid binding|metal ion binding|endoplasmic reticulum-plasma membrane tethering|lipid transport
ENSBGRG00000001237	SIDT1	186.139	0.456415	-8.28864	0.0726418	3.78306	1.14549e-16	1.28689e-15	Up	3.08822	3.66156	3.07742	0.184055	0.170617	0.328671	ENSBGRG00000001237	SID1 transmembrane family member 1 [Source:HGNC Symbol;Acc:HGNC:25967]	GO:0016021,GO:0003723,GO:0051033,GO:0033227	integral component of membrane|RNA binding|RNA transmembrane transporter activity|dsRNA transport
ENSBGRG00000001240	CTSK	3621.69	0.347657	5.65507	3.90689	-1.96602	1.55784e-08	8.09185e-08	Down	46.1711	20.836	32.0331	124.451	117.033	100.72	ENSBGRG00000001240	cathepsin K [Source:HGNC Symbol;Acc:HGNC:2536]	GO:0005615,GO:0005764,GO:0004197,GO:0051603	extracellular space|lysosome|cysteine-type endopeptidase activity|proteolysis involved in cellular protein catabolic process	bom04142,bom04210,bom04380,bom04620,bom05323	Lysosome|Apoptosis|Osteoclast differentiation|Toll-like receptor signaling pathway|Rheumatoid arthritis
ENSBGRG00000001242	ADGRE3	33.2978	0.732237	2.65607	3.85005	-1.94488	0.00790563	0.0166549	Down	0.451137	0.35921	0.193988	1.90687	0.981392	0.600166	ENSBGRG00000001242	adhesion G protein-coupled receptor E3 [Source:HGNC Symbol;Acc:HGNC:23647]	GO:0005576,GO:0101003,GO:0016021,GO:0005887,GO:0005886,GO:0030667,GO:0005509,GO:0004930,GO:0007189,GO:0007166,GO:0007186,GO:0043312	extracellular region|ficolin-1-rich granule membrane|integral component of membrane|integral component of plasma membrane|plasma membrane|secretory granule membrane|calcium ion binding|G protein-coupled receptor activity|adenylate cyclase-activating G protein-coupled receptor signaling pathway|cell surface receptor signaling pathway|G protein-coupled receptor signaling pathway|neutrophil degranul…
ENSBGRG00000001244	GNG7	294.26	0.440044	-3.88018	0.306201	1.70745	0.000104377	0.000316146	Up	59.6028	71.566	86.4955	16.4815	13.3646	33.2196	ENSBGRG00000001244	G protein subunit gamma 7 [Source:HGNC Symbol;Acc:HGNC:4410]	GO:0005834,GO:0003924,GO:0001662,GO:0007186,GO:0007626,GO:0007168,GO:0045761	heterotrimeric G-protein complex|GTPase activity|behavioral fear response|G protein-coupled receptor signaling pathway|locomotory behavior|receptor guanylyl cyclase signaling pathway|regulation of adenylate cyclase activity	bom04014,bom04062,bom04151,bom04371,bom04713,bom04723,bom04724,bom04725,bom04726,bom04727,bom04728,bom04740,bom04926,bom05032,bom05034,bom05163,bom05167,bom05170,bom05200	Ras signaling pathway|Chemokine signaling pathway|PI3K-Akt signaling pathway|Apelin signaling pathway|Circadian entrainment|Retrograde endocannabinoid signaling|Glutamatergic synapse|Cholinergic synapse|Serotonergic synapse|GABAergic synapse|Dopaminergic synapse|Olfactory transduction|Relaxin signaling pathway|Morphine addiction|Alcoholism|Human cytomegalovirus infection|Kaposi sarcoma-associated…
ENSBGRG00000001246	ZBTB38	1780.8	0.362727	3.77925	2.5862	-1.37083	0.000157303	0.00046285	Down	12.8239	5.12948	10.1325	18.8085	18.1654	27.7394	ENSBGRG00000001246	zinc finger and BTB domain containing 38 [Source:HGNC Symbol;Acc:HGNC:26636]	GO:0072562,GO:0005694,GO:0005654,GO:0005634,GO:0003677,GO:0003700,GO:0000981,GO:0046872,GO:0008327,GO:0042803,GO:0006974,GO:0045892,GO:0045944,GO:0006275,GO:0006355	blood microparticle|chromosome|nucleoplasm|nucleus|DNA binding|DNA-binding transcription factor activity|DNA-binding transcription factor activity, RNA polymerase II-specific|metal ion binding|methyl-CpG binding|protein homodimerization activity|cellular response to DNA damage stimulus|negative regulation of transcription, DNA-templated|positive regulation of transcription by RNA polymerase II|re…
ENSBGRG00000001247	ENSBGRG00000001247	931.295	0.362516	2.21218	1.74346	-0.80195	0.0269544	0.0500258	Down	13.2566	9.00745	7.49335	15.3008	13.0619	19.4632	ENSBGRG00000001247		GO:0035097,GO:0044666,GO:0005654,GO:0005634,GO:0003677,GO:0000981,GO:0042393,GO:0042800,GO:0018024,GO:0046872,GO:0003713,GO:0044212,GO:1904837,GO:0006342,GO:0051568,GO:0001555,GO:0048477,GO:0008284,GO:0033148,GO:0045944,GO:0045652,GO:0006355,GO:0043627	histone methyltransferase complex|MLL3/4 complex|nucleoplasm|nucleus|DNA binding|DNA-binding transcription factor activity, RNA polymerase II-specific|histone binding|histone methyltransferase activity (H3-K4 specific)|histone-lysine N-methyltransferase activity|metal ion binding|transcription coactivator activity|transcription regulatory region DNA binding|beta-catenin-TCF complex assembly|chrom…	bom00310,bom04934	Lysine degradation|Cushing syndrome
ENSBGRG00000001249	APTX	1571.97	0.332234	-7.92844	0.161087	2.63409	2.21921e-15	2.26364e-14	Up	65.2637	72.4216	86.0427	9.88582	12.5561	10.8993	ENSBGRG00000001249	aprataxin [Source:HGNC Symbol;Acc:HGNC:15984]	GO:0005730,GO:0005654,GO:0005634,GO:0033699,GO:0120108,GO:0003725,GO:0046872,GO:0030983,GO:1990165,GO:0003697,GO:0006302,GO:0000012	nucleolus|nucleoplasm|nucleus|DNA 5'-adenosine monophosphate hydrolase activity|DNA-3'-diphospho-5'-guanosine diphosphatase|double-stranded RNA binding|metal ion binding|mismatched DNA binding|single-strand break-containing DNA binding|single-stranded DNA binding|double-strand break repair|single strand break repair
ENSBGRG00000001259	ACOT11	410.319	0.518269	-2.44992	0.414741	1.26972	0.0142887	0.0284203	Up	2.21946	5.41723	2.35286	1.44465	1.52339	1.0894	ENSBGRG00000001259	acyl-CoA thioesterase 11 [Source:HGNC Symbol;Acc:HGNC:18156]	GO:0005829,GO:0047617,GO:0052689,GO:0000062,GO:0008289,GO:0036042,GO:0016290,GO:0006637,GO:0006631,GO:0035556,GO:0120163,GO:1900535,GO:0009409,GO:0009266	cytosol|acyl-CoA hydrolase activity|carboxylic ester hydrolase activity|fatty-acyl-CoA binding|lipid binding|long-chain fatty acyl-CoA binding|palmitoyl-CoA hydrolase activity|acyl-CoA metabolic process|fatty acid metabolic process|intracellular signal transduction|negative regulation of cold-induced thermogenesis|palmitic acid biosynthetic process|response to cold|response to temperature stimulus
ENSBGRG00000001260	ZNF333	1099.15	0.343482	5.88894	4.06356	-2.02274	3.88671e-09	2.1661e-08	Down	9.52634	4.87725	6.45131	27.3717	25.5706	22.6255	ENSBGRG00000001260	zinc finger protein 333 [Source:HGNC Symbol;Acc:HGNC:15624]	GO:0005634,GO:0003677,GO:0000981,GO:0046872	nucleus|DNA binding|DNA-binding transcription factor activity, RNA polymerase II-specific|metal ion binding	bom05168	Herpes simplex virus 1 infection
ENSBGRG00000001261	NRTN	1022.03	0.419256	6.97514	7.59143	-2.92437	3.05557e-12	2.3634e-11	Down	17.0413	12.0817	11.4333	123.06	95.9518	57.5382	ENSBGRG00000001261	neurturin [Source:HGNC Symbol;Acc:HGNC:8007]	GO:0030424,GO:0005576,GO:0005622,GO:0008083,GO:0005088,GO:0005102,GO:0007411,GO:0000165,GO:0021675,GO:0007399,GO:0001755,GO:0031175,GO:0007169	axon|extracellular region|intracellular|growth factor activity|Ras guanyl-nucleotide exchange factor activity|signaling receptor binding|axon guidance|MAPK cascade|nerve development|nervous system development|neural crest cell migration|neuron projection development|transmembrane receptor protein tyrosine kinase signaling pathway
ENSBGRG00000001262	CD27	276.066	0.34693	6.14488	4.38276	-2.13184	8.00249e-10	4.7977e-09	Down	5.04716	3.44192	5.3244	17.7317	15.6543	21.54	ENSBGRG00000001262	CD27 molecule [Source:HGNC Symbol;Acc:HGNC:11922]			bom04060	Cytokine-cytokine receptor interaction
ENSBGRG00000001264	ACO1	2742.37	0.289912	3.13457	1.87741	-0.908747	0.00172108	0.00416878	Down	15.6669	9.77434	13.7411	20.7283	21.9919	23.7906	ENSBGRG00000001264	aconitase 1 [Source:HGNC Symbol;Acc:HGNC:117]	GO:0005737,GO:0005829,GO:0005739,GO:0051538,GO:0051539,GO:0003994,GO:0008198,GO:0030350,GO:0006879,GO:0006101,GO:0010040,GO:0006099	cytoplasm|cytosol|mitochondrion|3 iron, 4 sulfur cluster binding|4 iron, 4 sulfur cluster binding|aconitate hydratase activity|ferrous iron binding|iron-responsive element binding|cellular iron ion homeostasis|citrate metabolic process|response to iron(II) ion|tricarboxylic acid cycle	bom00020,bom00630	Citrate cycle (TCA cycle)|Glyoxylate and dicarboxylate metabolism
ENSBGRG00000001267	ENSBGRG00000001267	6.14622	1.89309	-3.11464	0.0167896	5.89629	0.00184171	0.00443431	Up	0.216368	1.05394	0.289451	0	0	0	ENSBGRG00000001267		GO:0030054,GO:0005813,GO:0005737,GO:0005829,GO:0016021,GO:0005759,GO:0005741,GO:0031965,GO:0030672,GO:0046982,GO:0042803,GO:0006897,GO:0097192,GO:0008630,GO:0007093,GO:0043066,GO:1902236,GO:1900118,GO:2001243,GO:0032465	cell junction|centrosome|cytoplasm|cytosol|integral component of membrane|mitochondrial matrix|mitochondrial outer membrane|nuclear membrane|synaptic vesicle membrane|protein heterodimerization activity|protein homodimerization activity|endocytosis|extrinsic apoptotic signaling pathway in absence of ligand|intrinsic apoptotic signaling pathway in response to DNA damage|mitotic cell cycle checkpoi…	bom01521,bom01524,bom04014,bom04064,bom04115,bom04137,bom04140,bom04151,bom04210,bom04215,bom04621,bom04630,bom05012,bom05014,bom05022,bom05145,bom05162,bom05166,bom05168,bom05170,bom05200,bom05202,bom05212,bom05220,bom05222,bom05225	EGFR tyrosine kinase inhibitor resistance|Platinum drug resistance|Ras signaling pathway|NF-kappa B signaling pathway|p53 signaling pathway|Mitophagy - animal|Autophagy - animal|PI3K-Akt signaling pathway|Apoptosis|Apoptosis - multiple species|NOD-like receptor signaling pathway|JAK-STAT signaling pathway|Parkinson disease|Amyotrophic lateral sclerosis|Pathways of neurodegeneration - multiple dis…
ENSBGRG00000001269	ENSBGRG00000001269	335.227	0.397697	1.96843	1.72051	-0.782838	0.0490188	0.0845829	Down	4.4918	2.50515	3.74632	5.58706	7.02884	3.79953	ENSBGRG00000001269		GO:0005737,GO:0005634,GO:0000186,GO:0000185,GO:0006915,GO:0030154,GO:0007275,GO:0006469,GO:0043065,GO:0046330,GO:1900745,GO:0051726	cytoplasm|nucleus|activation of MAPKK activity|activation of MAPKKK activity|apoptotic process|cell differentiation|multicellular organism development|negative regulation of protein kinase activity|positive regulation of apoptotic process|positive regulation of JNK cascade|positive regulation of p38MAPK cascade|regulation of cell cycle	bom04010,bom04064,bom04068,bom04110,bom04115,bom04210,bom04218,bom05169,bom05200,bom05202,bom05210,bom05212,bom05213,bom05214,bom05216,bom05217,bom05218,bom05220,bom05222,bom05223,bom05224,bom05225,bom05226	MAPK signaling pathway|NF-kappa B signaling pathway|FoxO signaling pathway|Cell cycle|p53 signaling pathway|Apoptosis|Cellular senescence|Epstein-Barr virus infection|Pathways in cancer|Transcriptional misregulation in cancer|Colorectal cancer|Pancreatic cancer|Endometrial cancer|Glioma|Thyroid cancer|Basal cell carcinoma|Melanoma|Chronic myeloid leukemia|Small cell lung cancer|Non-small cell lun…
ENSBGRG00000001270	MCM6	1691.72	0.421319	-2.60276	0.46762	1.09659	0.00924768	0.0192058	Up	34.8474	17.9754	45.1967	9.17756	10.362	21.9097	ENSBGRG00000001270	minichromosome maintenance complex component 6 [Source:HGNC Symbol;Acc:HGNC:6949]	GO:0042555,GO:0005634,GO:0005524,GO:0003677,GO:0003678,GO:0007049,GO:0006270	MCM complex|nucleus|ATP binding|DNA binding|DNA helicase activity|cell cycle|DNA replication initiation	bom03030,bom04110	DNA replication|Cell cycle
ENSBGRG00000001271	ARMC6	541.739	0.45753	-2.95029	0.392334	1.34985	0.00317476	0.00729043	Up	14.1451	14.7115	9.22036	6.34613	4.49459	2.94982	ENSBGRG00000001271	armadillo repeat containing 6 [Source:HGNC Symbol;Acc:HGNC:25049]	GO:0005829,GO:0002244	cytosol|hematopoietic progenitor cell differentiation
ENSBGRG00000001272	ENSBGRG00000001272	610.163	0.343859	2.54054	1.83221	-0.873585	0.0110683	0.022585	Down	3.67386	3.89282	4.5218	6.05488	8.06898	6.31826	ENSBGRG00000001272		GO:0009986,GO:0005737,GO:0016021,GO:0031849,GO:0051607,GO:0001580,GO:0051205,GO:0006612	cell surface|cytoplasm|integral component of membrane|olfactory receptor binding|defense response to virus|detection of chemical stimulus involved in sensory perception of bitter taste|protein insertion into membrane|protein targeting to membrane
ENSBGRG00000001274	ENSBGRG00000001274	13.409	1.22708	3.42122	18.3551	-4.19811	0.000623417	0.00164243	Down	0.0255757	0	0.0977554	0.224631	1.21164	0.54439	ENSBGRG00000001274		GO:0016021,GO:0005887,GO:0005622,GO:0031256,GO:0005886,GO:0032587,GO:0005509,GO:0035374,GO:0004930,GO:0007189,GO:0007155,GO:0016477,GO:0007166,GO:0007186,GO:0071621,GO:0006954,GO:0043304	integral component of membrane|integral component of plasma membrane|intracellular|leading edge membrane|plasma membrane|ruffle membrane|calcium ion binding|chondroitin sulfate binding|G protein-coupled receptor activity|adenylate cyclase-activating G protein-coupled receptor signaling pathway|cell adhesion|cell migration|cell surface receptor signaling pathway|G protein-coupled receptor signalin…
ENSBGRG00000001275	DOCK4	190.617	0.386388	3.84339	2.79924	-1.48504	0.000121349	0.000363943	Down	0.729358	0.397335	0.617854	1.0563	1.53036	1.84425	ENSBGRG00000001275	dedicator of cytokinesis 4 [Source:HGNC Symbol;Acc:HGNC:19192]	GO:0005829,GO:0005794,GO:0016020,GO:0005730,GO:0005886,GO:0032420,GO:0032421,GO:0005096,GO:0005085,GO:0030165,GO:0048365,GO:0030971,GO:0017124,GO:0060326,GO:1904694,GO:1904754,GO:0007264	cytosol|Golgi apparatus|membrane|nucleolus|plasma membrane|stereocilium|stereocilium bundle|GTPase activator activity|guanyl-nucleotide exchange factor activity|PDZ domain binding|Rac GTPase binding|receptor tyrosine kinase binding|SH3 domain binding|cell chemotaxis|negative regulation of vascular smooth muscle contraction|positive regulation of vascular associated smooth muscle cell migration|sm…	bom04015	Rap1 signaling pathway
ENSBGRG00000001276	IRAG2	33.8137	0.823703	2.90218	5.2435	-2.39053	0.0037058	0.00840429	Down	0.0858628	0.0536211	0.396557	0.5656	0.470419	1.48495	ENSBGRG00000001276	lymphoid restricted membrane protein [Source:HGNC Symbol;Acc:HGNC:6690]	GO:0035577,GO:0005694,GO:0005789,GO:0016021,GO:0005887,GO:0016020,GO:0005815,GO:0005635,GO:0005886,GO:0000922,GO:0043312,GO:0007338,GO:0006906,GO:0006903	azurophil granule membrane|chromosome|endoplasmic reticulum membrane|integral component of membrane|integral component of plasma membrane|membrane|microtubule organizing center|nuclear envelope|plasma membrane|spindle pole|neutrophil degranulation|single fertilization|vesicle fusion|vesicle targeting
ENSBGRG00000001277	CEP83	349.487	0.554005	-4.51645	0.176515	2.50214	6.28854e-06	2.31417e-05	Up	4.30028	3.44322	13.0514	0.719417	0.712742	1.89333	ENSBGRG00000001277	centrosomal protein 83 [Source:HGNC Symbol;Acc:HGNC:17966]	GO:0005814,GO:0060271,GO:0051660,GO:0048278	centriole|cilium assembly|establishment of centrosome localization|vesicle docking
ENSBGRG00000001278	DUS3L	3002.9	0.449661	-5.77918	0.165091	2.59867	7.50662e-09	4.04736e-08	Up	78.0548	95.913	48.7035	12.9225	13.8546	7.86581	ENSBGRG00000001278		GO:0050660,GO:0046872,GO:0003723,GO:0017150	flavin adenine dinucleotide binding|metal ion binding|RNA binding|tRNA dihydrouridine synthase activity
ENSBGRG00000001280	CORIN	481.324	0.4471	5.75639	5.95326	-2.57368	8.59299e-09	4.60231e-08	Down	0.718238	1.26992	2.06752	7.58965	6.22371	8.52786	ENSBGRG00000001280	corin, serine peptidase [Source:HGNC Symbol;Acc:HGNC:19012]	GO:0015629,GO:0009986,GO:0005576,GO:0016021,GO:0005887,GO:0016604,GO:0005886,GO:0004252,GO:0007565,GO:0016486,GO:0008217,GO:1903779,GO:0035813,GO:0003050	actin cytoskeleton|cell surface|extracellular region|integral component of membrane|integral component of plasma membrane|nuclear body|plasma membrane|serine-type endopeptidase activity|female pregnancy|peptide hormone processing|regulation of blood pressure|regulation of cardiac conduction|regulation of renal sodium excretion|regulation of systemic arterial blood pressure by atrial natriuretic p…
ENSBGRG00000001281	LTBR	1275.23	0.341422	6.45432	4.60642	-2.20364	1.08706e-10	7.19348e-10	Down	16.2956	8.47556	11.4069	53.8798	51.1586	43.5151	ENSBGRG00000001281	lymphotoxin beta receptor [Source:HGNC Symbol;Acc:HGNC:6718]	GO:0005794,GO:0016021,GO:0005886,GO:0042802,GO:0031625,GO:0006915,GO:0071260,GO:0006955,GO:0043011,GO:2001238,GO:0043123,GO:0046330,GO:0007165,GO:0033209,GO:0016032	Golgi apparatus|integral component of membrane|plasma membrane|identical protein binding|ubiquitin protein ligase binding|apoptotic process|cellular response to mechanical stimulus|immune response|myeloid dendritic cell differentiation|positive regulation of extrinsic apoptotic signaling pathway|positive regulation of I-kappaB kinase/NF-kappaB signaling|positive regulation of JNK cascade|signal t…	bom04060,bom04061,bom04064,bom04066,bom04672,bom05166,bom05203	Cytokine-cytokine receptor interaction|Viral protein interaction with cytokine and cytokine receptor|NF-kappa B signaling pathway|HIF-1 signaling pathway|Intestinal immune network for IgA production|Human T-cell leukemia virus 1 infection|Viral carcinogenesis
ENSBGRG00000001283	ARNT	1732.22	0.299069	4.74038	2.6716	-1.4177	2.13315e-06	8.39808e-06	Down	8.14319	5.09152	7.38749	14.5054	15.7336	19.7696	ENSBGRG00000001283	aryl hydrocarbon receptor nuclear translocator [Source:HGNC Symbol;Acc:HGNC:700]	GO:0005737,GO:0005634,GO:0005667,GO:0003700,GO:0046982,GO:0042803,GO:0043565,GO:1990837	cytoplasm|nucleus|transcription factor complex|DNA-binding transcription factor activity|protein heterodimerization activity|protein homodimerization activity|sequence-specific DNA binding|sequence-specific double-stranded DNA binding	bom04066,bom04934,bom05200,bom05204,bom05211	HIF-1 signaling pathway|Cushing syndrome|Pathways in cancer|Chemical carcinogenesis|Renal cell carcinoma
ENSBGRG00000001284	ENSBGRG00000001284	10.7415	1.16534	2.49343	7.49373	-2.90568	0.0126516	0.025464	Down	0.0976746	0.0457482	0.279999	1.76937	0.472176	0.454793	ENSBGRG00000001284		GO:0016020,GO:0005634,GO:0005840,GO:0003735,GO:0006412	membrane|nucleus|ribosome|structural constituent of ribosome|translation	bom03010,bom05171	Ribosome|Coronavirus disease - COVID-19
ENSBGRG00000001290	KRT73	13.8559	1.15242	3.43169	15.5059	-3.95475	0.000599836	0.00158667	Down	0.0949615	0	0.0181481	0.479577	0.716133	0.277929	ENSBGRG00000001290	keratin 73 [Source:HGNC Symbol;Acc:HGNC:28928]	GO:0045095,GO:0005198	keratin filament|structural molecule activity
ENSBGRG00000001297	SPSB4	100.808	0.891125	7.89786	131.414	-7.03798	2.83743e-15	2.86621e-14	Down	0.0211025	0.0790709	0	6.02367	4.42738	1.93708	ENSBGRG00000001297	splA/ryanodine receptor domain and SOCS box containing 4 [Source:HGNC Symbol;Acc:HGNC:30630]	GO:0005829,GO:0019005,GO:0004842,GO:0035556,GO:0043687,GO:0043161,GO:0006511	cytosol|SCF ubiquitin ligase complex|ubiquitin-protein transferase activity|intracellular signal transduction|post-translational protein modification|proteasome-mediated ubiquitin-dependent protein catabolic process|ubiquitin-dependent protein catabolic process
ENSBGRG00000001300	MAT2B	1164.9	0.382304	2.39394	1.88585	-0.915212	0.0166686	0.0325441	Down	15.483	7.94911	22.1922	20.3763	24.1015	32.1949	ENSBGRG00000001300	methionine adenosyltransferase 2B [Source:HGNC Symbol;Acc:HGNC:6905]	GO:0048269,GO:0005634,GO:0019899,GO:0048270,GO:0006730,GO:0006556	methionine adenosyltransferase complex|nucleus|enzyme binding|methionine adenosyltransferase regulator activity|one-carbon metabolic process|S-adenosylmethionine biosynthetic process	bom00270	Cysteine and methionine metabolism
ENSBGRG00000001302	MYBPHL	41.3035	0.63	3.16703	3.98679	-1.99523	0.00154005	0.00376424	Down	0.923025	0.366817	0.267272	1.78107	1.64961	2.1582	ENSBGRG00000001302	myosin binding protein H like [Source:HGNC Symbol;Acc:HGNC:30434]
ENSBGRG00000001303	DDX58	442.403	0.53067	2.88186	2.88649	-1.52931	0.00395339	0.00890203	Down	1.35436	1.17676	5.12975	5.44126	5.56987	8.64324	ENSBGRG00000001303	DExD/H-box helicase 58 [Source:HGNC Symbol;Acc:HGNC:19102]	GO:0015629,GO:0005923,GO:0005737,GO:0032587,GO:0005524,GO:0003725,GO:0004386,GO:0003727,GO:0008270,GO:0071360,GO:0045087,GO:0002230,GO:0032727,GO:1902741,GO:0032728,GO:0035549,GO:2000778,GO:0002735,GO:0060760,GO:1904469,GO:0030334,GO:0043330,GO:0039529	actin cytoskeleton|bicellular tight junction|cytoplasm|ruffle membrane|ATP binding|double-stranded RNA binding|helicase activity|single-stranded RNA binding|zinc ion binding|cellular response to exogenous dsRNA|innate immune response|positive regulation of defense response to virus by host|positive regulation of interferon-alpha production|positive regulation of interferon-alpha secretion|positiv…	bom04064,bom04622,bom04623,bom05160,bom05161,bom05162,bom05164,bom05168,bom05169,bom05171	NF-kappa B signaling pathway|RIG-I-like receptor signaling pathway|Cytosolic DNA-sensing pathway|Hepatitis C|Hepatitis B|Measles|Influenza A|Herpes simplex virus 1 infection|Epstein-Barr virus infection|Coronavirus disease - COVID-19
ENSBGRG00000001304	DHH	949.742	0.428878	5.38572	4.95821	-2.30982	7.21561e-08	3.43497e-07	Down	9.87655	6.22473	8.06759	44.6471	42.4644	19.1639	ENSBGRG00000001304	desert hedgehog signaling molecule [Source:HGNC Symbol;Acc:HGNC:2865]	GO:0005615,GO:0005886,GO:0005509,GO:0005113,GO:0008233,GO:0008270,GO:0007267,GO:0016539,GO:0033327,GO:0030238,GO:0042552,GO:0001649,GO:0050810,GO:0032355,GO:0043627,GO:0007224,GO:0007286	extracellular space|plasma membrane|calcium ion binding|patched binding|peptidase activity|zinc ion binding|cell-cell signaling|intein-mediated protein splicing|Leydig cell differentiation|male sex determination|myelination|osteoblast differentiation|regulation of steroid biosynthetic process|response to estradiol|response to estrogen|smoothened signaling pathway|spermatid development	bom04340	Hedgehog signaling pathway
ENSBGRG00000001305	HECW2	173.164	0.415563	-4.63146	0.263401	1.92467	3.63087e-06	1.38665e-05	Up	1.49549	1.61235	1.9413	0.303589	0.534705	0.390394	ENSBGRG00000001305	HECT, C2 and WW domain containing E3 ubiquitin protein ligase 2 [Source:HGNC Symbol;Acc:HGNC:29853]	GO:0005737,GO:0072686,GO:0061630,GO:2000650,GO:0045732,GO:0043161,GO:0000209,GO:0016567,GO:0048814,GO:0030071,GO:0006511	cytoplasm|mitotic spindle|ubiquitin protein ligase activity|negative regulation of sodium ion transmembrane transporter activity|positive regulation of protein catabolic process|proteasome-mediated ubiquitin-dependent protein catabolic process|protein polyubiquitination|protein ubiquitination|regulation of dendrite morphogenesis|regulation of mitotic metaphase/anaphase transition|ubiquitin-depend…
ENSBGRG00000001306	MASP1	239.8	0.580567	-3.51469	0.243077	2.04051	0.000440274	0.00119877	Up	2.85793	1.36781	1.13688	0.109612	0.567109	0.525754	ENSBGRG00000001306	mannan binding lectin serine peptidase 1 [Source:HGNC Symbol;Acc:HGNC:6901]	GO:0005829,GO:0005576,GO:0005615,GO:0005654,GO:0005509,GO:0048306,GO:0008233,GO:0042803,GO:0004252,GO:0006956,GO:0001867,GO:0045916,GO:0006898	cytosol|extracellular region|extracellular space|nucleoplasm|calcium ion binding|calcium-dependent protein binding|peptidase activity|protein homodimerization activity|serine-type endopeptidase activity|complement activation|complement activation, lectin pathway|negative regulation of complement activation|receptor-mediated endocytosis	bom04610,bom05150,bom05171	Complement and coagulation cascades|Staphylococcus aureus infection|Coronavirus disease - COVID-19
ENSBGRG00000001308	KRT2	19.5806	0.945995	2.40725	4.84753	-2.27725	0.016073	0.031534	Down	0.0331904	0.171	0.142718	0.619462	0.786196	0.176619	ENSBGRG00000001308	keratin 2 [Source:HGNC Symbol;Acc:HGNC:6439]
ENSBGRG00000001309	LMNB2	2952.03	0.478009	-3.69327	0.294142	1.76542	0.000221389	0.000634565	Up	44.9084	79.52	30.709	16.0829	15.5197	12.7424	ENSBGRG00000001309	lamin B2 [Source:HGNC Symbol;Acc:HGNC:6638]	GO:0005638,GO:0005637,GO:0031965,GO:0005198	lamin filament|nuclear inner membrane|nuclear membrane|structural molecule activity	bom04210	Apoptosis
ENSBGRG00000001310	GTSE1	2577.77	0.351103	-10.5104	0.0774683	3.69025	7.73246e-26	1.66361e-24	Up	65.2479	76.0051	63.2251	4.54379	5.62261	4.67382	ENSBGRG00000001310	G2 and S-phase expressed 1 [Source:HGNC Symbol;Acc:HGNC:13698]	GO:0005881,GO:0005829,GO:0016020,GO:0005654,GO:0006977,GO:0007017,GO:0030335,GO:0046827,GO:1900182,GO:0050821,GO:1902749	cytoplasmic microtubule|cytosol|membrane|nucleoplasm|DNA damage response, signal transduction by p53 class mediator resulting in cell cycle arrest|microtubule-based process|positive regulation of cell migration|positive regulation of protein export from nucleus|positive regulation of protein localization to nucleus|protein stabilization|regulation of cell cycle G2/M phase transition	bom04115	p53 signaling pathway
ENSBGRG00000001314	ITGA4	1184.77	0.439651	1.9796	1.82808	-0.870333	0.0477484	0.0826725	Down	3.66124	2.88213	6.63956	5.52372	4.67906	11.8377	ENSBGRG00000001314	integrin subunit alpha 4 [Source:HGNC Symbol;Acc:HGNC:6140]	GO:0009986,GO:0070062,GO:0005925,GO:0030426,GO:0034669,GO:0016020,GO:0043025,GO:0005886,GO:0050839,GO:0015026,GO:0001968,GO:0046872,GO:1990405,GO:0060385,GO:0030183,GO:0007160,GO:0003366,GO:0071345,GO:1990771,GO:0050904,GO:0035987,GO:0030198,GO:0034113,GO:0007229,GO:0007159,GO:0050900,GO:0050901,GO:0090074,GO:1990138,GO:2000353,GO:1903238,GO:2000406,GO:1905564,GO:0043113,GO:0050776,GO:0034446	cell surface|extracellular exosome|focal adhesion|growth cone|integrin alpha4-beta7 complex|membrane|neuronal cell body|plasma membrane|cell adhesion molecule binding|coreceptor activity|fibronectin binding|metal ion binding|protein antigen binding|axonogenesis involved in innervation|B cell differentiation|cell-matrix adhesion|cell-matrix adhesion involved in ameboidal cell migration|cellular re…	bom04151,bom04510,bom04512,bom04514,bom04640,bom04670,bom04672,bom04810,bom05135,bom05140,bom05165,bom05410,bom05412,bom05414	PI3K-Akt signaling pathway|Focal adhesion|ECM-receptor interaction|Cell adhesion molecules|Hematopoietic cell lineage|Leukocyte transendothelial migration|Intestinal immune network for IgA production|Regulation of actin cytoskeleton|Yersinia infection|Leishmaniasis|Human papillomavirus infection|Hypertrophic cardiomyopathy|Arrhythmogenic right ventricular cardiomyopathy|Dilated cardiomyopathy
ENSBGRG00000001315	SCNN1A	68.6579	0.500754	5.0433	5.75755	-2.52546	4.57568e-07	1.96458e-06	Down	0.308911	0.274902	0.457529	1.95009	1.97119	1.47945	ENSBGRG00000001315	sodium channel epithelial 1 alpha subunit [Source:HGNC Symbol;Acc:HGNC:10599]	GO:0001669,GO:0016324,GO:0060170,GO:0005737,GO:0005887,GO:0031514,GO:0034706,GO:0097228,GO:0015280,GO:0050891,GO:0050896,GO:0050909,GO:0055078,GO:0035725	acrosomal vesicle|apical plasma membrane|ciliary membrane|cytoplasm|integral component of plasma membrane|motile cilium|sodium channel complex|sperm principal piece|ligand-gated sodium channel activity|multicellular organismal water homeostasis|response to stimulus|sensory perception of taste|sodium ion homeostasis|sodium ion transmembrane transport	bom04742,bom04960	Taste transduction|Aldosterone-regulated sodium reabsorption
ENSBGRG00000001317	SLC25A36	1086.05	0.33	4.16014	2.58981	-1.37285	3.18058e-05	0.000104962	Down	8.81023	5.08612	9.31053	17.2706	14.6919	22.0935	ENSBGRG00000001317	solute carrier family 25 member 36 [Source:HGNC Symbol;Acc:HGNC:25554]	GO:0016021,GO:0005743,GO:0005739,GO:0015218,GO:0000002,GO:0007005,GO:1990519,GO:0006864,GO:0051881	integral component of membrane|mitochondrial inner membrane|mitochondrion|pyrimidine nucleotide transmembrane transporter activity|mitochondrial genome maintenance|mitochondrion organization|pyrimidine nucleotide import into mitochondrion|pyrimidine nucleotide transport|regulation of mitochondrial membrane potential
ENSBGRG00000001318	ENSBGRG00000001318	4699.18	0.378123	-2.79254	0.480989	1.05592	0.00522957	0.0115039	Up	154.714	124.386	269.893	61.7299	67.342	111.378	ENSBGRG00000001318		GO:0005829,GO:0005783,GO:0016020,GO:0015630,GO:0005739,GO:0005634,GO:0048471,GO:0000151,GO:0005524,GO:0001671,GO:0055131,GO:0051087,GO:0001664,GO:0030544,GO:0050750,GO:0046872,GO:0030957,GO:0031625,GO:0051082,GO:0030521,GO:0030317,GO:0043066,GO:1903748,GO:0043508,GO:1905259,GO:0031397,GO:0043065,GO:0006457,GO:0070585,GO:0051223,GO:0009408,GO:0007283,GO:1901998	cytosol|endoplasmic reticulum|membrane|microtubule cytoskeleton|mitochondrion|nucleus|perinuclear region of cytoplasm|ubiquitin ligase complex|ATP binding|ATPase activator activity|C3HC4-type RING finger domain binding|chaperone binding|G protein-coupled receptor binding|Hsp70 protein binding|low-density lipoprotein particle receptor binding|metal ion binding|Tat protein binding|ubiquitin protein…	bom04141	Protein processing in endoplasmic reticulum
ENSBGRG00000001321	PLBD1	227.377	0.476147	-5.20936	0.179192	2.48042	1.89497e-07	8.56334e-07	Up	2.27239	3.67932	3.27864	0.355219	0.407394	0.840849	ENSBGRG00000001321	phospholipase B domain containing 1 [Source:HGNC Symbol;Acc:HGNC:26215]	GO:0005615,GO:0005764,GO:0016787,GO:0016042	extracellular space|lysosome|hydrolase activity|lipid catabolic process
ENSBGRG00000001322	TMEM161A	497.199	0.443336	8.59151	14.0152	-3.80892	8.58374e-18	1.04514e-16	Down	0.835026	1.72487	1.98455	20.4507	21.5288	17.5746	ENSBGRG00000001322	transmembrane protein 161A [Source:HGNC Symbol;Acc:HGNC:26020]	GO:0016021,GO:0034599,GO:0034644,GO:1902230,GO:0045739,GO:0032526	integral component of membrane|cellular response to oxidative stress|cellular response to UV|negative regulation of intrinsic apoptotic signaling pathway in response to DNA damage|positive regulation of DNA repair|response to retinoic acid
ENSBGRG00000001323	DNAI7	254.81	0.714205	-3.74261	0.156801	2.67299	0.00018212	0.000529369	Up	2.72509	2.72289	14.2474	0.29918	0.577126	1.95076	ENSBGRG00000001323	cancer susceptibility 1 [Source:HGNC Symbol;Acc:HGNC:29599]
ENSBGRG00000001326	ENSBGRG00000001326	135.06	0.442313	4.71962	4.25025	-2.08755	2.3629e-06	9.24918e-06	Down	2.51054	2.80207	3.67499	14.1918	8.46965	12.3647	ENSBGRG00000001326		GO:0005737,GO:0005634,GO:0007049,GO:0030154,GO:0000122,GO:0045595,GO:0035065	cytoplasm|nucleus|cell cycle|cell differentiation|negative regulation of transcription by RNA polymerase II|regulation of cell differentiation|regulation of histone acetylation
ENSBGRG00000001333	SORT1	6274.42	0.328136	-3.40324	0.461139	1.11673	0.000665917	0.00174687	Up	84.7262	79.4404	79.8022	35.9708	38.1427	29.24	ENSBGRG00000001333	sortilin 1 [Source:HGNC Symbol;Acc:HGNC:11186]	GO:0009986,GO:0005905,GO:0030136,GO:0031410,GO:0030659,GO:0005829,GO:0030425,GO:0005769,GO:0005789,GO:0010008,GO:0005794,GO:0032580,GO:0016021,GO:0005765,GO:0043025,GO:0031965,GO:0048471,GO:0005886,GO:0030140,GO:0019899,GO:0048406,GO:0010465,GO:0030379,GO:0006897,GO:0008333,GO:0032509,GO:0008625,GO:0007186,GO:0046323,GO:0006895,GO:0007275,GO:0014902,GO:0045599,GO:0051005,GO:0007218,GO:0048011,GO:…	cell surface|clathrin-coated pit|clathrin-coated vesicle|cytoplasmic vesicle|cytoplasmic vesicle membrane|cytosol|dendrite|early endosome|endoplasmic reticulum membrane|endosome membrane|Golgi apparatus|Golgi cisterna membrane|integral component of membrane|lysosomal membrane|neuronal cell body|nuclear membrane|perinuclear region of cytoplasm|plasma membrane|trans-Golgi network transport vesicle|…	bom04142,bom04722,bom04979	Lysosome|Neurotrophin signaling pathway|Cholesterol metabolism
ENSBGRG00000001335	ENSBGRG00000001335	2.65416	2.34046	-2.00221	0.0388461	4.68609	0.0452623	0.0788067	Up	0.197862	0.278019	0.0630224	0	0	0	ENSBGRG00000001335				bom00590,bom00591,bom04726,bom04750,bom04913	Arachidonic acid metabolism|Linoleic acid metabolism|Serotonergic synapse|Inflammatory mediator regulation of TRP channels|Ovarian steroidogenesis
ENSBGRG00000001338	TMOD1	94.9224	0.430096	-3.49119	0.353174	1.50155	0.000480872	0.00129834	Up	2.54015	2.33486	2.3969	0.71462	0.890263	0.760334	ENSBGRG00000001338	tropomodulin 1 [Source:HGNC Symbol;Acc:HGNC:11871]	GO:0005884,GO:0030016,GO:0030017,GO:0005865,GO:0003779,GO:0051015,GO:0005523,GO:0006936,GO:0030239,GO:0051694	actin filament|myofibril|sarcomere|striated muscle thin filament|actin binding|actin filament binding|tropomyosin binding|muscle contraction|myofibril assembly|pointed-end actin filament capping
ENSBGRG00000001339	SSBP3	1400.65	0.329885	2.36885	1.71886	-0.781449	0.0178435	0.0345989	Down	21.4412	13.0755	18.8598	19.6618	28.8933	35.1399	ENSBGRG00000001339	single stranded DNA binding protein 3 [Source:HGNC Symbol;Acc:HGNC:15674]	GO:0005634,GO:0032991,GO:0001077,GO:0000978,GO:0003697,GO:0060322,GO:0060323,GO:0002244,GO:0021547,GO:2000744,GO:0008284,GO:0045944,GO:0021501,GO:0065003	nucleus|protein-containing complex|proximal promoter DNA-binding transcription activator activity, RNA polymerase II-specific|RNA polymerase II proximal promoter sequence-specific DNA binding|single-stranded DNA binding|head development|head morphogenesis|hematopoietic progenitor cell differentiation|midbrain-hindbrain boundary initiation|positive regulation of anterior head development|positive …
ENSBGRG00000001342	CERKL	80.1117	0.662715	-4.94389	0.103207	3.27639	7.65779e-07	3.20182e-06	Up	1.18084	1.84358	3.22208	0.100832	0.101483	0.418913	ENSBGRG00000001342	ceramide kinase like [Source:HGNC Symbol;Acc:HGNC:21699]	GO:0005737,GO:0016021,GO:0005886,GO:0005524,GO:0001729,GO:0102773,GO:0000287,GO:0003951,GO:0006672,GO:0006687	cytoplasm|integral component of membrane|plasma membrane|ATP binding|ceramide kinase activity|dihydroceramide kinase activity|magnesium ion binding|NAD+ kinase activity|ceramide metabolic process|glycosphingolipid metabolic process
ENSBGRG00000001344	KRT77	7.9702	1.6943	-3.70663	0.0128673	6.28015	0.000210038	0.00060467	Up	0.55437	0.162282	0.231756	0	0	0	ENSBGRG00000001344	keratin 77 [Source:HGNC Symbol;Acc:HGNC:20411]	GO:0005856,GO:0005829,GO:0070062,GO:0045095,GO:0005198,GO:0070268,GO:0031424	cytoskeleton|cytosol|extracellular exosome|keratin filament|structural molecule activity|cornification|keratinization
ENSBGRG00000001345	CXCR4	916.836	0.371177	-4.92981	0.281297	1.82983	8.23101e-07	3.42292e-06	Up	42.3684	29.1615	23.2115	6.29063	8.21214	10.2261	ENSBGRG00000001345	C-X-C motif chemokine receptor 4 [Source:HGNC Symbol;Acc:HGNC:2561]	GO:0030054,GO:0031252,GO:0005769,GO:0009897,GO:0016021,GO:0005770,GO:0005764,GO:0005886,GO:0032991,GO:0003779,GO:0019957,GO:0016493,GO:0038147,GO:0019956,GO:0032027,GO:0043130,GO:0031625,GO:0007420,GO:0019722,GO:0060326,GO:0071345,GO:0006935,GO:0038160,GO:0006955,GO:0022008,GO:0007204,GO:0050920,GO:0001666	cell junction|cell leading edge|early endosome|external side of plasma membrane|integral component of membrane|late endosome|lysosome|plasma membrane|protein-containing complex|actin binding|C-C chemokine binding|C-C chemokine receptor activity|C-X-C motif chemokine 12 receptor activity|chemokine binding|myosin light chain binding|ubiquitin binding|ubiquitin protein ligase binding|brain developme…	bom04020,bom04060,bom04061,bom04062,bom04144,bom04360,bom04670,bom04672,bom04810,bom05163,bom05170,bom05200	Calcium signaling pathway|Cytokine-cytokine receptor interaction|Viral protein interaction with cytokine and cytokine receptor|Chemokine signaling pathway|Endocytosis|Axon guidance|Leukocyte transendothelial migration|Intestinal immune network for IgA production|Regulation of actin cytoskeleton|Human cytomegalovirus infection|Human immunodeficiency virus 1 infection|Pathways in cancer
ENSBGRG00000001346	APOA2	32.1025	0.879653	2.14153	3.69048	-1.88381	0.032231	0.0584722	Down	0.203086	1.04632	3.39603	5.90852	6.57774	2.70174	ENSBGRG00000001346	apolipoprotein A2 [Source:HGNC Symbol;Acc:HGNC:601]	GO:0042627,GO:0034366,GO:0034361,GO:0034190,GO:0015485,GO:0017127,GO:0031072,GO:0008035,GO:0070653,GO:0055102,GO:0031210,GO:0060228,GO:0046982,GO:0042803,GO:0017129,GO:0033344,GO:0042632,GO:0008203,GO:0030301,GO:0042742,GO:0046340,GO:0034380,GO:0034384,GO:0034375,GO:0042157,GO:0034374,GO:0060621,GO:0060695,GO:0002740,GO:0060192,GO:0050995,GO:0010903,GO:0018206,GO:0006656,GO:0009395,GO:0033700,GO:…	chylomicron|spherical high-density lipoprotein particle|very-low-density lipoprotein particle|apolipoprotein receptor binding|cholesterol binding|cholesterol transporter activity|heat shock protein binding|high-density lipoprotein particle binding|high-density lipoprotein particle receptor binding|lipase inhibitor activity|phosphatidylcholine binding|phosphatidylcholine-sterol O-acyltransferase a…	bom03320,bom04979	PPAR signaling pathway|Cholesterol metabolism
ENSBGRG00000001347	LMBR1L	1825.11	0.3378	-5.99771	0.24553	2.02603	2.00121e-09	1.15261e-08	Up	46.3355	51.3866	47.5622	11.2596	11.697	10.192	ENSBGRG00000001347	limb development membrane protein 1 like [Source:HGNC Symbol;Acc:HGNC:18268]	GO:0005887,GO:0005886,GO:0004888,GO:0006898,GO:0007165	integral component of plasma membrane|plasma membrane|transmembrane signaling receptor activity|receptor-mediated endocytosis|signal transduction
ENSBGRG00000001352	PRR22	1843.38	0.567314	-9.55514	0.0233447	5.42076	1.23419e-21	2.011e-20	Up	78.7502	154.77	80.5537	3.6501	2.36996	0.89959	ENSBGRG00000001352	proline rich 22 [Source:HGNC Symbol;Acc:HGNC:28354]
ENSBGRG00000001354	OSBPL3	139.583	0.43393	7.37833	9.20026	-3.20167	1.60291e-13	1.39543e-12	Down	0.34982	0.195055	0.214889	2.38665	1.81993	2.08313	ENSBGRG00000001354	oxysterol binding protein like 3 [Source:HGNC Symbol;Acc:HGNC:16370]	GO:0005829,GO:0005789,GO:0032433,GO:0043231,GO:0016020,GO:0031965,GO:0097038,GO:0005886,GO:0015485,GO:0008289,GO:0032934,GO:0015248	cytosol|endoplasmic reticulum membrane|filopodium tip|intracellular membrane-bounded organelle|membrane|nuclear membrane|perinuclear endoplasmic reticulum|plasma membrane|cholesterol binding|lipid binding|sterol binding|sterol transporter activity
ENSBGRG00000001355	PLXNC1	5198.6	0.380383	6.94134	6.23491	-2.64037	3.88399e-12	2.95897e-11	Down	9.70692	5.96845	13.4354	47.23	38.5357	78.0866	ENSBGRG00000001355	plexin C1 [Source:HGNC Symbol;Acc:HGNC:9106]	GO:0005887,GO:0016020,GO:0005886,GO:0002116,GO:0017154,GO:0005102,GO:0007155,GO:0007162,GO:0050772,GO:0030334,GO:0008360,GO:0043087,GO:1902287	integral component of plasma membrane|membrane|plasma membrane|semaphorin receptor complex|semaphorin receptor activity|signaling receptor binding|cell adhesion|negative regulation of cell adhesion|positive regulation of axonogenesis|regulation of cell migration|regulation of cell shape|regulation of GTPase activity|semaphorin-plexin signaling pathway involved in axon guidance	bom04360	Axon guidance
ENSBGRG00000001357	TRIM42	935.045	0.898767	-10.7729	0.00121714	9.68229	4.6241e-27	1.08722e-25	Up	7.40229	51.0791	19.2355	0.0155091	0.013658	0.0751723	ENSBGRG00000001357	tripartite motif containing 42 [Source:HGNC Symbol;Acc:HGNC:19014]	GO:0005622,GO:0008270	intracellular|zinc ion binding
ENSBGRG00000001362	ENSBGRG00000001362	2827.75	0.371383	7.24045	6.44857	-2.68898	4.47206e-13	3.72992e-12	Down	171.372	116.99	126.926	946.717	901.048	559.395	ENSBGRG00000001362		GO:0022627,GO:0005730,GO:0045202,GO:1990932,GO:0070181,GO:0003735,GO:0006412	cytosolic small ribosomal subunit|nucleolus|synapse|5.8S rRNA binding|small ribosomal subunit rRNA binding|structural constituent of ribosome|translation	bom03010,bom05171	Ribosome|Coronavirus disease - COVID-19
ENSBGRG00000001363	TDRD7	2394.09	0.361906	-6.80951	0.181193	2.4644	9.79342e-12	7.1654e-11	Up	36.5381	31.8956	54.3659	5.09436	5.69381	9.71437	ENSBGRG00000001363	tudor domain containing 7 [Source:HGNC Symbol;Acc:HGNC:30831]	GO:0005737,GO:0035770,GO:0003729,GO:0070306,GO:0002089,GO:0010608,GO:0007283	cytoplasm|ribonucleoprotein granule|mRNA binding|lens fiber cell differentiation|lens morphogenesis in camera-type eye|posttranscriptional regulation of gene expression|spermatogenesis
ENSBGRG00000001365	CDKL3	549.463	0.709852	-10.6925	0.00518983	7.5901	1.10344e-26	2.51761e-25	Up	5.23659	8.35055	23.7536	0.0111851	0.0394001	0.135534	ENSBGRG00000001365	cyclin dependent kinase like 3 [Source:HGNC Symbol;Acc:HGNC:15483]	GO:0005737,GO:0005524,GO:0004693	cytoplasm|ATP binding|cyclin-dependent protein serine/threonine kinase activity
ENSBGRG00000001372	MYL6	18733.6	0.305174	4.73786	2.72427	-1.44587	2.15991e-06	8.49964e-06	Down	255.745	192.48	243.543	602.588	603.805	499.915	ENSBGRG00000001372	myosin light chain 6 [Source:HGNC Symbol;Acc:HGNC:7587]	GO:0016459,GO:0005509	myosin complex|calcium ion binding	bom04270,bom04530,bom04921	Vascular smooth muscle contraction|Tight junction|Oxytocin signaling pathway
ENSBGRG00000001374	THSD7B	55.2703	0.883517	-4.73764	0.054948	4.18579	2.16216e-06	8.50461e-06	Up	0.222428	1.09994	0.257027	0.0454323	0.0100024	0.0344076	ENSBGRG00000001374	thrombospondin type 1 domain containing 7B [Source:HGNC Symbol;Acc:HGNC:29348]	GO:0016021	integral component of membrane
ENSBGRG00000001376	DNAH7	659.383	0.560621	-5.82918	0.103812	3.26796	5.56999e-09	3.04862e-08	Up	1.88359	2.61788	4.08012	0.156663	0.120983	0.575346	ENSBGRG00000001376	dynein axonemal heavy chain 7 [Source:HGNC Symbol;Acc:HGNC:18661]	GO:0030286,GO:0036156,GO:0005874,GO:0005524,GO:0008569,GO:0005509,GO:0045505,GO:0045503,GO:0051959,GO:0003341,GO:0036159,GO:0007018	dynein complex|inner dynein arm|microtubule|ATP binding|ATP-dependent microtubule motor activity, minus-end-directed|calcium ion binding|dynein intermediate chain binding|dynein light chain binding|dynein light intermediate chain binding|cilium movement|inner dynein arm assembly|microtubule-based movement	bom05014,bom05016,bom05022	Amyotrophic lateral sclerosis|Huntington disease|Pathways of neurodegeneration - multiple diseases
ENSBGRG00000001377	SETDB1	6355.73	0.383067	-3.88526	0.356429	1.48831	0.000102221	0.000310303	Up	56.7008	82.8008	54.2682	21.1217	22.0649	22.7619	ENSBGRG00000001377	SET domain bifurcated histone lysine methyltransferase 1 [Source:HGNC Symbol;Acc:HGNC:10761]	GO:0005694,GO:0005829,GO:0043231,GO:0005654,GO:0005634,GO:0005886,GO:0003682,GO:0003677,GO:0018024,GO:1990841,GO:0008270,GO:0090309,GO:0007265,GO:0045471,GO:0033273	chromosome|cytosol|intracellular membrane-bounded organelle|nucleoplasm|nucleus|plasma membrane|chromatin binding|DNA binding|histone-lysine N-methyltransferase activity|promoter-specific chromatin binding|zinc ion binding|positive regulation of methylation-dependent chromatin silencing|Ras protein signal transduction|response to ethanol|response to vitamin	bom00310,bom04550	Lysine degradation|Signaling pathways regulating pluripotency of stem cells
ENSBGRG00000001378	TOMM40L	290.419	0.378983	5.46403	4.20111	-2.07077	4.65443e-08	2.27248e-07	Down	4.17187	2.44249	4.26327	16.2533	12.8848	11.4084	ENSBGRG00000001378	translocase of outer mitochondrial membrane 40 like [Source:HGNC Symbol;Acc:HGNC:25756]	GO:0016021,GO:0005742,GO:0008320,GO:0030150	integral component of membrane|mitochondrial outer membrane translocase complex|protein transmembrane transporter activity|protein import into mitochondrial matrix	bom05014,bom05022	Amyotrophic lateral sclerosis|Pathways of neurodegeneration - multiple diseases
ENSBGRG00000001379	CTDSP1	2744.42	0.35707	7.75111	6.81016	-2.76769	9.10908e-15	8.89239e-14	Down	8.12077	3.46436	5.15977	34.9445	36.0826	29.8193	ENSBGRG00000001379	CTD small phosphatase 1 [Source:HGNC Symbol;Acc:HGNC:21614]	GO:0070062,GO:0005654,GO:0005634,GO:0046872,GO:0004721,GO:0008420,GO:2000134,GO:0045665,GO:0001933,GO:0006470,GO:0006357	extracellular exosome|nucleoplasm|nucleus|metal ion binding|phosphoprotein phosphatase activity|RNA polymerase II CTD heptapeptide repeat phosphatase activity|negative regulation of G1/S transition of mitotic cell cycle|negative regulation of neuron differentiation|negative regulation of protein phosphorylation|protein dephosphorylation|regulation of transcription by RNA polymerase II
ENSBGRG00000001384	ENSBGRG00000001384	153.897	0.501931	-2.50777	0.417912	1.25873	0.0121494	0.0245505	Up	13.9852	24.9639	13.5121	5.97101	5.70903	9.81939	ENSBGRG00000001384	small integral membrane protein 27 [Source:HGNC Symbol;Acc:HGNC:31420]	GO:0016021	integral component of membrane
ENSBGRG00000001385	GFI1	32.9417	0.740741	3.34108	5.5592	-2.47488	0.000834529	0.00215162	Down	0.119651	0.0640474	0.408333	0.750642	0.892412	1.27342	ENSBGRG00000001385	growth factor independent 1 transcriptional repressor [Source:HGNC Symbol;Acc:HGNC:4237]	GO:0016604,GO:0016363,GO:0017053,GO:0046872,GO:0001078,GO:0044212,GO:0071222,GO:0030097,GO:0010956,GO:0010977,GO:0070105,GO:0051569,GO:0034121	nuclear body|nuclear matrix|transcriptional repressor complex|metal ion binding|proximal promoter DNA-binding transcription repressor activity, RNA polymerase II-specific|transcription regulatory region DNA binding|cellular response to lipopolysaccharide|hemopoiesis|negative regulation of calcidiol 1-monooxygenase activity|negative regulation of neuron projection development|positive regulation o…
ENSBGRG00000001388	CATSPERD	931.066	0.349453	-4.3534	0.348369	1.52131	1.34042e-05	4.70928e-05	Up	18.6224	19.5754	19.3543	7.13956	5.85249	5.48829	ENSBGRG00000001388	cation channel sperm associated auxiliary subunit delta [Source:HGNC Symbol;Acc:HGNC:28598]	GO:0036128,GO:0097228,GO:0030317,GO:0007275,GO:0048240,GO:0007283	CatSper complex|sperm principal piece|flagellated sperm motility|multicellular organism development|sperm capacitation|spermatogenesis
ENSBGRG00000001391	B4GALT1	2032.98	0.307698	6.08038	3.65767	-1.87092	1.19895e-09	7.07323e-09	Down	27.2789	19.8572	22.7097	83.8355	71.7912	76.6093	ENSBGRG00000001391	beta-1,4-galactosyltransferase 1 [Source:HGNC Symbol;Acc:HGNC:924]	GO:0016323,GO:0031526,GO:0030057,GO:0009897,GO:0005615,GO:0030175,GO:0005794,GO:0032580,GO:0000138,GO:0016021,GO:0043014,GO:0003831,GO:0048487,GO:0004461,GO:0030145,GO:0003945,GO:0042803,GO:0035250,GO:0002526,GO:0060055,GO:0007339,GO:0007155,GO:0045136,GO:0002064,GO:0030198,GO:0006012,GO:0005989,GO:0050900,GO:0008285,GO:0009312,GO:0007341,GO:0043065,GO:0060054,GO:0042125,GO:0051260,GO:0006487,GO:…	basolateral plasma membrane|brush border membrane|desmosome|external side of plasma membrane|extracellular space|filopodium|Golgi apparatus|Golgi cisterna membrane|Golgi trans cisterna|integral component of membrane|alpha-tubulin binding|beta-N-acetylglucosaminylglycopeptide beta-1,4-galactosyltransferase activity|beta-tubulin binding|lactose synthase activity|manganese ion binding|N-acetyllactos…	bom00052,bom00510,bom00513,bom00514,bom00515,bom00533,bom00601	Galactose metabolism|N-Glycan biosynthesis|Various types of N-glycan biosynthesis|Other types of O-glycan biosynthesis|Mannose type O-glycan biosynthesis|Glycosaminoglycan biosynthesis - keratan sulfate|Glycosphingolipid biosynthesis - lacto and neolacto series
ENSBGRG00000001394	USF3	535.047	0.389205	3.16754	2.35026	-1.23282	0.00153733	0.0037581	Down	1.9368	1.20953	1.77581	2.57696	2.59038	5.47224	ENSBGRG00000001394	upstream transcription factor family member 3 [Source:HGNC Symbol;Acc:HGNC:30494]	GO:0005634,GO:0003677,GO:0000981,GO:0046983,GO:0010719	nucleus|DNA binding|DNA-binding transcription factor activity, RNA polymerase II-specific|protein dimerization activity|negative regulation of epithelial to mesenchymal transition
ENSBGRG00000001395	KRT76	13.9038	1.65	-4.28873	0.00740943	7.07642	1.79698e-05	6.17024e-05	Up	0.103074	0.90117	0.410384	0	0	0	ENSBGRG00000001395	keratin 76 [Source:HGNC Symbol;Acc:HGNC:24430]
ENSBGRG00000001399	ZNF699	101.005	0.541684	3.47033	3.6803	-1.87982	0.000519815	0.00139162	Down	0.526349	0.280145	0.960185	1.11633	1.76956	2.97596	ENSBGRG00000001399	zinc finger protein 699 [Source:HGNC Symbol;Acc:HGNC:24750]	GO:0005634,GO:0003677,GO:0000981,GO:0046872	nucleus|DNA binding|DNA-binding transcription factor activity, RNA polymerase II-specific|metal ion binding	bom05168	Herpes simplex virus 1 infection
ENSBGRG00000001401	CDKN2AIPNL	26.2921	0.736565	2.53083	3.64045	-1.86412	0.0113794	0.02314	Down	0.194049	0.222169	0.39145	0.37874	1.12568	1.23339	ENSBGRG00000001401	CDKN2A interacting protein N-terminal like [Source:HGNC Symbol;Acc:HGNC:30545]	GO:0005730,GO:0005654	nucleolus|nucleoplasm
ENSBGRG00000001406	SYPL2	19.7482	0.837208	-2.15969	0.285565	1.80811	0.0307967	0.0562213	Up	0.470827	0.97797	0.489021	0.224743	0.098959	0.217865	ENSBGRG00000001406	synaptophysin like 2 [Source:HGNC Symbol;Acc:HGNC:27638]	GO:0016021,GO:0008021	integral component of membrane|synaptic vesicle
ENSBGRG00000001414	YEATS2	926.229	0.315805	3.03156	1.94178	-0.95738	0.00243294	0.00572639	Down	5.1751	4.43981	5.41669	7.45861	8.21044	11.3264	ENSBGRG00000001414	YEATS domain containing 2 [Source:HGNC Symbol;Acc:HGNC:25489]	GO:0005671,GO:0072686,GO:0000981,GO:0042393,GO:0140030,GO:0017025,GO:0043966,GO:0000122,GO:0045892	Ada2/Gcn5/Ada3 transcription activator complex|mitotic spindle|DNA-binding transcription factor activity, RNA polymerase II-specific|histone binding|modification-dependent protein binding|TBP-class protein binding|histone H3 acetylation|negative regulation of transcription by RNA polymerase II|negative regulation of transcription, DNA-templated
ENSBGRG00000001417	SPPL2B	5542.45	0.496708	-5.38498	0.156609	2.67476	7.24547e-08	3.44733e-07	Up	95.009	188.658	78.1726	20.948	21.1596	12.8146	ENSBGRG00000001417	signal peptide peptidase like 2B [Source:HGNC Symbol;Acc:HGNC:30627]	GO:0015629,GO:0005813,GO:0010008,GO:0000139,GO:0030660,GO:0071458,GO:0071556,GO:0005765,GO:0016020,GO:0005654,GO:0005886,GO:0042500,GO:0042803,GO:0006509,GO:0031293,GO:0033619,GO:0050776,GO:0010803	actin cytoskeleton|centrosome|endosome membrane|Golgi membrane|Golgi-associated vesicle membrane|integral component of cytoplasmic side of endoplasmic reticulum membrane|integral component of lumenal side of endoplasmic reticulum membrane|lysosomal membrane|membrane|nucleoplasm|plasma membrane|aspartic endopeptidase activity, intramembrane cleaving|protein homodimerization activity|membrane prote…
ENSBGRG00000001418	SPINK4	223.435	0.73018	-6.99666	0.0289796	5.10882	2.62145e-12	2.04367e-11	Up	54.9336	67.9124	39.1999	2.32958	0	2.19555	ENSBGRG00000001418	serine peptidase inhibitor, Kazal type 4 [Source:HGNC Symbol;Acc:HGNC:16646]	GO:0005576	extracellular region
ENSBGRG00000001419	CERS2	4273.14	0.31541	2.67495	1.79465	-0.843705	0.00747413	0.01584	Down	121.164	67.7872	81.5456	142.179	149.35	145.937	ENSBGRG00000001419	ceramide synthase 2 [Source:HGNC Symbol;Acc:HGNC:14076]	GO:0005783,GO:0005789,GO:0016021,GO:0031965,GO:0003677,GO:0050291,GO:0046513	endoplasmic reticulum|endoplasmic reticulum membrane|integral component of membrane|nuclear membrane|DNA binding|sphingosine N-acyltransferase activity|ceramide biosynthetic process	bom00600,bom04071	Sphingolipid metabolism|Sphingolipid signaling pathway
ENSBGRG00000001420	NR1I3	36.1519	0.588482	3.14636	3.60895	-1.85158	0.00165314	0.00401905	Down	0.594541	0.232056	0.4971	1.30546	1.38915	1.54893	ENSBGRG00000001420	nuclear receptor subfamily 1 group I member 3 [Source:HGNC Symbol;Acc:HGNC:7969]	GO:0005737,GO:0005856,GO:0005634,GO:0043565,GO:0003707,GO:0004887,GO:0008270	cytoplasm|cytoskeleton|nucleus|sequence-specific DNA binding|steroid hormone receptor activity|thyroid hormone receptor activity|zinc ion binding
ENSBGRG00000001428	NMNAT3	7307.35	0.372294	8.07781	8.04069	-3.00732	6.5939e-16	7.00399e-15	Down	12.8901	10.627	12.3623	105.619	96.6666	58.0167	ENSBGRG00000001428	nicotinamide nucleotide adenylyltransferase 3 [Source:HGNC Symbol;Acc:HGNC:20989]	GO:0030424,GO:0005759,GO:0005739,GO:0043025,GO:0005524,GO:0000309,GO:0004515,GO:0034628,GO:0009435,GO:0019674,GO:0034612,GO:0009611	axon|mitochondrial matrix|mitochondrion|neuronal cell body|ATP binding|nicotinamide-nucleotide adenylyltransferase activity|nicotinate-nucleotide adenylyltransferase activity|'de novo' NAD biosynthetic process from aspartate|NAD biosynthetic process|NAD metabolic process|response to tumor necrosis factor|response to wounding	bom00760	Nicotinate and nicotinamide metabolism
ENSBGRG00000001429	ENSBGRG00000001429	342.065	0.418983	3.05389	2.42759	-1.27953	0.00225896	0.00535313	Down	12.1099	9.56314	25.8343	31.6919	31.4488	40.182	ENSBGRG00000001429				bom01524,bom04115,bom04210,bom04215,bom04932,bom05010,bom05012,bom05014,bom05016,bom05017,bom05020,bom05022,bom05132,bom05134,bom05145,bom05152,bom05160,bom05161,bom05162,bom05163,bom05164,bom05167,bom05168,bom05169,bom05170,bom05200,bom05210,bom05222,bom05416	Platinum drug resistance|p53 signaling pathway|Apoptosis|Apoptosis - multiple species|Non-alcoholic fatty liver disease|Alzheimer disease|Parkinson disease|Amyotrophic lateral sclerosis|Huntington disease|Spinocerebellar ataxia|Prion disease|Pathways of neurodegeneration - multiple diseases|Salmonella infection|Legionellosis|Toxoplasmosis|Tuberculosis|Hepatitis C|Hepatitis B|Measles|Human cytomeg…
ENSBGRG00000001430	ENSBGRG00000001430	254.67	0.516455	5.10947	6.22819	-2.63881	3.23062e-07	1.41413e-06	Down	10.2558	10.6053	9.54544	73.6994	74.0457	24.2753	ENSBGRG00000001430		GO:0044297,GO:0005737,GO:0036464,GO:0005829,GO:0022627,GO:0030425,GO:0005783,GO:0005730,GO:0005634,GO:0048471,GO:0005844,GO:1990904,GO:0005840,GO:0015935,GO:0003729,GO:0019901,GO:0003735,GO:0006924,GO:0048821,GO:0000082,GO:0007369,GO:0042593,GO:0022605,GO:0000278,GO:0007093,GO:0043066,GO:0001890,GO:0043065,GO:0042274,GO:0006364,GO:0033077,GO:0002309,GO:0031929,GO:0006412	cell body|cytoplasm|cytoplasmic ribonucleoprotein granule|cytosol|cytosolic small ribosomal subunit|dendrite|endoplasmic reticulum|nucleolus|nucleus|perinuclear region of cytoplasm|polysome|ribonucleoprotein complex|ribosome|small ribosomal subunit|mRNA binding|protein kinase binding|structural constituent of ribosome|activation-induced cell death of T cells|erythrocyte development|G1/S transitio…	bom01521,bom03010,bom04066,bom04150,bom04151,bom04371,bom04714,bom04910,bom05171,bom05205	EGFR tyrosine kinase inhibitor resistance|Ribosome|HIF-1 signaling pathway|mTOR signaling pathway|PI3K-Akt signaling pathway|Apelin signaling pathway|Thermogenesis|Insulin signaling pathway|Coronavirus disease - COVID-19|Proteoglycans in cancer
ENSBGRG00000001431	ENSBGRG00000001431	49.8974	0.608115	5.33034	9.45753	-3.24146	9.8027e-08	4.58286e-07	Down	0.490169	0.282562	0.432352	4.05678	3.97357	2.0566	ENSBGRG00000001431		GO:0005737,GO:0005634,GO:1990904,GO:0005681,GO:0035198,GO:0003729,GO:0003723,GO:1903936,GO:0006397,GO:0051028,GO:0008380	cytoplasm|nucleus|ribonucleoprotein complex|spliceosomal complex|miRNA binding|mRNA binding|RNA binding|cellular response to sodium arsenite|mRNA processing|mRNA transport|RNA splicing	bom03040,bom05014	Spliceosome|Amyotrophic lateral sclerosis
ENSBGRG00000001434	KRT4	18.2303	1.43693	-5.20021	0.00563122	7.47234	1.99058e-07	8.96799e-07	Up	0.740112	0.65368	1.17196	0	0	0	ENSBGRG00000001434	keratin 4 [Source:HGNC Symbol;Acc:HGNC:6441]
ENSBGRG00000001436	BAG1	3990.05	0.379751	-4.08134	0.341535	1.54989	4.47769e-05	0.000144381	Up	112.022	175.742	213.636	45.4782	51.9437	63.586	ENSBGRG00000001436	BCL2 associated athanogene 1 [Source:HGNC Symbol;Acc:HGNC:937]			bom04141	Protein processing in endoplasmic reticulum
ENSBGRG00000001437	ENSBGRG00000001437	390.874	0.805422	-10.8306	0.00236627	8.72317	2.46645e-27	5.84562e-26	Up	9.67296	15.2882	8.96453	0.0457089	0.0268354	0	ENSBGRG00000001437		GO:0016021,GO:0005886,GO:0034633,GO:0071939	integral component of membrane|plasma membrane|retinol transport|vitamin A import
ENSBGRG00000001443	HNMT	55.4437	0.63891	2.16158	2.60459	-1.38105	0.0306506	0.0560252	Down	0.286431	0.8273	1.25446	1.75577	1.43081	2.63561	ENSBGRG00000001443	histamine N-methyltransferase [Source:HGNC Symbol;Acc:HGNC:5028]	GO:0005737,GO:0043005,GO:0046539,GO:0007420,GO:0001695,GO:0032259	cytoplasm|neuron projection|histamine N-methyltransferase activity|brain development|histamine catabolic process|methylation	bom00340	Histidine metabolism
ENSBGRG00000001447	C7orf31	1208.47	0.597018	-11.0628	0.0102753	6.60467	1.90155e-28	4.85047e-27	Up	12.7117	57.2377	59.7253	0.455702	0.284261	0.552193	ENSBGRG00000001447	chromosome 7 open reading frame 31 [Source:HGNC Symbol;Acc:HGNC:21722]	GO:0005813,GO:0005737	centrosome|cytoplasm
ENSBGRG00000001449	TNFRSF1A	2623.73	0.343668	3.79333	2.46852	-1.30365	0.000148639	0.000438887	Down	48.8281	30.9764	27.592	81.2723	81.8408	78.2301	ENSBGRG00000001449	TNF receptor superfamily member 1A [Source:HGNC Symbol;Acc:HGNC:11916]	GO:0000139,GO:0016021,GO:0045121,GO:0005739,GO:0005886,GO:0043235,GO:0043120,GO:0005031,GO:0006915,GO:0007166,GO:0019221,GO:0006952,GO:0006954,GO:0050729,GO:0045944,GO:0006693	Golgi membrane|integral component of membrane|membrane raft|mitochondrion|plasma membrane|receptor complex|tumor necrosis factor binding|tumor necrosis factor-activated receptor activity|apoptotic process|cell surface receptor signaling pathway|cytokine-mediated signaling pathway|defense response|inflammatory response|positive regulation of inflammatory response|positive regulation of transcripti…	bom04010,bom04060,bom04061,bom04064,bom04071,bom04150,bom04210,bom04215,bom04217,bom04380,bom04668,bom04920,bom04931,bom04932,bom05010,bom05014,bom05022,bom05132,bom05142,bom05145,bom05152,bom05160,bom05163,bom05164,bom05165,bom05166,bom05167,bom05168,bom05170,bom05171,bom05418	MAPK signaling pathway|Cytokine-cytokine receptor interaction|Viral protein interaction with cytokine and cytokine receptor|NF-kappa B signaling pathway|Sphingolipid signaling pathway|mTOR signaling pathway|Apoptosis|Apoptosis - multiple species|Necroptosis|Osteoclast differentiation|TNF signaling pathway|Adipocytokine signaling pathway|Insulin resistance|Non-alcoholic fatty liver disease|Alzheim…
ENSBGRG00000001450	NEUROD1	6.08565	1.83555	-3.20654	0.0169127	5.88575	0.00134342	0.00332857	Up	0.517101	0.457482	0.137255	0	0	0	ENSBGRG00000001450	neuronal differentiation 1 [Source:HGNC Symbol;Acc:HGNC:7762]	GO:0005737,GO:0005654,GO:0005634,GO:0090575,GO:0003682,GO:0003700,GO:0000981,GO:0070888,GO:0046982,GO:0001077,GO:0001102,GO:0003713,GO:0008134,GO:0035881,GO:0009952,GO:0071333,GO:0021549,GO:0021542,GO:0048562,GO:0031018,GO:0035883,GO:0042593,GO:0048839,GO:0030073,GO:0046426,GO:2000675,GO:0022008,GO:0048666,GO:0007263,GO:0006913,GO:0003326,GO:0003329,GO:0043065,GO:0045597,GO:0051091,GO:0045666,GO:…	cytoplasm|nucleoplasm|nucleus|RNA polymerase II transcription factor complex|chromatin binding|DNA-binding transcription factor activity|DNA-binding transcription factor activity, RNA polymerase II-specific|E-box binding|protein heterodimerization activity|proximal promoter DNA-binding transcription activator activity, RNA polymerase II-specific|RNA polymerase II activating transcription factor b…	bom04950	Maturity onset diabetes of the young
ENSBGRG00000001452	TUBA1B	35245.5	0.342481	5.19772	3.43455	-1.78012	2.01749e-07	9.0754e-07	Down	214.14	103.835	147.149	526.527	482.131	408.505	ENSBGRG00000001452	tubulin alpha 1b [Source:HGNC Symbol;Acc:HGNC:18809]	GO:0005737,GO:0005881,GO:0036464,GO:0045121,GO:0005874,GO:0015630,GO:0043209,GO:0031594,GO:0055037,GO:0005525,GO:0003924,GO:0019904,GO:0005200,GO:0000226,GO:0007017,GO:0000278,GO:0050807	cytoplasm|cytoplasmic microtubule|cytoplasmic ribonucleoprotein granule|membrane raft|microtubule|microtubule cytoskeleton|myelin sheath|neuromuscular junction|recycling endosome|GTP binding|GTPase activity|protein domain specific binding|structural constituent of cytoskeleton|microtubule cytoskeleton organization|microtubule-based process|mitotic cell cycle|regulation of synapse organization	bom04145,bom04210,bom04530,bom04540,bom05010,bom05012,bom05014,bom05016,bom05020,bom05022,bom05132	Phagosome|Apoptosis|Tight junction|Gap junction|Alzheimer disease|Parkinson disease|Amyotrophic lateral sclerosis|Huntington disease|Prion disease|Pathways of neurodegeneration - multiple diseases|Salmonella infection
ENSBGRG00000001454	ENSBGRG00000001454	237.228	0.463709	3.42921	3.01082	-1.59016	0.000605335	0.00159925	Down	2.27908	1.08293	3.32978	5.18559	3.97586	8.83221	ENSBGRG00000001454		GO:0005634,GO:0003677,GO:0000981,GO:0046872	nucleus|DNA binding|DNA-binding transcription factor activity, RNA polymerase II-specific|metal ion binding	bom05168	Herpes simplex virus 1 infection
ENSBGRG00000001455	ENSBGRG00000001455	122185	0.36179	4.08266	2.78381	-1.47706	4.45235e-05	0.00014359	Down	1059.32	739.648	626.623	2171.56	2326.06	1648.25	ENSBGRG00000001455		GO:0042583,GO:0005829,GO:0005783,GO:0005615,GO:0031966,GO:0005634,GO:0048471,GO:0034366,GO:0051787,GO:0031625,GO:0061077,GO:0097193,GO:1902230,GO:0032463,GO:0043065,GO:2001244,GO:0051092,GO:0032436,GO:2000060,GO:0050821,GO:0051788	chromaffin granule|cytosol|endoplasmic reticulum|extracellular space|mitochondrial membrane|nucleus|perinuclear region of cytoplasm|spherical high-density lipoprotein particle|misfolded protein binding|ubiquitin protein ligase binding|chaperone-mediated protein folding|intrinsic apoptotic signaling pathway|negative regulation of intrinsic apoptotic signaling pathway in response to DNA damage|nega…	bom04610	Complement and coagulation cascades
ENSBGRG00000001456	SLC39A10	1267.51	0.394786	7.94763	8.80068	-3.13761	1.90118e-15	1.94596e-14	Down	2.42082	2.25828	3.94495	19.3652	16.0729	34.5438	ENSBGRG00000001456	solute carrier family 39 member 10 [Source:HGNC Symbol;Acc:HGNC:20861]	GO:0005887,GO:0005385,GO:0006882,GO:0002903,GO:0030890,GO:0050861,GO:1903615,GO:0071578	integral component of plasma membrane|zinc ion transmembrane transporter activity|cellular zinc ion homeostasis|negative regulation of B cell apoptotic process|positive regulation of B cell proliferation|positive regulation of B cell receptor signaling pathway|positive regulation of protein tyrosine phosphatase activity|zinc ion import across plasma membrane
ENSBGRG00000001457	CYP4B1	15.9701	1.30115	-3.04473	0.0641835	3.96165	0.00232891	0.00550345	Up	0.229152	0.844319	0.291956	0.0838602	0	0	ENSBGRG00000001457	cytochrome P450 family 4 subfamily B member 1 [Source:HGNC Symbol;Acc:HGNC:2644]
ENSBGRG00000001458	ATP10D	771.211	0.341054	4.86241	3.15654	-1.65835	1.15962e-06	4.73137e-06	Down	4.25853	1.91176	3.09065	7.64393	8.8187	9.65454	ENSBGRG00000001458	ATPase phospholipid transporting 10D (putative) [Source:HGNC Symbol;Acc:HGNC:13549]	GO:0005783,GO:0005789,GO:0016021,GO:0005654,GO:0005886,GO:0005524,GO:0000287,GO:0004012,GO:0006812,GO:0034220,GO:0045332	endoplasmic reticulum|endoplasmic reticulum membrane|integral component of membrane|nucleoplasm|plasma membrane|ATP binding|magnesium ion binding|phospholipid-translocating ATPase activity|cation transport|ion transmembrane transport|phospholipid translocation
ENSBGRG00000001459	KLHL6	27.9439	0.700885	3.37402	5.1508	-2.3648	0.000740801	0.00193018	Down	0.21435	0.0772276	0.220578	0.506864	0.68549	1.18451	ENSBGRG00000001459	kelch like family member 6 [Source:HGNC Symbol;Acc:HGNC:18653]	GO:0050853,GO:0002467,GO:0009617	B cell receptor signaling pathway|germinal center formation|response to bacterium
ENSBGRG00000001467	ITPRID2	5417.62	0.368179	2.29437	1.79594	-0.84474	0.0217691	0.0413237	Down	33.0219	15.8227	40.2159	40.6869	39.2984	62.6325	ENSBGRG00000001467	ITPR interacting domain containing 2 [Source:HGNC Symbol;Acc:HGNC:11319]	GO:0005737,GO:0005886,GO:0003779	cytoplasm|plasma membrane|actin binding
ENSBGRG00000001473	GUCY2C	175.411	0.494371	-5.9853	0.128607	2.95896	2.15985e-09	1.23835e-08	Up	3.15034	1.21606	4.52732	0.236026	0.38373	0.385003	ENSBGRG00000001473	guanylate cyclase 2C [Source:HGNC Symbol;Acc:HGNC:4688]	GO:0005789,GO:0016021,GO:0005886,GO:0005524,GO:0005525,GO:0004383,GO:0001653,GO:0004672,GO:0006182,GO:0035556,GO:0007168,GO:0007165	endoplasmic reticulum membrane|integral component of membrane|plasma membrane|ATP binding|GTP binding|guanylate cyclase activity|peptide receptor activity|protein kinase activity|cGMP biosynthetic process|intracellular signal transduction|receptor guanylyl cyclase signaling pathway|signal transduction	bom00230	Purine metabolism
ENSBGRG00000001480	MRPL37	2781.52	0.323366	-4.41551	0.37169	1.42783	1.0077e-05	3.59881e-05	Up	94.3102	108.216	115.404	35.9565	36.0145	37.8744	ENSBGRG00000001480	mitochondrial ribosomal protein L37 [Source:HGNC Symbol;Acc:HGNC:14034]	GO:0005743,GO:0005762,GO:0005739,GO:0003735,GO:0006412	mitochondrial inner membrane|mitochondrial large ribosomal subunit|mitochondrion|structural constituent of ribosome|translation
ENSBGRG00000001481	ADAMTSL1	754.957	0.478058	-4.63869	0.215004	2.21756	3.50622e-06	1.34193e-05	Up	6.20836	10.4829	4.89464	1.23536	2.0351	1.22139	ENSBGRG00000001481	ADAMTS like 1 [Source:HGNC Symbol;Acc:HGNC:14632]	GO:0062023,GO:0008233	collagen-containing extracellular matrix|peptidase activity
ENSBGRG00000001483	TSPAN5	706.965	0.348253	-3.4863	0.431038	1.21411	0.000489758	0.00131952	Up	7.72092	8.82123	8.13253	2.95873	2.97995	4.06944	ENSBGRG00000001483	tetraspanin 5 [Source:HGNC Symbol;Acc:HGNC:17753]	GO:0005887,GO:0019899,GO:0007166,GO:0045747,GO:0072659,GO:0051604	integral component of plasma membrane|enzyme binding|cell surface receptor signaling pathway|positive regulation of Notch signaling pathway|protein localization to plasma membrane|protein maturation
ENSBGRG00000001484	SEC24B	3372.21	0.393912	-3.7378	0.360391	1.47236	0.000185638	0.000538624	Up	29.5914	29.7862	55.1956	9.51249	9.99868	18.6001	ENSBGRG00000001484	SEC24 homolog B, COPII coat complex component [Source:HGNC Symbol;Acc:HGNC:10704]	GO:0030127,GO:0005829,GO:0005789,GO:0012507,GO:0000139,GO:0008270,GO:0019886,GO:0002474,GO:0035909,GO:0060088,GO:0090110,GO:0021747,GO:0048208,GO:0060982,GO:0006888,GO:0006886,GO:0060463,GO:0001843,GO:0003151,GO:0061156,GO:1901301,GO:0090178	COPII vesicle coat|cytosol|endoplasmic reticulum membrane|ER to Golgi transport vesicle membrane|Golgi membrane|zinc ion binding|antigen processing and presentation of exogenous peptide antigen via MHC class II|antigen processing and presentation of peptide antigen via MHC class I|aorta morphogenesis|auditory receptor cell stereocilium organization|cargo loading into COPII-coated vesicle|cochlear…	bom04141	Protein processing in endoplasmic reticulum
ENSBGRG00000001491	SMARCC2	4657.03	0.3101	3.41247	2.08234	-1.05821	0.000643782	0.00169206	Down	28.9787	21.3144	20.7851	44.4546	42.0195	49.3746	ENSBGRG00000001491	SWI/SNF related, matrix associated, actin dependent regulator of chromatin subfamily c member 2 [Source:HGNC Symbol;Acc:HGNC:11105]	GO:0071565,GO:0071564,GO:0000790,GO:0005654,GO:0032991,GO:0016514,GO:0003677,GO:0000981,GO:0003713,GO:0043044,GO:0006338,GO:0045892,GO:0007399,GO:0006337,GO:0045893,GO:0006357	nBAF complex|npBAF complex|nuclear chromatin|nucleoplasm|protein-containing complex|SWI/SNF complex|DNA binding|DNA-binding transcription factor activity, RNA polymerase II-specific|transcription coactivator activity|ATP-dependent chromatin remodeling|chromatin remodeling|negative regulation of transcription, DNA-templated|nervous system development|nucleosome disassembly|positive regulation of t…	bom04714,bom05225	Thermogenesis|Hepatocellular carcinoma
ENSBGRG00000001494	PPP1R7	1652.45	0.364734	-3.61118	0.401336	1.31712	0.000304813	0.000854884	Up	64.8589	81.5407	68.1655	28.2894	28.8956	23.3191	ENSBGRG00000001494	protein phosphatase 1 regulatory subunit 7 [Source:HGNC Symbol;Acc:HGNC:9295]	GO:0005634,GO:0007059	nucleus|chromosome segregation
ENSBGRG00000001495	TMEFF2	89.813	0.5741	-2.56599	0.360199	1.47313	0.0102881	0.021144	Up	2.57579	3.4958	2.42254	0.445338	0.803975	1.75381	ENSBGRG00000001495	transmembrane protein with EGF like and two follistatin like domains 2 [Source:HGNC Symbol;Acc:HGNC:11867]	GO:0016021,GO:0030336,GO:0045720,GO:0051497,GO:0044319	integral component of membrane|negative regulation of cell migration|negative regulation of integrin biosynthetic process|negative regulation of stress fiber assembly|wound healing, spreading of cells
ENSBGRG00000001496	MACC1	40.1158	0.890175	-4.31212	0.0699009	3.83854	1.61695e-05	5.59543e-05	Up	0.0759301	0.1956	0.516955	0.00347341	0.0152941	0.033671	ENSBGRG00000001496	MET transcriptional regulator MACC1 [Source:HGNC Symbol;Acc:HGNC:30215]	GO:0005737,GO:0005634	cytoplasm|nucleus
ENSBGRG00000001497	SLC44A1	729.56	0.352571	5.46	3.79747	-1.92504	4.76129e-08	2.3221e-07	Down	6.4528	2.64935	5.12958	15.3444	15.7297	16.7488	ENSBGRG00000001497	solute carrier family 44 member 1 [Source:HGNC Symbol;Acc:HGNC:18798]	GO:0070062,GO:0016021,GO:0016020,GO:0005741,GO:0005739,GO:0005654,GO:0005886,GO:0015220,GO:0042426,GO:0015871,GO:0006656,GO:0055085	extracellular exosome|integral component of membrane|membrane|mitochondrial outer membrane|mitochondrion|nucleoplasm|plasma membrane|choline transmembrane transporter activity|choline catabolic process|choline transport|phosphatidylcholine biosynthetic process|transmembrane transport	bom05231	Choline metabolism in cancer
ENSBGRG00000001498	NFE2L3	3332.2	0.394614	6.48019	5.88554	-2.55717	9.16088e-11	6.11231e-10	Down	8.37604	4.32691	13.521	42.8011	50.8224	41.8257	ENSBGRG00000001498	nuclear factor, erythroid 2 like 3 [Source:HGNC Symbol;Acc:HGNC:7783]	GO:0005737,GO:0005634,GO:0003700,GO:0000981,GO:0001078,GO:0000978,GO:0003713,GO:0000976,GO:0045893,GO:0006366	cytoplasm|nucleus|DNA-binding transcription factor activity|DNA-binding transcription factor activity, RNA polymerase II-specific|proximal promoter DNA-binding transcription repressor activity, RNA polymerase II-specific|RNA polymerase II proximal promoter sequence-specific DNA binding|transcription coactivator activity|transcription regulatory region sequence-specific DNA binding|positive regula…
ENSBGRG00000001500	CYB561D1	202.56	0.527162	2.68928	2.67157	-1.41769	0.00716055	0.015263	Down	1.61792	0.310725	0.679207	2.22963	2.06822	1.66607	ENSBGRG00000001500	cytochrome b561 family member D1 [Source:HGNC Symbol;Acc:HGNC:26804]	GO:0016021,GO:0046872,GO:0055114	integral component of membrane|metal ion binding|oxidation-reduction process
ENSBGRG00000001503	ENSBGRG00000001503	706.922	0.429639	2.60238	2.17059	-1.11809	0.00925781	0.0192158	Down	4.29087	2.69486	1.95689	6.58447	6.88284	4.08665	ENSBGRG00000001503		GO:0099078,GO:0005765,GO:0007507	BORC complex|lysosomal membrane|heart development
ENSBGRG00000001505	IGFBPL1	28.142	0.786937	-3.66609	0.135373	2.88498	0.000246287	0.000701057	Up	1.60785	0.613616	1.13806	0.239721	0.0959583	0.0528146	ENSBGRG00000001505	insulin like growth factor binding protein like 1 [Source:HGNC Symbol;Acc:HGNC:20081]	GO:0005615,GO:0005520,GO:0071228,GO:0001558	extracellular space|insulin-like growth factor binding|cellular response to tumor cell|regulation of cell growth
ENSBGRG00000001507	RTP1	219.447	0.891965	-9.17764	0.00343343	8.18613	4.40626e-20	6.38709e-19	Up	5.54401	10.2899	7.86411	0.0756103	0	0	ENSBGRG00000001507	receptor transporter protein 1 [Source:HGNC Symbol;Acc:HGNC:28580]	GO:0009986,GO:0016021,GO:0005622,GO:0005886,GO:0031849,GO:0001580,GO:0051205,GO:0006612	cell surface|integral component of membrane|intracellular|plasma membrane|olfactory receptor binding|detection of chemical stimulus involved in sensory perception of bitter taste|protein insertion into membrane|protein targeting to membrane
ENSBGRG00000001509	ENSBGRG00000001509	233.442	0.555616	-3.2168	0.289713	1.7873	0.00129631	0.00322495	Up	15.9467	4.23787	5.32055	1.05629	2.1771	3.40414	ENSBGRG00000001509		GO:0005737,GO:0045095,GO:0016363,GO:0005654,GO:0005198	cytoplasm|keratin filament|nuclear matrix|nucleoplasm|structural molecule activity
ENSBGRG00000001518	CYB5RL	105.528	0.580899	2.86769	3.17298	-1.66584	0.00413481	0.00927249	Down	0.867333	0.160356	1.00326	2.21768	1.5337	1.73078	ENSBGRG00000001518	cytochrome b5 reductase like [Source:HGNC Symbol;Acc:HGNC:32220]	GO:0005789,GO:0005654,GO:0005634,GO:0004128,GO:0015701	endoplasmic reticulum membrane|nucleoplasm|nucleus|cytochrome-b5 reductase activity, acting on NAD(P)H|bicarbonate transport	bom00520	Amino sugar and nucleotide sugar metabolism
ENSBGRG00000001522	ALDH1B1	15.0804	0.953098	2.10136	4.00778	-2.0028	0.0356093	0.0638948	Down	0.0201887	0.170205	0.192913	0.509786	0.468458	0.483441	ENSBGRG00000001522	aldehyde dehydrogenase 1 family member B1 [Source:HGNC Symbol;Acc:HGNC:407]	GO:0005759,GO:0004029,GO:0043878,GO:0006068	mitochondrial matrix|aldehyde dehydrogenase (NAD) activity|glyceraldehyde-3-phosphate dehydrogenase (NAD+) (non-phosphorylating) activity|ethanol catabolic process	bom00010,bom00053,bom00071,bom00280,bom00310,bom00330,bom00340,bom00380,bom00410,bom00561,bom00620,bom00770	Glycolysis / Gluconeogenesis|Ascorbate and aldarate metabolism|Fatty acid degradation|Valine, leucine and isoleucine degradation|Lysine degradation|Arginine and proline metabolism|Histidine metabolism|Tryptophan metabolism|beta-Alanine metabolism|Glycerolipid metabolism|Pyruvate metabolism|Pantothenate and CoA biosynthesis
ENSBGRG00000001523	LSM7	2784.85	0.329392	-2.2153	0.603029	0.7297	0.0267397	0.0496638	Up	403.429	373.292	336.592	164.347	205.751	258.576	ENSBGRG00000001523	LSM7 homolog, U6 small nuclear RNA and mRNA degradation associated [Source:HGNC Symbol;Acc:HGNC:20470]	GO:0071013,GO:0005829,GO:1990726,GO:0120115,GO:0005654,GO:0005634,GO:0005689,GO:0071005,GO:0071004,GO:0046540,GO:0005688,GO:0017070,GO:0043928,GO:0000398	catalytic step 2 spliceosome|cytosol|Lsm1-7-Pat1 complex|Lsm2-8 complex|nucleoplasm|nucleus|U12-type spliceosomal complex|U2-type precatalytic spliceosome|U2-type prespliceosome|U4/U6 x U5 tri-snRNP complex|U6 snRNP|U6 snRNA binding|exonucleolytic nuclear-transcribed mRNA catabolic process involved in deadenylation-dependent decay|mRNA splicing, via spliceosome	bom03018,bom03040	RNA degradation|Spliceosome
ENSBGRG00000001528	TUBA1C	2626.44	0.370836	3.30716	2.33985	-1.22641	0.000942478	0.00240268	Down	21.8753	12.7936	12.26	36.3552	36.3276	26.0755	ENSBGRG00000001528		GO:0005737,GO:0005874,GO:0005525,GO:0003924,GO:0005200,GO:0000226,GO:0007017,GO:0000278	cytoplasm|microtubule|GTP binding|GTPase activity|structural constituent of cytoskeleton|microtubule cytoskeleton organization|microtubule-based process|mitotic cell cycle	bom04145,bom04210,bom04530,bom04540,bom05010,bom05012,bom05014,bom05016,bom05020,bom05022,bom05132	Phagosome|Apoptosis|Tight junction|Gap junction|Alzheimer disease|Parkinson disease|Amyotrophic lateral sclerosis|Huntington disease|Prion disease|Pathways of neurodegeneration - multiple diseases|Salmonella infection
ENSBGRG00000001529	GRAMD1C	250.235	0.546752	3.29238	3.48247	-1.80011	0.00099345	0.00252355	Down	0.572224	0.346457	1.77373	2.12219	2.30744	3.87126	ENSBGRG00000001529	GRAM domain containing 1C [Source:HGNC Symbol;Acc:HGNC:25252]
ENSBGRG00000001532	HDLBP	47145.7	0.423379	-4.98564	0.231516	2.11082	6.17576e-07	2.61361e-06	Up	522.833	776.64	418.64	133.952	141.238	104.362	ENSBGRG00000001532	high density lipoprotein binding protein [Source:HGNC Symbol;Acc:HGNC:4857]	GO:0005829,GO:0034364,GO:0005634,GO:0003723,GO:0008203,GO:0006869	cytosol|high-density lipoprotein particle|nucleus|RNA binding|cholesterol metabolic process|lipid transport
ENSBGRG00000001535	AMIGO1	288.788	0.346288	5.32698	3.5917	-1.84467	9.98605e-08	4.66366e-07	Down	3.67466	1.94476	3.17408	9.09432	9.15294	10.0533	ENSBGRG00000001535	adhesion molecule with Ig like domain 1 [Source:HGNC Symbol;Acc:HGNC:20824]	GO:0030424,GO:0030425,GO:0016021,GO:0032809,GO:0043204,GO:0008076,GO:0015459,GO:0007413,GO:0007409,GO:0007157,GO:0007156,GO:0042552,GO:0050772,GO:1901381,GO:0051965	axon|dendrite|integral component of membrane|neuronal cell body membrane|perikaryon|voltage-gated potassium channel complex|potassium channel regulator activity|axonal fasciculation|axonogenesis|heterophilic cell-cell adhesion via plasma membrane cell adhesion molecules|homophilic cell adhesion via plasma membrane adhesion molecules|myelination|positive regulation of axonogenesis|positive regulat…
ENSBGRG00000001536	H1-0	4925.49	0.377162	5.48316	4.19316	-2.06804	4.17796e-08	2.05513e-07	Down	177.768	84.1258	83.0665	466.709	418.662	409.025	ENSBGRG00000001536	H1.0 linker histone [Source:HGNC Symbol;Acc:HGNC:4714]
ENSBGRG00000001538	CLEC2L	36.0695	0.819925	3.43786	7.05568	-2.81879	0.000586332	0.00155397	Down	0.153582	0.127882	0.228286	0.974211	1.97984	0.227018	ENSBGRG00000001538	C-type lectin domain family 2 member L [Source:HGNC Symbol;Acc:HGNC:21969]	GO:0016021,GO:0030246	integral component of membrane|carbohydrate binding
ENSBGRG00000001539	SHB	457.394	0.450008	3.67908	3.15058	-1.65562	0.000234078	0.000668881	Down	3.459	3.2402	1.56859	8.47047	9.32997	6.53591	ENSBGRG00000001539		GO:0036464,GO:0005829,GO:0005654,GO:0005886,GO:0001784,GO:0005070,GO:0001525,GO:0006915,GO:0030154,GO:0007165,GO:0048010	cytoplasmic ribonucleoprotein granule|cytosol|nucleoplasm|plasma membrane|phosphotyrosine residue binding|SH3/SH2 adaptor activity|angiogenesis|apoptotic process|cell differentiation|signal transduction|vascular endothelial growth factor receptor signaling pathway
ENSBGRG00000001540	CAVIN2	454.381	0.400989	7.85091	8.86504	-3.14813	4.13041e-15	4.11602e-14	Down	1.80352	0.655604	1.80052	8.6442	11.6073	13.1603	ENSBGRG00000001540	caveolae associated protein 2 [Source:HGNC Symbol;Acc:HGNC:10690]	GO:0015629,GO:0005901,GO:0005737,GO:0005829,GO:0005654,GO:0001786,GO:0005080,GO:0097320	actin cytoskeleton|caveola|cytoplasm|cytosol|nucleoplasm|phosphatidylserine binding|protein kinase C binding|plasma membrane tubulation
ENSBGRG00000001543	LINGO3	82.3081	0.876776	-2.65594	0.199069	2.32866	0.00790886	0.0166597	Up	3.97781	2.36533	1.47082	0.759503	0.601964	0	ENSBGRG00000001543	leucine rich repeat and Ig domain containing 3 [Source:HGNC Symbol;Acc:HGNC:21206]	GO:0031012,GO:0005615,GO:0016021	extracellular matrix|extracellular space|integral component of membrane
ENSBGRG00000001546	LMNTD1	1203.12	0.548282	-11.7069	0.0116891	6.4187	1.17467e-31	3.65344e-30	Up	31.9144	63.3416	97.2056	0.301108	0.602655	1.26045	ENSBGRG00000001546	lamin tail domain containing 1 [Source:HGNC Symbol;Acc:HGNC:26683]	GO:0005882,GO:0005198	intermediate filament|structural molecule activity
ENSBGRG00000001556	ENSBGRG00000001556	2822.67	0.586815	-17.1514	0.000933724	10.0647	6.13327e-66	1.97692e-63	Up	190.806	229.346	185.527	0.367962	0.0648084	0.089175	ENSBGRG00000001556	chromosome 1 open reading frame 56 [Source:HGNC Symbol;Acc:HGNC:26045]	GO:0005576,GO:0042127	extracellular region|regulation of cell proliferation
ENSBGRG00000001558	MCUB	783.21	0.397392	-8.72622	0.090388	3.46773	2.63335e-18	3.32508e-17	Up	14.7646	21.3582	28.0194	2.00921	1.60975	1.73903	ENSBGRG00000001558	mitochondrial calcium uniporter dominant negative beta subunit [Source:HGNC Symbol;Acc:HGNC:26076]	GO:0034704,GO:0031305,GO:0031224,GO:0005743,GO:0005739,GO:1990246,GO:0019855,GO:0036444,GO:0051560,GO:0006851	calcium channel complex|integral component of mitochondrial inner membrane|intrinsic component of membrane|mitochondrial inner membrane|mitochondrion|uniplex complex|calcium channel inhibitor activity|calcium import into the mitochondrion|mitochondrial calcium ion homeostasis|mitochondrial calcium ion transmembrane transport
ENSBGRG00000001560	MCM3AP	3259.13	0.31095	2.10512	1.57417	-0.654589	0.0352806	0.0633692	Down	17.6646	11.4027	12.7012	20.1308	20.3781	19.066	ENSBGRG00000001560	minichromosome maintenance complex component 3 associated protein [Source:HGNC Symbol;Acc:HGNC:6946]
ENSBGRG00000001561	NABP1	264.285	0.40158	-5.64031	0.208045	2.26503	1.69749e-08	8.78373e-08	Up	8.27777	9.42585	13.0872	1.72317	1.55907	2.68871	ENSBGRG00000001561	nucleic acid binding protein 1 [Source:HGNC Symbol;Acc:HGNC:26232]	GO:0005829,GO:0000784,GO:0005654,GO:0070876,GO:0003723,GO:0003697,GO:0000724,GO:0007093,GO:0010212	cytosol|nuclear chromosome, telomeric region|nucleoplasm|SOSS complex|RNA binding|single-stranded DNA binding|double-strand break repair via homologous recombination|mitotic cell cycle checkpoint|response to ionizing radiation
ENSBGRG00000001562	GCAT	555.741	0.423028	5.56212	5.10861	-2.35293	2.66518e-08	1.34918e-07	Down	4.25638	3.09207	3.05454	22.9834	13.4038	11.348	ENSBGRG00000001562	glycine C-acetyltransferase [Source:HGNC Symbol;Acc:HGNC:4188]	GO:0005739,GO:0016607,GO:0008890,GO:0030170,GO:0009058,GO:0019518	mitochondrion|nuclear speck|glycine C-acetyltransferase activity|pyridoxal phosphate binding|biosynthetic process|L-threonine catabolic process to glycine	bom00260	Glycine, serine and threonine metabolism
ENSBGRG00000001565	ENSBGRG00000001565	2784.26	0.539455	-14.9559	0.0037263	8.06804	1.42514e-50	1.51287e-48	Up	63.9709	119.374	66.6971	0.143266	0.504663	0.250757	ENSBGRG00000001565		GO:0005911,GO:0005737,GO:0005887,GO:0005886,GO:0015254,GO:0015250,GO:0007588,GO:0006091,GO:0015793,GO:0006833	cell-cell junction|cytoplasm|integral component of plasma membrane|plasma membrane|glycerol channel activity|water channel activity|excretion|generation of precursor metabolites and energy|glycerol transport|water transport	bom03320,bom04923	PPAR signaling pathway|Regulation of lipolysis in adipocytes
ENSBGRG00000001570	ENSBGRG00000001570	13841.8	0.320143	-7.999	0.169479	2.56083	1.25436e-15	1.30043e-14	Up	345.319	385.508	380.023	52.237	55.8336	68.2382	ENSBGRG00000001570		GO:0005829,GO:0043231,GO:0005654,GO:0005634,GO:0003723,GO:0003697,GO:0050699,GO:0045292,GO:0000398,GO:0006364	cytosol|intracellular membrane-bounded organelle|nucleoplasm|nucleus|RNA binding|single-stranded DNA binding|WW domain binding|mRNA cis splicing, via spliceosome|mRNA splicing, via spliceosome|rRNA processing	bom03040	Spliceosome
ENSBGRG00000001574	ENSBGRG00000001574	7811.66	0.304639	2.10108	1.55841	-0.64007	0.0356341	0.0639329	Down	117.6	95.5353	93.2072	146.218	142.78	150.027	ENSBGRG00000001574		GO:0005737,GO:0005829,GO:0005634,GO:0008073,GO:0006596,GO:0090316,GO:0045732	cytoplasm|cytosol|nucleus|ornithine decarboxylase inhibitor activity|polyamine biosynthetic process|positive regulation of intracellular protein transport|positive regulation of protein catabolic process
ENSBGRG00000001575	CDC42SE1	666.981	0.363256	4.36097	2.9983	-1.58415	1.29488e-05	4.5583e-05	Down	52.6894	46.9548	39.3224	142.575	132.622	107.956	ENSBGRG00000001575	CDC42 small effector 1 [Source:HGNC Symbol;Acc:HGNC:17719]	GO:0005737,GO:0005856,GO:0005886,GO:0017048,GO:0005198,GO:0006909,GO:0008360,GO:0035023	cytoplasm|cytoskeleton|plasma membrane|Rho GTPase binding|structural molecule activity|phagocytosis|regulation of cell shape|regulation of Rho protein signal transduction
ENSBGRG00000001576	TEX38	1383.08	0.530255	-13.6736	0.00656721	7.2505	1.45953e-42	8.74142e-41	Up	124.061	204.905	93.5496	1.19668	0.910136	0.527296	ENSBGRG00000001576	testis expressed 38 [Source:HGNC Symbol;Acc:HGNC:29589]	GO:0016021	integral component of membrane
ENSBGRG00000001579	CATIP	548.02	0.651356	-10.553	0.00852701	6.87374	4.92128e-26	1.0718e-24	Up	22.221	45.5476	20.002	0.259838	0.406798	0.0349841	ENSBGRG00000001579	ciliogenesis associated TTC17 interacting protein [Source:HGNC Symbol;Acc:HGNC:25062]	GO:0015629,GO:0005737,GO:0005634,GO:0005886,GO:0030041,GO:0044782	actin cytoskeleton|cytoplasm|nucleus|plasma membrane|actin filament polymerization|cilium organization
ENSBGRG00000001581	EIF4E	721.658	0.528373	-2.26919	0.435584	1.19898	0.0232568	0.043838	Up	20.9497	33.0576	74.9772	14.3009	9.60427	28.1274	ENSBGRG00000001581	eukaryotic translation initiation factor 4E [Source:HGNC Symbol;Acc:HGNC:3287]			bom01521,bom03013,bom04066,bom04150,bom04151,bom04211,bom04910	EGFR tyrosine kinase inhibitor resistance|RNA transport|HIF-1 signaling pathway|mTOR signaling pathway|PI3K-Akt signaling pathway|Longevity regulating pathway|Insulin signaling pathway
ENSBGRG00000001582	TTLL7	623.03	0.4519	-6.23671	0.141771	2.81837	4.46859e-10	2.75162e-09	Up	8.10447	9.09179	18.436	1.39128	0.959277	2.3001	ENSBGRG00000001582	tubulin tyrosine ligase like 7 [Source:HGNC Symbol;Acc:HGNC:26242]	GO:0005929,GO:0005829,GO:0030425,GO:0005874,GO:0043204,GO:0043014,GO:0005524,GO:0048487,GO:0070740,GO:0030154,GO:0007399,GO:0018095	cilium|cytosol|dendrite|microtubule|perikaryon|alpha-tubulin binding|ATP binding|beta-tubulin binding|tubulin-glutamic acid ligase activity|cell differentiation|nervous system development|protein polyglutamylation
ENSBGRG00000001584	MLLT11	785.316	0.557764	-6.48416	0.081524	3.61663	8.92283e-11	5.96246e-10	Up	63.451	277.656	154.646	12.2495	12.9667	15.1431	ENSBGRG00000001584	MLLT11 transcription factor 7 cofactor [Source:HGNC Symbol;Acc:HGNC:16997]	GO:0005829,GO:0005622,GO:0005815,GO:0005654,GO:0097191,GO:0097193,GO:0043065,GO:0051901,GO:0090200,GO:0045893	cytosol|intracellular|microtubule organizing center|nucleoplasm|extrinsic apoptotic signaling pathway|intrinsic apoptotic signaling pathway|positive regulation of apoptotic process|positive regulation of mitochondrial depolarization|positive regulation of release of cytochrome c from mitochondria|positive regulation of transcription, DNA-templated
ENSBGRG00000001586	ENSBGRG00000001586	3083.17	0.369788	-6.34093	0.196854	2.3448	2.28383e-10	1.45849e-09	Up	115.432	149.969	126.877	24.4786	27.6075	20.1649	ENSBGRG00000001586		GO:0005634,GO:0004521,GO:0046872,GO:0004222,GO:0006364	nucleus|endoribonuclease activity|metal ion binding|metalloendopeptidase activity|rRNA processing
ENSBGRG00000001590	ENSBGRG00000001590	434.67	0.463164	-4.0584	0.271739	1.8797	4.94095e-05	0.000158253	Up	17.9635	16.6102	11.9129	4.92464	4.52009	2.1012	ENSBGRG00000001590		GO:0005623,GO:0071944,GO:0009986,GO:0005581,GO:0005783,GO:0005615,GO:0048471,GO:0005179,GO:0042802,GO:0042803,GO:0033691,GO:0005102,GO:0050873,GO:0035690,GO:0032869,GO:0070994,GO:0006635,GO:0019395,GO:0042593,GO:0006006,GO:0034383,GO:0045776,GO:0030336,GO:0120163,GO:2000279,GO:0070373,GO:0045599,GO:0045721,GO:0030853,GO:0034115,GO:0043124,GO:0050728,GO:0090317,GO:0045715,GO:0010745,GO:0045650,GO:…	cell|cell periphery|cell surface|collagen trimer|endoplasmic reticulum|extracellular space|perinuclear region of cytoplasm|hormone activity|identical protein binding|protein homodimerization activity|sialic acid binding|signaling receptor binding|brown fat cell differentiation|cellular response to drug|cellular response to insulin stimulus|detection of oxidative stress|fatty acid beta-oxidation|f…	bom03320,bom04152,bom04211,bom04920,bom04930,bom04932	PPAR signaling pathway|AMPK signaling pathway|Longevity regulating pathway|Adipocytokine signaling pathway|Type II diabetes mellitus|Non-alcoholic fatty liver disease
ENSBGRG00000001595	ENSBGRG00000001595	32.9627	1.00441	-3.47566	0.0889412	3.491	0.000509592	0.00136652	Up	4.79134	1.55791	1.85405	0.0434735	0.574268	0	ENSBGRG00000001595
ENSBGRG00000001600	OLFM2	490.573	0.380629	7.468	7.17283	-2.84254	8.14208e-14	7.28636e-13	Down	2.20965	2.08416	1.6309	14.5388	13.7317	10.9272	ENSBGRG00000001600	olfactomedin 2 [Source:HGNC Symbol;Acc:HGNC:17189]	GO:0032281,GO:0030054,GO:0005737,GO:0005576,GO:0099243,GO:0098978,GO:0005654,GO:0005634,GO:0097060,GO:0007626,GO:0051152,GO:0009306,GO:1905174,GO:0007601	AMPA glutamate receptor complex|cell junction|cytoplasm|extracellular region|extrinsic component of synaptic membrane|glutamatergic synapse|nucleoplasm|nucleus|synaptic membrane|locomotory behavior|positive regulation of smooth muscle cell differentiation|protein secretion|regulation of vascular smooth muscle cell dedifferentiation|visual perception
ENSBGRG00000001602	ENSBGRG00000001602	16.5151	0.951772	-2.40833	0.204166	2.29218	0.0160255	0.0314478	Up	1.51028	0.460615	1.37602	0.154241	0.373536	0.0467253	ENSBGRG00000001602
ENSBGRG00000001609	ENSBGRG00000001609	86.44	0.585725	6.84113	16.0781	-4.00702	7.85711e-12	5.80379e-11	Down	0.248626	0.815149	0.950301	11.5326	9.91569	8.76509	ENSBGRG00000001609		GO:0016363,GO:0016607,GO:0005730,GO:0005634,GO:0042382,GO:0090575,GO:0003682,GO:0070888,GO:0042802,GO:0003723,GO:0000980,GO:0000976,GO:0002218,GO:0007623,GO:0006310,GO:0006281,GO:0045087,GO:0006397,GO:1903377,GO:0045892,GO:0042752,GO:0008380	nuclear matrix|nuclear speck|nucleolus|nucleus|paraspeckles|RNA polymerase II transcription factor complex|chromatin binding|E-box binding|identical protein binding|RNA binding|RNA polymerase II distal enhancer sequence-specific DNA binding|transcription regulatory region sequence-specific DNA binding|activation of innate immune response|circadian rhythm|DNA recombination|DNA repair|innate immune…
ENSBGRG00000001610	GABPB2	173.039	0.376014	2.88678	2.12206	-1.08547	0.00389211	0.00877569	Down	1.43332	0.733877	1.15694	1.93525	1.94527	2.46346	ENSBGRG00000001610	GA binding protein transcription factor subunit beta 2 [Source:HGNC Symbol;Acc:HGNC:28441]	GO:0005634,GO:0046982,GO:0042803,GO:0044212,GO:0045944	nucleus|protein heterodimerization activity|protein homodimerization activity|transcription regulatory region DNA binding|positive regulation of transcription by RNA polymerase II
ENSBGRG00000001611	RASSF8	2327.64	0.409883	-9.80254	0.0617294	4.0179	1.09791e-22	1.94054e-21	Up	45.3408	67.8562	105.851	3.50884	3.6075	5.49277	ENSBGRG00000001611	Ras association domain family member 8 [Source:HGNC Symbol;Acc:HGNC:13232]	GO:0034334,GO:0007165	adherens junction maintenance|signal transduction
ENSBGRG00000001612	ENSBGRG00000001612	344.64	0.551301	-4.30484	0.193008	2.37326	1.67103e-05	5.76769e-05	Up	15.0882	10.8991	35.2562	1.53696	2.82733	6.45631	ENSBGRG00000001612		GO:0005634,GO:0005524,GO:0004674,GO:0034644,GO:0000278,GO:0050728,GO:0032435,GO:0032873	nucleus|ATP binding|protein serine/threonine kinase activity|cellular response to UV|mitotic cell cycle|negative regulation of inflammatory response|negative regulation of proteasomal ubiquitin-dependent protein catabolic process|negative regulation of stress-activated MAPK cascade
ENSBGRG00000001613	CD9	3845.96	0.311983	3.59809	2.1773	-1.12254	0.000320559	0.000895786	Down	103.465	89.5506	137.239	178.707	244.189	234.246	ENSBGRG00000001613	CD9 molecule [Source:HGNC Symbol;Acc:HGNC:1709]	GO:0005887,GO:0016020,GO:0005178,GO:0007155,GO:0007166,GO:0071404,GO:0007342,GO:0008285,GO:0090331,GO:0030913,GO:0031623	integral component of plasma membrane|membrane|integrin binding|cell adhesion|cell surface receptor signaling pathway|cellular response to low-density lipoprotein particle stimulus|fusion of sperm to egg plasma membrane involved in single fertilization|negative regulation of cell proliferation|negative regulation of platelet aggregation|paranodal junction assembly|receptor internalization	bom04640	Hematopoietic cell lineage
ENSBGRG00000001615	DOT1L	16991.7	0.406594	-9.67508	0.0654335	3.93383	3.84809e-22	6.53438e-21	Up	142.741	204.009	115.824	9.71187	10.5504	8.6084	ENSBGRG00000001615	DOT1 like histone lysine methyltransferase [Source:HGNC Symbol;Acc:HGNC:24948]	GO:0000781,GO:0043231,GO:0005654,GO:0005634,GO:0032991,GO:0003677,GO:0042054,GO:0031151,GO:0018024,GO:0008134,GO:0006348,GO:0000077,GO:0034729,GO:0008284,GO:0045944,GO:0046425,GO:2000677,GO:0032200	chromosome, telomeric region|intracellular membrane-bounded organelle|nucleoplasm|nucleus|protein-containing complex|DNA binding|histone methyltransferase activity|histone methyltransferase activity (H3-K79 specific)|histone-lysine N-methyltransferase activity|transcription factor binding|chromatin silencing at telomere|DNA damage checkpoint|histone H3-K79 methylation|positive regulation of cell …	bom00310,bom05202	Lysine degradation|Transcriptional misregulation in cancer
ENSBGRG00000001616	TROAP	742.641	0.500697	-4.45897	0.212776	2.23259	8.23552e-06	2.97897e-05	Up	7.14214	17.5993	8.16945	1.68025	2.38113	2.92534	ENSBGRG00000001616	trophinin associated protein [Source:HGNC Symbol;Acc:HGNC:12327]	GO:0005737,GO:0007155	cytoplasm|cell adhesion
ENSBGRG00000001617	C12orf60	263.738	0.704562	-10.3234	0.00646358	7.27345	5.52488e-25	1.13231e-23	Up	16.1776	20.0182	38.2158	0.32978	0.0414882	0.0570869	ENSBGRG00000001617	chromosome 12 open reading frame 60 [Source:HGNC Symbol;Acc:HGNC:28726]
ENSBGRG00000001621	AQP3	51.5429	0.764728	3.36097	5.93904	-2.57023	0.000776686	0.00201361	Down	0.489885	0.0637358	0.156037	2.01687	0.565734	0.95947	ENSBGRG00000001621	aquaporin 3 (Gill blood group) [Source:HGNC Symbol;Acc:HGNC:636]	GO:0016323,GO:0005911,GO:0005737,GO:0016021,GO:0005634,GO:0015254,GO:0071456,GO:0090650,GO:0042476,GO:0002684,GO:0070295,GO:0032526,GO:0015840	basolateral plasma membrane|cell-cell junction|cytoplasm|integral component of membrane|nucleus|glycerol channel activity|cellular response to hypoxia|cellular response to oxygen-glucose deprivation|odontogenesis|positive regulation of immune system process|renal water absorption|response to retinoic acid|urea transport	bom04962	Vasopressin-regulated water reabsorption
ENSBGRG00000001625	RFC4	720.464	0.392374	-4.09144	0.328651	1.60537	4.287e-05	0.00013861	Up	26.2258	23.7367	50.5171	8.05707	8.64834	13.4104	ENSBGRG00000001625	replication factor C subunit 4 [Source:HGNC Symbol;Acc:HGNC:9972]			bom03030,bom03420,bom03430	DNA replication|Nucleotide excision repair|Mismatch repair
ENSBGRG00000001626	ENSBGRG00000001626	27.3172	0.740999	4.48078	9.98838	-3.32025	7.43723e-06	2.70956e-05	Down	0.844598	0.565124	0.576469	8.08044	5.48279	4.17339	ENSBGRG00000001626		GO:0022627,GO:0005634,GO:0014069,GO:0046872,GO:0003735,GO:0000028,GO:0006364,GO:0006412	cytosolic small ribosomal subunit|nucleus|postsynaptic density|metal ion binding|structural constituent of ribosome|ribosomal small subunit assembly|rRNA processing|translation	bom03010,bom05171	Ribosome|Coronavirus disease - COVID-19
ENSBGRG00000001631	SEC24A	1586.38	0.368135	4.0618	2.81921	-1.49529	4.86964e-05	0.00015611	Down	7.31844	5.63014	11.689	18.6798	16.1426	28.2086	ENSBGRG00000001631	SEC24 homolog A, COPII coat complex component [Source:HGNC Symbol;Acc:HGNC:10703]	GO:0030127,GO:0005829,GO:0005789,GO:0000139,GO:0008270,GO:0090110,GO:0042632,GO:0006888,GO:0006886,GO:0050714,GO:0045714	COPII vesicle coat|cytosol|endoplasmic reticulum membrane|Golgi membrane|zinc ion binding|cargo loading into COPII-coated vesicle|cholesterol homeostasis|ER to Golgi vesicle-mediated transport|intracellular protein transport|positive regulation of protein secretion|regulation of low-density lipoprotein particle receptor biosynthetic process	bom04141	Protein processing in endoplasmic reticulum
ENSBGRG00000001632	ENSBGRG00000001632	109.247	0.51508	-2.21749	0.453073	1.14218	0.0265895	0.0494211	Up	7.18542	5.48554	2.72222	2.50214	1.92805	2.0213	ENSBGRG00000001632
ENSBGRG00000001633	ENSBGRG00000001633	482.894	0.4389	-6.10156	0.15626	2.67798	1.05036e-09	6.23601e-09	Up	10.5235	10.1086	26.4104	2.11233	1.87638	2.62637	ENSBGRG00000001633
ENSBGRG00000001634	EIF4B	17966.5	0.29994	6.18041	3.61439	-1.85375	6.39361e-10	3.86187e-09	Down	113.476	103.52	131.188	376.812	335.02	446.045	ENSBGRG00000001634		GO:0005829,GO:0016281,GO:0005844,GO:0004386,GO:0043024,GO:0003723,GO:0033592,GO:0034057,GO:0003743,GO:0002181,GO:0097010,GO:0001731,GO:0006446,GO:0006413	cytosol|eukaryotic translation initiation factor 4F complex|polysome|helicase activity|ribosomal small subunit binding|RNA binding|RNA strand annealing activity|RNA strand-exchange activity|translation initiation factor activity|cytoplasmic translation|eukaryotic translation initiation factor 4F complex assembly|formation of translation preinitiation complex|regulation of translational initiation…	bom03013,bom04150,bom04151,bom05205	RNA transport|mTOR signaling pathway|PI3K-Akt signaling pathway|Proteoglycans in cancer
ENSBGRG00000001636	FSD1L	155.045	0.535897	-2.07226	0.463127	1.11052	0.0382409	0.0679635	Up	3.19041	3.23143	7.73582	1.48864	1.13744	3.422	ENSBGRG00000001636	fibronectin type III and SPRY domain containing 1 like [Source:HGNC Symbol;Acc:HGNC:13753]	GO:0005622	intracellular
ENSBGRG00000001645	METAP1	405.2	0.411102	4.42259	3.52625	-1.81814	9.75226e-06	3.48987e-05	Down	5.4926	2.65625	5.41915	10.0993	11.2253	22.0102	ENSBGRG00000001645	methionyl aminopeptidase 1 [Source:HGNC Symbol;Acc:HGNC:15789]	GO:0005737,GO:0046872,GO:0070006,GO:0070084	cytoplasm|metal ion binding|metalloaminopeptidase activity|protein initiator methionine removal
ENSBGRG00000001650	PIK3CB	463.248	0.422919	-2.89081	0.428516	1.22258	0.00384254	0.0086811	Up	4.67062	4.10902	10.6315	2.0862	2.30078	3.11858	ENSBGRG00000001650	phosphatidylinositol-4,5-bisphosphate 3-kinase catalytic subunit beta [Source:HGNC Symbol;Acc:HGNC:8976]	GO:0005737,GO:0005829,GO:0016020,GO:0030496,GO:0005730,GO:0005634,GO:0005942,GO:0005886,GO:0016303,GO:0035005,GO:0005524,GO:0043560,GO:0016301,GO:0035004,GO:0046934,GO:0000187,GO:0060055,GO:0006914,GO:0007411,GO:0016477,GO:0006874,GO:0006935,GO:0019221,GO:0040016,GO:0001935,GO:0038095,GO:0038096,GO:0007186,GO:0007156,GO:0050900,GO:0014065,GO:0046854,GO:0036092,GO:0048015,GO:0016310,GO:0030168,GO:…	cytoplasm|cytosol|membrane|midbody|nucleolus|nucleus|phosphatidylinositol 3-kinase complex|plasma membrane|1-phosphatidylinositol-3-kinase activity|1-phosphatidylinositol-4-phosphate 3-kinase activity|ATP binding|insulin receptor substrate binding|kinase activity|phosphatidylinositol 3-kinase activity|phosphatidylinositol-4,5-bisphosphate 3-kinase activity|activation of MAPK activity|angiogenesis…	bom00562,bom01521,bom01522,bom01524,bom04012,bom04014,bom04015,bom04024,bom04062,bom04066,bom04068,bom04070,bom04071,bom04072,bom04140,bom04150,bom04151,bom04152,bom04210,bom04211,bom04213,bom04218,bom04360,bom04370,bom04380,bom04510,bom04550,bom04611,bom04620,bom04625,bom04630,bom04650,bom04660,bom04662,bom04664,bom04666,bom04668,bom04670,bom04722,bom04725,bom04750,bom04810,bom04910,bom04914,bom…	Inositol phosphate metabolism|EGFR tyrosine kinase inhibitor resistance|Endocrine resistance|Platinum drug resistance|ErbB signaling pathway|Ras signaling pathway|Rap1 signaling pathway|cAMP signaling pathway|Chemokine signaling pathway|HIF-1 signaling pathway|FoxO signaling pathway|Phosphatidylinositol signaling system|Sphingolipid signaling pathway|Phospholipase D signaling pathway|Autophagy - …
ENSBGRG00000001651	MGP	944.394	0.435008	6.06652	6.22893	-2.63898	1.30715e-09	7.68084e-09	Down	26.4285	15.8887	45.4191	108.482	135.769	249.393	ENSBGRG00000001651	matrix Gla protein [Source:HGNC Symbol;Acc:HGNC:7060]	GO:0062023,GO:0005509,GO:0051216,GO:0030154,GO:0001503,GO:0030500	collagen-containing extracellular matrix|calcium ion binding|cartilage development|cell differentiation|ossification|regulation of bone mineralization
ENSBGRG00000001653	ENSBGRG00000001653	8918	0.45722	4.25472	3.8513	-1.94534	2.09312e-05	7.12087e-05	Down	71.1705	34.7963	139.997	231.386	210.198	397.217	ENSBGRG00000001653		GO:0005524,GO:0004004,GO:0003743	ATP binding|ATP-dependent RNA helicase activity|translation initiation factor activity	bom03013	RNA transport
ENSBGRG00000001655	SCARA5	1366.99	0.431724	5.93062	5.89867	-2.56039	3.01792e-09	1.69685e-08	Down	5.72277	2.09584	2.42151	15.0388	23.5593	14.8722	ENSBGRG00000001655	scavenger receptor class A member 5 [Source:HGNC Symbol;Acc:HGNC:28701]	GO:0009986,GO:0005887,GO:0070287,GO:0005044,GO:0006879,GO:0034605,GO:0006897,GO:0034755,GO:0070207	cell surface|integral component of plasma membrane|ferritin receptor activity|scavenger receptor activity|cellular iron ion homeostasis|cellular response to heat|endocytosis|iron ion transmembrane transport|protein homotrimerization
ENSBGRG00000001656	TWIST1	193.362	0.414685	5.44162	4.77851	-2.25656	5.27981e-08	2.56089e-07	Down	4.06172	3.51944	3.54158	17.9485	18.6533	11.7526	ENSBGRG00000001656	twist family bHLH transcription factor 1 [Source:HGNC Symbol;Acc:HGNC:12428]	GO:0005634,GO:0003677,GO:0046983,GO:0030154,GO:0007517,GO:0045892,GO:0048511	nucleus|DNA binding|protein dimerization activity|cell differentiation|muscle organ development|negative regulation of transcription, DNA-templated|rhythmic process	bom05205	Proteoglycans in cancer
ENSBGRG00000001658	C1orf146	138.805	0.614065	-5.82379	0.0838416	3.57619	5.75262e-09	3.14567e-08	Up	7.06005	4.76067	12.0225	0.120639	0.956156	0.730917	ENSBGRG00000001658	chromosome 1 open reading frame 146 [Source:HGNC Symbol;Acc:HGNC:24032]
ENSBGRG00000001660	COX7B2	684.094	0.618897	-11.3537	0.00766894	7.02676	7.11045e-30	1.97577e-28	Up	140.377	143.026	296.939	2.67416	0.991569	0.170547	ENSBGRG00000001660	cytochrome c oxidase subunit 7B2 [Source:HGNC Symbol;Acc:HGNC:24381]	GO:0016021,GO:0005746,GO:0045277,GO:0004129	integral component of membrane|mitochondrial respiratory chain|respiratory chain complex IV|cytochrome-c oxidase activity	bom00190,bom04260,bom04714,bom04932,bom05010,bom05012,bom05014,bom05016,bom05020,bom05022	Oxidative phosphorylation|Cardiac muscle contraction|Thermogenesis|Non-alcoholic fatty liver disease|Alzheimer disease|Parkinson disease|Amyotrophic lateral sclerosis|Huntington disease|Prion disease|Pathways of neurodegeneration - multiple diseases
ENSBGRG00000001663	ERP27	3219.2	0.456298	7.96705	12.4265	-3.63535	1.62507e-15	1.67204e-14	Down	7.61627	10.1995	26.2997	150.33	175.452	168.444	ENSBGRG00000001663	endoplasmic reticulum protein 27 [Source:HGNC Symbol;Acc:HGNC:26495]	GO:0005788	endoplasmic reticulum lumen
ENSBGRG00000001664	ENSBGRG00000001664	5016.95	0.357508	2.80216	2.00249	-1.0018	0.00507609	0.0112052	Down	57.9943	36.8458	65.3757	101.086	114.764	69.0799	ENSBGRG00000001664		GO:0000137,GO:0005797,GO:0000139,GO:0000138,GO:0016021,GO:0005770,GO:0031902,GO:0005765,GO:0005764,GO:0005886,GO:0004175,GO:0006914,GO:0090285,GO:1903077,GO:0010955,GO:0010508	Golgi cis cisterna|Golgi medial cisterna|Golgi membrane|Golgi trans cisterna|integral component of membrane|late endosome|late endosome membrane|lysosomal membrane|lysosome|plasma membrane|endopeptidase activity|autophagy|negative regulation of protein glycosylation in Golgi|negative regulation of protein localization to plasma membrane|negative regulation of protein processing|positive regulatio…
ENSBGRG00000001666	CASP6	238.572	0.438512	3.99227	3.36512	-1.75066	6.5443e-05	0.000205632	Down	2.49846	0.710015	2.10574	4.96204	5.06189	5.56457	ENSBGRG00000001666	caspase 6 [Source:HGNC Symbol;Acc:HGNC:1507]	GO:0005737,GO:0097153,GO:0097200,GO:0006915	cytoplasm|cysteine-type endopeptidase activity involved in apoptotic process|cysteine-type endopeptidase activity involved in execution phase of apoptosis|apoptotic process	bom04210	Apoptosis
ENSBGRG00000001670	BHLHE41	259.332	0.451969	2.48238	2.17642	-1.12196	0.0130507	0.0262019	Down	4.21786	1.71519	3.15557	4.64864	3.79346	9.41725	ENSBGRG00000001670	basic helix-loop-helix family member e41 [Source:HGNC Symbol;Acc:HGNC:16617]	GO:0005634,GO:0043425,GO:0000981,GO:0001227,GO:0070888,GO:0042826,GO:0043426,GO:0046982,GO:0042803,GO:0001078,GO:0001102,GO:0000980,GO:0000978,GO:0000977,GO:0043565,GO:1990837,GO:0003714,GO:0008134,GO:0009887,GO:0030154,GO:0008283,GO:0032922,GO:0010832,GO:0010944,GO:0000122,GO:0045892,GO:0007219,GO:0050767,GO:0001756	nucleus|bHLH transcription factor binding|DNA-binding transcription factor activity, RNA polymerase II-specific|DNA-binding transcription repressor activity, RNA polymerase II-specific|E-box binding|histone deacetylase binding|MRF binding|protein heterodimerization activity|protein homodimerization activity|proximal promoter DNA-binding transcription repressor activity, RNA polymerase II-specific…	bom04710	Circadian rhythm
ENSBGRG00000001673	FAIM	147.529	0.609501	2.22383	2.55872	-1.35542	0.0261602	0.0487304	Down	3.30833	1.23963	9.16772	6.38219	10.0071	14.3983	ENSBGRG00000001673	Fas apoptotic inhibitory molecule [Source:HGNC Symbol;Acc:HGNC:18703]	GO:0005737,GO:0006915,GO:0043066	cytoplasm|apoptotic process|negative regulation of apoptotic process
ENSBGRG00000001676	ZDHHC23	226.393	0.393316	-2.12258	0.560644	0.834843	0.0337893	0.06095	Up	3.56548	1.74329	3.24081	1.63261	1.42093	1.16848	ENSBGRG00000001676	zinc finger DHHC-type containing 23 [Source:HGNC Symbol;Acc:HGNC:28654]	GO:0005783,GO:0005794,GO:0016021,GO:0019706,GO:0018230,GO:0072659,GO:0006612	endoplasmic reticulum|Golgi apparatus|integral component of membrane|protein-cysteine S-palmitoyltransferase activity|peptidyl-L-cysteine S-palmitoylation|protein localization to plasma membrane|protein targeting to membrane
ENSBGRG00000001678	TMBIM1	991.919	0.337739	5.88377	3.9646	-1.98717	4.01034e-09	2.23219e-08	Down	7.13398	3.7917	4.97939	19.6001	19.8888	16.881	ENSBGRG00000001678	transmembrane BAX inhibitor motif containing 1 [Source:HGNC Symbol;Acc:HGNC:23410]	GO:0010008,GO:0005794,GO:0016021,GO:0043231,GO:0005765,GO:0005123,GO:0043086,GO:1902042,GO:1902045,GO:1903077,GO:2000504,GO:0050848	endosome membrane|Golgi apparatus|integral component of membrane|intracellular membrane-bounded organelle|lysosomal membrane|death receptor binding|negative regulation of catalytic activity|negative regulation of extrinsic apoptotic signaling pathway via death domain receptors|negative regulation of Fas signaling pathway|negative regulation of protein localization to plasma membrane|positive regu…
ENSBGRG00000001679	ENSBGRG00000001679	36.9329	0.847716	2.66578	4.78932	-2.25982	0.00768106	0.0162319	Down	0.0306144	0.573559	0.614327	1.2436	1.68715	2.81021	ENSBGRG00000001679		GO:0005737,GO:0043209,GO:0004459,GO:0005975,GO:0019752	cytoplasm|myelin sheath|L-lactate dehydrogenase activity|carbohydrate metabolic process|carboxylic acid metabolic process	bom00010,bom00270,bom00620,bom00640,bom04066,bom04922,bom05230	Glycolysis / Gluconeogenesis|Cysteine and methionine metabolism|Pyruvate metabolism|Propanoate metabolism|HIF-1 signaling pathway|Glucagon signaling pathway|Central carbon metabolism in cancer
ENSBGRG00000001682	C1QL4	32.2151	1.1143	-4.92317	0.0223141	5.4859	8.51543e-07	3.53788e-06	Up	2.05975	4.54228	1.64016	0	0.165953	0	ENSBGRG00000001682	complement C1q like 4 [Source:HGNC Symbol;Acc:HGNC:31416]	GO:0005581,GO:0005615,GO:0042802,GO:0070373,GO:0045599,GO:0048147	collagen trimer|extracellular space|identical protein binding|negative regulation of ERK1 and ERK2 cascade|negative regulation of fat cell differentiation|negative regulation of fibroblast proliferation
ENSBGRG00000001683	B3GNT5	75.2403	0.662756	2.55658	3.2364	-1.69439	0.0105706	0.0216799	Down	0.59065	0.628738	2.00104	1.76853	1.81701	6.03612	ENSBGRG00000001683	UDP-GlcNAc:betaGal beta-1,3-N-acetylglucosaminyltransferase 5 [Source:HGNC Symbol;Acc:HGNC:15684]	GO:0005783,GO:0005794,GO:0000139,GO:0016021,GO:0005622,GO:0008376,GO:0008457,GO:0008378,GO:0047256,GO:0008532,GO:0007420,GO:0007417,GO:0030311,GO:0006486	endoplasmic reticulum|Golgi apparatus|Golgi membrane|integral component of membrane|intracellular|acetylgalactosaminyltransferase activity|beta-galactosyl-N-acetylglucosaminylgalactosylglucosyl-ceramide beta-1,3-acetylglucosaminyltransferase activity|galactosyltransferase activity|lactosylceramide 1,3-N-acetyl-beta-D-glucosaminyltransferase activity|N-acetyllactosaminide beta-1,3-N-acetylglucosam…	bom00601	Glycosphingolipid biosynthesis - lacto and neolacto series
ENSBGRG00000001684	NOL6	1891.17	0.349468	-3.72368	0.405758	1.30131	0.000196338	0.000568088	Up	20.9891	17.7819	14.0734	7.29189	6.08848	6.40783	ENSBGRG00000001684	nucleolar protein 6 [Source:HGNC Symbol;Acc:HGNC:19910]	GO:0000794,GO:0032545,GO:0005739,GO:0005730,GO:0005654,GO:0005634,GO:0032040,GO:0034456,GO:0003723,GO:0006364,GO:0006409	condensed nuclear chromosome|CURI complex|mitochondrion|nucleolus|nucleoplasm|nucleus|small-subunit processome|UTP-C complex|RNA binding|rRNA processing|tRNA export from nucleus	bom03008	Ribosome biogenesis in eukaryotes
ENSBGRG00000001687	ARHGDIB	1691.16	0.473918	4.4896	4.3702	-2.1277	7.13567e-06	2.60773e-05	Down	13.8347	10.7	25.6713	37.5696	46.2783	118.169	ENSBGRG00000001687	Rho GDP dissociation inhibitor beta [Source:HGNC Symbol;Acc:HGNC:679]	GO:0005829,GO:0016020,GO:0005096,GO:0003924,GO:0048365,GO:0005094,GO:1901164,GO:2000249,GO:0035023,GO:0007266	cytosol|membrane|GTPase activator activity|GTPase activity|Rac GTPase binding|Rho GDP-dissociation inhibitor activity|negative regulation of trophoblast cell migration|regulation of actin cytoskeleton reorganization|regulation of Rho protein signal transduction|Rho protein signal transduction	bom04722,bom04962	Neurotrophin signaling pathway|Vasopressin-regulated water reabsorption
ENSBGRG00000001691	SSPN	396.121	0.388776	8.89542	10.9916	-3.45832	5.81984e-19	7.72262e-18	Down	2.91215	1.93724	4.55719	29.5623	34.9702	27.5121	ENSBGRG00000001691	sarcospan [Source:HGNC Symbol;Acc:HGNC:11322]	GO:0030054,GO:0016010,GO:0005887,GO:0045211,GO:0042383,GO:0030133,GO:0007155,GO:0006936	cell junction|dystrophin-associated glycoprotein complex|integral component of plasma membrane|postsynaptic membrane|sarcolemma|transport vesicle|cell adhesion|muscle contraction
ENSBGRG00000001692	ENSBGRG00000001692	108.806	0.701151	3.72881	6.12394	-2.61446	0.000192386	0.000557473	Down	0.504385	0.214764	0.890907	0.872579	1.71419	6.44572	ENSBGRG00000001692		GO:0030659,GO:0005769,GO:0016021,GO:0005765,GO:0048471,GO:0005886,GO:0002250,GO:0043154,GO:1901799,GO:0010628,GO:0010506,GO:1903900,GO:0035455	cytoplasmic vesicle membrane|early endosome|integral component of membrane|lysosomal membrane|perinuclear region of cytoplasm|plasma membrane|adaptive immune response|negative regulation of cysteine-type endopeptidase activity involved in apoptotic process|negative regulation of proteasomal protein catabolic process|positive regulation of gene expression|regulation of autophagy|regulation of vira…	bom04142	Lysosome
ENSBGRG00000001695	ADH5	2269.95	0.412216	3.22272	2.51134	-1.32846	0.00126978	0.0031625	Down	22.7031	9.94286	35.8436	47.3377	45.1924	58.4033	ENSBGRG00000001695	alcohol dehydrogenase 5 (class III), chi polypeptide [Source:HGNC Symbol;Acc:HGNC:253]	GO:0005739,GO:0004022,GO:0005504,GO:0018467,GO:0042803,GO:0051903,GO:0008270,GO:0006069,GO:0046294,GO:0018119,GO:0045777,GO:0003016,GO:0032496,GO:0051409,GO:0051775,GO:0001523	mitochondrion|alcohol dehydrogenase (NAD) activity|fatty acid binding|formaldehyde dehydrogenase activity|protein homodimerization activity|S-(hydroxymethyl)glutathione dehydrogenase activity|zinc ion binding|ethanol oxidation|formaldehyde catabolic process|peptidyl-cysteine S-nitrosylation|positive regulation of blood pressure|respiratory system process|response to lipopolysaccharide|response to…	bom00010,bom00071,bom00350,bom00830,bom00980,bom00982,bom05204	Glycolysis / Gluconeogenesis|Fatty acid degradation|Tyrosine metabolism|Retinol metabolism|Metabolism of xenobiotics by cytochrome P450|Drug metabolism - cytochrome P450|Chemical carcinogenesis
ENSBGRG00000001696	DNAJC22	49.0441	0.653856	2.0849	2.5726	-1.36323	0.0370783	0.0661225	Down	0.310391	0.781411	0.574652	1.44828	1.83809	0.774237	ENSBGRG00000001696	DnaJ heat shock protein family (Hsp40) member C22 [Source:HGNC Symbol;Acc:HGNC:25802]	GO:0016021	integral component of membrane
ENSBGRG00000001703	JSRP1	2111.56	0.379148	5.76979	4.55548	-2.1876	7.93718e-09	4.26524e-08	Down	8.832	11.5685	10.2041	42.0133	53.4937	34.7641	ENSBGRG00000001703		GO:0016529,GO:0033017,GO:0060314,GO:0003009	sarcoplasmic reticulum|sarcoplasmic reticulum membrane|regulation of ryanodine-sensitive calcium-release channel activity|skeletal muscle contraction
ENSBGRG00000001704	ZNF277	449.877	0.518558	4.15081	4.44577	-2.15243	3.31301e-05	0.000109037	Down	3.06686	1.37156	6.90095	11.6217	10.7702	22.1635	ENSBGRG00000001704	zinc finger protein 277 [Source:HGNC Symbol;Acc:HGNC:13070]	GO:0005634,GO:0000981,GO:0046872,GO:0000978,GO:0070301,GO:2000772	nucleus|DNA-binding transcription factor activity, RNA polymerase II-specific|metal ion binding|RNA polymerase II proximal promoter sequence-specific DNA binding|cellular response to hydrogen peroxide|regulation of cellular senescence
ENSBGRG00000001705	CCDC191	293.381	0.412219	-3.52509	0.365233	1.45311	0.000423332	0.0011553	Up	3.69622	3.42736	6.25017	0.955425	1.49278	2.05404	ENSBGRG00000001705	coiled-coil domain containing 191 [Source:HGNC Symbol;Acc:HGNC:29272]
ENSBGRG00000001707	MOB3C	134.761	0.439292	2.45096	2.10919	-1.07669	0.0142476	0.0283481	Down	3.86288	2.85674	2.94647	7.7751	4.1279	6.67163	ENSBGRG00000001707	MOB kinase activator 3C [Source:HGNC Symbol;Acc:HGNC:29800]	GO:0046872	metal ion binding
ENSBGRG00000001711	BTBD8	452.978	0.507044	-2.01707	0.492179	1.02274	0.0436882	0.0764339	Up	2.49745	1.98856	6.7443	1.01331	1.37003	2.62186	ENSBGRG00000001711	BTB domain containing 8 [Source:HGNC Symbol;Acc:HGNC:21019]	GO:0030424,GO:0044297,GO:0030054,GO:0030136,GO:0044306,GO:0098794,GO:0098793,GO:0042734,GO:0008021,GO:0150007,GO:0031175,GO:0036466	axon|cell body|cell junction|clathrin-coated vesicle|neuron projection terminus|postsynapse|presynapse|presynaptic membrane|synaptic vesicle|clathrin-dependent synaptic vesicle endocytosis|neuron projection development|synaptic vesicle recycling via endosome
ENSBGRG00000001713	RERG	112.499	0.436951	3.86405	3.223	-1.6884	0.00011152	0.000335945	Down	1.94365	2.16935	3.12177	7.03727	8.03651	6.21672	ENSBGRG00000001713	RAS like estrogen regulated growth inhibitor [Source:HGNC Symbol;Acc:HGNC:15980]	GO:0005829,GO:0016020,GO:0005634,GO:0005525,GO:0003924,GO:0030308,GO:0008285,GO:0009725,GO:0007165	cytosol|membrane|nucleus|GTP binding|GTPase activity|negative regulation of cell growth|negative regulation of cell proliferation|response to hormone|signal transduction
ENSBGRG00000001714	CEP70	853.18	0.53556	-4.74065	0.172073	2.53891	2.13031e-06	8.39246e-06	Up	13.4245	16.0964	41.2847	2.21475	2.28716	6.79615	ENSBGRG00000001714	centrosomal protein 70 [Source:HGNC Symbol;Acc:HGNC:29972]	GO:0005813,GO:0005737,GO:0043015,GO:0060271,GO:0070507	centrosome|cytoplasm|gamma-tubulin binding|cilium assembly|regulation of microtubule cytoskeleton organization
ENSBGRG00000001715	CAMLG	982.966	0.400196	-4.34207	0.299852	1.73768	1.41147e-05	4.94027e-05	Up	37.5316	40.6807	71.5265	10.4163	11.1407	20.0277	ENSBGRG00000001715	calcium modulating ligand [Source:HGNC Symbol;Acc:HGNC:1471]	GO:0005783,GO:0016021,GO:0016020,GO:0006952,GO:0007173,GO:0001881,GO:0007165,GO:0016032	endoplasmic reticulum|integral component of membrane|membrane|defense response|epidermal growth factor receptor signaling pathway|receptor recycling|signal transduction|viral process
ENSBGRG00000001716	COL5A3	433.899	0.426745	4.21527	3.47942	-1.79885	2.49485e-05	8.36554e-05	Down	1.27985	1.46531	0.750082	3.54713	4.30615	3.68526	ENSBGRG00000001716	collagen type V alpha 3 chain [Source:HGNC Symbol;Acc:HGNC:14864]	GO:0005588,GO:0062023,GO:0005788,GO:0031012,GO:0005576,GO:0005615,GO:0005518,GO:0005201,GO:0030020,GO:0008201,GO:0043394,GO:0007155,GO:0007160,GO:0030199,GO:0030198,GO:0043588	collagen type V trimer|collagen-containing extracellular matrix|endoplasmic reticulum lumen|extracellular matrix|extracellular region|extracellular space|collagen binding|extracellular matrix structural constituent|extracellular matrix structural constituent conferring tensile strength|heparin binding|proteoglycan binding|cell adhesion|cell-matrix adhesion|collagen fibril organization|extracellul…	bom04974	Protein digestion and absorption
ENSBGRG00000001720	CFAP126	839.22	0.387831	-4.86033	0.270747	1.88498	1.17191e-06	4.78039e-06	Up	25.1587	38.8537	32.9509	6.76591	9.19414	9.02762	ENSBGRG00000001720	cilia and flagella associated protein 126 [Source:HGNC Symbol;Acc:HGNC:32325]	GO:0016324,GO:0036064,GO:0005929,GO:0005737,GO:0044782	apical plasma membrane|ciliary basal body|cilium|cytoplasm|cilium organization
ENSBGRG00000001721	SPATS2	2348.64	0.347052	-8.4446	0.131149	2.93072	3.05084e-17	3.58656e-16	Up	66.8786	81.5112	105.292	10.1687	8.84617	11.8479	ENSBGRG00000001721	spermatogenesis associated serine rich 2 [Source:HGNC Symbol;Acc:HGNC:18650]	GO:0005737,GO:0005829,GO:0003723	cytoplasm|cytosol|RNA binding
ENSBGRG00000001725	MCCC1	274.321	0.417992	2.37789	1.99162	-0.993939	0.0174119	0.0338389	Down	2.24087	1.55491	3.53479	3.48853	3.38165	6.38813	ENSBGRG00000001725	methylcrotonoyl-CoA carboxylase 1 [Source:HGNC Symbol;Acc:HGNC:6936]	GO:0002169,GO:0005829,GO:1905202,GO:0005759,GO:0005739,GO:0005524,GO:0009374,GO:0004075,GO:0046872,GO:0004485,GO:0006768,GO:0006552,GO:0051291	3-methylcrotonyl-CoA carboxylase complex, mitochondrial|cytosol|methylcrotonoyl-CoA carboxylase complex|mitochondrial matrix|mitochondrion|ATP binding|biotin binding|biotin carboxylase activity|metal ion binding|methylcrotonoyl-CoA carboxylase activity|biotin metabolic process|leucine catabolic process|protein heterooligomerization	bom00280	Valine, leucine and isoleucine degradation
ENSBGRG00000001728	ITPR2	2533.45	0.386224	5.84658	4.78357	-2.25809	5.01775e-09	2.75743e-08	Down	4.30828	2.07108	4.92712	10.1873	16.614	21.7978	ENSBGRG00000001728	inositol 1,4,5-trisphosphate receptor type 2 [Source:HGNC Symbol;Acc:HGNC:6181]	GO:0030659,GO:0005789,GO:0016021,GO:0005886,GO:0005791,GO:0016529,GO:0030667,GO:0030658,GO:0005509,GO:0070679,GO:0005220,GO:0035091,GO:0051209	cytoplasmic vesicle membrane|endoplasmic reticulum membrane|integral component of membrane|plasma membrane|rough endoplasmic reticulum|sarcoplasmic reticulum|secretory granule membrane|transport vesicle membrane|calcium ion binding|inositol 1,4,5 trisphosphate binding|inositol 1,4,5-trisphosphate-sensitive calcium-release channel activity|phosphatidylinositol binding|release of sequestered calciu…	bom04020,bom04022,bom04070,bom04114,bom04210,bom04218,bom04270,bom04371,bom04540,bom04611,bom04621,bom04625,bom04720,bom04723,bom04724,bom04725,bom04726,bom04728,bom04730,bom04750,bom04912,bom04915,bom04918,bom04921,bom04922,bom04924,bom04925,bom04927,bom04928,bom04929,bom04934,bom04935,bom04970,bom04971,bom04972,bom05010,bom05012,bom05017,bom05020,bom05022,bom05163,bom05167,bom05170,bom05205	Calcium signaling pathway|cGMP-PKG signaling pathway|Phosphatidylinositol signaling system|Oocyte meiosis|Apoptosis|Cellular senescence|Vascular smooth muscle contraction|Apelin signaling pathway|Gap junction|Platelet activation|NOD-like receptor signaling pathway|C-type lectin receptor signaling pathway|Long-term potentiation|Retrograde endocannabinoid signaling|Glutamatergic synapse|Cholinergic…
ENSBGRG00000001734	FRMPD1	6349.16	0.336357	5.38322	3.50809	-1.81069	7.31635e-08	3.47546e-07	Down	23.0168	12.4045	13.7829	55.0349	49.983	50.1153	ENSBGRG00000001734	FERM and PDZ domain containing 1 [Source:HGNC Symbol;Acc:HGNC:29159]	GO:0005856,GO:0005829,GO:0005886,GO:0032991,GO:0090150,GO:0008277	cytoskeleton|cytosol|plasma membrane|protein-containing complex|establishment of protein localization to membrane|regulation of G protein-coupled receptor signaling pathway
ENSBGRG00000001735	TNFAIP8L2	57.1515	0.542214	2.93451	3.01286	-1.59114	0.00334069	0.00763095	Down	1.38592	2.18107	1.43027	4.13867	5.46703	4.72001	ENSBGRG00000001735	TNF alpha induced protein 8 like 2 [Source:HGNC Symbol;Acc:HGNC:26277]	GO:0005737,GO:0045087,GO:0050728,GO:0050868,GO:0042981	cytoplasm|innate immune response|negative regulation of inflammatory response|negative regulation of T cell activation|regulation of apoptotic process
[truncated: 9,629 more rows]
