# Supplementary material for: Transcriptome Studies Reveal the N6-Methyladenosine Differences in Testis of Yaks at Juvenile and Sexual Maturity Stages
Source: Animals (Basel). 2023 Sep 5;13(18):2815. doi: 10.3390/ani13182815 (PMC10525320; doi:10.3390/ani13182815)
Supplement: Supplementary file 1 [file animals-13-02815-s001.zip › Supplementary Table S8.xlsx]

## Sheet: Sheet1
chr	start	end	width	geneId	transcriptId	distanceToTSS	peak_fold_enrichment	peak_diff.lg.fdr	peak_diff.lg.p	peak_diff.log2.fc	exp_foldChange	exp_log2FoldChange	exp_pval	exp_padj	exp_significant
1	642009	669610	27602	ENSBGRG00000000003	ENSBGRT00000000006	0	1.75	-1.75	-2.45	-0.595	1.0257	-0.0366018	0.925095	0.943835	no
1	16187044	16187193	150	ENSBGRG00000000031	ENSBGRT00000000048	170976	1.81	-3.04	-4.15	-1.04	0.327593	1.61003	0.00223322	0.0052971	yes
1	28282865	28286104	3240	ENSBGRG00000000067	ENSBGRT00000000114	161259	2.25	-2.06	-2.87	1.71	3.50991	-1.81144	1.49363e-06	5.99886e-06	yes
1	28757248	28757398	151	ENSBGRG00000000068	ENSBGRT00000000120	5288	1.3	-2.1	-2.92	-1.31	3.76454	-1.91247	3.24423e-08	1.61919e-07	yes
1	28868402	28868601	200	ENSBGRG00000000069	ENSBGRT00000000121	57409	2.22	-1.24	-1.77	-1.37	2.68657	-1.42576	0.0949615	0.149234	no
1	34418152	34418450	299	ENSBGRG00000000112	ENSBGRT00000000179	54678	3.81	-5.41	-7.04	0.936	0.111028	3.17101	3.84573e-18	4.79445e-17	yes
1	36826276	36826522	247	ENSBGRG00000000131	ENSBGRT00000000218	39981	2.66	-1.13	-1.63	-0.602	5.83313	-2.54427	3.26962e-06	1.2579e-05	yes
1	37201279	37202044	766	ENSBGRG00000000139	ENSBGRT00000000229	4680	3.63	-1.31	-1.87	0.638	1.45786	-0.543848	0.072331	0.118096	no
1	38315913	38319003	3091	ENSBGRG00000000154	ENSBGRT00000000259	8198	2.92	-1.69	-2.37	-0.717	3.9607	-1.98576	0.00162762	0.00396243	yes
1	60853585	60855916	2332	ENSBGRG00000000198	ENSBGRT00000000319	798	1.97	-2.46	-3.4	-0.839	3.47628	-1.79755	0.00613709	0.0132713	yes
2	128105416	128105715	300	ENSBGRG00000000202	ENSBGRT00000000325	-502535	1.89	-2.18	-3.02	-1.06	1.16786	-0.223864	0.664019	0.732573	no
2	54990097	55040400	50304	ENSBGRG00000000210	ENSBGRT00000000342	332307	3.5	-3.56	-4.79	0.583	0.048246	4.37345	2.27372e-21	3.63795e-20	yes
1	168439642	168440039	398	ENSBGRG00000000215	ENSBGRT00000000343	141074	2.19	-3.49	-4.71	-0.679	0.155679	2.68336	3.73843e-13	3.13243e-12	yes
3	131091226	131091425	200	ENSBGRG00000000242	ENSBGRT00000000390	355	2.03	-434	-434	1.78	0.0338981	4.88265	1.64815e-25	3.47837e-24	yes
3	95058510	95058907	398	ENSBGRG00000000253	ENSBGRT00000000398	50	3.48	-1.17	-1.68	0.641	0.42831	1.22327	0.0650801	0.108089	no
1	61302297	61303614	1318	ENSBGRG00000000255	ENSBGRT00000000490	118525	2.45	-1.21	-1.74	-0.767	3.55389	-1.8294	1.07811e-09	6.39222e-09	yes
2	128994511	128994959	449	ENSBGRG00000000256	ENSBGRT00000000402	2620	3.48	-3.93	-5.25	0.617	0.108318	3.20665	1.64099e-16	1.81822e-15	yes
2	78785523	78785770	248	ENSBGRG00000000260	ENSBGRT00000000411	68003	1.6	-2.29	-3.18	1.52	0.331884	1.59125	0.12775	0.192582	no
3	63046457	63048280	1824	ENSBGRG00000000263	ENSBGRT00000000463	0	3.72	-1.68	-2.35	0.655	1.04139	-0.058516	0.91874	0.93901	no
3	8452812	8454818	2007	ENSBGRG00000000274	ENSBGRT00000000454	39467	1.7	-1.05	-1.52	-1.69	2.61167	-1.38497	0.149655	0.220174	no
4	64386548	64386892	345	ENSBGRG00000000276	ENSBGRT00000000443	49	2.06	-3.75	-5.03	-0.84	0.528867	0.919023	0.0231194	0.0436114	yes
3	96869042	96883797	14756	ENSBGRG00000000294	ENSBGRT00000000477	502668	3.27	-7.93	-9.95	1.09	0.0160226	5.96375	3.08047e-17	3.6166e-16	yes
3	96862717	96862915	199	ENSBGRG00000000294	ENSBGRT00000000477	496343	1.97	-3.71	-4.98	1.18	0.0160226	5.96375	3.08047e-17	3.6166e-16	yes
5	75436265	75437890	1626	ENSBGRG00000000300	ENSBGRT00000000476	5328	3.47	-5.36	-6.99	0.721	0.932069	0.101491	0.832257	0.873343	no
5	82224939	82226156	1218	ENSBGRG00000000314	ENSBGRT00000000507	1409	1.81	-1.47	-2.08	-1.15	0.914768	0.128522	0.742481	0.800456	no
3	131140967	131141116	150	ENSBGRG00000000315	ENSBGRT00000000629	13576	1.18	-3.67	-4.92	-1.02	0.515161	0.956905	0.0703019	0.11541	no
5	4219095	4219295	201	ENSBGRG00000000335	ENSBGRT00000000567	8709	1.69	-3.87	-5.18	1.39	0.00515537	7.59971	1.88035e-63	4.83113e-61	yes
2	55557799	55604374	46576	ENSBGRG00000000406	ENSBGRT00000000673	39667	2.3	-3.59	-4.83	-0.729	0.714424	0.485147	0.248643	0.335793	no
5	4271400	4271798	399	ENSBGRG00000000408	ENSBGRT00000000760	191830	3.48	-1.21	-1.73	0.745	3.14499	-1.65305	5.86355e-08	2.82163e-07	yes
3	63570303	63570958	656	ENSBGRG00000000411	ENSBGRT00000000691	7197	2.29	-1.5	-2.12	0.756	0.432003	1.21089	0.00246642	0.00579443	yes
3	37642194	37642440	247	ENSBGRG00000000439	ENSBGRT00000000734	6821	1.92	-1.17	-1.68	0.973	1.30423	-0.383193	0.361039	0.453068	no
8	12913111	12913760	650	ENSBGRG00000000453	ENSBGRT00000000779	40920	1.9	-6.01	-7.75	-0.817	0.759158	0.397529	0.298593	0.389368	no
3	37700186	37719887	19702	ENSBGRG00000000457	ENSBGRT00000000775	56178	2	-1.67	-2.34	0.615	2.43625	-1.28467	0.00611226	0.0132209	yes
3	37743966	37745655	1690	ENSBGRG00000000457	ENSBGRT00000000775	99958	1.56	-3	-4.1	-0.952	2.43625	-1.28467	0.00611226	0.0132209	yes
6	54957099	54957299	201	ENSBGRG00000000459	ENSBGRT00000000778	1148	2.08	-2.41	-3.33	0.812	0.282172	1.82535	9.27076e-06	3.32831e-05	yes
5	116633651	116634830	1180	ENSBGRG00000000460	ENSBGRT00000000787	13579	3.66	-3.15	-4.29	0.671	2.75811	-1.46368	7.74899e-05	0.000240122	yes
8	48133409	48133855	447	ENSBGRG00000000468	ENSBGRT00000000828	99	3.41	-5.45	-7.1	0.969	1.53896	-0.621954	0.0408691	0.0720206	yes
7	91347309	91374703	27395	ENSBGRG00000000469	ENSBGRT00000001070	187079	2.24	-2.65	-3.65	-0.825	8.4222	-3.0742	4.45687e-12	3.38669e-11	yes
2	143491246	143498520	7275	ENSBGRG00000000474	ENSBGRT00000000825	0	2.57	-2.26	-3.14	0.842	0.00960748	6.70163	1.1054e-29	3.00853e-28	yes
8	48202331	48202680	350	ENSBGRG00000000504	ENSBGRT00000000899	5280	2.87	-1.46	-2.07	0.769	0.813796	0.297262	0.424653	0.515528	no
5	16470677	16470826	150	ENSBGRG00000000530	ENSBGRT00000001913	67986	2.82	-2.78	-3.82	1.08	0.0171526	5.86543	1.95881e-47	1.68572e-45	yes
4	17440924	17449380	8457	ENSBGRG00000000595	ENSBGRT00000001064	52523	1.49	-2.6	-3.58	-0.639	1.54945	-0.631761	0.0491333	0.0847475	yes
5	39715766	39719293	3528	ENSBGRG00000000629	ENSBGRT00000001318	78645	1.47	-1.23	-1.77	-0.642	1.10847	-0.148565	0.68834	0.753172	no
5	82720213	82720562	350	ENSBGRG00000000638	ENSBGRT00000001197	399	3.93	-1.23	-1.76	-1.18	0.016122	5.95483	3.89846e-21	6.12152e-20	yes
4	17555971	17556120	150	ENSBGRG00000000642	ENSBGRT00000001259	16852	1.27	-2.21	-3.07	-0.658	0.0980766	3.34995	1.68287e-17	2.00362e-16	yes
3	97410629	97410878	250	ENSBGRG00000000652	ENSBGRT00000001174	100	2	-3.41	-4.61	0.806	6.68532	-2.741	1.00742e-20	1.5317e-19	yes
5	116893560	116895030	1471	ENSBGRG00000000682	ENSBGRT00000001242	125740	2.08	-2.47	-3.4	0.657	0.644318	0.634155	0.132222	0.198395	no
2	32796561	32797055	495	ENSBGRG00000000692	ENSBGRT00000001237	18362	3.74	-4.37	-5.79	0.672	4.80156	-2.2635	2.87574e-07	1.26567e-06	yes
7	28495582	28495882	301	ENSBGRG00000000693	ENSBGRT00000001239	25346	2.53	-1.7	-2.38	0.669	1.79189	-0.841482	0.0104312	0.0214256	yes
3	107039966	107040164	199	ENSBGRG00000000715	ENSBGRT00000001288	3579	1.33	-2.67	-3.67	1.97	0.424392	1.23653	0.0236014	0.0444262	yes
5	4736787	4737233	447	ENSBGRG00000000723	ENSBGRT00000001296	50	3.48	-3.07	-4.18	0.71	1.15699	-0.21037	0.569219	0.650242	no
1	41310171	41310415	245	ENSBGRG00000000728	ENSBGRT00000001293	64488	2.4	-1.11	-1.59	0.647	0.703176	0.508042	0.28252	0.371745	no
7	9838410	9839006	597	ENSBGRG00000000766	ENSBGRT00000001392	15371	2.67	-3.62	-4.85	0.65	0.919461	0.12114	0.738509	0.797143	no
4	17653512	17654408	897	ENSBGRG00000000779	ENSBGRT00000001416	70085	2.61	-1.73	-2.42	0.585	2.31901	-1.21351	0.00699991	0.0149493	yes
5	76460425	76460674	250	ENSBGRG00000000782	ENSBGRT00000001491	12289	1.82	-1.84	-2.57	-0.77	1.33951	-0.421704	0.35834	0.450288	no
7	10014808	10016005	1198	ENSBGRG00000000804	ENSBGRT00000001662	64106	2.29	-2.55	-3.52	-0.817	5.26901	-2.39753	3.20152e-11	2.22749e-10	yes
3	131556345	131565690	9346	ENSBGRG00000000812	ENSBGRT00000001728	73610	2.91	-5.49	-7.14	-0.781	5.52599	-2.46623	1.16775e-10	7.69584e-10	yes
7	28645129	28645379	251	ENSBGRG00000000837	ENSBGRT00000001551	95530	2.75	-0.906	-1.33	1.14	0.424699	1.23549	0.0232477	0.0438293	yes
3	107798795	107798995	201	ENSBGRG00000000847	ENSBGRT00000001539	33266	2.35	-1.25	-1.79	0.658	0.226727	2.14097	3.81762e-06	1.45389e-05	yes
3	107813291	107822886	9596	ENSBGRG00000000847	ENSBGRT00000001539	47762	4.33	-6.14	-7.9	0.934	0.226727	2.14097	3.81762e-06	1.45389e-05	yes
2	130103621	130103916	296	ENSBGRG00000000896	ENSBGRT00000001641	374	2.36	-3.06	-4.17	0.804	0.098721	3.3405	3.54254e-08	1.75818e-07	yes
3	21012326	21012475	150	ENSBGRG00000000934	ENSBGRT00000001724	3262	2.25	-1.33	-1.9	-0.61	7.735	-2.9514	2.74821e-10	1.73629e-09	yes
8	81831256	81833896	2641	ENSBGRG00000000943	ENSBGRT00000001731	343	2.75	-5.66	-7.33	0.724	0.470493	1.08776	0.00381645	0.00862875	yes
7	31134229	31136919	2691	ENSBGRG00000000950	ENSBGRT00000001820	1589	1.78	-1.38	-1.97	-1.94	1.28731	-0.364364	0.543184	0.627174	no
5	83034149	83070670	36522	ENSBGRG00000000973	ENSBGRT00000001926	6911	3.59	-5.39	-7.02	0.899	0.842761	0.246805	0.591916	0.670639	no
5	83032417	83034050	1634	ENSBGRG00000000973	ENSBGRT00000001926	5179	3.34	-7.94	-9.96	0.713	0.842761	0.246805	0.591916	0.670639	no
8	13252583	13282557	29975	ENSBGRG00000001005	ENSBGRT00000001892	0	2.03	-1.38	-1.96	1.09	0.48503	1.04386	0.00453294	0.0100866	yes
5	117401688	117401979	292	ENSBGRG00000001009	ENSBGRT00000001983	20138	2.08	-3.5	-4.71	0.761	0.346755	1.52801	8.8817e-05	0.000272649	yes
7	93139717	93139866	150	ENSBGRG00000001014	ENSBGRT00000001860	362551	2.63	-1.63	-2.29	0.981	0.145922	2.77673	5.88663e-07	2.49601e-06	yes
3	64570289	64590503	20215	ENSBGRG00000001021	ENSBGRT00000001893	134212	1.68	-1.97	-2.75	0.667	0.656091	0.608033	0.561668	0.643898	no
4	97593539	97593739	201	ENSBGRG00000001054	ENSBGRT00000001978	58541	1.62	-2	-2.78	0.899	0.147877	2.75753	8.41444e-14	7.51114e-13	yes
8	22034164	22034779	616	ENSBGRG00000001055	ENSBGRT00000001937	99	2.75	-1.45	-2.05	0.895	0.68059	0.555141	0.21599	0.298493	no
7	105726314	105726753	440	ENSBGRG00000001067	ENSBGRT00000001975	49	4.09	-2.04	-2.84	0.746	0.598736	0.740008	0.0579626	0.0978164	no
6	100085337	100085487	151	ENSBGRG00000001075	ENSBGRT00000002497	149	1.82	-1.85	-2.59	1.02	0.427204	1.227	0.00268038	0.0062474	yes
5	76573242	76573439	198	ENSBGRG00000001078	ENSBGRT00000001991	7029	3.07	-5.88	-7.59	2.13	0.0409686	4.60934	2.67258e-21	4.26075e-20	yes
5	76573637	76574548	912	ENSBGRG00000001078	ENSBGRT00000001991	5920	3.64	-8.06	-10.1	1.54	0.0409686	4.60934	2.67258e-21	4.26075e-20	yes
8	22072175	22072721	547	ENSBGRG00000001084	ENSBGRT00000001986	3340	2.17	-1.46	-2.07	0.914	1.77982	-0.831735	0.055676	0.0945064	no
8	22125591	22127263	1673	ENSBGRG00000001102	ENSBGRT00000002098	5935	3.33	-2.74	-3.77	-1.62	0.459099	1.12312	0.0092129	0.0191473	yes
7	105830919	105831119	201	ENSBGRG00000001111	ENSBGRT00000002056	36786	3.09	-2.56	-3.52	0.991	0.313641	1.67282	6.42568e-07	2.7129e-06	yes
7	93710315	93712284	1970	ENSBGRG00000001132	ENSBGRT00000002101	134243	3.44	-3.65	-4.9	0.821	0.956625	0.0639743	0.868761	0.901458	no
6	56137052	56144676	7625	ENSBGRG00000001143	ENSBGRT00000002204	16579	1.41	-0.981	-1.43	-0.581	0.744949	0.424786	0.263211	0.351556	no
4	97753733	97754704	972	ENSBGRG00000001146	ENSBGRT00000002133	1654	3.38	-1.98	-2.76	1.21	1.66944	-0.739361	0.0603422	0.101311	no
4	97753040	97753436	397	ENSBGRG00000001146	ENSBGRT00000002133	2922	3.13	-3.02	-4.13	1.22	1.66944	-0.739361	0.0603422	0.101311	no
4	69019534	69019683	150	ENSBGRG00000001153	ENSBGRT00000002117	494498	1.67	-1.74	-2.44	-1.4	0.896008	0.158416	0.729264	0.788701	no
2	33199282	33218106	18825	ENSBGRG00000001165	ENSBGRT00000002206	66304	2.31	-1.44	-2.04	0.598	0.370402	1.43284	0.000957176	0.002437	yes
2	33221030	33221739	710	ENSBGRG00000001165	ENSBGRT00000002206	88052	3.62	-1.46	-2.07	0.792	0.370402	1.43284	0.000957176	0.002437	yes
5	117454683	117456123	1441	ENSBGRG00000001197	ENSBGRT00000002228	0	2.39	-1.7	-2.39	0.688	0.60485	0.72535	0.126409	0.190811	no
5	125511782	125521140	9359	ENSBGRG00000001198	ENSBGRT00000002183	60756	1.55	-1.61	-2.26	-0.653	5.5036	-2.46037	1.18816e-12	9.53971e-12	yes
1	86544235	86544629	395	ENSBGRG00000001201	ENSBGRT00000002196	17074	1.92	-4.2	-5.58	-0.99	0.311872	1.68098	0.000122603	0.000367332	yes
3	38223955	38224204	250	ENSBGRG00000001203	ENSBGRT00000002276	9816	1.49	-2.74	-3.76	0.683	1.82718	-0.869621	0.0200071	0.0383196	yes
3	38214589	38216217	1629	ENSBGRG00000001203	ENSBGRT00000002276	450	3.48	-4.48	-5.93	0.694	1.82718	-0.869621	0.0200071	0.0383196	yes
5	47648157	47649474	1318	ENSBGRG00000001206	ENSBGRT00000002201	341	3.73	-9.49	-11.7	0.655	0.855429	0.225279	0.524724	0.610148	no
5	125538716	125538953	238	ENSBGRG00000001207	ENSBGRT00000002217	3303	2.04	-4.71	-6.22	0.682	1.19355	-0.255258	0.532293	0.616925	no
5	76648795	76649294	500	ENSBGRG00000001218	ENSBGRT00000002245	2293	1.38	-2.58	-3.55	-0.623	1.45383	-0.539862	0.111395	0.171231	no
5	125558569	125559223	655	ENSBGRG00000001224	ENSBGRT00000002248	4449	3.4	-2.41	-3.33	-3.27	0.020227	5.62757	2.64812e-55	4.08225e-53	yes
5	125561123	125561373	251	ENSBGRG00000001224	ENSBGRT00000002248	2299	3.31	-7.27	-9.21	2.69	0.020227	5.62757	2.64812e-55	4.08225e-53	yes
5	125560273	125560773	501	ENSBGRG00000001224	ENSBGRT00000002248	2899	4.65	-12	-14.4	2.62	0.020227	5.62757	2.64812e-55	4.08225e-53	yes
5	125561914	125562114	201	ENSBGRG00000001224	ENSBGRT00000002248	1558	2.53	-2.59	-3.57	1.01	0.020227	5.62757	2.64812e-55	4.08225e-53	yes
1	62978078	62995187	17110	ENSBGRG00000001237	ENSBGRT00000002472	42463	5.75	-7.31	-9.25	0.788	0.0726418	3.78306	1.14549e-16	1.28689e-15	yes
1	138899705	138900299	595	ENSBGRG00000001246	ENSBGRT00000002273	47379	3.54	-3.85	-5.15	0.778	2.5862	-1.37083	0.000157303	0.00046285	yes
5	76667567	76667763	197	ENSBGRG00000001247	ENSBGRT00000002298	1457	1.97	-2.04	-2.84	0.986	1.74346	-0.80195	0.0269544	0.0500258	yes
7	10254921	10255821	901	ENSBGRG00000001249	ENSBGRT00000002389	12669	2.3	-0.925	-1.35	-0.59	0.161087	2.63409	2.21921e-15	2.26364e-14	yes
7	111486726	111488453	1728	ENSBGRG00000001264	ENSBGRT00000002313	62319	1.44	-3.07	-4.18	-0.8	1.87741	-0.908747	0.00172108	0.00416878	yes
5	111083569	111083816	248	ENSBGRG00000001292	ENSBGRT00000002367	2314	2.73	-1.88	-2.63	0.686	0.878751	0.186474	0.528961	0.614027	no
7	111511855	111527665	15811	ENSBGRG00000001303	ENSBGRT00000002411	39295	2.05	-1.21	-1.74	0.774	2.88649	-1.52931	0.00395339	0.00890203	yes
5	76708990	76709399	410	ENSBGRG00000001304	ENSBGRT00000002407	3215	2.56	-1.17	-1.69	0.704	4.95821	-2.30982	7.21561e-08	3.43497e-07	yes
1	87044061	87044511	451	ENSBGRG00000001306	ENSBGRT00000002616	53439	3.47	-3.65	-4.9	0.82	0.243077	2.04051	0.000440274	0.00119877	yes
1	87043062	87043461	400	ENSBGRG00000001306	ENSBGRT00000002616	52440	4.54	-1.93	-2.7	0.791	0.243077	2.04051	0.000440274	0.00119877	yes
8	22387288	22403150	15863	ENSBGRG00000001309	ENSBGRT00000002417	497	2.36	-2.28	-3.16	-0.639	0.294142	1.76542	0.000221389	0.000634565	yes
2	133595122	133603912	8791	ENSBGRG00000001314	ENSBGRT00000002425	85474	4.44	-1.41	-2	-1.19	1.82808	-0.870333	0.0477484	0.0826725	yes
2	133611981	133612130	150	ENSBGRG00000001314	ENSBGRT00000002425	102333	1.9	-4.74	-6.26	2.19	1.82808	-0.870333	0.0477484	0.0826725	yes
1	139446634	139448145	1512	ENSBGRG00000001317	ENSBGRT00000002419	36203	2.85	-2.05	-2.85	0.775	2.58981	-1.37285	3.18058e-05	0.000104962	yes
8	82473876	82474023	148	ENSBGRG00000001350	ENSBGRT00000002467	985	1.29	-4.52	-5.97	-1.23	1.44212	-0.528192	0.140307	0.208513	no
7	95144464	95175492	31029	ENSBGRG00000001359	ENSBGRT00000002479	206415	1.35	-1.28	-1.83	-0.812	1.04402	-0.0621547	0.92314	0.942383	no
2	57176856	57181332	4477	ENSBGRG00000001376	ENSBGRT00000002597	299	1.86	-2.06	-2.87	0.981	0.103812	3.26796	5.56999e-09	3.04862e-08	yes
2	33266583	33266732	150	ENSBGRG00000001379	ENSBGRT00000002519	11616	1.24	-2.42	-3.33	-1.11	6.81016	-2.76769	9.10908e-15	8.89239e-14	yes
1	63070012	63070410	399	ENSBGRG00000001394	ENSBGRT00000002549	17819	2.24	-1.35	-1.93	0.863	2.35026	-1.23282	0.00153733	0.0037581	yes
1	63072252	63073098	847	ENSBGRG00000001394	ENSBGRT00000002549	15131	2.81	-1.08	-1.57	0.744	2.35026	-1.23282	0.00153733	0.0037581	yes
3	116372704	116373553	850	ENSBGRG00000001404	ENSBGRT00000008991	115649	2.72	-4.61	-6.1	1.16	1.28951	-0.366822	0.232181	0.316892	no
3	116373903	116374053	151	ENSBGRG00000001404	ENSBGRT00000008991	115149	2.1	-0.892	-1.31	1.26	1.28951	-0.366822	0.232181	0.316892	no
3	116309429	116310421	993	ENSBGRG00000001404	ENSBGRT00000008991	178781	3.42	-1.47	-2.09	0.634	1.28951	-0.366822	0.232181	0.316892	no
3	38434876	38435021	146	ENSBGRG00000001406	ENSBGRT00000002568	14077	1.57	-1.94	-2.71	1.28	0.285565	1.80811	0.0307967	0.0562213	yes
4	18393311	18393459	149	ENSBGRG00000001427	ENSBGRT00000002695	170866	1.57	-2.75	-3.77	-1.13	0.603641	0.728238	0.0850007	0.135854	no
4	18446270	18446517	248	ENSBGRG00000001427	ENSBGRT00000002695	223825	2.54	-1.69	-2.37	0.68	0.603641	0.728238	0.0850007	0.135854	no
7	10564403	10564599	197	ENSBGRG00000001436	ENSBGRT00000002614	392	1.37	-2.85	-3.91	-0.614	0.341535	1.54989	4.47769e-05	0.000144381	yes
1	90874263	90874750	488	ENSBGRG00000001442	ENSBGRT00000002647	341	3.82	-1.19	-1.71	0.747	1.28343	-0.360009	0.397558	0.48937	no
2	134061070	134061517	448	ENSBGRG00000001467	ENSBGRT00000002984	88393	2.73	-5.58	-7.24	0.795	1.79594	-0.84474	0.0217691	0.0413237	yes
8	14650709	14650958	250	ENSBGRG00000001506	ENSBGRT00000002764	10449	2.95	-1.73	-2.43	0.797	1.28981	-0.367161	0.349358	0.441661	no
1	87204579	87205942	1364	ENSBGRG00000001507	ENSBGRT00000002763	38620	1.18	-1.53	-2.16	0.865	0.00343343	8.18613	4.40626e-20	6.38709e-19	yes
8	87446493	87446793	301	ENSBGRG00000001510	ENSBGRT00000003153	1130742	2.45	-1.72	-2.41	-1.01	0.579034	0.788281	0.138385	0.206176	no
6	100489166	100489365	200	ENSBGRG00000001534	ENSBGRT00000002849	975	2.86	-3.21	-4.36	1.28	0.820852	0.284806	0.580893	0.660981	no
1	159385604	159385803	200	ENSBGRG00000001560	ENSBGRT00000002896	50	1.89	-2.19	-3.04	1.13	1.57417	-0.654589	0.0352806	0.0633692	yes
2	61904653	61907729	3077	ENSBGRG00000001561	ENSBGRT00000002888	118090	1.67	-1.81	-2.53	1.42	0.208045	2.26503	1.69749e-08	8.78373e-08	yes
5	125970184	125978312	8129	ENSBGRG00000001647	ENSBGRT00000003105	58265	1.97	-2.37	-3.27	-1.29	1.52149	-0.605485	0.101902	0.158522	no
7	112268149	112268349	201	ENSBGRG00000001655	ENSBGRT00000003111	150279	1.95	-1.99	-2.77	0.9	5.89867	-2.56039	3.01792e-09	1.69685e-08	yes
4	18689788	18691231	1444	ENSBGRG00000001662	ENSBGRT00000003160	61566	3.69	-6.21	-7.98	0.697	1.30383	-0.382751	0.289295	0.379282	no
1	63384287	63384586	300	ENSBGRG00000001676	ENSBGRT00000003112	11665	3.26	-1.33	-1.89	0.587	0.560644	0.834843	0.0337893	0.06095	yes
1	63377451	63378049	599	ENSBGRG00000001676	ENSBGRT00000003112	4829	3.19	-3.47	-4.69	0.8	0.560644	0.834843	0.0337893	0.06095	yes
3	55750337	55754643	4307	ENSBGRG00000001711	ENSBGRT00000003268	88624	3.67	-11.4	-13.8	0.657	0.492179	1.02274	0.0436882	0.0764339	yes
3	55747818	55749890	2073	ENSBGRG00000001711	ENSBGRT00000003268	93377	3.71	-4.74	-6.25	0.888	0.492179	1.02274	0.0436882	0.0764339	yes
8	14865820	14865969	150	ENSBGRG00000001716	ENSBGRT00000003192	198	1.29	-2.43	-3.35	-2.13	3.47942	-1.79885	2.49485e-05	8.36554e-05	yes
5	125990512	125990661	150	ENSBGRG00000001730	ENSBGRT00000003222	43517	1.76	-1.78	-2.49	-1.59	1.02885	-0.0410366	0.914494	0.935658	no
7	56487206	56492061	4856	ENSBGRG00000001734	ENSBGRT00000003214	115103	3.39	-434	-434	0.632	3.50809	-1.81069	7.31635e-08	3.47546e-07	yes
2	134400871	134427985	27115	ENSBGRG00000001740	ENSBGRT00000003856	0	2.92	-1.18	-1.7	0.896	0.430774	1.215	0.0144843	0.0287513	yes
4	100956838	100959757	2920	ENSBGRG00000001751	ENSBGRT00000003470	183514	1.39	-1.93	-2.7	0.876	0.0449983	4.47399	1.69311e-20	2.53082e-19	yes
1	63528096	63532238	4143	ENSBGRG00000001757	ENSBGRT00000003324	17937	1.61	-1.63	-2.3	-0.906	2.31728	-1.21243	0.00111833	0.00281816	yes
7	56733703	56735340	1638	ENSBGRG00000001797	ENSBGRT00000003332	42734	2.15	-1.32	-1.88	0.858	0.815111	0.294932	0.434716	0.525621	no
7	96712331	96712826	496	ENSBGRG00000001802	ENSBGRT00000003338	99	2.97	-3.34	-4.52	0.836	3.78789	-1.92139	2.83464e-08	1.43007e-07	yes
3	132010335	132010535	201	ENSBGRG00000001809	ENSBGRT00000003364	4489	1.68	-2.61	-3.59	-0.612	0.270678	1.88535	1.26956e-05	4.47451e-05	yes
4	70784922	70785070	149	ENSBGRG00000001815	ENSBGRT00000003367	58535	1.36	-1.5	-2.12	1.12	1.32702	-0.408186	0.387542	0.479874	no
4	70785514	70793247	7734	ENSBGRG00000001815	ENSBGRT00000003367	50358	3.83	-1.96	-2.73	0.791	1.32702	-0.408186	0.387542	0.479874	no
4	70864175	70864573	399	ENSBGRG00000001829	ENSBGRT00000003401	85107	2.6	-1.16	-1.67	0.61	1.18428	-0.244006	0.600806	0.678327	no
8	87813640	87813888	249	ENSBGRG00000001850	ENSBGRT00000003458	3108	2.94	-1.45	-2.05	0.615	1.42642	-0.512398	0.362793	0.454916	no
6	111838393	111845782	7390	ENSBGRG00000001886	ENSBGRT00000003562	0	1.94	-3.55	-4.78	0.873	0.801549	0.319138	0.572729	0.653494	no
5	85387692	85392780	5089	ENSBGRG00000001904	ENSBGRT00000003805	56434	1.85	-2.08	-2.89	1.27	1.43597	-0.522022	0.354762	0.446836	no
8	50204172	50224245	20074	ENSBGRG00000001916	ENSBGRT00000003579	685	3.71	-2	-2.79	0.86	2.37082	-1.24539	0.0028978	0.00671269	yes
5	8127710	8130594	2885	ENSBGRG00000001929	ENSBGRT00000003615	56157	2.94	-3.42	-4.63	-1.72	2.64355	-1.40248	5.12016e-05	0.000163609	yes
5	8281821	8282020	200	ENSBGRG00000001929	ENSBGRT00000003665	-54978	1.67	-1.25	-1.79	-0.602	2.64355	-1.40248	5.12016e-05	0.000163609	yes
7	56897883	56900459	2577	ENSBGRG00000001955	ENSBGRT00000003682	280539	3.3	-2.07	-2.88	0.589	1.61146	-0.688365	0.0805502	0.129676	no
7	34241338	34241487	150	ENSBGRG00000001958	ENSBGRT00000003699	1195	1.44	-1.44	-2.04	0.911	4.105	-2.03738	4.98913e-09	2.7434e-08	yes
1	172232899	172233497	599	ENSBGRG00000001982	ENSBGRT00000003698	8436	3.48	-5.97	-7.7	1.13	0.360693	1.47116	0.0111623	0.0227433	yes
4	56033165	56035382	2218	ENSBGRG00000001999	ENSBGRT00000003728	387	2.87	-6.54	-8.36	0.899	0.283059	1.82083	0.00189831	0.0045613	yes
7	113181361	113182004	644	ENSBGRG00000002025	ENSBGRT00000003766	36962	3.91	-2.14	-2.97	0.599	1.51523	-0.599537	0.0821214	0.131799	no
1	142685278	142685677	400	ENSBGRG00000002029	ENSBGRT00000003769	0	2.36	-7.97	-10	1.45	0.545545	0.87423	0.0155558	0.0306176	yes
3	56419506	56421213	1708	ENSBGRG00000002071	ENSBGRT00000003855	24767	3.84	-2.04	-2.84	0.701	1.60237	-0.680205	0.152087	0.223048	no
8	50764308	50791425	27118	ENSBGRG00000002073	ENSBGRT00000003960	30430	6.75	-1.45	-2.05	-0.713	3.90635	-1.96582	1.61669e-10	1.04907e-09	yes
8	14948101	14948549	449	ENSBGRG00000002101	ENSBGRT00000003958	6709	1.6	-1.85	-2.59	0.924	1.48748	-0.572869	0.118731	0.180783	no
7	113581820	113581969	150	ENSBGRG00000002158	ENSBGRT00000004051	119625	2.35	-1.96	-2.74	0.972	0.729049	0.455912	0.176126	0.251966	no
3	21929887	21930786	900	ENSBGRG00000002163	ENSBGRT00000004132	28448	3.93	-2.44	-3.36	0.645	2.11869	-1.08317	0.000596806	0.0015789	yes
8	88580592	88585871	5280	ENSBGRG00000002164	ENSBGRT00000004032	8963	2.4	-1.67	-2.34	-0.865	9.23591	-3.20725	2.97934e-16	3.23638e-15	yes
1	69314535	69314828	294	ENSBGRG00000002166	ENSBGRT00000004041	14052	2.22	-1.43	-2.03	0.603	1.77316	-0.82632	0.0252385	0.047202	yes
5	117830436	117833965	3530	ENSBGRG00000002191	ENSBGRT00000004125	9064	2.18	-2.81	-3.86	0.901	0.267567	1.90203	0.000148397	0.000438246	yes
2	198622	198911	290	ENSBGRG00000002216	ENSBGRT00000004190	22661	1.33	-1.54	-2.18	-0.584	16.145	-4.01302	9.10506e-29	2.36678e-27	yes
4	75098359	75098808	450	ENSBGRG00000002220	ENSBGRT00000004157	30397	3.17	-8.08	-10.1	1.86	0.213818	2.22554	5.52248e-05	0.000175484	yes
4	75185331	75185985	655	ENSBGRG00000002220	ENSBGRT00000004442	87705	3.17	-3.13	-4.26	0.622	0.213818	2.22554	5.52248e-05	0.000175484	yes
4	75097760	75098209	450	ENSBGRG00000002220	ENSBGRT00000004157	29798	3.2	-8.04	-10.1	1.63	0.213818	2.22554	5.52248e-05	0.000175484	yes
8	6570725	6571422	698	ENSBGRG00000002227	ENSBGRT00000004153	2570	4.07	-6.89	-8.76	0.892	0.311083	1.68463	1.39063e-05	4.87601e-05	yes
5	128880444	128880593	150	ENSBGRG00000002237	ENSBGRT00000004176	3437	1.91	-1.67	-2.35	0.6	1.07693	-0.106923	0.804338	0.850338	no
5	8421671	8462290	40620	ENSBGRG00000002244	ENSBGRT00000004230	0	2.03	-3.41	-4.6	-1.5	2.93697	-1.55433	0.0120115	0.0242942	yes
8	14967431	14967678	248	ENSBGRG00000002275	ENSBGRT00000004247	3013	1.82	-1.14	-1.64	-0.873	2.18873	-1.13009	0.156685	0.228751	no
8	6583686	6584612	927	ENSBGRG00000002278	ENSBGRT00000004350	3344	2.17	-2.94	-4.02	-1.07	1.42116	-0.507068	0.177234	0.253285	no
6	114253631	114297274	43644	ENSBGRG00000002294	ENSBGRT00000004276	46	3.75	-2.75	-3.78	0.588	0.0748117	3.74059	1.44513e-17	1.7322e-16	yes
3	38976344	38976493	150	ENSBGRG00000002310	ENSBGRT00000004325	19514	1.67	-1.32	-1.88	-0.918	5.11126	-2.35368	6.44252e-12	4.8029e-11	yes
7	11369624	11369923	300	ENSBGRG00000002314	ENSBGRT00000004393	65017	2.6	-6.89	-8.76	1.56	0.204813	2.28762	1.21794e-07	5.64338e-07	yes
1	69648573	69651243	2671	ENSBGRG00000002318	ENSBGRT00000004323	6016	2.32	-2.02	-2.81	1.17	0.464021	1.10774	0.00324417	0.00743153	yes
6	62808632	62825845	17214	ENSBGRG00000002320	ENSBGRT00000004800	43709	2.03	-8.7	-10.8	-1.25	2.54321	-1.34665	0.00141636	0.00349175	yes
1	94091790	94092043	254	ENSBGRG00000002327	ENSBGRT00000004463	3676	1.57	-1.47	-2.09	-0.658	2.16204	-1.11239	0.0174264	0.0338595	yes
4	103278307	103306757	28451	ENSBGRG00000002382	ENSBGRT00000004467	800	1.78	-1.26	-1.8	0.753	3.70638	-1.89001	3.92213e-06	1.48954e-05	yes
3	58040242	58040442	201	ENSBGRG00000002454	ENSBGRT00000004578	2530	2.07	-1.66	-2.33	1.4	1.83707	-0.877409	0.0243726	0.0457515	yes
3	58040641	58041290	650	ENSBGRG00000002454	ENSBGRT00000004578	1682	3.57	-1.48	-2.1	0.596	1.83707	-0.877409	0.0243726	0.0457515	yes
2	577524	580841	3318	ENSBGRG00000002459	ENSBGRT00000004709	20198	1.75	-3.16	-4.3	-0.682	1.75383	-0.810512	0.0771581	0.124873	no
5	77428121	77428270	150	ENSBGRG00000002464	ENSBGRT00000004737	7929	3	-4.66	-6.16	0.746	5.1445	-2.36303	5.06049e-11	3.4705e-10	yes
3	58316484	58316781	298	ENSBGRG00000002473	ENSBGRT00000004615	99229	1.64	-1.33	-1.89	-1.13	0.585052	0.773364	0.147334	0.217228	no
1	160015976	160017668	1693	ENSBGRG00000002483	ENSBGRT00000004767	49	3.02	-2.75	-3.78	-0.987	1.82699	-0.869469	0.0110135	0.0224861	yes
3	58474200	58474449	250	ENSBGRG00000002487	ENSBGRT00000004652	1129	2.23	-2.47	-3.41	-0.758	0.0704053	3.82817	3.72264e-16	4.01919e-15	yes
5	118164503	118165148	646	ENSBGRG00000002488	ENSBGRT00000004662	1484	2.19	-1.13	-1.63	0.938	1.79951	-0.847604	0.209469	0.290956	no
1	88700320	88706957	6638	ENSBGRG00000002494	ENSBGRT00000004963	154675	1.51	-2.29	-3.17	-0.63	4.21706	-2.07624	1.41526e-10	9.26501e-10	yes
3	58653440	58658014	4575	ENSBGRG00000002508	ENSBGRT00000004686	491	1.85	-1.33	-1.89	-0.857	0.633482	0.658625	0.165382	0.239007	no
6	102068237	102068624	388	ENSBGRG00000002521	ENSBGRT00000004706	2704	4.97	-4.12	-5.49	0.798	0.11754	3.08877	6.10676e-08	2.92992e-07	yes
1	70318870	70319166	297	ENSBGRG00000002541	ENSBGRT00000004762	88278	3	-3.26	-4.42	1.39	0.362581	1.46362	0.00967969	0.0200118	yes
2	144464292	144467196	2905	ENSBGRG00000002568	ENSBGRT00000004871	25282	3.32	-2.84	-3.9	0.932	1.59128	-0.670187	0.0547057	0.093007	no
5	47857364	47859080	1717	ENSBGRG00000002582	ENSBGRT00000004863	8788	2.42	-2.12	-2.94	0.85	0.693261	0.528529	0.0696141	0.114514	no
2	70143414	70145447	2034	ENSBGRG00000002594	ENSBGRT00000004882	227278	2.81	-6.14	-7.9	0.617	1.03532	-0.0500834	0.888479	0.915593	no
7	101750060	101750310	251	ENSBGRG00000002663	ENSBGRT00000005112	80549	2.7	-2.59	-3.56	1.3	0.228186	2.13172	4.16117e-06	1.57425e-05	yes
5	118357131	118357330	200	ENSBGRG00000002664	ENSBGRT00000004985	50	2.14	-1.54	-2.17	-1.71	0.019302	5.69511	2.54955e-15	2.58868e-14	yes
2	35836604	35838907	2304	ENSBGRG00000002710	ENSBGRT00000005075	11063	2.39	-1.26	-1.8	0.673	1.10988	-0.150403	0.808182	0.853688	no
8	90944417	90975936	31520	ENSBGRG00000002717	ENSBGRT00000005174	55327	2.83	-9.26	-11.4	1.03	0.83362	0.262539	0.615817	0.69175	no
2	36011940	36013342	1403	ENSBGRG00000002736	ENSBGRT00000005159	75842	4.37	-1.29	-1.85	0.804	1.23994	-0.310269	0.446265	0.536912	no
7	11650351	11650498	148	ENSBGRG00000002747	ENSBGRT00000005201	3218	1.6	-3.51	-4.73	-1.9	0.907927	0.139351	0.731562	0.790829	no
8	53477648	53478046	399	ENSBGRG00000002754	ENSBGRT00000005151	0	3.49	-2.62	-3.6	0.68	1.19235	-0.253813	0.507195	0.594012	no
5	118397942	118398735	794	ENSBGRG00000002758	ENSBGRT00000005158	0	4.07	-2.52	-3.48	0.681	0.943307	0.0842006	0.778902	0.82968	no
5	118387157	118387950	794	ENSBGRG00000002758	ENSBGRT00000005158	10785	2.26	-8.57	-10.7	0.629	0.943307	0.0842006	0.778902	0.82968	no
5	77737720	77738026	307	ENSBGRG00000002768	ENSBGRT00000005271	24325	2.33	-1.63	-2.29	0.67	0.1754	2.51128	0.000178249	0.000518628	yes
1	161996555	161997147	593	ENSBGRG00000002778	ENSBGRT00000005203	6213	2.86	-1.28	-1.83	0.696	2.0525	-1.03738	0.00439079	0.00980229	yes
7	37418687	37418932	246	ENSBGRG00000002825	ENSBGRT00000005272	332765	4.05	-0.902	-1.32	0.959	0.683983	0.547968	0.392119	0.484406	no
7	37086314	37396610	310297	ENSBGRG00000002825	ENSBGRT00000005272	392	2.65	-1.11	-1.6	1.09	0.683983	0.547968	0.392119	0.484406	no
1	162196858	162197357	500	ENSBGRG00000002831	ENSBGRT00000005352	94731	2.73	-2.57	-3.54	0.61	0.3301	1.59902	4.40339e-05	0.000142166	yes
1	162244616	162244916	301	ENSBGRG00000002831	ENSBGRT00000005352	142489	1.86	-1.75	-2.45	0.635	0.3301	1.59902	4.40339e-05	0.000142166	yes
1	162195227	162195777	551	ENSBGRG00000002831	ENSBGRT00000005352	93100	5.03	-2.23	-3.09	0.644	0.3301	1.59902	4.40339e-05	0.000142166	yes
3	59029834	59030948	1115	ENSBGRG00000002846	ENSBGRT00000005315	121164	2.4	-3.97	-5.3	-0.805	7.87236	-2.9768	4.75537e-08	2.31985e-07	yes
3	39307981	39311286	3306	ENSBGRG00000002862	ENSBGRT00000005487	17166	2.22	-3.02	-4.12	-0.943	1.76712	-0.821399	0.0675944	0.11172	no
5	80886683	80888004	1322	ENSBGRG00000002864	ENSBGRT00000005353	49	4	-6.09	-7.84	0.723	1.52249	-0.606433	0.072606	0.118468	no
6	64591430	64592983	1554	ENSBGRG00000002901	ENSBGRT00000005542	86110	1.62	-2.99	-4.09	-1.1	3.08107	-1.62343	0.000334469	0.000932013	yes
2	71830904	71831348	445	ENSBGRG00000002915	ENSBGRT00000005452	6262	2.59	-1.25	-1.79	0.907	1.43421	-0.520259	0.253196	0.340643	no
1	162300450	162300795	346	ENSBGRG00000002919	ENSBGRT00000005650	21635	3.42	-2.23	-3.09	0.69	2.30674	-1.20586	0.0164127	0.0321331	yes
3	101243154	101243402	249	ENSBGRG00000002941	ENSBGRT00000005545	22766	3.75	-2.37	-3.27	0.746	1.27837	-0.354305	0.276159	0.365257	no
8	15176207	15182148	5942	ENSBGRG00000002967	ENSBGRT00000005584	1942	2.25	-2.04	-2.84	0.911	1.0478	-0.0673683	0.876968	0.907607	no
5	80920270	80925067	4798	ENSBGRG00000002968	ENSBGRT00000005615	0	2.77	-2.32	-3.21	0.598	0.207479	2.26896	0.21166	0.293584	no
5	12251092	12276417	25326	ENSBGRG00000002969	ENSBGRT00000005603	0	4.09	-2.87	-3.93	0.758	0.998746	0.00181078	0.99562	0.996913	no
5	77881066	77932195	51130	ENSBGRG00000002970	ENSBGRT00000005645	891	1.46	-1.48	-2.1	-0.685	1.67632	-0.745296	0.0160688	0.0315293	yes
1	71428679	71429362	684	ENSBGRG00000002979	ENSBGRT00000005814	112901	1.87	-1.04	-1.51	0.811	0.166815	2.58368	3.31532e-06	1.27318e-05	yes
1	71481707	71481857	151	ENSBGRG00000002979	ENSBGRT00000005814	60406	1.6	-0.89	-1.3	0.669	0.166815	2.58368	3.31532e-06	1.27318e-05	yes
3	72541653	72541801	149	ENSBGRG00000002986	ENSBGRT00000005656	78088	1.79	-1.08	-1.57	-0.75	2.28683	-1.19335	0.00810706	0.0170347	yes
3	59197475	59197621	147	ENSBGRG00000003017	ENSBGRT00000006111	56205	1.67	-1.14	-1.63	-0.693	12.1166	-3.59891	1.99399e-07	8.98108e-07	yes
7	57988270	57988468	199	ENSBGRG00000003060	ENSBGRT00000005761	60382	2.32	-2.56	-3.52	0.617	6.49473	-2.69927	3.78633e-19	5.08901e-18	yes
3	72567379	72582262	14884	ENSBGRG00000003065	ENSBGRT00000005760	248884	1.58	-2.25	-3.11	-1.26	19.0834	-4.25425	1.12893e-15	1.17452e-14	yes
1	145256854	145257502	649	ENSBGRG00000003074	ENSBGRT00000005767	18733	3.1	-1.44	-2.04	0.768	1.11259	-0.153918	0.757089	0.811959	no
5	93866141	93869491	3351	ENSBGRG00000003084	ENSBGRT00000005757	992	2.57	-1.59	-2.23	0.965	0.707983	0.498214	0.422945	0.513797	no
5	40903972	40904169	198	ENSBGRG00000003088	ENSBGRT00000005770	19522	1.54	-1.82	-2.54	1.13	0.68498	0.545867	0.290943	0.381103	no
5	118824077	118824375	299	ENSBGRG00000003093	ENSBGRT00000005772	-1958	3.27	-8.04	-10.1	2	1.18186	-0.241064	0.570768	0.651803	no
5	94033409	94033658	250	ENSBGRG00000003099	ENSBGRT00000005780	106639	2.48	-3.64	-4.89	0.883	0.0189411	5.72234	3.83564e-20	5.5782e-19	yes
3	101615694	101631069	15376	ENSBGRG00000003114	ENSBGRT00000005798	14085	2.16	-1.1	-1.58	-0.67	2.93728	-1.55448	0.000870414	0.00223698	yes
2	73462919	73463062	144	ENSBGRG00000003131	ENSBGRT00000005824	48	2.61	-0.985	-1.43	0.789	1.38315	-0.467959	0.473516	0.562634	no
5	94330944	94331193	250	ENSBGRG00000003135	ENSBGRT00000005856	56892	3.31	-4.27	-5.67	1.71	0.0875485	3.51377	3.50592e-17	4.11064e-16	yes
2	1065767	1066015	249	ENSBGRG00000003136	ENSBGRT00000005857	17762	1.46	-1.16	-1.66	0.582	1.13582	-0.183735	0.581295	0.661182	no
6	104582966	104584462	1497	ENSBGRG00000003138	ENSBGRT00000005878	64160	1.71	-1.1	-1.59	-0.86	2.75487	-1.46199	1.11743e-05	3.97547e-05	yes
1	95557654	95558677	1024	ENSBGRG00000003142	ENSBGRT00000005846	0	3.21	-1.42	-2.02	0.585	2.00721	-1.00519	0.0305741	0.055907	yes
1	146134988	146135187	200	ENSBGRG00000003150	ENSBGRT00000005871	511815	1.82	-1.15	-1.65	-0.7	4.51513	-2.17477	0.00017101	0.000499531	yes
3	39729850	39730549	700	ENSBGRG00000003166	ENSBGRT00000005892	350	4.4	-11.6	-14.1	-0.598	0.00954216	6.71147	2.93272e-14	2.73638e-13	yes
8	23524776	23524925	150	ENSBGRG00000003191	ENSBGRT00000005965	249	1.79	-434	-434	2.22	1.09407	-0.129707	0.738711	0.797313	no
1	146857575	146857823	249	ENSBGRG00000003194	ENSBGRT00000005944	48836	1.62	-0.959	-1.4	0.761	6.51884	-2.70462	0.000126133	0.000376874	yes
2	1361091	1361290	200	ENSBGRG00000003200	ENSBGRT00000005955	199021	1.69	-1.11	-1.6	-0.85	0.637564	0.649359	0.167001	0.241012	no
3	40170116	40173502	3387	ENSBGRG00000003232	ENSBGRT00000006001	2906	2.97	-5.74	-7.42	0.602	1.3332	-0.414891	0.46979	0.559006	no
8	15331939	15332787	849	ENSBGRG00000003241	ENSBGRT00000006012	51465	2.6	-1.87	-2.61	-0.629	0.0940804	3.40996	1.29094e-11	9.34115e-11	yes
3	101734229	101739017	4789	ENSBGRG00000003253	ENSBGRT00000006093	39919	1.52	-1.98	-2.76	0.978	0.0716658	3.80257	2.27859e-14	2.14866e-13	yes
2	37336633	37338914	2282	ENSBGRG00000003261	ENSBGRT00000006415	95069	1.87	-2.11	-2.94	1.08	1.92155	-0.942271	0.0559993	0.0949914	no
2	144969339	144969635	297	ENSBGRG00000003289	ENSBGRT00000006117	49	1.74	-2.64	-3.63	0.737	1.03411	-0.048385	0.941566	0.956073	no
7	58124246	58128551	4306	ENSBGRG00000003292	ENSBGRT00000006271	15044	1.37	-3.39	-4.58	-0.75	5.97833	-2.57974	3.18492e-11	2.21768e-10	yes
3	101860004	101860652	649	ENSBGRG00000003300	ENSBGRT00000006206	36737	2.96	-3.51	-4.73	0.742	1.80352	-0.850815	0.0240963	0.0452904	yes
5	119081643	119082039	397	ENSBGRG00000003310	ENSBGRT00000006195	0	3	-1.96	-2.74	1.01	1.51975	-0.603833	0.225937	0.310041	no
2	6681810	6682353	544	ENSBGRG00000003315	ENSBGRT00000006176	11276	2.42	-4.76	-6.28	0.738	1.22057	-0.287558	0.391419	0.483728	no
1	163534252	163534794	543	ENSBGRG00000003329	ENSBGRT00000006250	100994	3.52	-9.5	-11.7	1.07	1.78486	-0.83581	0.019411	0.0373027	yes
4	59252171	59252371	201	ENSBGRG00000003342	ENSBGRT00000006239	144974	1.32	-1	-1.46	-0.655	5.22805	-2.38627	0.00198865	0.00476159	yes
3	101951966	101952413	448	ENSBGRG00000003348	ENSBGRT00000006254	21210	3.52	-2.63	-3.63	0.961	2.00835	-1.00601	0.0352583	0.0633356	yes
1	147297707	147305416	7710	ENSBGRG00000003356	ENSBGRT00000006334	66069	1.19	-1.99	-2.78	-1.19	1.24572	-0.31698	0.327411	0.419391	no
4	59446622	59446921	300	ENSBGRG00000003405	ENSBGRT00000006329	10887	1.77	-1.1	-1.58	0.697	1.34747	-0.430256	0.275203	0.364307	no
1	164667394	164668442	1049	ENSBGRG00000003442	ENSBGRT00000006832	85017	3.22	-3.62	-4.86	0.88	1.37326	-0.457608	0.307636	0.398842	no
9	13880396	13881627	1232	ENSBGRG00000003459	ENSBGRT00000006425	133027	1.46	-2.21	-3.06	-0.811	0.828672	0.271126	0.485369	0.57363	no
9	13839000	13840320	1321	ENSBGRG00000003459	ENSBGRT00000006425	174334	2.14	-2.15	-2.98	-0.826	0.828672	0.271126	0.485369	0.57363	no
9	13841112	13841310	199	ENSBGRG00000003459	ENSBGRT00000006425	173344	2.29	-1.17	-1.68	0.665	0.828672	0.271126	0.485369	0.57363	no
5	24962788	24969404	6617	ENSBGRG00000003462	ENSBGRT00000006785	28329	1.25	-2.14	-2.98	-0.79	2.34126	-1.22729	0.00226961	0.00537623	yes
2	142150249	142152424	2176	ENSBGRG00000003463	ENSBGRT00000006513	39619	1.68	-2.22	-3.08	-1.43	7.10352	-2.82854	1.18667e-17	1.43111e-16	yes
8	15422013	15424573	2561	ENSBGRG00000003495	ENSBGRT00000006495	6083	2.42	-2	-2.79	-0.81	1.36589	-0.44984	0.146385	0.216007	no
8	15429642	15429908	267	ENSBGRG00000003495	ENSBGRT00000006495	748	1.74	-3.38	-4.57	-1.39	1.36589	-0.44984	0.146385	0.216007	no
5	81137574	81138060	487	ENSBGRG00000003502	ENSBGRT00000006577	396	1.44	-2.62	-3.6	0.976	1.91024	-0.933757	0.00404189	0.0090794	yes
2	145143683	145143981	299	ENSBGRG00000003509	ENSBGRT00000006534	16749	2.39	-1.69	-2.38	0.97	0.598404	0.740808	0.0272554	0.050521	yes
2	3067406	3067721	316	ENSBGRG00000003531	ENSBGRT00000007006	80319	1.94	-2.22	-3.08	-0.59	0.644163	0.634503	0.0717686	0.11735	no
2	145165088	145166024	937	ENSBGRG00000003536	ENSBGRT00000006580	10529	4.15	-6.46	-8.27	0.587	0.848217	0.237495	0.467628	0.557094	no
1	147712863	147720839	7977	ENSBGRG00000003560	ENSBGRT00000006635	35022	2.4	-1.3	-1.86	0.599	1.87583	-0.907531	0.00594261	0.012898	yes
8	96197879	96198029	151	ENSBGRG00000003562	ENSBGRT00000006694	178971	1.68	-1.62	-2.27	0.819	1.0132	-0.0189203	0.957477	0.967574	no
3	40642101	40642251	151	ENSBGRG00000003565	ENSBGRT00000006808	105214	1.8	-1.12	-1.61	-1.47	0.634525	0.656252	0.0878727	0.139826	no
9	90499023	90523733	24711	ENSBGRG00000003591	ENSBGRT00000006732	3458	2.3	-2.21	-3.07	-0.767	7.1142	-2.8307	2.96704e-09	1.66983e-08	yes
8	54011002	54011353	352	ENSBGRG00000003595	ENSBGRT00000006711	31180	3.3	-1.93	-2.7	1.41	0.0503061	4.31312	8.37626e-18	1.02058e-16	yes
3	59509267	59563164	53898	ENSBGRG00000003620	ENSBGRT00000006764	131	2.13	-2.3	-3.19	-0.886	2.35123	-1.23341	0.00718273	0.0152974	yes
10	71152234	71154240	2007	ENSBGRG00000003635	ENSBGRT00000006798	58019	1.45	-1.57	-2.21	-0.632	1.88544	-0.914904	0.0671722	0.111137	no
5	78430158	78430357	200	ENSBGRG00000003661	ENSBGRT00000007020	257285	3.69	-4	-5.34	0.938	2.53696	-1.3431	3.63493e-05	0.000119113	yes
12	55920340	55923050	2711	ENSBGRG00000003676	ENSBGRT00000006850	139407	8.12	-3.42	-4.63	-0.816	0.634277	0.656816	0.113269	0.17366	no
9	90681943	90682713	771	ENSBGRG00000003679	ENSBGRT00000006857	2689	1.44	-1.18	-1.7	0.658	0.318126	1.65233	0.00284181	0.00659161	yes
1	49549355	49572384	23030	ENSBGRG00000003698	ENSBGRT00000006864	5579	2.65	-3.64	-4.88	0.763	1.21469	-0.280593	0.639781	0.712082	no
1	49572483	49573077	595	ENSBGRG00000003698	ENSBGRT00000006864	28707	3.04	-1.43	-2.03	0.63	1.21469	-0.280593	0.639781	0.712082	no
6	105142758	105146881	4124	ENSBGRG00000003703	ENSBGRT00000007460	39161	3.28	-2.42	-3.33	0.818	0.375699	1.41235	0.0345237	0.0621363	yes
6	105135760	105137556	1797	ENSBGRG00000003703	ENSBGRT00000007460	48486	2.6	-4.07	-5.43	0.832	0.375699	1.41235	0.0345237	0.0621363	yes
11	33306742	33307722	981	ENSBGRG00000003715	ENSBGRT00000006904	74597	3.71	-2.39	-3.3	0.662	1.38666	-0.471617	0.283061	0.372345	no
11	1240490	1240688	199	ENSBGRG00000003716	ENSBGRT00000006907	10459	1.71	-0.975	-1.42	0.837	1.42492	-0.510883	0.0897502	0.142367	no
7	76344945	76346695	1751	ENSBGRG00000003717	ENSBGRT00000006928	139341	1.78	-1.65	-2.31	-0.665	1.72727	-0.788494	0.0121706	0.0245852	yes
11	12525646	12525844	199	ENSBGRG00000003756	ENSBGRT00000006966	10688	1.6	-2.54	-3.5	0.658	5.5138	-2.46305	1.26042e-11	9.13519e-11	yes
1	49629840	49630901	1062	ENSBGRG00000003762	ENSBGRT00000006964	11136	2.82	-0.933	-1.36	0.777	1.04505	-0.0635757	0.864555	0.898039	no
1	49611741	49612919	1179	ENSBGRG00000003762	ENSBGRT00000006964	29118	3.72	-3.14	-4.28	0.792	1.04505	-0.0635757	0.864555	0.898039	no
1	49641790	49642037	248	ENSBGRG00000003762	ENSBGRT00000006964	0	1.8	-1.58	-2.22	0.619	1.04505	-0.0635757	0.864555	0.898039	no
12	74095786	74096077	292	ENSBGRG00000003769	ENSBGRT00000006975	1955	1.89	-3.05	-4.16	-0.671	0.174944	2.51503	6.28581e-09	3.42455e-08	yes
14	33359361	33367316	7956	ENSBGRG00000003770	ENSBGRT00000007056	193	1.23	-0.93	-1.36	0.86	1.10453	-0.143435	0.740077	0.79835	no
15	11835056	11835255	200	ENSBGRG00000003799	ENSBGRT00000007040	12462	3.31	-0.904	-1.32	0.724	6.91351	-2.78942	9.23929e-10	5.51495e-09	yes
17	73924173	73925751	1579	ENSBGRG00000003800	ENSBGRT00000007064	435	2.9	-4.49	-5.94	-0.965	0.0420664	4.57119	3.1341e-30	8.87562e-29	yes
2	41164674	41164923	250	ENSBGRG00000003801	ENSBGRT00000007719	1394603	3.16	-2.93	-4.01	-0.914	20.5114	-4.35835	1.55922e-27	3.78137e-26	yes
18	19957569	19957967	399	ENSBGRG00000003810	ENSBGRT00000007046	52097	2.38	-2.73	-3.75	0.623	0.617068	0.696499	0.150555	0.221185	no
2	145501690	145503714	2025	ENSBGRG00000003812	ENSBGRT00000007389	103462	2.4	-2.01	-2.8	-0.899	7.61931	-2.92966	1.75674e-15	1.80333e-14	yes
2	142876691	142877900	1210	ENSBGRG00000003820	ENSBGRT00000007098	589	3.45	-7.21	-9.14	0.75	1.57451	-0.654902	0.133512	0.200161	no
2	142880594	142880741	148	ENSBGRG00000003820	ENSBGRT00000007098	4492	1.46	-3.15	-4.29	1.45	1.57451	-0.654902	0.133512	0.200161	no
17	36204921	36205170	250	ENSBGRG00000003860	ENSBGRT00000007180	52145	1.87	-2.33	-3.22	0.616	0.241273	2.05126	1.76824e-07	8.02339e-07	yes
15	68646306	68646455	150	ENSBGRG00000003862	ENSBGRT00000007199	1191	1.5	-0.9	-1.32	-0.687	0.496013	1.01155	0.00402883	0.00905122	yes
8	24264359	24264559	201	ENSBGRG00000003867	ENSBGRT00000007888	111760	2.92	-3.01	-4.1	0.631	0.424292	1.23687	0.000165841	0.000485555	yes
11	12621454	12621653	200	ENSBGRG00000003878	ENSBGRT00000007184	23877	2.01	-1.3	-1.86	0.728	1.34014	-0.42238	0.205847	0.286869	no
1	165824285	165824535	251	ENSBGRG00000003893	ENSBGRT00000007197	4441	1.8	-2.61	-3.6	-0.931	6.93922	-2.79477	1.44407e-05	5.04144e-05	yes
10	73673380	73673578	199	ENSBGRG00000003901	ENSBGRT00000007573	0	1.97	-1.85	-2.59	0.71	0.100598	3.31332	1.32745e-07	6.11408e-07	yes
2	7375327	7375526	200	ENSBGRG00000003910	ENSBGRT00000007209	0	2.67	-1.01	-1.46	0.893	0.64009	0.643654	0.0473129	0.0819985	yes
5	81740168	81785759	45592	ENSBGRG00000003924	ENSBGRT00000007279	0	2.26	-1.2	-1.72	-0.754	4.3019	-2.10497	2.92274e-10	1.8413e-09	yes
1	49678389	49680358	1970	ENSBGRG00000003937	ENSBGRT00000007567	11190	2.32	-1.22	-1.75	0.748	0.715422	0.483134	0.185565	0.263347	no
7	76573802	76573997	196	ENSBGRG00000003946	ENSBGRT00000007292	13811	2.38	-3.96	-5.29	1.66	0.314309	1.66975	0.00177561	0.00429148	yes
7	76573117	76573410	294	ENSBGRG00000003946	ENSBGRT00000007292	13126	3.77	-2.25	-3.11	0.696	0.314309	1.66975	0.00177561	0.00429148	yes
10	110187160	110187308	149	ENSBGRG00000003987	ENSBGRT00000007416	120061	2.35	-1.05	-1.52	0.651	0.326466	1.615	1.69753e-05	5.8537e-05	yes
11	66617439	66636878	19440	ENSBGRG00000003995	ENSBGRT00000007505	818	1.95	-2.24	-3.1	-0.693	11.6182	-3.53832	1.43066e-19	2.00179e-18	yes
3	75684852	75699493	14642	ENSBGRG00000003998	ENSBGRT00000007387	8838	1.52	-0.91	-1.33	0.701	1.78475	-0.835722	0.087767	0.139708	no
6	65254957	65255105	149	ENSBGRG00000004023	ENSBGRT00000007637	55407	1.54	-2.33	-3.23	0.774	0.929659	0.105226	0.79102	0.839914	no
9	6174743	6174942	200	ENSBGRG00000004090	ENSBGRT00000007575	1247	3.96	-2.45	-3.37	1.19	0.589646	0.76208	0.0374109	0.0666553	yes
8	54148312	54149496	1185	ENSBGRG00000004094	ENSBGRT00000007587	2279	3.03	-2.36	-3.26	0.603	4.93045	-2.30172	1.34149e-07	6.17711e-07	yes
9	6220754	6221250	497	ENSBGRG00000004098	ENSBGRT00000007586	40393	3.53	-1.03	-1.49	-0.69	0.460523	1.11866	0.0139092	0.027734	yes
7	12991171	12991517	347	ENSBGRG00000004133	ENSBGRT00000007618	986	2.88	-1.99	-2.77	0.672	0.512069	0.965589	0.140125	0.208283	no
6	116938762	116940647	1886	ENSBGRG00000004157	ENSBGRT00000007679	77553	5.5	-1.58	-2.23	1.72	0.07987	3.6462	3.37375e-09	1.88973e-08	yes
5	82017650	82017997	348	ENSBGRG00000004167	ENSBGRT00000007700	2837	2.76	-1.38	-1.97	0.683	0.207069	2.27181	0.00377622	0.00854979	yes
7	58707040	58708522	1483	ENSBGRG00000004213	ENSBGRT00000007863	295	4.4	-2.75	-3.78	0.747	0.0105407	6.56788	5.33869e-65	1.60414e-62	yes
11	1353889	1354187	299	ENSBGRG00000004216	ENSBGRT00000007954	5670	2.16	-2.89	-3.97	0.862	1.3283	-0.409586	0.178274	0.254629	no
11	1354286	1354435	150	ENSBGRG00000004216	ENSBGRT00000007954	5422	2.02	-2.74	-3.77	0.879	1.3283	-0.409586	0.178274	0.254629	no
6	107056412	107056562	151	ENSBGRG00000004264	ENSBGRT00000007859	62334	2.2	-2.01	-2.8	-0.891	15.8896	-3.99001	2.31829e-23	4.29004e-22	yes
8	8999433	9000032	600	ENSBGRG00000004268	ENSBGRT00000007865	55431	3.21	-3.41	-4.61	0.829	1.1714	-0.228231	0.517452	0.603516	no
2	148425322	148425621	300	ENSBGRG00000004292	ENSBGRT00000007969	1198	2.3	-1.91	-2.67	0.76	3.93201	-1.97527	1.54437e-08	8.02423e-08	yes
14	24206497	24206747	251	ENSBGRG00000004302	ENSBGRT00000007918	47402	4.03	-2.47	-3.4	0.728	0.932681	0.100545	0.809366	0.854786	no
6	65644882	65649007	4126	ENSBGRG00000004311	ENSBGRT00000007971	17444	2.98	-1.92	-2.68	0.813	5.4248	-2.43957	1.30592e-13	1.14554e-12	yes
4	8618076	8618274	199	ENSBGRG00000004317	ENSBGRT00000007936	12303	2.06	-1.31	-1.86	1.64	44.7442	-5.48363	1.12747e-14	1.09342e-13	yes
11	33859919	33862576	2658	ENSBGRG00000004335	ENSBGRT00000008396	230183	3.21	-4.69	-6.19	0.727	0.8001	0.321747	0.432461	0.52318	no
2	92035804	92036154	351	ENSBGRG00000004374	ENSBGRT00000008016	391324	1.88	-1.69	-2.38	0.627	2.28971	-1.19517	0.00831168	0.0174337	yes
2	92120567	92120817	251	ENSBGRG00000004374	ENSBGRT00000008016	306661	1.44	-2.02	-2.81	0.845	2.28971	-1.19517	0.00831168	0.0174337	yes
19	14201087	14201286	200	ENSBGRG00000004379	ENSBGRT00000008053	7471	2.31	-1.16	-1.67	-0.763	0.122742	3.0263	1.155e-06	4.71466e-06	yes
8	45922621	45922819	199	ENSBGRG00000004389	ENSBGRT00000008065	50	1.93	-1.7	-2.38	-0.614	0.00747822	7.06309	6.55386e-25	1.33395e-23	yes
15	18145954	18146553	600	ENSBGRG00000004398	ENSBGRT00000008093	4140	2.5	-1.95	-2.72	0.701	1.88422	-0.913965	0.0118634	0.0240194	yes
15	18147002	18148042	1041	ENSBGRG00000004398	ENSBGRT00000008093	2651	1.8	-3.38	-4.57	0.929	1.88422	-0.913965	0.0118634	0.0240194	yes
3	42219188	42219530	343	ENSBGRG00000004407	ENSBGRT00000008107	6829	2.53	-1.56	-2.2	-1.46	0.0469061	4.41408	1.41455e-11	1.0165e-10	yes
14	6072776	6073358	583	ENSBGRG00000004414	ENSBGRT00000008166	3333	4.76	-1.94	-2.71	0.695	0.433961	1.20436	0.00462111	0.010266	yes
17	4003616	4085075	81460	ENSBGRG00000004426	ENSBGRT00000008149	16553	3.44	-4.06	-5.41	0.636	5.91119	-2.56345	1.76424e-15	1.80998e-14	yes
8	24513019	24513318	300	ENSBGRG00000004428	ENSBGRT00000010693	226431	3.94	-2.77	-3.8	0.676	0.842669	0.246962	0.567445	0.648882	no
18	38910766	38911212	447	ENSBGRG00000004435	ENSBGRT00000008217	96152	2.68	-2.22	-3.07	-0.755	4.79683	-2.26208	2.95849e-08	1.48662e-07	yes
3	42322257	42322604	348	ENSBGRG00000004446	ENSBGRT00000008188	156385	4.82	-9.48	-11.7	2.66	1.11668	-0.159214	0.621622	0.696593	no
17	4241730	4245546	3817	ENSBGRG00000004461	ENSBGRT00000008226	115186	1.67	-1.84	-2.57	-0.773	3.04121	-1.60465	5.44085e-06	2.02467e-05	yes
16	22423759	22424502	744	ENSBGRG00000004464	ENSBGRT00000008250	319	3.14	-5.03	-6.59	-0.586	14.6946	-3.87721	8.48191e-16	8.92387e-15	yes
1	53899961	53900305	345	ENSBGRG00000004469	ENSBGRT00000008260	49	3.1	-2.31	-3.2	1.06	1.08335	-0.115499	0.827658	0.869443	no
5	25640126	25640374	249	ENSBGRG00000004497	ENSBGRT00000008280	7784	2.32	-1.02	-1.47	2.08	2.18464	-1.1274	0.0213221	0.0405669	yes
19	14270620	14271259	640	ENSBGRG00000004499	ENSBGRT00000008455	5248	4	-1.36	-1.94	2.01	0.411454	1.2812	0.00249099	0.0058444	yes
3	42664435	42664732	298	ENSBGRG00000004542	ENSBGRT00000008381	64643	2.16	-1.06	-1.53	0.676	2.26154	-1.1773	0.000813119	0.00210008	yes
12	29297863	29298632	770	ENSBGRG00000004547	ENSBGRT00000009052	380	2.41	-3.03	-4.13	0.68	5.55074	-2.47268	4.70876e-16	5.04392e-15	yes
9	14255467	14269323	13857	ENSBGRG00000004554	ENSBGRT00000008769	161998	3.5	-3.27	-4.44	-0.771	4.59404	-2.19976	4.5295e-08	2.21637e-07	yes
11	13517553	13517701	149	ENSBGRG00000004575	ENSBGRT00000008634	115030	2.18	-1.19	-1.71	0.626	2.90864	-1.54034	9.57335e-06	3.42931e-05	yes
11	92232340	92232689	350	ENSBGRG00000004582	ENSBGRT00000008489	87336	2.76	-4.63	-6.11	0.671	3.90284	-1.96452	7.05677e-09	3.81759e-08	yes
6	66825721	66825867	147	ENSBGRG00000004620	ENSBGRT00000008524	86983	1.75	-1.04	-1.51	-3.32	2.04051	-1.02893	0.259472	0.347583	no
16	46332490	46547752	215263	ENSBGRG00000004629	ENSBGRT00000008564	299	1.88	-1.67	-2.35	-0.581	5.04134	-2.33381	8.26308e-12	6.08338e-11	yes
10	75049621	75049860	240	ENSBGRG00000004671	ENSBGRT00000008640	191	1.31	-2.09	-2.9	-0.714	0.381917	1.38867	0.000109016	0.000329133	yes
6	121628386	121633621	5236	ENSBGRG00000004688	ENSBGRT00000008712	82938	1.24	-1.35	-1.92	-0.625	2.29096	-1.19595	0.000874157	0.0022453	yes
4	24300228	24382178	81951	ENSBGRG00000004701	ENSBGRT00000008687	630216	1.31	-1.6	-2.24	-0.599	2.19463	-1.13398	0.000963328	0.00245125	yes
2	92599454	92599702	249	ENSBGRG00000004703	ENSBGRT00000008918	128218	3.31	-1.56	-2.2	0.588	4.53765	-2.18195	5.49573e-06	2.04295e-05	yes
2	92589644	92589955	312	ENSBGRG00000004703	ENSBGRT00000008918	137965	2.59	-1.31	-1.87	0.585	4.53765	-2.18195	5.49573e-06	2.04295e-05	yes
18	45513874	45516440	2567	ENSBGRG00000004707	ENSBGRT00000008675	11535	2.54	-7.54	-9.52	1.36	0.159585	2.6476	0.000410527	0.00112329	yes
9	6804931	6805827	897	ENSBGRG00000004744	ENSBGRT00000008791	14447	3.85	-3.06	-4.17	0.596	1.4822	-0.567738	0.0771501	0.124871	no
13	1695543	1696140	598	ENSBGRG00000004747	ENSBGRT00000008771	16142	4.72	-4.28	-5.69	0.622	3.51358	-1.81294	7.31012e-05	0.000227358	yes
8	46205280	46212354	7075	ENSBGRG00000004785	ENSBGRT00000008834	3822	3.33	-2.71	-3.73	0.65	0.855815	0.224629	0.631505	0.705261	no
5	26729294	26738705	9412	ENSBGRG00000004804	ENSBGRT00000009182	224631	1.71	-2.37	-3.27	1.26	0.149703	2.73982	8.08751e-11	5.42283e-10	yes
14	13113090	13113386	297	ENSBGRG00000004811	ENSBGRT00000008859	77329	3.55	-1.5	-2.12	0.627	1.52405	-0.607913	0.0423047	0.0742773	yes
14	54954888	54955584	697	ENSBGRG00000004812	ENSBGRT00000008893	12717	2.93	-2.53	-3.48	0.969	1.04066	-0.0574967	0.884699	0.912865	no
12	60527205	60527353	149	ENSBGRG00000004813	ENSBGRT00000008968	34285	1.69	-1.11	-1.6	0.831	0.791835	0.336728	0.544616	0.628373	no
4	76808204	76810762	2559	ENSBGRG00000004815	ENSBGRT00000008889	16546	1.85	-2.14	-2.97	-0.933	0.10323	3.27606	2.61227e-09	1.4824e-08	yes
7	14773375	14790624	17250	ENSBGRG00000004819	ENSBGRT00000009603	147050	3.25	-1.37	-1.95	0.636	0.216487	2.20765	0.000111882	0.000336977	yes
10	112038104	112040603	2500	ENSBGRG00000004829	ENSBGRT00000010233	196272	3.13	-4.59	-6.06	1.7	0.150661	2.73062	2.60675e-07	1.15387e-06	yes
18	58131002	58144143	13142	ENSBGRG00000004856	ENSBGRT00000009004	44640	2.12	-1.56	-2.2	-0.618	1.27704	-0.352807	0.350312	0.4423	no
11	67253502	67321026	67525	ENSBGRG00000004870	ENSBGRT00000009050	106506	2.78	-1.51	-2.14	0.588	0.751935	0.411319	0.39786	0.489606	no
14	33720676	33721748	1073	ENSBGRG00000004907	ENSBGRT00000009020	0	3.6	-3.08	-4.2	0.716	1.7514	-0.808506	0.185713	0.263512	no
9	46035605	46048390	12786	ENSBGRG00000004922	ENSBGRT00000009641	1816	5.26	-2.54	-3.49	-2.66	1.49353	-0.578728	0.223	0.306508	no
16	47829739	47830037	299	ENSBGRG00000004926	ENSBGRT00000009166	50	3.29	-8.64	-10.7	1.84	0.470537	1.08762	0.00166401	0.00404269	yes
8	9152831	9152979	149	ENSBGRG00000004939	ENSBGRT00000009635	45214	2.76	-4.04	-5.38	0.738	2.06705	-1.04757	0.00455521	0.0101323	yes
4	25842223	25842572	350	ENSBGRG00000004943	ENSBGRT00000009253	200	2.35	-3.67	-4.92	0.659	0.365289	1.45289	0.011632	0.0236022	yes
11	67652449	67652597	149	ENSBGRG00000004980	ENSBGRT00000009165	423	2.67	-1.93	-2.69	1.14	0.285413	1.80888	0.0137299	0.0274104	yes
11	67652153	67652301	149	ENSBGRG00000004980	ENSBGRT00000009165	127	1.56	-0.973	-1.42	0.611	0.285413	1.80888	0.0137299	0.0274104	yes
2	97003598	97004998	1401	ENSBGRG00000004989	ENSBGRT00000009193	100964	4.19	-1.37	-1.95	0.777	1.7649	-0.819586	0.0912359	0.144324	no
18	20473701	20473999	299	ENSBGRG00000004992	ENSBGRT00000009174	-7185	3.35	-434	-434	3.61	1.41374	-0.499514	0.260718	0.348857	no
17	74509818	74510462	645	ENSBGRG00000004995	ENSBGRT00000009261	39321	1.96	-3.76	-5.04	1.05	2.16936	-1.11727	0.00692354	0.0148094	yes
11	67774037	67774183	147	ENSBGRG00000004999	ENSBGRT00000009190	49	2.69	-1.88	-2.62	0.879	0.225745	2.14723	8.70842e-05	0.000267933	yes
14	14238244	14251454	13211	ENSBGRG00000005000	ENSBGRT00000009345	213254	2.18	-3.6	-4.84	0.941	0.101133	3.30567	1.0949e-08	5.78033e-08	yes
12	29323855	29324054	200	ENSBGRG00000005004	ENSBGRT00000009206	-14973	2.21	-2.7	-3.71	-1	0.000330369	11.5636	6.16514e-23	1.11299e-21	yes
4	26936266	26936664	399	ENSBGRG00000005044	ENSBGRT00000009280	44590	2.27	-1.74	-2.44	0.638	1.95302	-0.965707	0.0154223	0.030392	yes
15	29741108	29744882	3775	ENSBGRG00000005066	ENSBGRT00000010195	222956	3.39	-1.71	-2.4	0.602	2.13987	-1.09752	0.000917162	0.0023456	yes
7	40114659	40115158	500	ENSBGRG00000005067	ENSBGRT00000009376	75414	3.06	-4.57	-6.04	0.877	0.322342	1.63334	1.21429e-06	4.94416e-06	yes
7	40076087	40076886	800	ENSBGRG00000005067	ENSBGRT00000009406	36842	4.03	-3.43	-4.64	0.652	0.322342	1.63334	1.21429e-06	4.94416e-06	yes
12	29573248	29577166	3919	ENSBGRG00000005078	ENSBGRT00000009448	0	4.35	-3.89	-5.2	0.756	0.982667	0.0252251	0.940877	0.955693	no
16	47883183	47885452	2270	ENSBGRG00000005090	ENSBGRT00000009386	363	1.39	-3.16	-4.3	-0.891	1.19201	-0.253399	0.56283	0.644814	no
15	71765464	71766753	1290	ENSBGRG00000005093	ENSBGRT00000009837	12402	3.47	-2.04	-2.84	0.635	0.491175	1.02569	0.00643795	0.0138543	yes
17	36831664	36831910	247	ENSBGRG00000005102	ENSBGRT00000009592	10971	2.7	-1.81	-2.53	0.773	1.68432	-0.752163	0.0761657	0.123481	no
15	49570205	49570554	350	ENSBGRG00000005122	ENSBGRT00000009477	0	3.06	-5.72	-7.39	1.06	0.412038	1.27915	3.21058e-05	0.000105879	yes
7	79758400	79758697	298	ENSBGRG00000005123	ENSBGRT00000009434	532304	3.72	-1.05	-1.51	0.613	0.455779	1.13359	0.00449314	0.0100124	yes
11	13938229	13938378	150	ENSBGRG00000005128	ENSBGRT00000009561	57407	1.45	-1.34	-1.92	1.82	0.549543	0.863696	0.0678498	0.112048	no
17	52686777	52687271	495	ENSBGRG00000005188	ENSBGRT00000009582	7031	2.67	-3.82	-5.12	0.581	1.86279	-0.897467	0.063011	0.105184	no
2	97598412	97599797	1386	ENSBGRG00000005195	ENSBGRT00000009597	15299	2.98	-2.02	-2.81	0.641	0.958753	0.0607688	0.864203	0.897884	no
11	1429708	1430053	346	ENSBGRG00000005204	ENSBGRT00000009679	639	2.86	-1.93	-2.7	0.768	3.70793	-1.89061	2.65231e-05	8.85502e-05	yes
2	97933135	97948129	14995	ENSBGRG00000005242	ENSBGRT00000009726	118318	2.85	-4.63	-6.11	0.602	1.75408	-0.810712	0.0426548	0.074855	yes
17	21579745	21580193	449	ENSBGRG00000005251	ENSBGRT00000010236	199	1.8	-4.36	-5.78	0.995	0.173533	2.52672	7.7755e-11	5.22334e-10	yes
17	21618425	21620711	2287	ENSBGRG00000005251	ENSBGRT00000010189	38879	4.62	-434	-434	0.628	0.173533	2.52672	7.7755e-11	5.22334e-10	yes
17	21588804	21589884	1081	ENSBGRG00000005251	ENSBGRT00000010236	9258	1.78	-1.18	-1.7	0.904	0.173533	2.52672	7.7755e-11	5.22334e-10	yes
9	15086824	15086973	150	ENSBGRG00000005255	ENSBGRT00000011080	75115	1.96	-2.59	-3.57	-0.846	16.1863	-4.0167	5.3538e-22	9.02206e-21	yes
3	116827889	116830823	2935	ENSBGRG00000005276	ENSBGRT00000009784	200	1.7	-3.68	-4.94	0.809	1.06584	-0.0919921	0.81657	0.860588	no
13	39765680	39766955	1276	ENSBGRG00000005280	ENSBGRT00000009755	1541	3.6	-4.76	-6.28	0.738	0.870895	0.19943	0.688246	0.753162	no
13	44174653	44175248	596	ENSBGRG00000005325	ENSBGRT00000009830	1439	2.91	-2.04	-2.84	0.608	2.12537	-1.08771	0.0915716	0.144725	no
5	42867305	42869241	1937	ENSBGRG00000005328	ENSBGRT00000009839	13909	2.75	-8.45	-10.5	0.965	1.58788	-0.667102	0.0820115	0.131682	no
13	1893885	1894132	248	ENSBGRG00000005334	ENSBGRT00000009957	23758	3.01	-2.69	-3.69	0.727	0.165526	2.59487	6.36371e-13	5.20128e-12	yes
2	98167244	98168507	1264	ENSBGRG00000005336	ENSBGRT00000010115	154899	1.65	-2.42	-3.33	-0.693	0.0626886	3.99565	7.66389e-21	1.17939e-19	yes
17	52717383	52717532	150	ENSBGRG00000005343	ENSBGRT00000012354	8963	1.75	-1.44	-2.04	0.807	1.46319	-0.549119	0.263286	0.35163	no
16	48464620	48464820	201	ENSBGRG00000005358	ENSBGRT00000009890	249	1.57	-1.74	-2.44	1.94	0.590847	0.759142	0.352902	0.444967	no
16	32428337	32430136	1800	ENSBGRG00000005359	ENSBGRT00000009948	17002	2.92	-2.58	-3.56	0.736	1.79161	-0.841253	0.054296	0.0924116	no
11	68962297	68967178	4882	ENSBGRG00000005372	ENSBGRT00000009946	51072	2.03	-1.64	-2.3	-0.6	0.245086	2.02864	4.38562e-08	2.15131e-07	yes
14	15671864	15715355	43492	ENSBGRG00000005376	ENSBGRT00000010048	68365	2.28	-5.3	-6.91	1.82	0.0160782	5.95875	4.91659e-34	1.69245e-32	yes
13	33640000	33640193	194	ENSBGRG00000005377	ENSBGRT00000010022	17001	2.39	-2.56	-3.52	1.19	1.81746	-0.861925	0.0319367	0.0580275	yes
13	62983862	62984062	201	ENSBGRG00000005398	ENSBGRT00000010055	8534	1.67	-0.923	-1.35	-0.822	4.47148	-2.16075	0.00223278	0.00529677	yes
13	62992428	62992678	251	ENSBGRG00000005398	ENSBGRT00000009980	17100	2	-1.87	-2.62	-1.05	4.47148	-2.16075	0.00223278	0.00529677	yes
11	1483498	1484029	532	ENSBGRG00000005418	ENSBGRT00000009996	290	2.33	-7.06	-8.96	0.994	0.0645888	3.95257	1.83857e-07	8.32548e-07	yes
13	40302991	40332469	29479	ENSBGRG00000005446	ENSBGRT00000010061	3985	3.07	-6.19	-7.96	0.815	4.62836	-2.2105	1.64997e-09	9.57154e-09	yes
17	75165204	75166242	1039	ENSBGRG00000005467	ENSBGRT00000010094	235	2.36	-1.58	-2.22	1.04	0.976203	0.0347471	0.960259	0.969612	no
19	22616743	22617160	418	ENSBGRG00000005486	ENSBGRT00000010119	0	2.22	-2.58	-3.56	-0.606	0.157064	2.67058	3.47808e-10	2.16882e-09	yes
7	40645990	40650747	4758	ENSBGRG00000005490	ENSBGRT00000010160	57924	2.62	-4.88	-6.41	0.693	2.47038	-1.30473	3.29928e-05	0.000108616	yes
16	32515903	32517099	1197	ENSBGRG00000005499	ENSBGRT00000010741	115679	1.63	-2.29	-3.17	0.744	0.0353619	4.82166	5.42289e-32	1.70758e-30	yes
16	32483708	32483906	199	ENSBGRG00000005499	ENSBGRT00000010741	148872	5.33	-1.88	-2.63	0.679	0.0353619	4.82166	5.42289e-32	1.70758e-30	yes
13	1966288	1966583	296	ENSBGRG00000005505	ENSBGRT00000010181	17445	3.61	-2.41	-3.32	0.989	0.235393	2.08686	0.000394953	0.00108436	yes
20	9532304	9540583	8280	ENSBGRG00000005507	ENSBGRT00000010584	0	2.23	-2.57	-3.53	0.633	2.1156	-1.08107	0.0104333	0.0214274	yes
3	117837211	117837411	201	ENSBGRG00000005515	ENSBGRT00000010281	26482	1.97	-3.28	-4.44	0.751	1.22017	-0.287082	0.319297	0.411075	no
13	33742941	33743774	834	ENSBGRG00000005527	ENSBGRT00000010297	23107	2.09	-1.52	-2.14	0.76	1.91334	-0.936096	0.0229431	0.043325	yes
2	149111680	149113946	2267	ENSBGRG00000005535	ENSBGRT00000010258	11387	3.94	-1.99	-2.78	0.607	2.37457	-1.24767	0.00301047	0.00694554	yes
9	92627669	92629082	1414	ENSBGRG00000005537	ENSBGRT00000010214	13548	2.83	-1.73	-2.42	0.698	7.67627	-2.94041	2.34338e-09	1.33839e-08	yes
9	46376906	46377156	251	ENSBGRG00000005538	ENSBGRT00000010204	647	1.4	-2.64	-3.63	0.836	0.285032	1.81081	1.42833e-05	4.99142e-05	yes
19	30430709	30430967	259	ENSBGRG00000005548	ENSBGRT00000010265	17794	1.46	-5.07	-6.64	-0.646	3.9273	-1.97354	1.18447e-05	4.19546e-05	yes
8	46718003	46718313	311	ENSBGRG00000005550	ENSBGRT00000010290	9659	3.21	-0.99	-1.44	0.681	4.16012	-2.05663	1.20617e-05	4.26467e-05	yes
18	20719034	20719925	892	ENSBGRG00000005570	ENSBGRT00000010288	0	5.08	-3.97	-5.3	0.793	1.82459	-0.867569	0.0647052	0.107547	no
14	34449826	34458514	8689	ENSBGRG00000005587	ENSBGRT00000010311	1287	3.79	-1.04	-1.5	-0.968	2.38709	-1.25526	0.000560303	0.00149033	yes
3	25838956	25884833	45878	ENSBGRG00000005648	ENSBGRT00000011027	0	1.4	-1.33	-1.9	-0.899	5.38715	-2.42952	4.66825e-05	0.000150034	yes
12	76242508	76243151	644	ENSBGRG00000005650	ENSBGRT00000010505	39096	3.03	-1.87	-2.62	0.651	3.26426	-1.70675	1.26509e-06	5.13333e-06	yes
13	33891320	33891468	149	ENSBGRG00000005652	ENSBGRT00000010411	936	2.75	-1.29	-1.84	0.934	0.16228	2.62344	5.55341e-08	2.67893e-07	yes
18	20764081	20764569	489	ENSBGRG00000005671	ENSBGRT00000010490	1354	4.2	-3.82	-5.11	0.58	1.23259	-0.301695	0.43577	0.526643	no
8	15795345	15796155	811	ENSBGRG00000005681	ENSBGRT00000010487	441	5.1	-3.16	-4.31	0.647	1.54258	-0.625348	0.207161	0.288383	no
8	98160727	98193209	32483	ENSBGRG00000005682	ENSBGRT00000010541	16448	3.32	-2.59	-3.57	0.813	0.599828	0.73738	0.235487	0.320663	no
14	25179471	25179620	150	ENSBGRG00000005683	ENSBGRT00000010457	1739	3.83	-6.11	-7.87	1.25	5.04181	-2.33394	2.39075e-12	1.87122e-11	yes
14	25180067	25180515	449	ENSBGRG00000005683	ENSBGRT00000010457	844	3.08	-6.03	-7.77	0.803	5.04181	-2.33394	2.39075e-12	1.87122e-11	yes
14	25181160	25181309	150	ENSBGRG00000005683	ENSBGRT00000010457	50	2.52	-1.22	-1.74	0.605	5.04181	-2.33394	2.39075e-12	1.87122e-11	yes
10	47515644	47515894	251	ENSBGRG00000005685	ENSBGRT00000010745	225062	1.54	-2.52	-3.47	1.12	1.4213	-0.507207	0.201035	0.281401	no
11	58484843	58492033	7191	ENSBGRG00000005692	ENSBGRT00000010522	49	3.23	-2.52	-3.47	0.892	1.2904	-0.36782	0.450026	0.540445	no
14	25325337	25325486	150	ENSBGRG00000005715	ENSBGRT00000010787	20863	2.07	-3.42	-4.62	1.04	0.955986	0.064939	0.87395	0.905404	no
8	15891587	15905407	13821	ENSBGRG00000005725	ENSBGRT00000010624	17956	2.62	-2.69	-3.69	-0.586	0.439043	1.18757	0.00061701	0.00162749	yes
8	46761345	46761544	200	ENSBGRG00000005736	ENSBGRT00000010597	4088	1.88	-2.01	-2.8	0.697	0.083622	3.57997	1.05592e-08	5.58621e-08	yes
12	61026014	61026310	297	ENSBGRG00000005744	ENSBGRT00000010608	1868	3.59	-3.15	-4.29	0.725	1.46067	-0.546629	0.170259	0.245012	no
10	112370336	112371279	944	ENSBGRG00000005788	ENSBGRT00000010983	41546	2.48	-1.23	-1.76	-0.721	2.96916	-1.57005	6.67648e-05	0.000209599	yes
3	16120918	16122311	1394	ENSBGRG00000005801	ENSBGRT00000010711	9854	4.14	-3.87	-5.18	0.657	2.93605	-1.55387	0.000115502	0.000347289	yes
3	43482948	43488624	5677	ENSBGRG00000005803	ENSBGRT00000010731	1880	2.89	-1.99	-2.77	0.596	0.821157	0.28427	0.476399	0.565452	no
12	30988121	30988320	200	ENSBGRG00000005832	ENSBGRT00000010772	168803	1.6	-1.37	-1.95	-0.709	2.03349	-1.02396	0.0132061	0.026478	yes
2	100807040	100809998	2959	ENSBGRG00000005853	ENSBGRT00000010795	17741	1.3	-2.11	-2.93	-0.642	7.04839	-2.81729	1.40357e-06	5.65769e-06	yes
12	77391545	77391842	298	ENSBGRG00000005855	ENSBGRT00000010829	1485	2.74	-1.59	-2.24	0.644	5.30685	-2.40786	7.87879e-12	5.81737e-11	yes
12	77390359	77390507	149	ENSBGRG00000005855	ENSBGRT00000010829	299	3.26	-1.54	-2.17	0.747	5.30685	-2.40786	7.87879e-12	5.81737e-11	yes
19	22819897	22820196	300	ENSBGRG00000005881	ENSBGRT00000011028	34846	2.88	-4.25	-5.65	1.03	0.207819	2.2666	1.2097e-09	7.12953e-09	yes
13	63859565	63860561	997	ENSBGRG00000005908	ENSBGRT00000011239	68779	1.16	-2.51	-3.46	-0.622	1.01254	-0.0179807	0.958942	0.968601	no
18	60076722	60076871	150	ENSBGRG00000005916	ENSBGRT00000010894	5676	2.66	-1.35	-1.92	1.01	0.723756	0.466426	0.328561	0.420467	no
18	60073837	60074871	1035	ENSBGRG00000005916	ENSBGRT00000010894	2791	1.74	-1.13	-1.63	0.626	0.723756	0.466426	0.328561	0.420467	no
9	62009774	62045487	35714	ENSBGRG00000005937	ENSBGRT00000010994	49	1.74	-1.81	-2.53	-0.797	0.847731	0.238321	0.666267	0.734419	no
11	93676840	93677039	200	ENSBGRG00000005951	ENSBGRT00000010988	201024	1.85	-1.06	-1.54	0.703	0.290617	1.78281	1.8562e-05	6.35632e-05	yes
18	20802558	20802805	248	ENSBGRG00000005952	ENSBGRT00000011114	4976	4.37	-1.82	-2.55	0.749	1.33997	-0.422196	0.37225	0.464147	no
10	58053411	58053752	342	ENSBGRG00000005961	ENSBGRT00000011021	146	2.78	-1.02	-1.47	0.948	2.17906	-1.12371	0.0519627	0.0890387	no
3	16221375	16223184	1810	ENSBGRG00000005964	ENSBGRT00000011575	67732	3.4	-7.11	-9.02	0.712	2.425	-1.27799	0.00111789	0.00281744	yes
13	2159652	2160194	543	ENSBGRG00000005973	ENSBGRT00000011055	2793	2.31	-1.78	-2.49	-0.62	0.282819	1.82205	1.37354e-05	4.81798e-05	yes
11	75914237	75914487	251	ENSBGRG00000005994	ENSBGRT00000011159	60922	1.33	-3.05	-4.15	0.973	0.00579386	7.43126	1.18682e-38	5.46493e-37	yes
12	31069321	31075993	6673	ENSBGRG00000006006	ENSBGRT00000011200	50	2.11	-1.82	-2.55	-0.633	1.24781	-0.319403	0.271698	0.360582	no
20	9563552	9564049	498	ENSBGRG00000006014	ENSBGRT00000011474	115907	2.62	-3.76	-5.04	0.883	1.45371	-0.539738	0.221784	0.305144	no
19	30614096	30614540	445	ENSBGRG00000006039	ENSBGRT00000011124	15025	3.05	-1.41	-2	0.821	5.14875	-2.36422	9.31039e-09	4.95808e-08	yes
15	72982831	72983323	493	ENSBGRG00000006050	ENSBGRT00000011175	393	1.85	-1.79	-2.51	1.09	1.66887	-0.738875	0.0566166	0.0958735	no
14	25736982	25737281	300	ENSBGRG00000006051	ENSBGRT00000011342	150	2.41	-1.61	-2.27	-0.671	1.39617	-0.481473	0.163658	0.237024	no
19	14662562	14663396	835	ENSBGRG00000006053	ENSBGRT00000011149	-3384	2.34	-2.02	-2.81	0.971	2.75148	-1.46021	0.000940411	0.00239776	yes
9	33067546	33069264	1719	ENSBGRG00000006054	ENSBGRT00000011450	20333	1.53	-1.36	-1.94	-0.585	4.09526	-2.03396	4.62451e-10	2.84368e-09	yes
14	35291985	35293930	1946	ENSBGRG00000006062	ENSBGRT00000011233	34982	1.97	-1.36	-1.94	-0.673	5.31973	-2.41135	1.24218e-05	4.38412e-05	yes
19	30625099	30627272	2174	ENSBGRG00000006073	ENSBGRT00000011232	237	1.67	-2.77	-3.8	2.06	0.492535	1.0217	0.0111216	0.0226755	yes
11	75916712	75918585	1874	ENSBGRG00000006095	ENSBGRT00000011388	14796	2.1	-434	-434	2.27	1.98491	-0.989071	0.00345989	0.00789002	yes
7	81324514	81324661	148	ENSBGRG00000006097	ENSBGRT00000011289	119105	2.57	-1.27	-1.82	1.03	0.8187	0.288593	0.596163	0.674288	no
7	40894659	40895178	520	ENSBGRG00000006110	ENSBGRT00000011266	0	4.27	-4.92	-6.46	0.627	0.428347	1.22315	0.017844	0.0345989	yes
1	105420685	105420833	149	ENSBGRG00000006126	ENSBGRT00000011350	116936	1.77	-2.81	-3.86	1.25	0.0151825	6.04145	1.08248e-12	8.70301e-12	yes
11	69401693	69401842	150	ENSBGRG00000006154	ENSBGRT00000011361	77131	2.44	-0.903	-1.32	0.662	0.837437	0.255948	0.447164	0.5377	no
18	61692482	61693870	1389	ENSBGRG00000006166	ENSBGRT00000011358	1901	1.98	-1.05	-1.52	-0.839	0.177191	2.49662	1.43011e-06	5.75681e-06	yes
10	58274207	58274553	347	ENSBGRG00000006177	ENSBGRT00000011392	54455	3.66	-4.64	-6.12	-1.45	0.0136787	6.19192	1.8727e-17	2.22664e-16	yes
5	45265403	45293627	28225	ENSBGRG00000006178	ENSBGRT00000011406	106	2.24	-2.23	-3.09	0.594	4.04276	-2.01534	6.64766e-09	3.6117e-08	yes
8	46897462	46897910	449	ENSBGRG00000006180	ENSBGRT00000012506	14576	3.76	-3.63	-4.87	0.852	1.8021	-0.849683	0.00735004	0.0156106	yes
8	46896614	46896763	150	ENSBGRG00000006180	ENSBGRT00000012506	13728	2.65	-1.38	-1.97	1.04	1.8021	-0.849683	0.00735004	0.0156106	yes
11	94155616	94159038	3423	ENSBGRG00000006191	ENSBGRT00000011520	4420	4.84	-1.08	-1.56	0.724	0.795551	0.329974	0.324001	0.415968	no
2	8719773	8719921	149	ENSBGRG00000006200	ENSBGRT00000011619	39598	1.52	-4.2	-5.59	2.14	0.0489456	4.35268	6.66981e-26	1.44022e-24	yes
9	71936140	71937711	1572	ENSBGRG00000006205	ENSBGRT00000011515	217863	1.56	-0.953	-1.39	0.647	0.353319	1.50096	6.75328e-05	0.000211748	yes
13	34401585	34402131	547	ENSBGRG00000006242	ENSBGRT00000011819	58880	1.39	-2.62	-3.6	-0.598	0.933797	0.0988186	0.802592	0.849052	no
3	118073530	118073974	445	ENSBGRG00000006243	ENSBGRT00000011513	15499	4.29	-2.47	-3.4	0.588	0.22911	2.12589	7.18251e-08	3.42197e-07	yes
15	73224159	73253580	29422	ENSBGRG00000006244	ENSBGRT00000011516	14925	2.04	-1.66	-2.33	-0.639	0.776245	0.365417	0.315638	0.407278	no
12	31570537	31585606	15070	ENSBGRG00000006247	ENSBGRT00000011547	50	1.99	-1.65	-2.31	-0.752	2.3389	-1.22583	0.000406158	0.00111237	yes
2	44064317	44066875	2559	ENSBGRG00000006248	ENSBGRT00000011562	48040	3.93	-6.26	-8.04	0.668	0.86418	0.210597	0.520325	0.606106	no
17	21906470	21907081	612	ENSBGRG00000006258	ENSBGRT00000011539	6799	1.77	-1.63	-2.3	-0.74	4.00414	-2.00149	6.8254e-09	3.70146e-08	yes
14	35555636	35560928	5293	ENSBGRG00000006273	ENSBGRT00000011603	75417	2.14	-1.53	-2.16	-0.699	2.37862	-1.25012	0.00182808	0.00440449	yes
9	9198720	9198868	149	ENSBGRG00000006274	ENSBGRT00000011850	37705	2.1	-1.91	-2.66	0.719	0.573183	0.802933	0.0395009	0.0698956	yes
10	113151521	113151819	299	ENSBGRG00000006306	ENSBGRT00000011624	8024	4.02	-2.81	-3.86	1.13	1.2966	-0.374735	0.321554	0.413456	no
10	113151968	113152664	697	ENSBGRG00000006306	ENSBGRT00000011624	8471	3.39	-3.57	-4.81	0.754	1.2966	-0.374735	0.321554	0.413456	no
10	58518378	58518626	249	ENSBGRG00000006319	ENSBGRT00000011704	8898	1.89	-1.9	-2.65	1	0.236284	2.0814	0.00398157	0.00895753	yes
16	58513858	58518252	4395	ENSBGRG00000006328	ENSBGRT00000011818	50	3.09	-1.06	-1.53	0.68	0.329889	1.59995	2.55106e-06	9.94617e-06	yes
16	58518651	58532548	13898	ENSBGRG00000006328	ENSBGRT00000011818	4843	1.42	-2.46	-3.39	-0.777	0.329889	1.59995	2.55106e-06	9.94617e-06	yes
13	2215795	2217676	1882	ENSBGRG00000006359	ENSBGRT00000011721	5986	4.62	-434	-434	0.888	0.108377	3.20587	1.35865e-10	8.90102e-10	yes
4	8892573	8892871	299	ENSBGRG00000006360	ENSBGRT00000011879	45829	3.18	-2.13	-2.95	1.05	2.12809	-1.08956	0.0165211	0.032306	yes
7	40956333	40957503	1171	ENSBGRG00000006362	ENSBGRT00000011868	-14833	1.53	-1.45	-2.06	0.652	0.999731	0.000387611	0.999145	0.999391	no
13	46573080	46573526	447	ENSBGRG00000006408	ENSBGRT00000011807	1089	2.57	-2.35	-3.25	0.951	0.619787	0.690156	0.316661	0.408453	no
5	49040279	49043812	3534	ENSBGRG00000006415	ENSBGRT00000012116	2738	1.59	-1.22	-1.75	-0.614	2.56296	-1.35781	0.000108782	0.00032859	yes
5	49047855	49048102	248	ENSBGRG00000006415	ENSBGRT00000012116	10314	1.92	-1.08	-1.56	-0.601	2.56296	-1.35781	0.000108782	0.00032859	yes
5	49044502	49045377	876	ENSBGRG00000006415	ENSBGRT00000012116	6961	1.67	-1.19	-1.71	-0.611	2.56296	-1.35781	0.000108782	0.00032859	yes
9	95211064	95214271	3208	ENSBGRG00000006425	ENSBGRT00000011858	9875	1.39	-1.96	-2.73	-0.974	1.63917	-0.712967	0.118002	0.179766	no
9	72794785	72805612	10828	ENSBGRG00000006436	ENSBGRT00000012339	150	1.68	-434	-434	2.61	0.0173518	5.84877	3.85879e-40	1.93792e-38	yes
11	59649980	59652219	2240	ENSBGRG00000006467	ENSBGRT00000011925	27729	2.25	-1.2	-1.72	0.849	0.220355	2.1821	1.47065e-10	9.5993e-10	yes
3	28112739	28115112	2374	ENSBGRG00000006495	ENSBGRT00000012287	36821	1.54	-2.47	-3.4	-1.66	1.7338	-0.79394	0.0253231	0.0473454	yes
9	95243303	95243898	596	ENSBGRG00000006496	ENSBGRT00000011975	992	3.23	-2.84	-3.89	0.585	0.594123	0.751166	0.049177	0.0848147	yes
4	8917463	8917706	244	ENSBGRG00000006498	ENSBGRT00000012016	3444	3.62	-1.7	-2.38	0.822	2.95301	-1.56219	0.00323356	0.00741298	yes
8	101449440	101483294	33855	ENSBGRG00000006526	ENSBGRT00000012026	9707	3.14	-1.34	-1.9	-0.765	6.86842	-2.77998	5.46423e-11	3.73727e-10	yes
11	70533333	70533480	148	ENSBGRG00000006544	ENSBGRT00000012063	4023	1.41	-2.61	-3.59	0.613	8.61823	-3.10739	6.5372e-24	1.24347e-22	yes
7	81887170	81887468	299	ENSBGRG00000006569	ENSBGRT00000012135	59470	4.59	-1.66	-2.33	0.623	0.642784	0.637594	0.127312	0.192001	no
14	57571472	57571621	150	ENSBGRG00000006577	ENSBGRT00000012121	67787	1.3	-1.48	-2.1	0.882	0.21292	2.23162	0.000296069	0.000831413	yes
14	57571720	57572068	349	ENSBGRG00000006577	ENSBGRT00000012121	68035	2.44	-4.58	-6.05	1.94	0.21292	2.23162	0.000296069	0.000831413	yes
7	58865869	58866376	508	ENSBGRG00000006593	ENSBGRT00000014535	64104	2.31	-2.35	-3.25	1.01	0.0274345	5.18786	1.11823e-18	1.45231e-17	yes
12	40338816	40344855	6040	ENSBGRG00000006604	ENSBGRT00000012213	989	3.82	-7.58	-9.56	1.76	0.00677471	7.20563	7.0361e-45	5.00948e-43	yes
12	40345104	40345254	151	ENSBGRG00000006604	ENSBGRT00000012213	7277	2.88	-434	-434	2.39	0.00677471	7.20563	7.0361e-45	5.00948e-43	yes
7	81951661	81952604	944	ENSBGRG00000006611	ENSBGRT00000012182	2909	1.68	-1.4	-1.99	0.62	1.6989	-0.764598	0.232055	0.316769	no
17	22295063	22301350	6288	ENSBGRG00000006616	ENSBGRT00000012205	2179	3.35	-11.1	-13.5	0.644	1.809	-0.855191	0.0120166	0.0243019	yes
6	514725	514970	246	ENSBGRG00000006619	ENSBGRT00000012187	1172	5.67	-5.92	-7.64	1.16	0.0133128	6.23104	1.78951e-42	1.05748e-40	yes
3	44323174	44323323	150	ENSBGRG00000006623	ENSBGRT00000012249	298	2.8	-1.56	-2.2	0.933	0.268616	1.89638	7.12452e-06	2.60419e-05	yes
14	36414826	36424823	9998	ENSBGRG00000006628	ENSBGRT00000012256	644785	1.77	-2.52	-3.48	0.693	0.181466	2.46223	1.94985e-11	1.38212e-10	yes
12	62474989	62475138	150	ENSBGRG00000006638	ENSBGRT00000012216	28298	1.99	-1.35	-1.92	0.644	0.216231	2.20935	2.25267e-07	1.00669e-06	yes
3	300776	302163	1388	ENSBGRG00000006669	ENSBGRT00000012557	13812	1.62	-4.96	-6.5	2.95	0.350568	1.51224	3.28146e-06	1.26218e-05	yes
6	109938005	109938498	494	ENSBGRG00000006674	ENSBGRT00000012313	82755	5.22	-3.8	-5.09	0.714	0.0913842	3.45191	5.86484e-10	3.56068e-09	yes
10	48706287	48713053	6767	ENSBGRG00000006677	ENSBGRT00000012347	56131	2.02	-4.05	-5.41	1.55	0.110639	3.17607	2.00445e-06	7.92657e-06	yes
9	28494553	28494701	149	ENSBGRG00000006711	ENSBGRT00000012428	147	2.33	-2.6	-3.58	0.639	1.31936	-0.399836	0.319982	0.41186	no
16	49461051	49461937	887	ENSBGRG00000006719	ENSBGRT00000012406	1542	4.41	-3.87	-5.18	0.663	1.27536	-0.350907	0.380618	0.472852	no
5	45568026	45571063	3038	ENSBGRG00000006730	ENSBGRT00000012455	3799	2.14	-1.89	-2.64	-0.682	6.55039	-2.71158	3.10055e-11	2.16318e-10	yes
17	13710844	13722047	11204	ENSBGRG00000006742	ENSBGRT00000012436	44937	2.51	-7.62	-9.61	0.688	2.4287	-1.28018	0.000727118	0.00189564	yes
16	58828385	58828584	200	ENSBGRG00000006763	ENSBGRT00000012712	-26401	3.5	-1.07	-1.54	0.819	1.57961	-0.659569	0.107419	0.165925	no
16	58827690	58828187	498	ENSBGRG00000006763	ENSBGRT00000012712	-25706	2.98	-1.8	-2.52	0.602	1.57961	-0.659569	0.107419	0.165925	no
12	40389957	40390106	150	ENSBGRG00000006792	ENSBGRT00000012679	297	2.06	-2.15	-2.99	1.4	0.283118	1.82052	1.89523e-06	7.52153e-06	yes
2	120958971	120959219	249	ENSBGRG00000006819	ENSBGRT00000012627	249	1.95	-3.16	-4.3	0.937	1.21495	-0.280898	0.536642	0.620992	no
17	75671292	75671590	299	ENSBGRG00000006870	ENSBGRT00000012783	72623	1.75	-2.57	-3.54	1.05	1.9788	-0.984625	0.0112602	0.0229186	yes
10	113696893	113697541	649	ENSBGRG00000006883	ENSBGRT00000012738	107693	3.11	-3.07	-4.19	0.663	0.978048	0.0320227	0.922387	0.941723	no
9	15761236	15762140	905	ENSBGRG00000006886	ENSBGRT00000012756	9340	2.32	-2.29	-3.17	0.74	0.052893	4.24078	1.0285e-18	1.33872e-17	yes
9	96496225	96496423	199	ENSBGRG00000006925	ENSBGRT00000013011	246	1.5	-2.6	-3.59	0.654	0.947039	0.078505	0.83509	0.875209	no
2	120976627	120976877	251	ENSBGRG00000006942	ENSBGRT00000012815	200	2.03	-2.22	-3.08	1.03	0.984802	0.0220939	0.955908	0.966595	no
8	102342469	102342618	150	ENSBGRG00000006943	ENSBGRT00000012809	48755	2.06	-1.03	-1.5	1.07	0.401896	1.3151	0.002667	0.0062195	yes
6	110209872	110210220	349	ENSBGRG00000006944	ENSBGRT00000013492	-6347	2.42	-7.41	-9.37	1.89	0.111487	3.16505	2.73164e-13	2.3282e-12	yes
6	110202984	110203131	148	ENSBGRG00000006944	ENSBGRT00000013153	394	2.03	-4.55	-6.02	1.71	0.111487	3.16505	2.73164e-13	2.3282e-12	yes
7	82375221	82381734	6514	ENSBGRG00000006945	ENSBGRT00000013097	77341	1.5	-1.61	-2.26	-0.98	1.24342	-0.314308	0.349505	0.441805	no
13	64484008	64487569	3562	ENSBGRG00000006946	ENSBGRT00000013867	369708	1.17	-2.49	-3.43	-0.713	3.66368	-1.87329	5.21424e-08	2.53186e-07	yes
24	40752738	40761904	9167	ENSBGRG00000006987	ENSBGRT00000012983	85278	3	-0.913	-1.34	0.755	1.24822	-0.319868	0.462386	0.552185	no
24	40751548	40751696	149	ENSBGRG00000006987	ENSBGRT00000012983	95486	2.13	-0.938	-1.37	1.97	1.24822	-0.319868	0.462386	0.552185	no
23	8127395	8127887	493	ENSBGRG00000007004	ENSBGRT00000012876	25425	2.31	-1.83	-2.56	0.654	3.06914	-1.61783	0.000145797	0.00043107	yes
9	15791445	15791991	547	ENSBGRG00000007013	ENSBGRT00000012887	992	3.06	-2.36	-3.27	0.691	0.950739	0.0728794	0.862499	0.896534	no
2	10981089	10981584	496	ENSBGRG00000007015	ENSBGRT00000013869	41539	2.76	-0.931	-1.36	0.6	4.6818	-2.22706	8.26998e-11	5.54082e-10	yes
19	30761347	30761642	296	ENSBGRG00000007020	ENSBGRT00000012903	3469	2.44	-1.52	-2.14	-0.663	1.1128	-0.154188	0.728601	0.788225	no
19	30768725	30768872	148	ENSBGRG00000007020	ENSBGRT00000012903	10847	1.16	-2.86	-3.92	1.32	1.1128	-0.154188	0.728601	0.788225	no
28	16482220	16482368	149	ENSBGRG00000007025	ENSBGRT00000012909	20030	1.24	-1.29	-1.84	-0.606	0.290578	1.783	1.97041e-05	6.72792e-05	yes
9	96505221	96508315	3095	ENSBGRG00000007114	ENSBGRT00000013163	7222	2.61	-2.08	-2.89	1.02	1.81937	-0.863442	0.0126382	0.02544	yes
14	36855448	36855591	144	ENSBGRG00000007138	ENSBGRT00000013140	336	1.58	-1.93	-2.69	-0.952	4.99448	-2.32034	6.16921e-06	2.27328e-05	yes
X	130649447	130649844	398	ENSBGRG00000007139	ENSBGRT00000013125	18460	3.06	-2.32	-3.21	0.744	1.0716	-0.0997715	0.796859	0.844344	no
X	130665902	130667044	1143	ENSBGRG00000007139	ENSBGRT00000013125	34915	4.31	-9.75	-12	0.754	1.0716	-0.0997715	0.796859	0.844344	no
28	30121212	30122753	1542	ENSBGRG00000007141	ENSBGRT00000013103	15453	3.04	-1.44	-2.04	0.639	0.52129	0.939843	0.0288378	0.0531242	yes
1	121728947	121731307	2361	ENSBGRG00000007144	ENSBGRT00000013499	-820	2.19	-7.09	-9	4.43	0.903778	0.145959	0.675015	0.741659	no
11	60805827	60813998	8172	ENSBGRG00000007149	ENSBGRT00000013425	69736	1.74	-1.43	-2.02	-1.13	0.0773596	3.69228	6.03875e-07	2.55806e-06	yes
10	49643347	49644045	699	ENSBGRG00000007174	ENSBGRT00000013170	107786	1.81	-6.38	-8.19	0.604	2.89474	-1.53343	1.53373e-05	5.32509e-05	yes
10	49538463	49539012	550	ENSBGRG00000007174	ENSBGRT00000013170	2902	4.27	-1.32	-1.88	0.593	2.89474	-1.53343	1.53373e-05	5.32509e-05	yes
26	8798015	8798212	198	ENSBGRG00000007176	ENSBGRT00000013414	20727	2.52	-1.85	-2.59	-0.951	0.991786	0.0118999	0.97741	0.982788	no
X	115054437	115054782	346	ENSBGRG00000007179	ENSBGRT00000013630	38134	2.81	-2.01	-2.8	0.69	2.14504	-1.10101	0.00315544	0.00724982	yes
20	9869625	9869923	299	ENSBGRG00000007192	ENSBGRT00000013684	26813	1.79	-1.82	-2.55	0.619	0.627927	0.671332	0.0437282	0.0764662	yes
20	9869376	9869525	150	ENSBGRG00000007192	ENSBGRT00000013684	26564	2.19	-3.66	-4.91	1.39	0.627927	0.671332	0.0437282	0.0764662	yes
20	9868432	9868581	150	ENSBGRG00000007192	ENSBGRT00000013684	25620	2.75	-1.44	-2.04	1.19	0.627927	0.671332	0.0437282	0.0764662	yes
12	33788613	33812433	23821	ENSBGRG00000007201	ENSBGRT00000013551	0	3	-1.07	-1.54	-0.775	1.30699	-0.38625	0.351512	0.443531	no
16	1192039	1192339	301	ENSBGRG00000007202	ENSBGRT00000013799	27213	1.62	-2.05	-2.85	-0.607	0.161655	2.62901	2.64113e-09	1.49782e-08	yes
3	17206658	17266706	60049	ENSBGRG00000007208	ENSBGRT00000013450	0	1.7	-2.51	-3.46	-0.67	4.0256	-2.0092	2.18171e-05	7.39245e-05	yes
15	52037425	52037973	549	ENSBGRG00000007239	ENSBGRT00000013331	3935	4.22	-2.18	-3.03	0.738	1.34788	-0.430692	0.294789	0.385345	no
10	50022383	50022531	149	ENSBGRG00000007272	ENSBGRT00000013705	132459	2.28	-2.11	-2.93	0.862	0.0214879	5.54033	4.97331e-31	1.47683e-29	yes
15	43884968	43885454	487	ENSBGRG00000007284	ENSBGRT00000013332	542	2.52	-2.17	-3.01	1.02	1.65514	-0.726951	0.327037	0.419	no
8	102503178	102503378	201	ENSBGRG00000007289	ENSBGRT00000013818	70986	2.61	-3.88	-5.19	1.79	0.335537	1.57545	0.00133197	0.00330345	yes
8	102445697	102447010	1314	ENSBGRG00000007289	ENSBGRT00000013818	13505	1.56	-2.14	-2.97	1.23	0.335537	1.57545	0.00133197	0.00330345	yes
8	102460345	102462870	2526	ENSBGRG00000007289	ENSBGRT00000013818	28153	3.48	-1.21	-1.74	0.775	0.335537	1.57545	0.00133197	0.00330345	yes
3	28396061	28396953	893	ENSBGRG00000007344	ENSBGRT00000013487	18882	3.86	-2.31	-3.19	0.635	2.22617	-1.15457	0.0326567	0.0591418	yes
7	82789898	82793553	3656	ENSBGRG00000007351	ENSBGRT00000013854	241727	1.42	-5.17	-6.76	-1.02	0.728536	0.456928	0.137642	0.205291	no
13	41899938	41901757	1820	ENSBGRG00000007364	ENSBGRT00000014513	46347	1.32	-4.05	-5.39	-0.691	2.28936	-1.19494	0.000441288	0.00120116	yes
14	59490683	59490832	150	ENSBGRG00000007367	ENSBGRT00000013925	128513	1.45	-2.46	-3.39	0.8	0.575455	0.797226	0.101926	0.158532	no
2	9285073	9285620	548	ENSBGRG00000007394	ENSBGRT00000013712	32120	3.33	-3.14	-4.28	0.645	0.420273	1.2506	0.00295497	0.00682875	yes
10	58855584	58855734	151	ENSBGRG00000007399	ENSBGRT00000013660	3160	2	-2.46	-3.39	1.8	0.788835	0.342205	0.358158	0.45009	no
3	121041195	121041344	150	ENSBGRG00000007401	ENSBGRT00000013565	2215	2.17	-0.972	-1.42	1.04	1.23736	-0.307268	0.434749	0.525624	no
9	7218942	7219092	151	ENSBGRG00000007407	ENSBGRT00000013758	0	3.39	-434	-434	3.4	0.0785327	3.67056	4.34772e-11	2.99442e-10	yes
9	7214347	7218694	4348	ENSBGRG00000007407	ENSBGRT00000013758	295	3.15	-2.02	-2.81	-0.611	0.0785327	3.67056	4.34772e-11	2.99442e-10	yes
9	7213749	7213948	200	ENSBGRG00000007407	ENSBGRT00000013758	5041	1.95	-1.34	-1.9	-0.772	0.0785327	3.67056	4.34772e-11	2.99442e-10	yes
11	61020362	61020758	397	ENSBGRG00000007425	ENSBGRT00000013711	138654	2.74	-3.81	-5.11	0.753	0.246284	2.02161	1.61896e-05	5.60019e-05	yes
2	44828861	44829010	150	ENSBGRG00000007457	ENSBGRT00000013789	49	3.36	-4.63	-6.11	2	0.229937	2.12069	7.14159e-08	3.40339e-07	yes
9	96536845	96539047	2203	ENSBGRG00000007462	ENSBGRT00000013650	97	3.81	-11	-13.4	0.869	0.43602	1.19753	0.00283308	0.00657651	yes
9	49168682	49173193	4512	ENSBGRG00000007471	ENSBGRT00000013738	40735	2.46	-1.46	-2.07	1.19	0.546895	0.870664	0.265669	0.354331	no
25	25265531	25265823	293	ENSBGRG00000007476	ENSBGRT00000013668	14858	1.95	-1.75	-2.45	0.592	2.56329	-1.358	0.000912622	0.00233496	yes
12	41523282	41523673	392	ENSBGRG00000007486	ENSBGRT00000013813	9460	2.69	-1.37	-1.95	1.08	1.6395	-0.713253	0.234714	0.319856	no
1	106125773	106126161	389	ENSBGRG00000007490	ENSBGRT00000013746	149	2.25	-1.84	-2.57	0.701	1.25347	-0.325923	0.487918	0.575665	no
1	106110163	106112067	1905	ENSBGRG00000007490	ENSBGRT00000013746	14243	2.37	-2.36	-3.27	0.782	1.25347	-0.325923	0.487918	0.575665	no
1	106119082	106125674	6593	ENSBGRG00000007490	ENSBGRT00000013746	636	3.24	-1.91	-2.67	0.582	1.25347	-0.325923	0.487918	0.575665	no
4	893977	894175	199	ENSBGRG00000007491	ENSBGRT00000013739	1588	2.67	-1.38	-1.96	0.842	1.25378	-0.326287	0.623488	0.6982	no
17	58783709	58783909	201	ENSBGRG00000007492	ENSBGRT00000014104	897	2.93	-1.1	-1.58	0.729	0.712222	0.489601	0.187351	0.265433	no
7	42012100	42012399	300	ENSBGRG00000007501	ENSBGRT00000013924	0	1.82	-1.24	-1.77	-0.891	0.37653	1.40916	0.00210262	0.0050081	yes
19	15293945	15294583	639	ENSBGRG00000007506	ENSBGRT00000013777	0	2.38	-9.54	-11.7	1.52	0.0374869	4.73747	9.04518e-11	6.03966e-10	yes
9	34074870	34075419	550	ENSBGRG00000007523	ENSBGRT00000014745	139510	2.26	-2.97	-4.06	0.713	2.43515	-1.28401	0.000445156	0.00121113	yes
X	100293241	100293588	348	ENSBGRG00000007525	ENSBGRT00000013922	7472	3.36	-2.39	-3.3	0.845	3.51152	-1.81209	2.37509e-07	1.05873e-06	yes
28	42180107	42180256	150	ENSBGRG00000007531	ENSBGRT00000013833	100297	1.56	-3.1	-4.22	-1.04	0.29423	1.76498	6.34524e-06	2.3333e-05	yes
28	42279807	42280055	249	ENSBGRG00000007531	ENSBGRT00000013833	498	2.42	-2.52	-3.48	0.72	0.29423	1.76498	6.34524e-06	2.3333e-05	yes
3	805844	806041	198	ENSBGRG00000007543	ENSBGRT00000013919	49	2.32	-2.3	-3.19	-1.05	3.107	-1.63552	0.000791792	0.00204948	yes
13	48346986	48347335	350	ENSBGRG00000007548	ENSBGRT00000014287	895	4.05	-2.05	-2.85	0.653	0.220271	2.18265	4.07206e-06	1.54416e-05	yes
1	106132988	106133237	250	ENSBGRG00000007581	ENSBGRT00000013870	2372	3.29	-2.16	-3	0.745	0.043594	4.51973	2.63455e-31	8.01119e-30	yes
1	106130666	106130815	150	ENSBGRG00000007581	ENSBGRT00000013870	50	1.58	-3.13	-4.26	1.24	0.043594	4.51973	2.63455e-31	8.01119e-30	yes
5	100500957	100511742	10786	ENSBGRG00000007621	ENSBGRT00000013975	68900	1.94	-2.52	-3.48	-1.4	11.7027	-3.54877	4.23295e-07	1.82672e-06	yes
1	72611884	72612321	438	ENSBGRG00000007624	ENSBGRT00000013952	63333	3.86	-4.16	-5.54	0.678	0.352873	1.50278	0.00154978	0.00378603	yes
24	54365780	54365977	198	ENSBGRG00000007644	ENSBGRT00000014154	10161	2.52	-1.1	-1.59	0.957	1.97221	-0.97981	0.0193467	0.0372034	yes
8	11818396	11818545	150	ENSBGRG00000007656	ENSBGRT00000015319	116771	2.76	-1.17	-1.68	0.613	7.93099	-2.9875	6.8891e-20	9.88907e-19	yes
1	106935641	106936814	1174	ENSBGRG00000007660	ENSBGRT00000015098	709258	2.72	-2.46	-3.39	0.695	0.178965	2.48225	1.5821e-08	8.21304e-08	yes
5	120896491	120896638	148	ENSBGRG00000007661	ENSBGRT00000014040	22583	3.14	-2.29	-3.17	0.646	1.33734	-0.419367	0.278146	0.36738	no
5	28720010	28723480	3471	ENSBGRG00000007676	ENSBGRT00000014075	8305	3.14	-2.63	-3.62	0.639	2.96106	-1.56612	0.000162367	0.000476091	yes
Y	8706967	8707263	297	ENSBGRG00000007677	ENSBGRT00000014083	394	1.95	-1.35	-1.93	0.657	0.449269	1.15435	0.00685966	0.0146887	yes
Y	8706672	8706869	198	ENSBGRG00000007677	ENSBGRT00000014083	99	3.43	-2.22	-3.07	0.952	0.449269	1.15435	0.00685966	0.0146887	yes
18	52450436	52453530	3095	ENSBGRG00000007688	ENSBGRT00000014061	34180	2.54	-1.18	-1.7	0.692	3.21049	-1.6828	0.000557908	0.0014844	yes
10	50162510	50162706	197	ENSBGRG00000007696	ENSBGRT00000014394	0	3.23	-1.39	-1.97	0.736	0.805313	0.312378	0.446811	0.53735	no
5	62297508	62298395	888	ENSBGRG00000007705	ENSBGRT00000014237	6228	3.8	-6.62	-8.45	0.903	2.92724	-1.54954	0.000197723	0.000571817	yes
9	7254403	7254700	298	ENSBGRG00000007710	ENSBGRT00000014268	16369	2.68	-2.66	-3.65	1.3	9.55714	-3.25658	4.96526e-17	5.75698e-16	yes
24	42615854	42616199	346	ENSBGRG00000007714	ENSBGRT00000014173	165537	3.73	-3.4	-4.59	0.841	0.386142	1.3728	0.0036998	0.00839392	yes
11	71333469	71334367	899	ENSBGRG00000007718	ENSBGRT00000014114	1148	3.58	-2.3	-3.19	0.687	1.16294	-0.217782	0.650911	0.721615	no
7	84470799	84476401	5603	ENSBGRG00000007730	ENSBGRT00000014379	292621	1.91	-2.94	-4.02	0.714	0.469534	1.0907	0.000555711	0.00147878	yes
7	84336735	84368853	32119	ENSBGRG00000007730	ENSBGRT00000014379	400169	1.96	-2.47	-3.4	0.788	0.469534	1.0907	0.000555711	0.00147878	yes
19	30861340	30861490	151	ENSBGRG00000007753	ENSBGRT00000014200	58874	1.96	-1.93	-2.69	-0.903	9.76375	-3.28743	1.35935e-16	1.51563e-15	yes
5	101924402	101929728	5327	ENSBGRG00000007767	ENSBGRT00000016400	88887	1.42	-2.6	-3.59	0.956	0.0201619	5.63222	1.52428e-43	9.93471e-42	yes
11	61393240	61393488	249	ENSBGRG00000007801	ENSBGRT00000014306	248	1.73	-1.87	-2.62	1.01	1.64957	-0.722091	0.186503	0.264422	no
12	43459743	43460232	490	ENSBGRG00000007807	ENSBGRT00000014279	27359	4.5	-9.04	-11.2	0.729	0.0186941	5.74128	9.67502e-16	1.0137e-14	yes
11	16928598	16929660	1063	ENSBGRG00000007822	ENSBGRT00000014361	1176	2.77	-1.26	-1.8	1.05	2.75445	-1.46176	0.00119209	0.00298873	yes
22	13918963	13920063	1101	ENSBGRG00000007824	ENSBGRT00000014496	1489	4.4	-3.17	-4.32	0.716	1.52349	-0.607379	0.216036	0.298511	no
15	52477654	52477802	149	ENSBGRG00000007830	ENSBGRT00000015005	28190	3.25	-1.14	-1.64	0.69	0.64975	0.622044	0.0730946	0.119112	no
28	43054411	43054660	250	ENSBGRG00000007837	ENSBGRT00000014344	45675	1.75	-2.34	-3.23	0.779	0.659133	0.601358	0.141303	0.20973	no
11	17003105	17003402	298	ENSBGRG00000007892	ENSBGRT00000014400	19670	2.38	-6.83	-8.69	1.5	6.45454	-2.69031	2.88803e-10	1.82073e-09	yes
14	83786542	83786840	299	ENSBGRG00000007893	ENSBGRT00000014558	61708	3.53	-3.49	-4.7	0.697	1.87437	-0.906407	0.00173658	0.00420403	yes
3	119614384	119614632	249	ENSBGRG00000007897	ENSBGRT00000014428	22372	1.57	-1.73	-2.42	-0.605	0.393392	1.34596	0.00104095	0.00263591	yes
18	20972457	20972956	500	ENSBGRG00000007959	ENSBGRT00000018532	22006	2.52	-5.97	-7.7	-0.721	0.439301	1.18672	0.0228282	0.0431448	yes
18	20975106	20975706	601	ENSBGRG00000007959	ENSBGRT00000018532	19256	2.57	-1.86	-2.59	-0.798	0.439301	1.18672	0.0228282	0.0431448	yes
18	20971307	20972257	951	ENSBGRG00000007959	ENSBGRT00000018532	22705	2.12	-5.51	-7.16	-0.582	0.439301	1.18672	0.0228282	0.0431448	yes
17	58888445	58888645	201	ENSBGRG00000007961	ENSBGRT00000014715	50	1.83	-1.2	-1.72	0.631	3.5491	-1.82745	0.000709876	0.00185341	yes
12	58327947	58328841	895	ENSBGRG00000007972	ENSBGRT00000014615	60833	3.26	-4.69	-6.19	0.658	0.732249	0.449594	0.168023	0.242251	no
16	32768678	32769076	399	ENSBGRG00000008016	ENSBGRT00000016060	4787	2.27	-2.77	-3.8	-0.717	0.147021	2.76591	2.04514e-07	9.18578e-07	yes
20	9879203	9879450	248	ENSBGRG00000008017	ENSBGRT00000014743	1560	2.19	-3.56	-4.79	1.28	0.502565	0.992619	0.00541858	0.011874	yes
28	16573498	16576966	3469	ENSBGRG00000008023	ENSBGRT00000015189	54562	2.6	-2.29	-3.17	-1.1	0.865432	0.208508	0.589726	0.668884	no
1	150991613	150991864	252	ENSBGRG00000008026	ENSBGRT00000014683	0	2.08	-0.959	-1.4	0.694	2.44585	-1.29034	0.00460106	0.0102279	yes
24	42874936	42876397	1462	ENSBGRG00000008032	ENSBGRT00000014696	45986	1.19	-2.13	-2.96	-0.896	0.333492	1.58428	0.000420781	0.00114869	yes
3	119627240	119627685	446	ENSBGRG00000008041	ENSBGRT00000014658	1518	3.86	-1.12	-1.62	0.784	6.02812	-2.59171	3.47145e-12	2.66415e-11	yes
11	61553582	61559186	5605	ENSBGRG00000008044	ENSBGRT00000014882	0	4	-9.35	-11.5	2.91	0.381572	1.38997	0.00789037	0.0166267	yes
14	59618262	59625303	7042	ENSBGRG00000008050	ENSBGRT00000014813	1384	2.23	-2.22	-3.08	-0.675	0.24264	2.04311	7.82557e-12	5.7829e-11	yes
17	22402981	22403288	308	ENSBGRG00000008060	ENSBGRT00000014932	0	1.6	-1.88	-2.63	0.582	0.992823	0.010392	0.977471	0.982793	no
3	17735736	17760840	25105	ENSBGRG00000008070	ENSBGRT00000017202	152881	1.55	-3.44	-4.65	-0.745	0.300225	1.73588	3.86796e-08	1.91166e-07	yes
25	49488860	49489157	298	ENSBGRG00000008073	ENSBGRT00000015496	40292	1.78	-4.4	-5.83	0.996	0.538116	0.894011	0.00694887	0.0148564	yes
9	96579147	96579947	801	ENSBGRG00000008078	ENSBGRT00000014749	16135	2.3	-434	-434	3.2	0.00899201	6.79714	3.33607e-65	1.01969e-62	yes
9	96582444	96582594	151	ENSBGRG00000008078	ENSBGRT00000014749	13488	1.82	-0.893	-1.31	-1.94	0.00899201	6.79714	3.33607e-65	1.01969e-62	yes
9	96592835	96593085	251	ENSBGRG00000008078	ENSBGRT00000014749	2997	3.08	-5.09	-6.66	0.852	0.00899201	6.79714	3.33607e-65	1.01969e-62	yes
9	96591486	96591636	151	ENSBGRG00000008078	ENSBGRT00000014749	4446	2.09	-434	-434	2.12	0.00899201	6.79714	3.33607e-65	1.01969e-62	yes
9	96580896	96581096	201	ENSBGRG00000008078	ENSBGRT00000014749	14986	1.72	-434	-434	0.851	0.00899201	6.79714	3.33607e-65	1.01969e-62	yes
9	96585641	96585891	251	ENSBGRG00000008078	ENSBGRT00000014749	10191	1.59	-2.19	-3.04	-1.64	0.00899201	6.79714	3.33607e-65	1.01969e-62	yes
14	38262128	38280095	17968	ENSBGRG00000008122	ENSBGRT00000014844	248	2.17	-1.04	-1.51	-0.631	5.2169	-2.38319	7.11368e-12	5.28547e-11	yes
2	45815480	45815678	199	ENSBGRG00000008141	ENSBGRT00000015061	37001	2.46	-1.16	-1.66	0.643	0.230283	2.11852	2.46541e-08	1.2527e-07	yes
2	45792353	45799137	6785	ENSBGRG00000008141	ENSBGRT00000015061	13874	3.03	-3.11	-4.24	0.757	0.230283	2.11852	2.46541e-08	1.2527e-07	yes
2	11087880	11088079	200	ENSBGRG00000008144	ENSBGRT00000015489	498	2.55	-1.52	-2.14	0.584	1.72094	-0.7832	0.0163234	0.0319829	yes
11	36633194	36633994	801	ENSBGRG00000008178	ENSBGRT00000015074	38281	3.41	-1.75	-2.45	0.612	1.24912	-0.32091	0.536936	0.62117	no
12	43941935	43942130	196	ENSBGRG00000008179	ENSBGRT00000014999	2253	1.81	-2.58	-3.56	0.736	2.42568	-1.27839	0.000259589	0.000735377	yes
14	38317018	38322322	5305	ENSBGRG00000008246	ENSBGRT00000015072	78804	2.4	-2.26	-3.13	-1.03	4.26125	-2.09128	0.00114099	0.00286915	yes
2	20191067	20204994	13928	ENSBGRG00000008249	ENSBGRT00000015508	14403	3.25	-3.26	-4.43	-0.92	5.45343	-2.44716	4.06137e-06	1.54044e-05	yes
2	20212551	20212700	150	ENSBGRG00000008249	ENSBGRT00000015508	35887	1.62	-1.9	-2.65	-1.15	5.45343	-2.44716	4.06137e-06	1.54044e-05	yes
23	40856132	40856431	300	ENSBGRG00000008257	ENSBGRT00000015152	34169	2.93	-5.27	-6.87	-0.599	30.4368	-4.92775	7.25581e-48	6.52949e-46	yes
Y	9145908	9146107	200	ENSBGRG00000008267	ENSBGRT00000015182	59736	1.91	-1.83	-2.56	-0.907	1.44432	-0.53039	0.272463	0.361435	no
Y	21421461	21421806	346	ENSBGRG00000008278	ENSBGRT00000015194	817	3.3	-2.56	-3.52	0.581	0.249523	2.00276	0.00039862	0.00109308	yes
14	21199300	21199546	247	ENSBGRG00000008279	ENSBGRT00000015338	48005	1.95	-1.19	-1.7	0.85	2.22672	-1.15492	0.0159802	0.0313625	yes
12	83435865	83436065	201	ENSBGRG00000008288	ENSBGRT00000015175	371107	1.71	-1.41	-2.01	0.957	0.746678	0.421441	0.455252	0.545428	no
22	48850781	48851330	550	ENSBGRG00000008315	ENSBGRT00000015222	52375	3.77	-9.9	-12.2	0.692	2.05001	-1.03563	0.00225731	0.00534994	yes
17	75926940	75927139	200	ENSBGRG00000008342	ENSBGRT00000015245	129002	1.43	-2.1	-2.92	-0.684	0.152303	2.71498	4.34028e-11	2.99046e-10	yes
17	75919341	75919689	349	ENSBGRG00000008342	ENSBGRT00000015245	136452	3.22	-6.09	-7.85	1.14	0.152303	2.71498	4.34028e-11	2.99046e-10	yes
11	76869602	76869850	249	ENSBGRG00000008344	ENSBGRT00000015282	48	1.53	-2.25	-3.12	0.685	0.645187	0.632211	0.0365398	0.0653265	yes
9	34950591	34951418	828	ENSBGRG00000008349	ENSBGRT00000017305	456841	1.4	-2.79	-3.83	-1.09	3.63527	-1.86206	9.88679e-08	4.62096e-07	yes
14	59705157	59707234	2078	ENSBGRG00000008350	ENSBGRT00000015752	30475	3.38	-1.64	-2.31	0.737	1.12911	-0.17518	0.610931	0.687438	no
14	59703759	59704208	450	ENSBGRG00000008350	ENSBGRT00000015752	33501	3.03	-1.36	-1.94	0.644	1.12911	-0.17518	0.610931	0.687438	no
14	59704758	59705058	301	ENSBGRG00000008350	ENSBGRT00000015752	32651	3.74	-1.8	-2.52	0.913	1.12911	-0.17518	0.610931	0.687438	no
10	50461749	50463744	1996	ENSBGRG00000008378	ENSBGRT00000015257	162231	1.87	-3.78	-5.06	1.23	0.157196	2.66936	1.17881e-09	6.96134e-09	yes
8	28201004	28201250	247	ENSBGRG00000008391	ENSBGRT00000015277	35528	2.3	-2.79	-3.83	1.07	4.42859	-2.14685	1.23384e-08	6.46953e-08	yes
Y	9450786	9458295	7510	ENSBGRG00000008397	ENSBGRT00000015543	146878	2.04	-1.96	-2.73	-0.857	6.90173	-2.78696	8.60864e-11	5.76337e-10	yes
Y	9604672	9604873	202	ENSBGRG00000008397	ENSBGRT00000015543	300	1.32	-2.14	-2.96	-1.18	6.90173	-2.78696	8.60864e-11	5.76337e-10	yes
20	9869746	9878366	8621	ENSBGRG00000008404	ENSBGRT00000015404	0	1.86	-1.79	-2.51	0.952	0.446831	1.1622	0.0166424	0.0325038	yes
14	38478568	38478767	200	ENSBGRG00000008405	ENSBGRT00000015297	0	3.21	-4.35	-5.78	1.65	0.544991	0.875697	0.0249547	0.0467155	yes
24	6711516	6711657	142	ENSBGRG00000008411	ENSBGRT00000015307	6759	1.9	-0.952	-1.39	-0.609	2.68546	-1.42517	0.000266072	0.00075218	yes
4	10020984	10021334	351	ENSBGRG00000008413	ENSBGRT00000015316	182712	2.58	-2.25	-3.12	0.825	1.66933	-0.739266	0.0164945	0.0322612	yes
4	9961332	9962281	950	ENSBGRG00000008413	ENSBGRT00000015316	241765	2.37	-7.62	-9.61	0.778	1.66933	-0.739266	0.0164945	0.0322612	yes
X	101467353	101468640	1288	ENSBGRG00000008416	ENSBGRT00000015301	1033	2.95	-3.95	-5.27	0.659	3.08373	-1.62468	9.33419e-07	3.85906e-06	yes
3	28950882	28954566	3685	ENSBGRG00000008431	ENSBGRT00000016342	648	3.23	-4.08	-5.44	-0.79	7.68272	-2.94162	4.33494e-07	1.86891e-06	yes
3	28996951	28999908	2958	ENSBGRG00000008431	ENSBGRT00000016269	46717	3.43	-3.83	-5.13	-2.03	7.68272	-2.94162	4.33494e-07	1.86891e-06	yes
3	111254573	111254918	346	ENSBGRG00000008435	ENSBGRT00000015858	226197	2.52	-0.903	-1.32	0.7	5.38501	-2.42895	1.68118e-13	1.46026e-12	yes
24	43160426	43161765	1340	ENSBGRG00000008452	ENSBGRT00000015689	169437	1.93	-3.64	-4.88	-1.47	3.53088	-1.82003	4.87135e-09	2.68212e-08	yes
24	43219219	43223874	4656	ENSBGRG00000008452	ENSBGRT00000015689	228230	6.41	-1.8	-2.52	0.721	3.53088	-1.82003	4.87135e-09	2.68212e-08	yes
11	76912805	76913053	249	ENSBGRG00000008456	ENSBGRT00000016007	792	2.05	-2.19	-3.03	0.977	0.528557	0.91987	0.0302429	0.0553928	yes
11	76913350	76913746	397	ENSBGRG00000008456	ENSBGRT00000016007	99	3.16	-2.16	-3	0.725	0.528557	0.91987	0.0302429	0.0553928	yes
11	76910725	76910874	150	ENSBGRG00000008456	ENSBGRT00000016007	2971	2.2	-0.975	-1.42	1.1	0.528557	0.91987	0.0302429	0.0553928	yes
17	14296082	14296331	250	ENSBGRG00000008469	ENSBGRT00000015604	82639	4.72	-3.02	-4.13	0.603	0.0834772	3.58247	7.53137e-09	4.05824e-08	yes
17	14295434	14295933	500	ENSBGRG00000008469	ENSBGRT00000015604	83037	4.32	-10.6	-12.9	1.54	0.0834772	3.58247	7.53137e-09	4.05824e-08	yes
22	48869167	48869556	390	ENSBGRG00000008472	ENSBGRT00000015450	26824	4.35	-2.93	-4.01	0.763	0.26148	1.93523	0.00133094	0.00330183	yes
12	51184600	51184750	151	ENSBGRG00000008482	ENSBGRT00000015630	0	2.89	-1.3	-1.86	0.793	1.12716	-0.172691	0.583628	0.66307	no
2	45960985	45968772	7788	ENSBGRG00000008490	ENSBGRT00000015456	207453	2.1	-1.3	-1.86	-1.03	8.75115	-3.12947	2.36348e-07	1.05382e-06	yes
1	151475006	151505597	30592	ENSBGRG00000008500	ENSBGRT00000015883	0	2.28	-5.67	-7.34	1.3	0.746719	0.421364	0.245035	0.331602	no
5	120030822	120031131	310	ENSBGRG00000008503	ENSBGRT00000015562	6566	1.88	-1.03	-1.5	-0.865	0.575583	0.796904	0.0427463	0.0749784	yes
5	29339977	29340224	248	ENSBGRG00000008533	ENSBGRT00000015620	13090	2.78	-1.68	-2.36	-0.62	11.9583	-3.57995	2.51483e-10	1.59738e-09	yes
6	2796730	2798508	1779	ENSBGRG00000008554	ENSBGRT00000015753	58593	1.67	-2.39	-3.3	-0.796	1.02454	-0.0349728	0.91817	0.938553	no
8	68656508	68656757	250	ENSBGRG00000008568	ENSBGRT00000015894	5425	2.61	-3.01	-4.11	1.16	2.29404	-1.19789	0.0122519	0.024741	yes
8	68657405	68657654	250	ENSBGRG00000008568	ENSBGRT00000015894	4528	2.42	-1.66	-2.34	1.1	2.29404	-1.19789	0.0122519	0.024741	yes
28	48384088	48384237	150	ENSBGRG00000008579	ENSBGRT00000015851	3	1.47	-434	-434	1.26	0.449471	1.1537	0.0164617	0.0322146	yes
17	28847847	28848587	741	ENSBGRG00000008601	ENSBGRT00000015826	29607	3.37	-3.7	-4.96	0.658	0.791993	0.336441	0.293455	0.383825	no
7	90120758	90124026	3269	ENSBGRG00000008603	ENSBGRT00000015774	144543	2.55	-2.86	-3.92	-0.734	9.51199	-3.24975	2.19439e-19	3.02741e-18	yes
3	573809	576791	2983	ENSBGRG00000008635	ENSBGRT00000017091	99713	1.58	-2.37	-3.27	-0.843	0.142281	2.81318	7.16919e-17	8.17334e-16	yes
2	11178918	11179066	149	ENSBGRG00000008647	ENSBGRT00000015744	6215	2.13	-1.22	-1.75	1.02	1.03258	-0.0462558	0.896386	0.922133	no
2	11179165	11179855	691	ENSBGRG00000008647	ENSBGRT00000015744	6462	2.6	-6.91	-8.79	1.12	1.03258	-0.0462558	0.896386	0.922133	no
2	11182642	11182889	248	ENSBGRG00000008647	ENSBGRT00000015744	9939	2.95	-3.75	-5.03	1.11	1.03258	-0.0462558	0.896386	0.922133	no
16	77810361	77812497	2137	ENSBGRG00000008657	ENSBGRT00000015913	18407	1.96	-7.61	-9.6	1.2	1.82378	-0.866932	0.0111216	0.0226755	yes
16	77829862	77830904	1043	ENSBGRG00000008657	ENSBGRT00000015913	0	3.9	-3.63	-4.87	0.612	1.82378	-0.866932	0.0111216	0.0226755	yes
2	10229018	10229367	350	ENSBGRG00000008672	ENSBGRT00000015842	14097	3.71	-5.32	-6.93	0.87	0.197765	2.33814	1.00991e-08	5.35395e-08	yes
5	120034759	120035207	449	ENSBGRG00000008675	ENSBGRT00000016946	70206	3.25	-2.6	-3.58	0.698	1.29644	-0.374551	0.281229	0.370595	no
5	120040186	120040534	349	ENSBGRG00000008675	ENSBGRT00000016946	64879	2.81	-0.996	-1.45	0.592	1.29644	-0.374551	0.281229	0.370595	no
12	34619595	34622010	2416	ENSBGRG00000008678	ENSBGRT00000016279	12328	1.54	-1.2	-1.73	-0.808	1.47135	-0.557142	0.157568	0.229812	no
24	6763997	6771613	7617	ENSBGRG00000008680	ENSBGRT00000015871	2112	1.79	-3.69	-4.95	1.12	1.77719	-0.829596	0.0153332	0.0302466	yes
24	6763099	6763897	799	ENSBGRG00000008680	ENSBGRT00000015871	9828	2.13	-2.17	-3.01	-1.12	1.77719	-0.829596	0.0153332	0.0302466	yes
2	20341061	20341556	496	ENSBGRG00000008685	ENSBGRT00000015822	26047	4.27	-2.87	-3.94	0.881	0.943947	0.0832216	0.841697	0.880538	no
26	47300707	47300988	282	ENSBGRG00000008708	ENSBGRT00000015879	3572	1.19	-3.78	-5.06	-0.597	0.198075	2.33588	2.57951e-07	1.14267e-06	yes
17	15789605	15790103	499	ENSBGRG00000008718	ENSBGRT00000015911	111276	3.96	-5.92	-7.64	1.48	0.0953558	3.39054	2.92381e-14	2.73094e-13	yes
17	15900633	15901230	598	ENSBGRG00000008718	ENSBGRT00000015911	149	2.44	-6.88	-8.74	0.806	0.0953558	3.39054	2.92381e-14	2.73094e-13	yes
3	46520707	46543047	22341	ENSBGRG00000008748	ENSBGRT00000015961	682	1.67	-2.42	-3.33	-1.21	9.67108	-3.27368	5.08536e-10	3.10766e-09	yes
3	46471266	46471514	249	ENSBGRG00000008748	ENSBGRT00000015961	72215	2.24	-3.89	-5.21	-0.624	9.67108	-3.27368	5.08536e-10	3.10766e-09	yes
2	11241467	11241612	146	ENSBGRG00000008777	ENSBGRT00000016051	22718	2.62	-2.21	-3.06	1.08	1.53753	-0.620619	0.0745627	0.121148	no
2	11253899	11254444	546	ENSBGRG00000008777	ENSBGRT00000016051	9886	3.84	-2.79	-3.83	0.795	1.53753	-0.620619	0.0745627	0.121148	no
7	59091195	59093733	2539	ENSBGRG00000008797	ENSBGRT00000021465	131773	1.75	-1.66	-2.32	-0.589	0.575488	0.797142	0.014402	0.028609	yes
7	59000259	59000980	722	ENSBGRG00000008797	ENSBGRT00000022193	33657	1.68	-1.84	-2.57	-0.645	0.575488	0.797142	0.014402	0.028609	yes
7	59095930	59096230	301	ENSBGRG00000008797	ENSBGRT00000021465	129276	2.5	-3.05	-4.16	1.16	0.575488	0.797142	0.014402	0.028609	yes
13	27975669	27976017	349	ENSBGRG00000008834	ENSBGRT00000016181	82088	3.35	-2.08	-2.89	-0.614	5.2571	-2.39427	2.10559e-10	1.3505e-09	yes
24	55506915	55518822	11908	ENSBGRG00000008862	ENSBGRT00000016349	0	1.48	-3.27	-4.44	-1.2	0.655025	0.610379	0.110337	0.169782	no
16	3046396	3081963	35568	ENSBGRG00000008877	ENSBGRT00000016285	102380	1.14	-1.56	-2.2	1.07	0.00717625	7.12255	9.08769e-40	4.47518e-38	yes
23	12168160	12168309	150	ENSBGRG00000008878	ENSBGRT00000016312	211820	1.79	-2.52	-3.47	1.55	0.0835603	3.58104	5.63174e-13	4.62648e-12	yes
17	59024225	59024424	200	ENSBGRG00000008879	ENSBGRT00000016240	23101	2.5	-2.15	-2.99	1.16	0.565074	0.823488	0.172063	0.246991	no
17	59024523	59024771	249	ENSBGRG00000008879	ENSBGRT00000016240	22754	3.6	-2.26	-3.13	0.763	0.565074	0.823488	0.172063	0.246991	no
14	84389758	84489846	100089	ENSBGRG00000008896	ENSBGRT00000017284	0	1.68	-3.3	-4.48	1.52	0.307372	1.70194	0.000667974	0.00175123	yes
24	17695231	17698054	2824	ENSBGRG00000008917	ENSBGRT00000016721	20706	1.35	-1.01	-1.47	0.896	0.0903189	3.46883	2.77717e-18	3.4967e-17	yes
1	108128809	108144188	15380	ENSBGRG00000008924	ENSBGRT00000016330	77097	3.56	-1.97	-2.74	0.594	2.95642	-1.56385	4.95963e-07	2.11968e-06	yes
14	60081965	60082215	251	ENSBGRG00000008936	ENSBGRT00000016418	20313	4.5	-5.07	-6.64	1.48	0.0292896	5.09347	2.68692e-10	1.69999e-09	yes
4	12555374	12555621	248	ENSBGRG00000008941	ENSBGRT00000017843	1129024	2.06	-1.39	-1.97	-0.694	2.54619	-1.34834	0.0334295	0.0603809	yes
5	49384117	49384414	298	ENSBGRG00000008950	ENSBGRT00000016413	2732	3.46	-2.66	-3.65	0.611	0.691329	0.532555	0.200911	0.28125	no
11	72275315	72275657	343	ENSBGRG00000008955	ENSBGRT00000016411	900	3.78	-3.82	-5.12	-0.746	0.0106424	6.55403	3.95236e-21	6.20003e-20	yes
11	72276342	72276775	434	ENSBGRG00000008955	ENSBGRT00000016411	1927	3.47	-6.54	-8.36	0.724	0.0106424	6.55403	3.95236e-21	6.20003e-20	yes
22	14101122	14101784	663	ENSBGRG00000008957	ENSBGRT00000016446	1476	1.7	-1.25	-1.8	-1.16	0.28107	1.831	0.0243041	0.0456374	yes
9	83573919	83575657	1739	ENSBGRG00000008971	ENSBGRT00000016632	23008	2.36	-1.18	-1.7	0.63	0.149425	2.74251	1.38617e-09	8.1183e-09	yes
11	76950339	76951974	1636	ENSBGRG00000008973	ENSBGRT00000016424	34954	3.06	-1.8	-2.52	0.856	1.28501	-0.361784	0.294267	0.384774	no
Y	22416129	22416275	147	ENSBGRG00000008975	ENSBGRT00000016578	1014	1.91	-1.84	-2.58	0.585	0.0702963	3.83041	0.000174305	0.000507987	yes
17	16412668	16416669	4002	ENSBGRG00000009001	ENSBGRT00000020029	194234	2.51	-1.83	-2.56	-0.911	0.898854	0.153842	0.667286	0.735263	no
9	15992675	15992923	249	ENSBGRG00000009015	ENSBGRT00000016555	5749	2.43	-0.986	-1.43	0.633	0.799648	0.322564	0.682615	0.747969	no
12	64823357	64823805	449	ENSBGRG00000009028	ENSBGRT00000016678	2824	2.23	-4.04	-5.39	-0.844	0.16867	2.56772	2.46891e-10	1.57103e-09	yes
18	62681557	62681851	295	ENSBGRG00000009030	ENSBGRT00000016822	2033	3.38	-2.44	-3.37	0.697	0.266465	1.90798	2.19659e-09	1.2582e-08	yes
18	62679857	62681459	1603	ENSBGRG00000009030	ENSBGRT00000016822	2425	4.62	-3.76	-5.04	0.627	0.266465	1.90798	2.19659e-09	1.2582e-08	yes
18	62683351	62683499	149	ENSBGRG00000009030	ENSBGRT00000016822	385	1.97	-2.47	-3.41	0.791	0.266465	1.90798	2.19659e-09	1.2582e-08	yes
19	31078542	31078691	150	ENSBGRG00000009054	ENSBGRT00000016583	5162	3.12	-2.32	-3.21	1.04	5.012	-2.32539	5.95967e-09	3.25387e-08	yes
X	13305792	13306191	400	ENSBGRG00000009062	ENSBGRT00000016681	1236	3.71	-3.59	-4.83	0.905	0.192868	2.37431	0.000713889	0.00186334	yes
X	133079633	133081269	1637	ENSBGRG00000009064	ENSBGRT00000016882	25067	3.33	-4.02	-5.36	0.658	9.42224	-3.23607	4.02106e-08	1.9818e-07	yes
13	66106848	66108134	1287	ENSBGRG00000009073	ENSBGRT00000016773	780	1.85	-2.03	-2.82	-0.654	1.01397	-0.0200137	0.958016	0.967954	no
12	83971220	83971861	642	ENSBGRG00000009078	ENSBGRT00000017008	28143	1.48	-0.939	-1.37	0.707	0.64196	0.639444	0.111855	0.171819	no
13	28016418	28016666	249	ENSBGRG00000009098	ENSBGRT00000016716	42011	1.76	-4.32	-5.74	-1.02	1.33374	-0.41548	0.461336	0.551079	no
13	28017609	28018204	596	ENSBGRG00000009098	ENSBGRT00000016716	40473	2.17	-5.38	-7.01	-1.01	1.33374	-0.41548	0.461336	0.551079	no
5	103190287	103193096	2810	ENSBGRG00000009145	ENSBGRT00000016794	34405	1.57	-1.57	-2.22	0.69	0.071662	3.80265	2.58779e-09	1.46898e-08	yes
19	31213696	31217773	4078	ENSBGRG00000009172	ENSBGRT00000018435	84036	1.28	-2.03	-2.82	0.754	0.702785	0.508845	0.110413	0.169884	no
17	22460857	22461057	201	ENSBGRG00000009175	ENSBGRT00000017020	8448	1.9	-3.54	-4.76	0.608	2.93915	-1.5554	5.41776e-05	0.000172465	yes
17	22460608	22460757	150	ENSBGRG00000009175	ENSBGRT00000017020	8748	3.94	-2.44	-3.37	0.831	2.93915	-1.5554	5.41776e-05	0.000172465	yes
16	50990057	50990206	150	ENSBGRG00000009178	ENSBGRT00000017129	75509	1.92	-0.924	-1.35	0.609	0.789354	0.341256	0.419402	0.510517	no
16	50926341	50942276	15936	ENSBGRG00000009178	ENSBGRT00000017210	0	1.43	-1.54	-2.17	-0.613	0.789354	0.341256	0.419402	0.510517	no
X	13713878	13714026	149	ENSBGRG00000009197	ENSBGRT00000016905	1827	1.56	-1.23	-1.77	0.818	0.359216	1.47708	0.0298964	0.0548373	yes
4	42598980	42645525	46546	ENSBGRG00000009206	ENSBGRT00000017261	1190	3.93	-5.29	-6.9	0.762	1.24892	-0.320682	0.307848	0.398971	no
9	50126725	50130486	3762	ENSBGRG00000009226	ENSBGRT00000016947	81478	1.76	-2.83	-3.88	0.65	2.52957	-1.33889	0.00147885	0.00362915	yes
12	52143998	52145325	1328	ENSBGRG00000009247	ENSBGRT00000017007	4806	2	-1.09	-1.57	-0.854	2.70473	-1.43548	0.00296594	0.00684995	yes
13	51373508	51375421	1914	ENSBGRG00000009254	ENSBGRT00000017009	33258	1.79	-1.29	-1.85	-0.763	0.989052	0.015882	0.973003	0.979245	no
3	47133422	47152208	18787	ENSBGRG00000009266	ENSBGRT00000017096	598	2.47	-4.38	-5.82	0.603	0.906792	0.141156	0.68751	0.752463	no
5	361137	361336	200	ENSBGRG00000009274	ENSBGRT00000016986	698	2.67	-1.21	-1.74	-0.842	2.45583	-1.29621	0.0657489	0.109057	no
5	360489	360638	150	ENSBGRG00000009274	ENSBGRT00000016986	50	1.65	-1.44	-2.04	-1.34	2.45583	-1.29621	0.0657489	0.109057	no
5	370772	371756	985	ENSBGRG00000009305	ENSBGRT00000017075	9246	2.57	-1.79	-2.51	2.81	2.5399	-1.34477	0.000277444	0.00078196	yes
7	18391079	18410553	19475	ENSBGRG00000009313	ENSBGRT00000017780	1924	2.03	-1.55	-2.18	-0.655	1.95672	-0.968438	0.00387211	0.008739	yes
7	18345920	18346416	497	ENSBGRG00000009313	ENSBGRT00000017780	66061	3.96	-1.57	-2.21	0.605	1.95672	-0.968438	0.00387211	0.008739	yes
19	23364211	23364407	197	ENSBGRG00000009321	ENSBGRT00000017219	18476	3.95	-3.04	-4.15	0.911	1.20346	-0.267191	0.402564	0.494091	no
2	46276316	46276466	151	ENSBGRG00000009322	ENSBGRT00000017184	10713	1.86	-1.15	-1.65	0.604	0.205574	2.28227	0.00438453	0.00978954	yes
9	50405459	50407228	1770	ENSBGRG00000009341	ENSBGRT00000017252	16228	3.04	-4.45	-5.9	0.607	2.00876	-1.00631	0.0092505	0.0192074	yes
17	22597323	22597571	249	ENSBGRG00000009348	ENSBGRT00000017295	13598	3.13	-1.69	-2.38	0.715	0.341021	1.55207	0.000325069	0.000907531	yes
17	22597075	22597224	150	ENSBGRG00000009348	ENSBGRT00000017295	13945	4.02	-2.15	-2.99	0.902	0.341021	1.55207	0.000325069	0.000907531	yes
7	44606848	44607094	247	ENSBGRG00000009368	ENSBGRT00000017673	933986	2.26	-1.58	-2.23	-0.778	0.0982465	3.34745	8.56926e-22	1.41449e-20	yes
7	44607290	44607731	442	ENSBGRG00000009368	ENSBGRT00000017673	933349	2.74	-1.29	-1.84	-0.672	0.0982465	3.34745	8.56926e-22	1.41449e-20	yes
10	50569098	50569542	445	ENSBGRG00000009379	ENSBGRT00000017199	10012	4.03	-1.57	-2.2	0.781	2.31927	-1.21367	0.00114452	0.00287721	yes
11	72515162	72515311	150	ENSBGRG00000009390	ENSBGRT00000017509	87274	1.78	-4.66	-6.15	1.51	1.39412	-0.479357	0.266165	0.354806	no
24	24998884	24999179	296	ENSBGRG00000009405	ENSBGRT00000017426	63376	2.32	-2.51	-3.46	0.956	0.990205	0.0142003	0.969239	0.976353	no
10	97352735	97362502	9768	ENSBGRG00000009419	ENSBGRT00000021388	26159	1.46	-1.33	-1.89	-0.739	0.630745	0.664871	0.106476	0.164727	no
25	26042585	26050083	7499	ENSBGRG00000009421	ENSBGRT00000017396	2785	3	-3.77	-5.05	0.652	0.396922	1.33307	0.000401673	0.00110128	yes
1	108477593	108478879	1287	ENSBGRG00000009426	ENSBGRT00000017468	341	1.67	-1.8	-2.52	0.799	0.793991	0.332805	0.543064	0.627154	no
28	34613137	34648870	35734	ENSBGRG00000009456	ENSBGRT00000017370	18544	2.31	-2.33	-3.23	-1.02	2.74569	-1.45717	0.0118122	0.0239268	yes
8	32374760	32374909	150	ENSBGRG00000009467	ENSBGRT00000017521	221	2.08	-0.937	-1.37	1.23	3.00503	-1.58738	0.0030062	0.00693696	yes
9	50421388	50421622	235	ENSBGRG00000009485	ENSBGRT00000017900	108826	1.29	-3.04	-4.14	-0.852	1.01634	-0.0233902	0.949687	0.962005	no
5	121264670	121265117	448	ENSBGRG00000009488	ENSBGRT00000017496	18341	5.16	-2.53	-3.48	0.671	0.710147	0.49381	0.189841	0.268231	no
13	51591911	51592110	200	ENSBGRG00000009502	ENSBGRT00000017537	22945	1.87	-3.05	-4.17	-0.667	4.33325	-2.11545	8.22613e-05	0.00025402	yes
22	54337561	54338010	450	ENSBGRG00000009542	ENSBGRT00000017616	165028	2	-5.11	-6.69	1.56	0.287702	1.79735	0.00206902	0.00493469	yes
3	120040860	120041588	729	ENSBGRG00000009562	ENSBGRT00000017577	75799	1.86	-2.31	-3.2	-0.599	4.46931	-2.16005	1.22494e-10	8.05246e-10	yes
12	52250570	52252710	2141	ENSBGRG00000009589	ENSBGRT00000017913	58618	2.35	-2.42	-3.34	0.968	0.0284118	5.13737	7.88904e-23	1.40701e-21	yes
12	52249333	52249578	246	ENSBGRG00000009589	ENSBGRT00000017913	57381	3.51	-4.07	-5.43	0.699	0.0284118	5.13737	7.88904e-23	1.40701e-21	yes
X	103055482	103055828	347	ENSBGRG00000009600	ENSBGRT00000017626	49	1.73	-2.01	-2.8	1.14	6.59207	-2.72073	8.39761e-05	0.000258954	yes
28	11024618	11024766	149	ENSBGRG00000009616	ENSBGRT00000017644	19799	2	-1.61	-2.26	-0.792	0.779395	0.359574	0.390585	0.482832	no
12	84535958	84536104	147	ENSBGRG00000009625	ENSBGRT00000017649	112986	2.94	-3.35	-4.53	1.66	0.316881	1.65799	0.000258336	0.000732061	yes
9	83936311	83936957	647	ENSBGRG00000009630	ENSBGRT00000017654	149	3.46	-4.93	-6.48	0.588	1.73489	-0.794842	0.227071	0.311283	no
14	84532434	84536544	4111	ENSBGRG00000009635	ENSBGRT00000017656	998	3.75	-6.69	-8.53	0.747	2.32153	-1.21508	0.000257202	0.000729303	yes
25	51071667	51071815	149	ENSBGRG00000009636	ENSBGRT00000019035	301642	1.88	-2.35	-3.25	-1.68	4.05733	-2.02053	3.46643e-12	2.66145e-11	yes
25	50834720	50850117	15398	ENSBGRG00000009636	ENSBGRT00000019035	64695	1.78	-3	-4.09	-1.05	4.05733	-2.02053	3.46643e-12	2.66145e-11	yes
8	12019583	12022673	3091	ENSBGRG00000009642	ENSBGRT00000038974	199373	1.26	-1.96	-2.73	1.57	0.558191	0.84117	0.141793	0.210335	no
14	84547838	84547987	150	ENSBGRG00000009666	ENSBGRT00000017764	62100	1.78	-1.57	-2.21	1.22	1.59246	-0.671258	0.0873291	0.139124	no
13	35096087	35096286	200	ENSBGRG00000009669	ENSBGRT00000017969	94810	4.86	-4.08	-5.43	1.54	0.637375	0.649785	0.0644489	0.107238	no
9	84213454	84213603	150	ENSBGRG00000009676	ENSBGRT00000017772	31442	3.42	-1.6	-2.25	0.849	0.283396	1.81911	0.000143843	0.000425788	yes
4	44549993	44550142	150	ENSBGRG00000009678	ENSBGRT00000017758	11436	2.1	-1.95	-2.72	0.913	19.7451	-4.30342	1.08426e-35	4.07243e-34	yes
4	44550242	44550689	448	ENSBGRG00000009678	ENSBGRT00000017758	10889	2.75	-9.54	-11.7	1.06	19.7451	-4.30342	1.08426e-35	4.07243e-34	yes
5	50582778	50582927	150	ENSBGRG00000009679	ENSBGRT00000017757	47102	1.49	-1.2	-1.72	0.752	3.30955	-1.72664	4.36761e-06	1.64848e-05	yes
17	22868919	22869068	150	ENSBGRG00000009693	ENSBGRT00000018663	91223	1.52	-1.74	-2.44	-0.641	1.39364	-0.478854	0.184016	0.261481	no
17	22894258	22897331	3074	ENSBGRG00000009693	ENSBGRT00000018663	62960	1.53	-4.42	-5.86	-4.79	1.39364	-0.478854	0.184016	0.261481	no
14	29502193	29510143	7951	ENSBGRG00000009711	ENSBGRT00000017851	280867	2.15	-2.98	-4.07	0.737	1.77339	-0.82651	0.0644952	0.107258	no
10	62658399	62659454	1056	ENSBGRG00000009758	ENSBGRT00000017903	96	3.53	-8.71	-10.8	0.751	1.81402	-0.859192	0.0591035	0.0995048	no
22	8546675	8546824	150	ENSBGRG00000009789	ENSBGRT00000017987	23396	1.86	-1.78	-2.49	0.804	11.0372	-3.46431	0.0056462	0.0123074	yes
3	17804533	17811304	6772	ENSBGRG00000009829	ENSBGRT00000018250	13961	2.22	-1.79	-2.5	-0.788	0.299821	1.73783	0.00204036	0.00487289	yes
13	35150782	35190800	40019	ENSBGRG00000009857	ENSBGRT00000018086	0	3.39	-1.88	-2.62	1.76	0.205346	2.28387	0.478579	0.567395	no
14	84685183	84688394	3212	ENSBGRG00000009887	ENSBGRT00000018562	13765	4.31	-3.52	-4.74	0.834	1.21851	-0.285113	0.425596	0.516425	no
14	38979917	38980066	150	ENSBGRG00000009914	ENSBGRT00000018224	70864	2.19	-2.39	-3.3	1.43	0.0281037	5.1531	6.55722e-15	6.44739e-14	yes
8	71102217	71117196	14980	ENSBGRG00000009927	ENSBGRT00000018262	251746	1.69	-1.62	-2.27	-0.597	1.07321	-0.101933	0.845509	0.883484	no
8	70851068	70854471	3404	ENSBGRG00000009927	ENSBGRT00000018262	597	3.27	-0.966	-1.41	1.07	1.07321	-0.101933	0.845509	0.883484	no
16	36396241	36396788	548	ENSBGRG00000009949	ENSBGRT00000018242	35550	2.42	-2.52	-3.47	0.777	1.73992	-0.79902	0.0394202	0.0697782	yes
27	24532195	24532594	400	ENSBGRG00000009961	ENSBGRT00000018425	83191	3.25	-1.32	-1.88	0.856	14.98	-3.90497	5.95107e-15	5.86767e-14	yes
27	24450902	24531895	80994	ENSBGRG00000009961	ENSBGRT00000018425	1898	2.11	-4.44	-5.88	-1.32	14.98	-3.90497	5.95107e-15	5.86767e-14	yes
20	29779111	29837025	57915	ENSBGRG00000009967	ENSBGRT00000018843	249	2.39	-2.09	-2.9	-0.6	0.166762	2.58413	1.94902e-08	1.00268e-07	yes
X	16204905	16205586	682	ENSBGRG00000009978	ENSBGRT00000018309	20737	3.84	-2.25	-3.12	0.847	2.59349	-1.3749	0.00460595	0.0102375	yes
X	16190762	16204760	13999	ENSBGRG00000009978	ENSBGRT00000018309	21563	2	-2.57	-3.53	0.842	2.59349	-1.3749	0.00460595	0.0102375	yes
9	85124677	85124825	149	ENSBGRG00000009982	ENSBGRT00000018531	182605	3.89	-1.15	-1.65	0.968	0.11883	3.07303	7.90795e-12	5.83647e-11	yes
X	104274086	104274851	766	ENSBGRG00000009986	ENSBGRT00000018339	690	1.56	-1.08	-1.56	-0.583	5.97943	-2.58001	2.52914e-11	1.77782e-10	yes
29	1753086	1757218	4133	ENSBGRG00000009994	ENSBGRT00000018317	96	2.2	-1.88	-2.63	-0.62	4.09282	-2.03309	1.78155e-05	6.12079e-05	yes
20	63678589	63679432	844	ENSBGRG00000010002	ENSBGRT00000018323	14937	2.32	-3.98	-5.31	0.613	3.29712	-1.7212	1.6665e-06	6.65849e-06	yes
16	37732548	37733363	816	ENSBGRG00000010005	ENSBGRT00000018337	48	2.97	-2	-2.78	0.655	9.10465	-3.1866	5.1035e-13	4.21401e-12	yes
X	90702274	90702819	546	ENSBGRG00000010012	ENSBGRT00000018343	397	2.93	-2.2	-3.05	0.779	1.1125	-0.153812	0.670497	0.738021	no
18	62885777	62885973	197	ENSBGRG00000010030	ENSBGRT00000018386	-5063	1.47	-2.31	-3.19	0.762	1.24234	-0.313063	0.333906	0.425678	no
11	47581010	47595159	14150	ENSBGRG00000010039	ENSBGRT00000019433	106229	2.15	-2.2	-3.05	-0.692	2.05237	-1.03729	0.0644621	0.107238	no
4	45861351	45864912	3562	ENSBGRG00000010055	ENSBGRT00000018546	3281	3.88	-1.03	-1.49	1.36	0.300916	1.73257	4.13239e-06	1.56469e-05	yes
18	62905543	62917941	12399	ENSBGRG00000010058	ENSBGRT00000018472	10741	1.83	-1.07	-1.54	3.67	0.160364	2.64057	1.84124e-13	1.59305e-12	yes
3	18074736	18075233	498	ENSBGRG00000010060	ENSBGRT00000018504	154414	2.15	-2.75	-3.78	0.592	1.67547	-0.744568	0.0392586	0.0695212	yes
29	1785957	1786722	766	ENSBGRG00000010062	ENSBGRT00000018422	4398	3.5	-0.886	-1.3	-0.987	0.783469	0.352052	0.653743	0.723713	no
10	63897983	63944679	46697	ENSBGRG00000010069	ENSBGRT00000018551	0	2.97	-2.55	-3.52	1.32	0.0482564	4.37313	2.03724e-17	2.41903e-16	yes
14	39259863	39260013	151	ENSBGRG00000010083	ENSBGRT00000018466	9507	3.76	-1.23	-1.77	0.851	0.899404	0.152959	0.671195	0.738652	no
14	39269071	39269320	250	ENSBGRG00000010083	ENSBGRT00000018466	200	2.15	-2.49	-3.43	0.995	0.899404	0.152959	0.671195	0.738652	no
16	59581487	59581836	350	ENSBGRG00000010102	ENSBGRT00000018720	58144	2.52	-4.36	-5.79	-1.37	12.451	-3.63819	1.11446e-09	6.59228e-09	yes
X	105019678	105020525	848	ENSBGRG00000010108	ENSBGRT00000018600	50	2.68	-5.82	-7.52	-0.819	21.3457	-4.41588	3.29382e-09	1.84612e-08	yes
24	44631079	44633863	2785	ENSBGRG00000010121	ENSBGRT00000018799	20024	2.44	-4.12	-5.49	0.99	0.558069	0.841485	0.0275532	0.0510092	yes
3	84952889	84953405	517	ENSBGRG00000010128	ENSBGRT00000018949	82824	1.79	-3.89	-5.2	1.51	0.023235	5.42756	7.99183e-27	1.84478e-25	yes
20	10004509	10007136	2628	ENSBGRG00000010130	ENSBGRT00000018760	30959	1.91	-2.9	-3.98	0.781	1.11871	-0.161835	0.622593	0.697374	no
18	21037428	21037626	199	ENSBGRG00000010159	ENSBGRT00000018947	2537	1.77	-1.08	-1.55	-0.675	2.19173	-1.13207	0.00244096	0.00574145	yes
2	22837093	22837293	201	ENSBGRG00000010183	ENSBGRT00000018690	4345	1.45	-1.5	-2.12	1.33	1.35401	-0.437238	0.418455	0.509538	no
4	46378220	46378520	301	ENSBGRG00000010187	ENSBGRT00000018731	226994	1.58	-4.3	-5.71	0.947	0.0901679	3.47124	1.88309e-11	1.33694e-10	yes
24	18153691	18154522	832	ENSBGRG00000010227	ENSBGRT00000018822	685	2.6	-3.1	-4.22	0.666	4.36979	-2.12756	4.8372e-09	2.66647e-08	yes
22	14263540	14266375	2836	ENSBGRG00000010230	ENSBGRT00000018878	1356	3.14	-1.07	-1.55	-1.97	3.95062	-1.98208	7.07999e-08	3.37676e-07	yes
24	7106844	7107483	640	ENSBGRG00000010231	ENSBGRT00000020023	8441	1.69	-2.69	-3.69	-0.631	0.0439808	4.50698	4.81023e-25	9.88133e-24	yes
X	92395423	92395959	537	ENSBGRG00000010248	ENSBGRT00000018772	243	2.99	-1.94	-2.71	0.695	1.97888	-0.984683	0.0210819	0.0401827	yes
19	23617050	23617579	530	ENSBGRG00000010257	ENSBGRT00000018961	14430	1.36	-6.2	-7.97	-1.47	3.4835	-1.80054	2.49608e-07	1.10876e-06	yes
19	23774534	23775520	987	ENSBGRG00000010257	ENSBGRT00000018794	171914	2.76	-434	-434	1.87	3.4835	-1.80054	2.49608e-07	1.10876e-06	yes
4	117735079	117736312	1234	ENSBGRG00000010269	ENSBGRT00000018915	8542	2.21	-434	-434	0.719	2.51825	-1.33242	3.51464e-05	0.000115384	yes
24	45059038	45059235	198	ENSBGRG00000010279	ENSBGRT00000018823	2315	2.77	-5.19	-6.77	1.43	0.0109053	6.51882	3.11187e-28	7.88102e-27	yes
12	87926930	87927377	448	ENSBGRG00000010280	ENSBGRT00000019168	83462	2.4	-1.82	-2.54	0.899	1.32005	-0.400595	0.266205	0.354833	no
28	13141312	13141461	150	ENSBGRG00000010314	ENSBGRT00000018979	206205	3.34	-0.931	-1.36	0.678	0.302633	1.72436	9.37145e-08	4.39168e-07	yes
9	28922260	28922505	246	ENSBGRG00000010323	ENSBGRT00000018918	21849	1.79	-2.31	-3.2	0.85	2.03944	-1.02817	0.0551557	0.0937039	no
2	16297403	16297552	150	ENSBGRG00000010336	ENSBGRT00000019091	198	2.19	-2.2	-3.06	0.785	0.66254	0.59392	0.256195	0.344051	no
14	60607010	60608296	1287	ENSBGRG00000010338	ENSBGRT00000019413	72294	1.21	-1.71	-2.4	-0.709	0.280019	1.8364	3.89829e-06	1.48175e-05	yes
17	23032187	23032386	200	ENSBGRG00000010340	ENSBGRT00000019022	3698	2.65	-1.12	-1.61	0.945	0.417677	1.25954	0.00146664	0.00360469	yes
16	53212594	53212892	299	ENSBGRG00000010376	ENSBGRT00000019190	35951	4.03	-1.24	-1.78	0.594	2.23806	-1.16225	0.000318238	0.000889721	yes
7	4617049	4619892	2844	ENSBGRG00000010379	ENSBGRT00000019051	12600	1.94	-4.26	-5.66	1.09	2.16699	-1.11569	0.0081864	0.0171851	yes
5	121490641	121490890	250	ENSBGRG00000010420	ENSBGRT00000019134	10688	2.18	-5.03	-6.59	0.964	3.67947	-1.8795	3.73177e-07	1.62229e-06	yes
3	123494800	123500078	5279	ENSBGRG00000010422	ENSBGRT00000019520	148785	1.62	-1.81	-2.53	-0.648	4.59675	-2.20061	3.85695e-06	1.4673e-05	yes
6	1969061	1969210	150	ENSBGRG00000010431	ENSBGRT00000019108	26279	1.79	-0.909	-1.33	-0.808	2.92266	-1.54728	0.00031114	0.000871251	yes
17	59398232	59398382	151	ENSBGRG00000010433	ENSBGRT00000019117	10817	1.32	-2.47	-3.41	-0.824	0.114629	3.12496	2.11506e-14	1.99764e-13	yes
17	59397282	59397532	251	ENSBGRG00000010433	ENSBGRT00000019117	9867	1.34	-5.42	-7.05	-0.681	0.114629	3.12496	2.11506e-14	1.99764e-13	yes
3	120197096	120199235	2140	ENSBGRG00000010482	ENSBGRT00000019261	15001	2.03	-1.68	-2.36	0.856	0.177476	2.4943	3.66885e-09	2.04919e-08	yes
3	120199335	120200455	1121	ENSBGRG00000010482	ENSBGRT00000019261	17240	2.11	-1.89	-2.64	0.831	0.177476	2.4943	3.66885e-09	2.04919e-08	yes
3	120212161	120212757	597	ENSBGRG00000010482	ENSBGRT00000019261	30066	4.31	-2.8	-3.85	0.592	0.177476	2.4943	3.66885e-09	2.04919e-08	yes
X	92802614	92824158	21545	ENSBGRG00000010488	ENSBGRT00000019206	1895	2.83	-1.72	-2.41	0.687	1.22957	-0.298159	0.527215	0.612321	no
14	85340326	85340520	195	ENSBGRG00000010496	ENSBGRT00000019247	531	4.68	-2.61	-3.59	0.864	0.0475939	4.39308	8.19791e-19	1.07336e-17	yes
14	85340616	85341003	388	ENSBGRG00000010496	ENSBGRT00000019247	48	4.13	-5.53	-7.19	1.2	0.0475939	4.39308	8.19791e-19	1.07336e-17	yes
28	36092623	36095838	3216	ENSBGRG00000010499	ENSBGRT00000019225	131675	2	-3.02	-4.12	0.682	0.312581	1.6777	0.000635066	0.00167089	yes
22	14318125	14318274	150	ENSBGRG00000010511	ENSBGRT00000027094	65400	2.08	-2.35	-3.25	1.93	0.986594	0.0194715	0.946956	0.960117	no
9	51155851	51156050	200	ENSBGRG00000010524	ENSBGRT00000019322	72786	1.58	-1.36	-1.93	-0.732	1.18501	-0.244896	0.521765	0.607543	no
9	51083412	51083661	250	ENSBGRG00000010524	ENSBGRT00000019322	347	3.37	-434	-434	3.37	1.18501	-0.244896	0.521765	0.607543	no
2	109244288	109244437	150	ENSBGRG00000010534	ENSBGRT00000019330	139829	1.36	-1.65	-2.31	-0.766	5.07296	-2.34283	1.11264e-11	8.09726e-11	yes
16	38238807	38239003	197	ENSBGRG00000010536	ENSBGRT00000019323	59175	2.63	-2.75	-3.78	1.49	2.82576	-1.49864	0.00957053	0.0198023	yes
6	74354341	74354540	200	ENSBGRG00000010538	ENSBGRT00000019291	1299	1.41	-1.21	-1.74	-1.41	2.44142	-1.28772	0.0218129	0.0413935	yes
22	978001	978200	200	ENSBGRG00000010580	ENSBGRT00000019431	17172	1.96	-4.14	-5.52	0.832	0.553251	0.853995	0.0401368	0.0708498	yes
X	123452178	123452924	747	ENSBGRG00000010583	ENSBGRT00000019410	1380	4.33	-4.58	-6.06	0.879	1.76517	-0.81981	0.0366352	0.0654707	yes
X	123453073	123457433	4361	ENSBGRG00000010583	ENSBGRT00000019410	2275	2.33	-2.81	-3.86	0.712	1.76517	-0.81981	0.0366352	0.0654707	yes
16	38385853	38386102	250	ENSBGRG00000010586	ENSBGRT00000019382	1845	3.56	-4	-5.33	1.06	0.277744	1.84817	8.32392e-06	3.0091e-05	yes
10	20424138	20447986	23849	ENSBGRG00000010620	ENSBGRT00000019608	75869	1.3	-2.58	-3.56	-0.841	3.78549	-1.92048	7.88115e-07	3.29056e-06	yes
X	107003622	107018983	15362	ENSBGRG00000010653	ENSBGRT00000021643	174510	1.28	-1.13	-1.62	0.679	2.01731	-1.01243	0.0155003	0.0305219	yes
X	107043250	107048586	5337	ENSBGRG00000010653	ENSBGRT00000021643	144907	3.09	-6.33	-8.13	0.728	2.01731	-1.01243	0.0155003	0.0305219	yes
X	107034235	107043151	8917	ENSBGRG00000010653	ENSBGRT00000021643	150342	5.42	-1.99	-2.77	-1.82	2.01731	-1.01243	0.0155003	0.0305219	yes
9	85665874	85667569	1696	ENSBGRG00000010687	ENSBGRT00000019676	79392	3.78	-1.68	-2.35	0.603	1.52084	-0.604869	0.247242	0.334154	no
9	51224161	51224753	593	ENSBGRG00000010690	ENSBGRT00000019653	888	3.38	-3.72	-4.99	-0.663	5.88617	-2.55733	2.44528e-07	1.08755e-06	yes
5	121519638	121533160	13523	ENSBGRG00000010730	ENSBGRT00000019662	249	2.44	-3.18	-4.32	0.62	0.243587	2.03749	9.22912e-11	6.15552e-10	yes
16	4087803	4088152	350	ENSBGRG00000010736	ENSBGRT00000019879	21535	4.11	-3.35	-4.53	0.636	0.696858	0.521064	0.129807	0.195333	no
12	69028843	69029290	448	ENSBGRG00000010790	ENSBGRT00000019797	65361	3.05	-2.16	-3	0.668	0.0590508	4.0819	2.76979e-19	3.77717e-18	yes
19	24120769	24121316	548	ENSBGRG00000010797	ENSBGRT00000019738	9043	2.77	-3.21	-4.36	0.925	15.364	-3.94148	9.0304e-27	2.07372e-25	yes
9	51334006	51334351	346	ENSBGRG00000010808	ENSBGRT00000020059	62085	2.24	-1.64	-2.31	0.853	0.00344082	8.18303	9.29353e-36	3.52042e-34	yes
22	1027733	1027983	251	ENSBGRG00000010818	ENSBGRT00000019734	39613	3.64	-1.01	-1.46	0.616	0.615682	0.699742	0.126018	0.190327	no
8	33695377	33706059	10683	ENSBGRG00000010838	ENSBGRT00000020509	77993	2.37	-2.26	-3.13	0.96	0.250703	1.99595	1.57053e-08	8.15534e-08	yes
8	33744876	33745326	451	ENSBGRG00000010838	ENSBGRT00000020509	38726	3.45	-2.9	-3.97	0.685	0.250703	1.99595	1.57053e-08	8.15534e-08	yes
8	103467793	103467990	198	ENSBGRG00000010850	ENSBGRT00000019798	36349	1.92	-2.4	-3.31	-0.798	5.88394	-2.55678	4.94145e-06	1.84814e-05	yes
20	623246	623493	248	ENSBGRG00000010861	ENSBGRT00000019859	0	2.25	-0.918	-1.34	-0.686	1.44701	-0.533074	0.10952	0.16873	no
9	29200133	29200281	149	ENSBGRG00000010869	ENSBGRT00000019896	0	1.88	-1.75	-2.46	0.821	0.343684	1.54084	0.000814605	0.00210331	yes
X	93135663	93138633	2971	ENSBGRG00000010871	ENSBGRT00000019905	99	2.23	-1.01	-1.46	-0.65	2.88058	-1.52636	9.20352e-07	3.80948e-06	yes
22	27998251	27998450	200	ENSBGRG00000010872	ENSBGRT00000022154	627047	3.18	-1.88	-2.62	0.9	0.702164	0.51012	0.124509	0.188369	no
24	45213845	45213995	151	ENSBGRG00000010927	ENSBGRT00000020374	88314	1.25	-2.59	-3.56	-0.971	0.621042	0.687238	0.0530071	0.0905571	no
X	123666595	123666918	324	ENSBGRG00000010944	ENSBGRT00000020071	423	2.32	-3.78	-5.06	1.63	0.16047	2.63962	9.51491e-08	4.45512e-07	yes
1	115509037	115511009	1973	ENSBGRG00000010950	ENSBGRT00000019995	36100	2.21	-1.57	-2.21	0.631	0.724149	0.465642	0.234493	0.319654	no
16	55654505	55654905	401	ENSBGRG00000010977	ENSBGRT00000020256	13214	2.57	-4.71	-6.22	0.651	0.0594507	4.07216	9.65933e-24	1.82171e-22	yes
X	19526348	19526697	350	ENSBGRG00000010999	ENSBGRT00000020271	45507	3.04	-4.78	-6.29	0.944	2.85154	-1.51174	3.60349e-06	1.37797e-05	yes
X	19526946	19527545	600	ENSBGRG00000010999	ENSBGRT00000020271	44659	4.03	-3.1	-4.22	0.972	2.85154	-1.51174	3.60349e-06	1.37797e-05	yes
13	66552165	66565613	13449	ENSBGRG00000011002	ENSBGRT00000020116	248	1.68	-1.03	-1.49	-0.738	0.628564	0.669868	0.124246	0.188083	no
18	22210962	22211209	248	ENSBGRG00000011011	ENSBGRT00000020619	158566	3.41	-4.7	-6.19	1.3	0.0149081	6.06776	1.85873e-18	2.37062e-17	yes
6	26456212	26456803	592	ENSBGRG00000011033	ENSBGRT00000020118	98	3.43	-5.16	-6.75	0.669	0.0889017	3.49164	1.90616e-18	2.42762e-17	yes
20	12534055	12534253	199	ENSBGRG00000011034	ENSBGRT00000020144	26604	2.86	-2.58	-3.55	-0.954	3.84623	-1.94344	5.23185e-08	2.53901e-07	yes
20	12548074	12549083	1010	ENSBGRG00000011034	ENSBGRT00000020144	11774	1.54	-1.42	-2.02	-0.766	3.84623	-1.94344	5.23185e-08	2.53901e-07	yes
19	16762881	16763080	200	ENSBGRG00000011037	ENSBGRT00000020176	68366	1.82	-0.897	-1.31	0.892	3.35994	-1.74844	1.23534e-06	5.02298e-06	yes
5	111949208	111949890	683	ENSBGRG00000011039	ENSBGRT00000020208	86040	4.65	-7.88	-9.9	0.9	0.106615	3.22952	2.66773e-10	1.68845e-09	yes
19	9459516	9460153	638	ENSBGRG00000011048	ENSBGRT00000020127	11316	3.27	-434	-434	3.4	0.0250896	5.31677	1.55927e-24	3.10244e-23	yes
13	9570719	9570965	247	ENSBGRG00000011059	ENSBGRT00000020158	73642	3	-1.18	-1.7	0.646	0.210662	2.247	0.000595073	0.00157478	yes
16	38942436	38942586	151	ENSBGRG00000011087	ENSBGRT00000020342	87661	1.38	-1.16	-1.67	0.616	0.54193	0.883821	0.0143241	0.0284811	yes
16	38818675	38818875	201	ENSBGRG00000011087	ENSBGRT00000020342	211372	2.7	-2.43	-3.35	1.03	0.54193	0.883821	0.0143241	0.0284811	yes
20	10048116	10048515	400	ENSBGRG00000011103	ENSBGRT00000020473	9983	3.64	-1.95	-2.72	0.604	1.47221	-0.55798	0.0802756	0.129281	no
17	48708701	48708899	199	ENSBGRG00000011146	ENSBGRT00000020940	0	2.29	-5.95	-7.67	2.51	0.352289	1.50517	0.000685037	0.00179305	yes
19	16888421	16888571	151	ENSBGRG00000011148	ENSBGRT00000021439	29361	1.72	-2.23	-3.09	-0.586	0.0579903	4.10804	1.86197e-29	5.00895e-28	yes
14	61450041	61450190	150	ENSBGRG00000011164	ENSBGRT00000020670	225232	3.32	-1.22	-1.75	1.04	1.24721	-0.31871	0.405825	0.497062	no
16	4590673	4591070	398	ENSBGRG00000011166	ENSBGRT00000021297	479764	2.68	-1.59	-2.24	0.62	0.32103	1.63922	6.39862e-06	2.35195e-05	yes
16	5069157	5069504	348	ENSBGRG00000011166	ENSBGRT00000021297	1330	2.7	-1.52	-2.15	0.667	0.32103	1.63922	6.39862e-06	2.35195e-05	yes
18	1576374	1576521	148	ENSBGRG00000011174	ENSBGRT00000020357	0	1.59	-5.15	-6.73	1.02	5.6117	-2.48844	0.000107654	0.000325513	yes
5	112610313	112610508	196	ENSBGRG00000011193	ENSBGRT00000020379	39610	2.13	-1.93	-2.69	0.737	0.472792	1.08072	0.364827	0.456658	no
17	23268947	23269691	745	ENSBGRG00000011208	ENSBGRT00000020512	71552	3.17	-4.32	-5.74	0.838	0.83183	0.26564	0.416762	0.507931	no
22	54764184	54764778	595	ENSBGRG00000011212	ENSBGRT00000020532	27058	3.2	-2.09	-2.9	0.761	0.787136	0.345315	0.377847	0.469805	no
19	42076804	42077053	250	ENSBGRG00000011213	ENSBGRT00000020446	23355	1.75	-1.35	-1.92	0.741	2.18965	-1.1307	0.00696702	0.0148916	yes
9	38674806	38680234	5429	ENSBGRG00000011227	ENSBGRT00000021276	58333	3.57	-1.19	-1.71	1.54	0.945972	0.0801299	0.829786	0.871368	no
16	71667325	71667570	246	ENSBGRG00000011229	ENSBGRT00000020442	103709	3.22	-2.26	-3.13	0.862	0.612425	0.707394	0.172264	0.247239	no
19	26397888	26401164	3277	ENSBGRG00000011295	ENSBGRT00000020708	4295	3.09	-1.2	-1.72	-0.75	3.46095	-1.79117	4.33715e-05	0.000140129	yes
21	55567087	55576032	8946	ENSBGRG00000011304	ENSBGRT00000020648	16109	2.11	-2.02	-2.81	-1.02	0.890075	0.168001	0.598053	0.675907	no
3	120598637	120605649	7013	ENSBGRG00000011314	ENSBGRT00000020630	99002	2.3	-1.15	-1.65	-0.697	2.37864	-1.25013	0.00594864	0.0129095	yes
22	54807017	54811872	4856	ENSBGRG00000011328	ENSBGRT00000020685	39260	1.61	-6.26	-8.05	1.68	0.354396	1.49657	0.00391035	0.00881296	yes
19	9565552	9565701	150	ENSBGRG00000011356	ENSBGRT00000020782	10714	2.09	-1.32	-1.89	-0.647	2.64505	-1.4033	1.42025e-05	4.96806e-05	yes
24	18321940	18322586	647	ENSBGRG00000011380	ENSBGRT00000020783	30660	2.78	-9.55	-11.8	0.869	0.476715	1.0688	0.00774887	0.0163539	yes
X	135015074	135029635	14562	ENSBGRG00000011387	ENSBGRT00000021133	50	3.52	-5.14	-6.72	0.684	1.40839	-0.494043	0.197344	0.276956	no
19	6318975	6319174	200	ENSBGRG00000011391	ENSBGRT00000020844	315127	1.95	-1.27	-1.82	0.659	0.344875	1.53586	0.00104019	0.00263434	yes
9	29478753	29479102	350	ENSBGRG00000011405	ENSBGRT00000021699	70207	1.88	-4.56	-6.03	-0.726	0.199222	2.32755	7.4203e-10	4.45771e-09	yes
8	120728025	120728416	392	ENSBGRG00000011434	ENSBGRT00000020896	288576	3.62	-2.78	-3.82	0.591	0.0480426	4.37954	1.2723e-27	3.10253e-26	yes
6	78779853	78782741	2889	ENSBGRG00000011453	ENSBGRT00000021615	116	1.51	-2.44	-3.36	-0.619	1.51883	-0.602963	0.138166	0.205971	no
13	9892315	9892806	492	ENSBGRG00000011464	ENSBGRT00000020962	234707	2.5	-0.898	-1.31	0.863	1.13539	-0.18319	0.655839	0.725536	no
11	22192271	22192469	199	ENSBGRG00000011476	ENSBGRT00000021016	0	1.9	-1.11	-1.59	0.756	29.0663	-4.86128	1.60745e-22	2.80757e-21	yes
4	29641587	29641735	149	ENSBGRG00000011477	ENSBGRT00000020906	347	1.85	-2.54	-3.49	0.583	0.42146	1.24653	0.000974051	0.00247712	yes
27	45401097	45401443	347	ENSBGRG00000011489	ENSBGRT00000020945	2723	1.67	-2.07	-2.88	1.6	8.11384	-3.02038	5.12766e-10	3.13243e-09	yes
27	45401790	45401938	149	ENSBGRG00000011489	ENSBGRT00000020945	3416	1.6	-2.07	-2.88	-1.49	8.11384	-3.02038	5.12766e-10	3.13243e-09	yes
27	45399364	45399711	348	ENSBGRG00000011489	ENSBGRT00000020945	990	2	-1.48	-2.09	1.4	8.11384	-3.02038	5.12766e-10	3.13243e-09	yes
23	14969545	14970587	1043	ENSBGRG00000011515	ENSBGRT00000020975	1091	4.11	-4.32	-5.74	0.675	0.528429	0.920219	0.0799011	0.128771	no
6	16069001	16106803	37803	ENSBGRG00000011517	ENSBGRT00000021141	115162	2.37	-1.39	-1.97	-0.62	3.95185	-1.98253	1.26111e-07	5.82667e-07	yes
5	999118	999266	149	ENSBGRG00000011531	ENSBGRT00000021074	11328	4.1	-1.78	-2.49	0.593	0.802429	0.317554	0.313798	0.40529	no
15	59807137	59822496	15360	ENSBGRG00000011547	ENSBGRT00000021294	15829	1.84	-2.98	-4.07	0.68	1.77802	-0.830271	0.01328	0.0266141	yes
27	29725617	29726163	547	ENSBGRG00000011549	ENSBGRT00000021066	0	3.08	-6.28	-8.07	1.19	0.487248	1.03727	0.000410962	0.00112428	yes
10	52256430	52256978	549	ENSBGRG00000011553	ENSBGRT00000021088	4791	3.15	-3.64	-4.89	0.935	0.445397	1.16683	0.019847	0.0380622	yes
5	121609947	121610096	150	ENSBGRG00000011570	ENSBGRT00000021212	55316	1.87	-0.992	-1.44	0.617	0.607735	0.718486	0.0362656	0.0649082	yes
X	126900532	126901274	743	ENSBGRG00000011595	ENSBGRT00000021107	49	3.58	-9.45	-11.6	0.61	0.0153758	6.0232	6.38551e-24	1.21723e-22	yes
13	11793052	11793399	348	ENSBGRG00000011603	ENSBGRT00000021117	842	5.36	-4.54	-6	0.802	0.116613	3.1002	2.2847e-10	1.45852e-09	yes
6	37134698	37134844	147	ENSBGRG00000011608	ENSBGRT00000021161	1427	2.74	-1.76	-2.46	1.05	0.593395	0.752935	0.0900385	0.142748	no
24	7121804	7122645	842	ENSBGRG00000011621	ENSBGRT00000021190	2885	2.64	-2.63	-3.62	0.589	0.92893	0.106359	0.813726	0.858317	no
28	18420279	18420529	251	ENSBGRG00000011635	ENSBGRT00000021221	418417	2.76	-3.06	-4.17	1.25	0.880602	0.183438	0.648397	0.719458	no
28	18356909	18357153	245	ENSBGRG00000011635	ENSBGRT00000021378	355047	2.65	-1.28	-1.83	1.2	0.880602	0.183438	0.648397	0.719458	no
2	11900631	11901325	695	ENSBGRG00000011636	ENSBGRT00000021174	1342	3.33	-2.16	-3	0.74	4.51146	-2.1736	1.78507e-10	1.15529e-09	yes
2	11897806	11898599	794	ENSBGRG00000011636	ENSBGRT00000021174	4068	3.33	-3.12	-4.25	0.659	4.51146	-2.1736	1.78507e-10	1.15529e-09	yes
2	11897161	11897657	497	ENSBGRG00000011636	ENSBGRT00000021174	5010	2.66	-1.81	-2.53	0.643	4.51146	-2.1736	1.78507e-10	1.15529e-09	yes
2	11898847	11899243	397	ENSBGRG00000011636	ENSBGRT00000021174	3424	2.88	-2.47	-3.41	0.631	4.51146	-2.1736	1.78507e-10	1.15529e-09	yes
2	11899888	11900086	199	ENSBGRG00000011636	ENSBGRT00000021174	2581	1.65	-1.24	-1.78	0.599	4.51146	-2.1736	1.78507e-10	1.15529e-09	yes
18	21144367	21144566	200	ENSBGRG00000011639	ENSBGRT00000021341	5084	2.09	-4.13	-5.5	0.974	0.267139	1.90434	2.56183e-07	1.1354e-06	yes
22	54914957	54915107	151	ENSBGRG00000011640	ENSBGRT00000021268	91341	1.45	-1.24	-1.78	0.827	1.07234	-0.100764	0.785405	0.835133	no
20	35688525	35692407	3883	ENSBGRG00000011656	ENSBGRT00000021215	2586	1.48	-1.18	-1.69	-0.699	1.50695	-0.591633	0.394752	0.486964	no
20	10050321	10051213	893	ENSBGRG00000011661	ENSBGRT00000021503	9688	3.09	-3.85	-5.15	0.931	5.24186	-2.39008	5.98526e-08	2.87552e-07	yes
10	52376347	52376894	548	ENSBGRG00000011672	ENSBGRT00000021948	119541	3.5	-0.941	-1.37	0.687	1.82699	-0.869468	0.0711667	0.116538	no
10	52377889	52379281	1393	ENSBGRG00000011672	ENSBGRT00000021948	117154	2.85	-3.15	-4.29	0.713	1.82699	-0.869468	0.0711667	0.116538	no
10	52296497	52300752	4256	ENSBGRG00000011672	ENSBGRT00000021948	195683	2.04	-1.5	-2.12	0.697	1.82699	-0.869468	0.0711667	0.116538	no
13	73697386	73697731	346	ENSBGRG00000011701	ENSBGRT00000021273	691	2.61	-5.2	-6.78	0.741	0.0106245	6.55646	6.77075e-17	7.72903e-16	yes
8	104400839	104411471	10633	ENSBGRG00000011702	ENSBGRT00000021817	28408	1.44	-2.03	-2.83	0.929	0.0517559	4.27213	4.66869e-17	5.43088e-16	yes
18	22604614	22604763	150	ENSBGRG00000011716	ENSBGRT00000022186	109445	2.08	-1.75	-2.45	0.879	0.591243	0.758177	0.0380114	0.067603	yes
9	210396	220728	10333	ENSBGRG00000011718	ENSBGRT00000021557	9850	6.46	-2.72	-3.74	-1.25	8.10122	-3.01814	4.48827e-12	3.40909e-11	yes
12	89511735	89533909	22175	ENSBGRG00000011732	ENSBGRT00000021566	96282	2.83	-1.48	-2.09	-0.913	2.48285	-1.312	0.017678	0.0343147	yes
14	85573043	85573291	249	ENSBGRG00000011743	ENSBGRT00000021370	20055	1.96	-2.71	-3.73	-1.02	1.66632	-0.736662	0.0898176	0.142435	no
X	129155799	129156827	1029	ENSBGRG00000011753	ENSBGRT00000021440	49	4.05	-5.95	-7.67	0.93	0.351321	1.50914	0.000190741	0.000552796	yes
19	9609398	9609689	292	ENSBGRG00000011764	ENSBGRT00000021483	49	1.7	-3.46	-4.67	0.979	0.991397	0.0124647	0.975096	0.98085	no
16	63944494	63947024	2531	ENSBGRG00000011775	ENSBGRT00000021555	130972	1.8	-3.87	-5.18	2.18	0.029696	5.07359	4.52369e-18	5.61535e-17	yes
16	63925988	63934752	8765	ENSBGRG00000011775	ENSBGRT00000021555	112466	1.75	-2.07	-2.88	2	0.029696	5.07359	4.52369e-18	5.61535e-17	yes
16	55975346	55975489	144	ENSBGRG00000011778	ENSBGRT00000021499	22994	2.31	-1.48	-2.1	-0.689	0.144905	2.78682	1.0612e-08	5.61076e-08	yes
1	75335264	75335714	451	ENSBGRG00000011820	ENSBGRT00000021576	19205	2.35	-4.93	-6.47	0.711	8.52078	-3.09099	3.98371e-13	3.32971e-12	yes
13	3668571	3669159	589	ENSBGRG00000011834	ENSBGRT00000021558	391	1.99	-1.2	-1.73	0.645	4.6196	-2.20777	1.32807e-06	5.37044e-06	yes
13	55269847	55270296	450	ENSBGRG00000011853	ENSBGRT00000021614	12400	2.62	-1.72	-2.42	0.735	4.53567	-2.18131	9.57871e-06	3.43053e-05	yes
5	121850988	121862469	11482	ENSBGRG00000011862	ENSBGRT00000021683	14034	1.55	-6.29	-8.08	2.27	0.164422	2.60452	0.000398557	0.00109307	yes
9	51638767	51638966	200	ENSBGRG00000011870	ENSBGRT00000022391	215446	1.75	-3.13	-4.27	1.17	6.3151	-2.6588	1.26854e-11	9.18656e-11	yes
1	123624810	123625603	794	ENSBGRG00000011886	ENSBGRT00000021733	209	3.63	-2.13	-2.95	0.682	1.03862	-0.0546726	0.892067	0.918543	no
12	67379067	67379265	199	ENSBGRG00000011891	ENSBGRT00000021793	5381	2.75	-3.11	-4.23	0.711	3.52994	-1.81964	3.8448e-06	1.46362e-05	yes
1	116404861	116407658	2798	ENSBGRG00000011942	ENSBGRT00000021973	42248	1.47	-1.32	-1.89	0.628	0.628338	0.670386	0.141066	0.209396	no
5	30664526	30664772	247	ENSBGRG00000011979	ENSBGRT00000022054	3466	2.17	-3.28	-4.45	0.725	2.8449	-1.50838	3.79684e-06	1.44753e-05	yes
5	112917434	112920961	3528	ENSBGRG00000011989	ENSBGRT00000021936	4778	1.67	-1.29	-1.84	-0.714	0.458086	1.12631	0.00357642	0.00813587	yes
15	60316223	60317528	1306	ENSBGRG00000011997	ENSBGRT00000021886	0	3.11	-1.33	-1.89	0.639	2.53232	-1.34046	0.000934808	0.00238484	yes
19	7247436	7252808	5373	ENSBGRG00000012006	ENSBGRT00000021901	694	2.83	-6.84	-8.7	2	0.0455962	4.45494	3.28281e-18	4.11001e-17	yes
19	23836931	23837250	320	ENSBGRG00000012012	ENSBGRT00000022244	8683	1.3	-2.78	-3.82	-0.589	1.27265	-0.347841	0.312801	0.404267	no
12	36414828	36415221	394	ENSBGRG00000012023	ENSBGRT00000022078	5758	2.1	-1.38	-1.97	1.1	4.9752	-2.31476	8.18235e-14	7.3187e-13	yes
5	121993016	121993166	151	ENSBGRG00000012024	ENSBGRT00000022251	21943	1.41	-1.42	-2.01	-1.51	1.53521	-0.618438	0.232127	0.316843	no
5	121993813	121994360	548	ENSBGRG00000012024	ENSBGRT00000022251	22740	2.48	-1.36	-1.93	0.747	1.53521	-0.618438	0.232127	0.316843	no
20	10268740	10285926	17187	ENSBGRG00000012027	ENSBGRT00000022568	50	4.5	-2.28	-3.16	0.748	0.892386	0.164259	0.636093	0.709046	no
1	152727546	152727745	200	ENSBGRG00000012032	ENSBGRT00000023435	372651	2.13	-2.52	-3.48	2.42	0.115332	3.11614	1.59993e-07	7.29517e-07	yes
1	152727894	152728192	299	ENSBGRG00000012032	ENSBGRT00000023435	372204	2.5	-1.25	-1.79	-2.4	0.115332	3.11614	1.59993e-07	7.29517e-07	yes
9	97077537	97078179	643	ENSBGRG00000012069	ENSBGRT00000022064	4599	2.81	-2.55	-3.51	0.602	12.4746	-3.64093	1.28808e-20	1.94176e-19	yes
16	60016180	60016323	144	ENSBGRG00000012078	ENSBGRT00000022285	4800	1.46	-1.98	-2.76	0.958	1.15741	-0.210899	0.643936	0.715448	no
12	44691901	44692300	400	ENSBGRG00000012095	ENSBGRT00000022116	8259	2.32	-4.23	-5.63	1.18	0.415612	1.26669	4.09476e-05	0.00013283	yes
12	44689393	44690090	698	ENSBGRG00000012095	ENSBGRT00000022116	5751	3.26	-6.74	-8.58	0.996	0.415612	1.26669	4.09476e-05	0.00013283	yes
7	117983599	117983842	244	ENSBGRG00000012097	ENSBGRT00000022160	0	2.44	-1.32	-1.88	0.638	1.51304	-0.597446	0.142253	0.210857	no
9	29675054	29675254	201	ENSBGRG00000012107	ENSBGRT00000022322	15021	4.08	-3.22	-4.38	1.09	0.072294	3.78998	2.51173e-08	1.27441e-07	yes
20	30341976	30342274	299	ENSBGRG00000012116	ENSBGRT00000022544	103614	3.02	-3.63	-4.87	0.651	4.91179	-2.29625	5.53342e-10	3.36639e-09	yes
14	61629712	61629862	151	ENSBGRG00000012122	ENSBGRT00000022256	19724	1.71	-1.67	-2.35	-0.813	10.7139	-3.42141	1.1694e-19	1.64142e-18	yes
14	61622804	61623980	1177	ENSBGRG00000012122	ENSBGRT00000022396	12816	1.94	-2.76	-3.8	-1	10.7139	-3.42141	1.1694e-19	1.64142e-18	yes
1	75582809	75584712	1904	ENSBGRG00000012130	ENSBGRT00000022245	106576	4.38	-7.53	-9.51	0.793	2.05884	-1.04183	0.0289986	0.0533728	yes
19	9776081	9776280	200	ENSBGRG00000012141	ENSBGRT00000022886	89238	2.26	-2.86	-3.93	0.833	0.0453577	4.46251	4.88504e-13	4.04682e-12	yes
19	9776380	9776530	151	ENSBGRG00000012141	ENSBGRT00000022886	89537	2.95	-2.7	-3.71	1.24	0.0453577	4.46251	4.88504e-13	4.04682e-12	yes
19	9775431	9775681	251	ENSBGRG00000012141	ENSBGRT00000022886	88588	2.49	-4.13	-5.5	1.24	0.0453577	4.46251	4.88504e-13	4.04682e-12	yes
17	49106815	49108172	1358	ENSBGRG00000012142	ENSBGRT00000024423	90084	1.58	-1.02	-1.47	-0.655	1.42069	-0.506592	0.240698	0.326505	no
17	19131984	19137281	5298	ENSBGRG00000012192	ENSBGRT00000022307	478984	1.57	-1.81	-2.53	1.54	0.520602	0.941748	0.0925619	0.146044	no
3	112784889	112788233	3345	ENSBGRG00000012203	ENSBGRT00000022701	15629	1.78	-3.06	-4.18	-0.68	5.06364	-2.34018	2.44973e-10	1.56051e-09	yes
X	107773448	107774237	790	ENSBGRG00000012207	ENSBGRT00000023176	44227	4.53	-6.21	-7.98	0.585	0.172973	2.53138	2.21492e-07	9.91318e-07	yes
X	107772511	107772757	247	ENSBGRG00000012207	ENSBGRT00000023176	43290	3.71	-3.48	-4.7	1.19	0.172973	2.53138	2.21492e-07	9.91318e-07	yes
17	29995733	29996082	350	ENSBGRG00000012231	ENSBGRT00000026750	113545	1.9	-3.9	-5.21	0.645	1.14886	-0.200206	0.499963	0.587131	no
7	118047053	118104810	57758	ENSBGRG00000012232	ENSBGRT00000022765	121	3.13	-1.43	-2.03	0.655	1.91676	-0.938668	0.00449966	0.0100226	yes
27	29866119	29866462	344	ENSBGRG00000012236	ENSBGRT00000022503	1102	3.17	-3.16	-4.3	-0.778	1.44593	-0.532002	0.211851	0.293827	no
1	124549534	124550628	1095	ENSBGRG00000012278	ENSBGRT00000022545	4388	2.58	-434	-434	1.49	0.0756088	3.7253	1.06182e-08	5.61238e-08	yes
22	9238292	9238527	236	ENSBGRG00000012308	ENSBGRT00000022563	7366	2.7	-1.1	-1.59	0.749	0.364155	1.45737	0.0142937	0.0284239	yes
Y	12951332	12951480	149	ENSBGRG00000012323	ENSBGRT00000022551	1429	2.75	-3.07	-4.19	2.2	0.187755	2.41308	0.00141548	0.00349008	yes
Y	12952416	12952810	395	ENSBGRG00000012323	ENSBGRT00000022551	99	2.91	-4	-5.33	1.1	0.187755	2.41308	0.00141548	0.00349008	yes
9	52781312	52781561	250	ENSBGRG00000012349	ENSBGRT00000025064	72059	3.95	-5.14	-6.71	1.06	0.0128126	6.28629	1.77751e-41	9.78627e-40	yes
26	43313753	43313951	199	ENSBGRG00000012355	ENSBGRT00000022953	8488	2.35	-1.5	-2.13	1.06	1.55332	-0.635352	0.122921	0.186268	no
Y	13522244	13526916	4673	ENSBGRG00000012368	ENSBGRT00000022646	6884	1.39	-1.95	-2.72	-1.05	7.54327	-2.91519	1.6256e-11	1.16204e-10	yes
12	53646356	53649943	3588	ENSBGRG00000012380	ENSBGRT00000022818	20012	2.2	-4.33	-5.75	1.82	0.161262	2.63252	2.71081e-09	1.53293e-08	yes
16	60045519	60053456	7938	ENSBGRG00000012381	ENSBGRT00000023085	22145	2.29	-3.9	-5.21	1.37	0.293822	1.76699	0.000158509	0.000465933	yes
25	54211104	54227171	16068	ENSBGRG00000012383	ENSBGRT00000022758	0	1.89	-2.11	-2.93	-0.595	1.22215	-0.289418	0.449572	0.539974	no
4	6943216	6944717	1502	ENSBGRG00000012405	ENSBGRT00000022755	39389	2.6	-2.41	-3.32	1.11	1.99003	-0.992789	0.0383866	0.0682004	yes
5	113525780	113526128	349	ENSBGRG00000012455	ENSBGRT00000022849	32684	2.66	-1.03	-1.49	-0.602	0.274312	1.86611	3.68586e-08	1.82573e-07	yes
11	23729510	23735131	5622	ENSBGRG00000012470	ENSBGRT00000024199	153184	2.25	-1.83	-2.56	0.713	0.339922	1.55672	8.68824e-05	0.000267405	yes
11	23886806	24058369	171564	ENSBGRG00000012470	ENSBGRT00000024199	0	2.16	-5.29	-6.9	1.85	0.339922	1.55672	8.68824e-05	0.000267405	yes
20	35889028	35889324	297	ENSBGRG00000012488	ENSBGRT00000022829	39978	2.21	-3.03	-4.14	0.84	0.163589	2.61185	3.80925e-05	0.000124342	yes
13	56165947	56168114	2168	ENSBGRG00000012502	ENSBGRT00000022843	181555	4.33	-1.07	-1.54	-1.91	2.8085	-1.4898	5.27796e-07	2.2476e-06	yes
13	56168313	56172381	4069	ENSBGRG00000012502	ENSBGRT00000022843	177288	3.12	-2.71	-3.72	0.7	2.8085	-1.4898	5.27796e-07	2.2476e-06	yes
13	56197470	56201724	4255	ENSBGRG00000012502	ENSBGRT00000022843	147945	2.56	-2.28	-3.16	-0.687	2.8085	-1.4898	5.27796e-07	2.2476e-06	yes
4	7264609	7267779	3171	ENSBGRG00000012528	ENSBGRT00000022900	100155	4.28	-2.4	-3.31	-0.912	0.182189	2.45649	3.80508e-12	2.90385e-11	yes
11	40014310	40018577	4268	ENSBGRG00000012540	ENSBGRT00000022983	107497	3.22	-1.81	-2.54	-0.737	7.52172	-2.91106	2.11514e-16	2.32613e-15	yes
8	55461275	55461473	199	ENSBGRG00000012544	ENSBGRT00000023002	47678	1.38	-1.81	-2.53	1.35	0.243014	2.04089	0.000808145	0.00208815	yes
19	49446813	49447307	495	ENSBGRG00000012557	ENSBGRT00000023010	49	2.4	-2.77	-3.8	0.774	0.939698	0.0897314	0.813516	0.858198	no
10	97967875	97969452	1578	ENSBGRG00000012562	ENSBGRT00000023011	0	1.29	-1.67	-2.35	-0.583	0.406844	1.29745	0.000285231	0.000802249	yes
14	40049215	40110480	61266	ENSBGRG00000012564	ENSBGRT00000023060	405	2.93	-2.04	-2.85	-1.1	1.03824	-0.0541419	0.873612	0.905166	no
9	67797770	67797919	150	ENSBGRG00000012573	ENSBGRT00000022977	30012	1.61	-2.13	-2.96	0.961	3.41114	-1.77025	1.06198e-07	4.94399e-07	yes
15	61227030	61229142	2113	ENSBGRG00000012579	ENSBGRT00000023086	101806	5.17	-434	-434	0.61	1.3184	-0.398786	0.230295	0.314875	no
15	61226730	61226930	201	ENSBGRG00000012579	ENSBGRT00000023086	104018	3.49	-2.46	-3.39	0.693	1.3184	-0.398786	0.230295	0.314875	no
9	113852395	113852544	150	ENSBGRG00000012581	ENSBGRT00000023115	58729	1.83	-0.994	-1.44	0.741	0.475478	1.07255	0.0087984	0.0183417	yes
9	87148866	87149464	599	ENSBGRG00000012585	ENSBGRT00000023261	63806	4.06	-1.99	-2.77	0.664	3.08406	-1.62483	7.12004e-07	2.98826e-06	yes
20	1835374	1835723	350	ENSBGRG00000012595	ENSBGRT00000023163	12170	3.24	-2.31	-3.2	0.733	1.33024	-0.41169	0.458568	0.548327	no
19	17216664	17216863	200	ENSBGRG00000012607	ENSBGRT00000023198	41818	2.12	-1.69	-2.37	1.03	0.173537	2.52669	1.73525e-05	5.97332e-05	yes
24	57551989	57552188	200	ENSBGRG00000012625	ENSBGRT00000023201	0	2.08	-4.85	-6.38	1.55	0.97093	0.0425609	0.939505	0.954648	no
14	77233860	77234358	499	ENSBGRG00000012633	ENSBGRT00000026477	9539	3.31	-4.54	-6.01	1	0.262961	1.92708	2.84853e-05	9.46025e-05	yes
12	46629749	46630243	495	ENSBGRG00000012635	ENSBGRT00000023152	8837	4.67	-4.56	-6.03	0.58	0.0664061	3.91254	7.5603e-08	3.58366e-07	yes
12	1265006	1265152	147	ENSBGRG00000012636	ENSBGRT00000023211	16951	3.65	-4.37	-5.8	0.633	2.33036	-1.22056	0.00056083	0.00149151	yes
Y	13553460	13556616	3157	ENSBGRG00000012637	ENSBGRT00000023254	6316	2.94	-2.11	-2.93	-3.65	0.823082	0.280891	0.374665	0.466633	no
Y	13547192	13552047	4856	ENSBGRG00000012637	ENSBGRT00000023254	48	2.9	-1.97	-2.75	0.863	0.823082	0.280891	0.374665	0.466633	no
20	47661211	47664056	2846	ENSBGRG00000012656	ENSBGRT00000023387	11689	1.55	-2.13	-2.95	0.866	0.590589	0.759774	0.0286253	0.0528064	yes
10	53213039	53214228	1190	ENSBGRG00000012696	ENSBGRT00000024497	145907	2.1	-0.944	-1.38	-1.1	4.44211	-2.15124	5.45332e-08	2.63711e-07	yes
20	51596693	51596943	251	ENSBGRG00000012706	ENSBGRT00000023283	6648	1.69	-5.64	-7.3	0.741	1.80571	-0.852564	0.0199089	0.0381685	yes
9	1048018	1051424	3407	ENSBGRG00000012730	ENSBGRT00000023313	0	2.06	-3.32	-4.5	1.32	0.830815	0.267401	0.44843	0.53904	no
2	49544821	49554053	9233	ENSBGRG00000012733	ENSBGRT00000026541	75788	2.35	-1.52	-2.14	1.1	0.340162	1.55571	1.40786e-05	4.93056e-05	yes
6	28241072	28250234	9163	ENSBGRG00000012752	ENSBGRT00000023561	107549	2.58	-2.38	-3.29	0.635	1.52887	-0.612464	0.0980946	0.153515	no
8	43199438	43199785	348	ENSBGRG00000012759	ENSBGRT00000023333	397	3.17	-5.83	-7.54	0.597	1.05467	-0.0767936	0.834638	0.874961	no
28	13355649	13358130	2482	ENSBGRG00000012775	ENSBGRT00000023416	2321	3.89	-5.7	-7.38	0.61	0.963137	0.0541867	0.880738	0.909997	no
8	43270568	43271663	1096	ENSBGRG00000012776	ENSBGRT00000023374	50	3.46	-1.31	-1.86	0.588	2.32665	-1.21825	0.00606163	0.013129	yes
25	55830858	55836622	5765	ENSBGRG00000012784	ENSBGRT00000023439	0	1.3	-2.2	-3.05	-0.814	0.744926	0.424831	0.173629	0.248916	no
22	9296343	9296688	346	ENSBGRG00000012807	ENSBGRT00000023413	6793	3.43	-3	-4.1	-2.27	0.0203406	5.61949	2.37234e-19	3.26528e-18	yes
19	46066689	46067087	399	ENSBGRG00000012831	ENSBGRT00000023520	19500	2.25	-4.09	-5.45	0.744	0.778495	0.36124	0.27004	0.358704	no
20	47692249	47728952	36704	ENSBGRG00000012860	ENSBGRT00000023667	0	4.4	-2.26	-3.13	1.09	1.74324	-0.80177	0.033187	0.0599856	yes
17	19997609	19998106	498	ENSBGRG00000012912	ENSBGRT00000023629	12241	3.47	-5.27	-6.87	0.871	0.430504	1.2159	0.000135121	0.000401715	yes
17	19995570	19995719	150	ENSBGRG00000012912	ENSBGRT00000023629	10202	3.51	-1.43	-2.03	0.652	0.430504	1.2159	0.000135121	0.000401715	yes
7	59274862	59275062	201	ENSBGRG00000012916	ENSBGRT00000023938	4716	1.77	-4.16	-5.53	1.28	0.61108	0.710566	0.0291518	0.0536325	yes
22	1756542	1756941	400	ENSBGRG00000012940	ENSBGRT00000023682	10076	3.5	-1.17	-1.68	-0.784	3.54301	-1.82498	0.00770179	0.0162738	yes
28	14649164	14708316	59153	ENSBGRG00000012956	ENSBGRT00000024371	133	3.31	-1.83	-2.57	-1.18	0.390699	1.35587	0.00265026	0.00618533	yes
10	67478990	67479386	397	ENSBGRG00000012960	ENSBGRT00000023802	148297	4.19	-1.42	-2.02	0.59	3.84501	-1.94299	1.30085e-07	5.99933e-07	yes
15	45671380	45671978	599	ENSBGRG00000012982	ENSBGRT00000023791	7114	3.03	-4	-5.33	0.617	1.32797	-0.40922	0.245459	0.33215	no
15	45672676	45677262	4587	ENSBGRG00000012982	ENSBGRT00000023791	1830	2.71	-2.25	-3.12	0.823	1.32797	-0.40922	0.245459	0.33215	no
19	49714496	49720399	5904	ENSBGRG00000013000	ENSBGRT00000023931	22027	1.68	-1.54	-2.17	-0.636	11.9558	-3.57964	1.02879e-14	1.00266e-13	yes
12	59325816	59350812	24997	ENSBGRG00000013006	ENSBGRT00000023790	49	2	-1.69	-2.38	0.98	0.442997	1.17463	0.000247253	0.000703466	yes
2	124467307	124468106	800	ENSBGRG00000013013	ENSBGRT00000023811	172061	5.02	-1.99	-2.77	0.709	1.78745	-0.837902	0.043711	0.0764465	yes
5	108795784	108796028	245	ENSBGRG00000013015	ENSBGRT00000023781	0	2.94	-2.22	-3.08	0.755	0.896705	0.157295	0.839143	0.878489	no
10	98400110	98403489	3380	ENSBGRG00000013026	ENSBGRT00000023954	331242	1.45	-2.26	-3.13	-2.16	2.05793	-1.04119	0.00228043	0.00539969	yes
20	31834308	31834506	199	ENSBGRG00000013045	ENSBGRT00000023838	4340	4.85	-1.34	-1.91	0.582	1.25931	-0.332637	0.521927	0.607692	no
6	16574192	16574338	147	ENSBGRG00000013050	ENSBGRT00000023807	33217	3.35	-3.85	-5.15	1.76	0.0400871	4.64072	2.87271e-08	1.44721e-07	yes
12	68100929	68101078	150	ENSBGRG00000013057	ENSBGRT00000023884	198	2.21	-0.987	-1.43	-0.624	2.58516	-1.37025	0.000540015	0.00144026	yes
9	29880151	29880400	250	ENSBGRG00000013061	ENSBGRT00000023955	50850	3.1	-2.77	-3.81	0.841	0.160397	2.64028	1.89854e-10	1.22435e-09	yes
8	47123473	47124814	1342	ENSBGRG00000013069	ENSBGRT00000023862	8620	2.22	-2.71	-3.72	-1.06	1.96029	-0.971065	0.00868513	0.0181269	yes
25	750085	757025	6941	ENSBGRG00000013097	ENSBGRT00000023972	49592	3	-1.01	-1.47	0.625	1.36844	-0.452529	0.425064	0.51592	no
19	55908848	55913729	4882	ENSBGRG00000013116	ENSBGRT00000024270	50	1.95	-1.31	-1.87	-0.62	1.1511	-0.20301	0.659811	0.729293	no
20	47917685	47918031	347	ENSBGRG00000013119	ENSBGRT00000023949	10912	1.73	-4.95	-6.5	0.595	1.66646	-0.736784	0.102511	0.159315	no
14	64353274	64354277	1004	ENSBGRG00000013127	ENSBGRT00000024054	18526	1.33	-1.76	-2.47	-0.851	2.34081	-1.22701	0.00178218	0.0043056	yes
3	113029431	113033247	3817	ENSBGRG00000013144	ENSBGRT00000024031	2780	3.05	-1.51	-2.13	0.606	1.74866	-0.806249	0.015229	0.0300713	yes
14	42660718	42661263	546	ENSBGRG00000013160	ENSBGRT00000024086	1911	3.2	-4.2	-5.59	0.651	2.571	-1.36233	0.00167849	0.00407508	yes
9	38976424	38979158	2735	ENSBGRG00000013169	ENSBGRT00000024395	18348	1.88	-6.06	-7.8	-0.661	2.16975	-1.11753	0.0464391	0.0806498	yes
20	53383852	53384353	502	ENSBGRG00000013184	ENSBGRT00000024272	8189	2.65	-1.16	-1.67	0.627	1.49865	-0.583665	0.213573	0.295822	no
14	49312237	49312757	521	ENSBGRG00000013203	ENSBGRT00000024123	2165	2.8	-3.41	-4.61	0.849	0.445704	1.16584	0.0154885	0.0305089	yes
10	82530345	82596790	66446	ENSBGRG00000013217	ENSBGRT00000038878	153501	1.64	-2.42	-3.33	0.943	0.00851379	6.87598	9.1158e-28	2.24763e-26	yes
9	16957444	16957594	151	ENSBGRG00000013228	ENSBGRT00000049502	235749	1.79	-1.91	-2.67	1.75	0.192854	2.37442	2.53213e-07	1.12336e-06	yes
19	43065522	43065957	436	ENSBGRG00000013232	ENSBGRT00000024249	435	3.5	-3.43	-4.64	0.722	1.19344	-0.255125	0.487565	0.575431	no
18	69043314	69048310	4997	ENSBGRG00000013237	ENSBGRT00000024210	14481	2.1	-1.98	-2.76	0.903	0.823519	0.280126	0.533183	0.617795	no
24	49335912	49336409	498	ENSBGRG00000013247	ENSBGRT00000024361	138475	3.51	-5.27	-6.87	0.603	5.6249	-2.49183	3.87686e-12	2.95481e-11	yes
24	49342592	49342891	300	ENSBGRG00000013247	ENSBGRT00000024361	145155	2.93	-3.35	-4.53	0.815	5.6249	-2.49183	3.87686e-12	2.95481e-11	yes
8	37315226	37315525	300	ENSBGRG00000013273	ENSBGRT00000024305	53442	2	-1.73	-2.43	1.21	1.65492	-0.726761	0.0709433	0.116205	no
23	44557277	44568089	10813	ENSBGRG00000013281	ENSBGRT00000029427	161530	3.44	-5.32	-6.94	1.1	0.109518	3.19076	4.93514e-13	4.08641e-12	yes
12	54045751	54045950	200	ENSBGRG00000013294	ENSBGRT00000024557	44628	3.13	-2.24	-3.1	0.911	8.10385	-3.01861	4.24535e-19	5.6887e-18	yes
16	57205639	57205839	201	ENSBGRG00000013299	ENSBGRT00000025975	83650	1.49	-2.13	-2.95	-1.27	1.02059	-0.0294077	0.960653	0.969954	no
20	37416749	37418539	1791	ENSBGRG00000013321	ENSBGRT00000024546	20	1.53	-1.2	-1.72	-0.716	1.02022	-0.0288846	0.941279	0.955891	no
20	53426066	53426465	400	ENSBGRG00000013356	ENSBGRT00000024458	6032	2.17	-1.04	-1.51	0.698	1.79693	-0.845535	0.0206754	0.0394972	yes
3	50271466	50271665	200	ENSBGRG00000013357	ENSBGRT00000025090	185518	2.04	-2.93	-4.01	0.706	5.35845	-2.42181	4.44762e-13	3.71221e-12	yes
24	7419411	7419557	147	ENSBGRG00000013397	ENSBGRT00000024615	4241	1.52	-2.78	-3.81	-0.622	0.260094	1.94289	6.92086e-05	0.00021639	yes
13	56371303	56371602	300	ENSBGRG00000013401	ENSBGRT00000024869	28451	2	-0.895	-1.31	0.625	0.855298	0.225502	0.761597	0.815905	no
3	19754999	19755246	248	ENSBGRG00000013406	ENSBGRT00000024572	446	1.29	-2.26	-3.13	-0.671	1.11582	-0.158101	0.618719	0.694211	no
19	32480593	32483285	2693	ENSBGRG00000013411	ENSBGRT00000024713	62666	4.97	-2.93	-4.01	0.607	3.34906	-1.74376	4.38287e-07	1.88774e-06	yes
23	17792733	17793032	300	ENSBGRG00000013423	ENSBGRT00000029707	82708	1.87	-1.03	-1.49	0.587	0.124956	3.00051	6.78055e-21	1.048e-19	yes
6	79942934	79943082	149	ENSBGRG00000013424	ENSBGRT00000024754	99	1.24	-0.902	-1.32	-0.672	0.133262	2.90767	3.9047e-14	3.61287e-13	yes
18	69144501	69145199	699	ENSBGRG00000013430	ENSBGRT00000025218	93116	3.44	-1.58	-2.23	5.12	0.394736	1.34104	0.00151143	0.00370144	yes
17	63140455	63148116	7662	ENSBGRG00000013437	ENSBGRT00000024656	33704	1.64	-1.68	-2.36	-1.74	0.00761138	7.03763	2.23422e-13	1.91901e-12	yes
7	5444889	5445250	362	ENSBGRG00000013440	ENSBGRT00000024659	14898	2.32	-2.09	-2.9	0.669	1.05273	-0.0741356	0.809449	0.854823	no
12	54078439	54079283	845	ENSBGRG00000013445	ENSBGRT00000024643	347	3.19	-1.92	-2.68	0.599	1.44012	-0.52619	0.252277	0.339716	no
16	44203584	44203783	200	ENSBGRG00000013455	ENSBGRT00000024649	52427	2.13	-1.82	-2.55	0.59	1.52563	-0.609401	0.0700218	0.115046	no
19	23985594	23990664	5071	ENSBGRG00000013496	ENSBGRT00000024949	19530	4.24	-9	-11.1	0.881	0.0518392	4.26981	8.05268e-25	1.63152e-23	yes
12	7096994	7104269	7276	ENSBGRG00000013550	ENSBGRT00000025557	9111	1.97	-2.84	-3.9	-0.664	0.880292	0.183945	0.626091	0.700535	no
12	59716519	59728199	11681	ENSBGRG00000013564	ENSBGRT00000025269	122216	2.12	-2.72	-3.74	-0.797	0.593306	0.753152	0.081195	0.130536	no
2	125151665	125152637	973	ENSBGRG00000013570	ENSBGRT00000024991	8535	3.2	-3.1	-4.22	0.733	2.37682	-1.24903	0.000106895	0.00032344	yes
X	108557790	108558089	300	ENSBGRG00000013578	ENSBGRT00000024960	149	4.4	-3.38	-4.58	0.977	1.30822	-0.387604	0.313257	0.40471	no
20	53536662	53537061	400	ENSBGRG00000013587	ENSBGRT00000024926	8240	3.06	-10.1	-12.3	2.35	0.0218906	5.51354	1.85393e-18	2.36619e-17	yes
20	53535816	53536115	300	ENSBGRG00000013587	ENSBGRT00000024926	9186	2.92	-2.59	-3.57	-1.78	0.0218906	5.51354	1.85393e-18	2.36619e-17	yes
X	78000188	78006940	6753	ENSBGRG00000013595	ENSBGRT00000025544	105430	2.6	-1.56	-2.2	-0.852	1.35199	-0.435084	0.287267	0.376956	no
13	56484415	56485003	589	ENSBGRG00000013639	ENSBGRT00000025070	18360	2.07	-1.87	-2.62	0.604	4.78102	-2.25732	1.09606e-09	6.49213e-09	yes
16	72339160	72339309	150	ENSBGRG00000013651	ENSBGRT00000025015	50	1.58	-1.03	-1.49	1.06	1.05705	-0.0800395	0.850136	0.887377	no
20	48014608	48015685	1078	ENSBGRG00000013658	ENSBGRT00000025076	24392	4.26	-6.8	-8.65	0.748	0.669642	0.578538	0.13387	0.200511	no
8	20242043	20242241	199	ENSBGRG00000013671	ENSBGRT00000025268	248	1.91	-2.31	-3.2	-1.04	0.787564	0.34453	0.406306	0.497444	no
9	39108117	39108961	845	ENSBGRG00000013689	ENSBGRT00000025096	50	2.85	-10	-12.3	0.862	1.13964	-0.188582	0.631337	0.705118	no
13	56619699	56620098	400	ENSBGRG00000013713	ENSBGRT00000025305	31866	1.94	-6.27	-8.06	1.03	0.339899	1.55682	0.0164785	0.0322405	yes
16	60819432	60819732	301	ENSBGRG00000013720	ENSBGRT00000025908	103095	1.67	-1.42	-2.01	1.16	0.83546	0.259357	0.621445	0.69644	no
17	20902190	20902539	350	ENSBGRG00000013726	ENSBGRT00000025195	52568	2.97	-5.3	-6.91	1.18	0.0652006	3.93897	9.76548e-13	7.88713e-12	yes
17	20902639	20902789	151	ENSBGRG00000013726	ENSBGRT00000025195	53017	3.13	-3.85	-5.15	2.42	0.0652006	3.93897	9.76548e-13	7.88713e-12	yes
17	20906373	20906673	301	ENSBGRG00000013726	ENSBGRT00000025195	56751	3.04	-3.42	-4.63	0.767	0.0652006	3.93897	9.76548e-13	7.88713e-12	yes
26	45272886	45273233	348	ENSBGRG00000013730	ENSBGRT00000025176	7064	2.49	-2.16	-2.99	-0.608	0.381473	1.39035	0.00268495	0.0062564	yes
8	40346406	40347304	899	ENSBGRG00000013772	ENSBGRT00000025310	142162	2.88	-7.08	-8.98	0.607	5.10713	-2.35251	1.07867e-14	1.04839e-13	yes
19	10732641	10737262	4622	ENSBGRG00000013779	ENSBGRT00000027215	49508	1.3	-1.91	-2.67	-0.773	1.51974	-0.603821	0.0666496	0.110354	no
12	45061058	45061357	300	ENSBGRG00000013785	ENSBGRT00000025317	9002	3.78	-2.71	-3.73	-0.634	7.47093	-2.90129	4.27909e-20	6.21292e-19	yes
14	64540604	64584575	43972	ENSBGRG00000013827	ENSBGRT00000025545	0	1.74	-2.03	-2.82	1	0.520418	0.942258	0.00724535	0.0154159	yes
6	80395365	80395760	396	ENSBGRG00000013831	ENSBGRT00000025585	136465	2.58	-2.54	-3.5	0.642	0.20766	2.26771	8.64637e-09	4.6281e-08	yes
18	25402766	25403016	251	ENSBGRG00000013857	ENSBGRT00000025443	200	2.31	-1.9	-2.65	-0.653	1.15073	-0.202549	0.697936	0.761697	no
17	49235809	49268896	33088	ENSBGRG00000013859	ENSBGRT00000025409	8928	2.22	-2.17	-3.01	-0.686	1.01863	-0.0266314	0.962994	0.971709	no
19	43289170	43289369	200	ENSBGRG00000013861	ENSBGRT00000025445	3000	1.67	-2.14	-2.97	1.01	0.134179	2.89777	9.73514e-08	4.55318e-07	yes
11	74453586	74453836	251	ENSBGRG00000013900	ENSBGRT00000026124	199774	3.24	-2.72	-3.73	-0.742	4.80662	-2.26502	2.49672e-10	1.58815e-09	yes
13	70705646	70707239	1594	ENSBGRG00000013901	ENSBGRT00000025572	33913	2.61	-0.885	-1.3	0.769	22.8416	-4.51359	1.23105e-24	2.46879e-23	yes
18	3161884	3162033	150	ENSBGRG00000013906	ENSBGRT00000025513	3114	4.03	-5.03	-6.59	2.85	0.868919	0.202706	0.675682	0.742207	no
14	43054048	43054348	301	ENSBGRG00000013922	ENSBGRT00000025634	26979	2.2	-1.3	-1.86	0.682	0.506215	0.982179	0.0059048	0.0128192	yes
9	39463214	39463930	717	ENSBGRG00000013923	ENSBGRT00000025569	0	4.02	-1.93	-2.7	0.856	1.55553	-0.637409	0.153709	0.224961	no
20	57598204	57598549	346	ENSBGRG00000013925	ENSBGRT00000025748	326	3.13	-3.62	-4.87	1.19	0.453565	1.14062	0.0067209	0.014409	yes
20	53645818	53646317	500	ENSBGRG00000013929	ENSBGRT00000025653	9812	1.51	-5.32	-6.93	0.745	2.89612	-1.53412	1.10905e-05	3.94726e-05	yes
20	53648709	53648858	150	ENSBGRG00000013929	ENSBGRT00000025653	7271	1.11	-1.98	-2.76	0.589	2.89612	-1.53412	1.10905e-05	3.94726e-05	yes
8	75004357	75020231	15875	ENSBGRG00000013958	ENSBGRT00000025918	36202	2.58	-1.47	-2.09	-2.05	4.33629	-2.11646	0.00130389	0.00323925	yes
8	75030031	75031483	1453	ENSBGRG00000013958	ENSBGRT00000025918	61876	2.08	-0.909	-1.33	-0.682	4.33629	-2.11646	0.00130389	0.00323925	yes
5	122473812	122478630	4819	ENSBGRG00000013993	ENSBGRT00000025760	349	1.69	-1.24	-1.78	-0.8	0.273816	1.86872	3.98325e-08	1.96371e-07	yes
9	57379068	57385771	6704	ENSBGRG00000014000	ENSBGRT00000025930	37121	8.93	-6.52	-8.33	-1.22	0.663405	0.592039	0.20185	0.282322	no
11	79722582	79723266	685	ENSBGRG00000014007	ENSBGRT00000025719	24264	4.52	-3.85	-5.15	0.734	0.813347	0.298057	0.351315	0.443345	no
2	12636466	12637011	546	ENSBGRG00000014010	ENSBGRT00000025896	17995	3.37	-2.45	-3.37	0.624	3.40907	-1.76938	6.08993e-08	2.92264e-07	yes
11	4900489	4900688	200	ENSBGRG00000014012	ENSBGRT00000027453	212105	3.42	-2.08	-2.89	0.727	0.347745	1.5239	3.11041e-06	1.20081e-05	yes
25	56429034	56430314	1281	ENSBGRG00000014013	ENSBGRT00000025752	734	3.29	-4.2	-5.59	1.95	0.185324	2.43188	0.00057176	0.00151807	yes
7	61245480	61262071	16592	ENSBGRG00000014025	ENSBGRT00000026427	52266	1.64	-2.7	-3.7	-0.868	1.44886	-0.534915	0.140799	0.209123	no
20	51744087	51745172	1086	ENSBGRG00000014046	ENSBGRT00000025942	5131	1.39	-2.74	-3.76	-0.664	0.204065	2.2929	3.21696e-06	1.23898e-05	yes
X	78282834	78283030	197	ENSBGRG00000014080	ENSBGRT00000025833	195	2.53	-1.53	-2.16	1.07	0.946486	0.0793471	0.887856	0.915112	no
20	59192478	59197858	5381	ENSBGRG00000014086	ENSBGRT00000026504	0	2.48	-2.07	-2.88	-0.61	0.968383	0.0463508	0.915765	0.936688	no
13	4513627	4513776	150	ENSBGRG00000014089	ENSBGRT00000025845	12189	1.76	-3.64	-4.88	1.89	1.03545	-0.0502598	0.913575	0.935221	no
9	68411069	68417157	6089	ENSBGRG00000014090	ENSBGRT00000025875	198	4.94	-5.31	-6.92	0.615	0.17751	2.49403	1.56383e-05	5.41996e-05	yes
6	80406430	80406877	448	ENSBGRG00000014092	ENSBGRT00000025936	78756	2.15	-4.91	-6.45	0.581	101.716	-6.66841	2.13624e-44	1.47359e-42	yes
5	114425751	114431342	5592	ENSBGRG00000014124	ENSBGRT00000025977	508	2	-1.68	-2.36	-1.2	2.61713	-1.38799	0.0503543	0.0866261	no
Y	14763217	14763366	150	ENSBGRG00000014125	ENSBGRT00000026136	402989	1.43	-1.6	-2.25	1.86	1.9955	-0.99675	0.0123089	0.0248318	yes
Y	14760454	14761694	1241	ENSBGRG00000014125	ENSBGRT00000026136	400226	3.9	-4.36	-5.79	0.696	1.9955	-0.99675	0.0123089	0.0248318	yes
X	135651312	135651512	201	ENSBGRG00000014128	ENSBGRT00000026657	22488	2.79	-3.88	-5.19	0.768	2.98753	-1.57895	6.71145e-05	0.000210585	yes
24	2667643	2676864	9222	ENSBGRG00000014134	ENSBGRT00000025967	318178	2.72	-1.88	-2.62	0.604	0.0481145	4.37739	2.24177e-34	7.86971e-33	yes
19	34257797	34257996	200	ENSBGRG00000014146	ENSBGRT00000026082	8512	2	-0.955	-1.39	0.986	1.38864	-0.47367	0.438995	0.529639	no
19	34255771	34257697	1927	ENSBGRG00000014146	ENSBGRT00000026082	8811	3.47	-3.61	-4.84	0.734	1.38864	-0.47367	0.438995	0.529639	no
19	34258296	34260934	2639	ENSBGRG00000014146	ENSBGRT00000026082	5574	2.64	-1.89	-2.64	0.605	1.38864	-0.47367	0.438995	0.529639	no
11	24707157	24728799	21643	ENSBGRG00000014150	ENSBGRT00000027500	116709	2.4	-1.83	-2.56	-0.725	3.85934	-1.94836	1.17336e-06	4.78523e-06	yes
2	17080975	17081123	149	ENSBGRG00000014170	ENSBGRT00000026037	11671	1.96	-4.04	-5.39	1.03	9.37275	-3.22847	1.06358e-12	8.55887e-12	yes
20	10421679	10421912	234	ENSBGRG00000014173	ENSBGRT00000026611	31767	1.43	-0.917	-1.34	-0.646	1.01777	-0.0254057	0.945956	0.959267	no
8	55762950	55763622	673	ENSBGRG00000014193	ENSBGRT00000026153	145	3.19	-1.15	-1.65	0.623	1.56987	-0.65065	0.0812344	0.130588	no
17	63473848	63474869	1022	ENSBGRG00000014197	ENSBGRT00000026600	94390	1.38	-2.22	-3.08	1.01	0.115306	3.11647	1.22984e-15	1.27576e-14	yes
14	86626770	86627166	397	ENSBGRG00000014252	ENSBGRT00000026370	0	2.09	-5.87	-7.58	1.28	0.132724	2.9135	1.04064e-08	5.50864e-08	yes
9	39885492	39885787	296	ENSBGRG00000014254	ENSBGRT00000026217	49	2.06	-5.73	-7.41	2.14	4.33015	-2.11442	1.59215e-07	7.2634e-07	yes
20	51776062	51776618	557	ENSBGRG00000014260	ENSBGRT00000026451	19849	1.98	-0.908	-1.33	0.727	2.81915	-1.49526	2.36131e-06	9.245e-06	yes
2	125632028	125632327	300	ENSBGRG00000014271	ENSBGRT00000026269	37615	1.74	-1.08	-1.56	1.08	1.70404	-0.768961	0.140436	0.208653	no
13	29781723	29783267	1545	ENSBGRG00000014275	ENSBGRT00000026831	15913	2.45	-4.67	-6.16	2.27	0.390054	1.35825	0.00108921	0.00274985	yes
24	26610618	26610814	197	ENSBGRG00000014285	ENSBGRT00000026550	61673	1.09	-5.48	-7.13	-0.683	0.0630609	3.98711	4.8346e-28	1.21917e-26	yes
2	17174861	17175787	927	ENSBGRG00000014294	ENSBGRT00000026257	7355	2.49	-4.18	-5.56	0.873	19.4377	-4.28079	1.77822e-27	4.28319e-26	yes
14	64769298	64783460	14163	ENSBGRG00000014326	ENSBGRT00000026601	97200	1.9	-2.22	-3.08	-0.957	2.53567	-1.34237	0.00024706	0.000703142	yes
16	72921820	72941818	19999	ENSBGRG00000014327	ENSBGRT00000027757	148648	1.71	-3.26	-4.43	0.831	0.0277375	5.17202	1.5907e-23	2.96841e-22	yes
16	72780374	72780875	502	ENSBGRG00000014327	ENSBGRT00000027757	7202	5.33	-434	-434	2.29	0.0277375	5.17202	1.5907e-23	2.96841e-22	yes
16	72779726	72780224	499	ENSBGRG00000014327	ENSBGRT00000027757	6554	3.78	-2.57	-3.54	-1.31	0.0277375	5.17202	1.5907e-23	2.96841e-22	yes
13	71095401	71095946	546	ENSBGRG00000014342	ENSBGRT00000027961	31244	2.19	-2.13	-2.96	0.61	0.942507	0.0854242	0.857273	0.892672	no
12	68592102	68592447	346	ENSBGRG00000014364	ENSBGRT00000026398	73692	2.23	-3.93	-5.25	0.923	2.04916	-1.03503	0.013701	0.0273649	yes
8	20591726	20591875	150	ENSBGRG00000014367	ENSBGRT00000026384	36811	2.3	-1.51	-2.13	-0.746	2.37471	-1.24775	0.00907664	0.0188818	yes
20	54108653	54109703	1051	ENSBGRG00000014384	ENSBGRT00000026480	50	3.44	-2.56	-3.52	0.618	1.77946	-0.831438	0.044634	0.0778886	yes
5	33700672	33701315	644	ENSBGRG00000014385	ENSBGRT00000028078	224877	3.92	-9.86	-12.1	1.43	0.450378	1.15079	0.00290444	0.00672279	yes
5	34063980	34064425	446	ENSBGRG00000014385	ENSBGRT00000027479	0	3.97	-4.7	-6.2	1.15	0.450378	1.15079	0.00290444	0.00672279	yes
Y	14792016	14792164	149	ENSBGRG00000014390	ENSBGRT00000026401	107944	2.24	-1.38	-1.97	0.732	0.201199	2.3133	2.43382e-06	9.51419e-06	yes
Y	14819892	14820536	645	ENSBGRG00000014390	ENSBGRT00000026401	79572	2.44	-1.48	-2.1	-0.73	0.201199	2.3133	2.43382e-06	9.51419e-06	yes
Y	14787572	14788447	876	ENSBGRG00000014390	ENSBGRT00000026401	111661	3.54	-2.86	-3.92	0.586	0.201199	2.3133	2.43382e-06	9.51419e-06	yes
2	17182145	17182805	661	ENSBGRG00000014391	ENSBGRT00000026442	34903	3.14	-1.74	-2.43	-2.4	1.07998	-0.111	0.716822	0.777712	no
8	47269237	47269385	149	ENSBGRG00000014414	ENSBGRT00000026469	8720	1.66	-3.07	-4.19	-0.989	1.20341	-0.267127	0.502021	0.588964	no
7	51398372	51398520	149	ENSBGRG00000014420	ENSBGRT00000032447	47687	1.35	-1.01	-1.47	0.975	0.157284	2.66856	1.91191e-07	8.62892e-07	yes
7	51397777	51398223	447	ENSBGRG00000014420	ENSBGRT00000032447	47092	2.8	-4.03	-5.37	1.51	0.157284	2.66856	1.91191e-07	8.62892e-07	yes
21	56738810	56741884	3075	ENSBGRG00000014428	ENSBGRT00000027002	62670	3.06	-2.13	-2.96	0.818	1.12069	-0.164393	0.653328	0.723525	no
15	61720684	61723525	2842	ENSBGRG00000014432	ENSBGRT00000026933	19733	1.48	-1.22	-1.75	0.763	1.43495	-0.521003	0.252243	0.339696	no
27	29912169	29913460	1292	ENSBGRG00000014437	ENSBGRT00000026518	0	4.29	-7.79	-9.79	0.796	1.11597	-0.158302	0.629245	0.7032	no
19	46609796	46629316	19521	ENSBGRG00000014440	ENSBGRT00000027262	12666	1.94	-2.05	-2.85	0.758	0.610393	0.712189	0.0165329	0.0323219	yes
10	13209959	13210554	596	ENSBGRG00000014447	ENSBGRT00000026581	34148	3.02	-10.3	-12.6	1.57	0.052379	4.25487	8.78599e-09	4.69858e-08	yes
28	15919802	15928722	8921	ENSBGRG00000014480	ENSBGRT00000026634	252	4	-1.78	-2.49	0.664	2.79221	-1.48141	7.36255e-05	0.000228868	yes
17	23925402	23925648	247	ENSBGRG00000014501	ENSBGRT00000026692	393	2.79	-1.14	-1.64	0.751	0.5769	0.793608	0.0717475	0.117327	no
28	19958450	19961046	2597	ENSBGRG00000014503	ENSBGRT00000027043	33752	1.78	-2.66	-3.66	-1.12	3.41299	-1.77104	5.13014e-05	0.000163874	yes
15	53779836	53780282	447	ENSBGRG00000014522	ENSBGRT00000026713	0	2.87	-2.39	-3.3	0.676	2.03883	-1.02774	0.0118734	0.0240341	yes
8	20634932	20635180	249	ENSBGRG00000014527	ENSBGRT00000026771	7309	2.39	-2.28	-3.15	-0.766	17.4117	-4.12198	3.74254e-12	2.86105e-11	yes
8	20638210	20639197	988	ENSBGRG00000014527	ENSBGRT00000026771	10587	4.05	-4.37	-5.8	-0.584	17.4117	-4.12198	3.74254e-12	2.86105e-11	yes
20	54209914	54211604	1691	ENSBGRG00000014537	ENSBGRT00000026690	1756	3.12	-1.58	-2.22	0.665	1.59701	-0.67537	0.0242923	0.0456202	yes
20	54208722	54209815	1094	ENSBGRG00000014537	ENSBGRT00000026690	3545	4.13	-4.4	-5.83	0.698	1.59701	-0.67537	0.0242923	0.0456202	yes
4	7642666	7642865	200	ENSBGRG00000014546	ENSBGRT00000026719	19569	2.35	-1.65	-2.31	0.714	0.389969	1.35857	0.00114208	0.00287149	yes
4	7643563	7643862	300	ENSBGRG00000014546	ENSBGRT00000026719	20466	4.86	-2.04	-2.84	0.927	0.389969	1.35857	0.00114208	0.00287149	yes
22	29627831	29637287	9457	ENSBGRG00000014548	ENSBGRT00000026783	702	5.73	-13	-15.5	0.766	0.171768	2.54146	6.72057e-08	3.21311e-07	yes
4	15533436	15533685	250	ENSBGRG00000014549	ENSBGRT00000026825	83852	2.28	-3.09	-4.21	0.867	1.30278	-0.381593	0.29527	0.38583	no
3	114693532	114693681	150	ENSBGRG00000014563	ENSBGRT00000028295	181402	1.28	-3.75	-5.03	0.687	0.0776849	3.68622	7.21522e-20	1.03238e-18	yes
Y	15408787	15410754	1968	ENSBGRG00000014565	ENSBGRT00000026792	71691	1.33	-4.04	-5.38	1.2	0.373447	1.42103	0.000348165	0.000967289	yes
11	49393797	49395785	1989	ENSBGRG00000014591	ENSBGRT00000027313	147138	4.1	-5.89	-7.6	-0.856	0.0164782	5.92329	7.62577e-33	2.46697e-31	yes
4	7674722	7675069	348	ENSBGRG00000014594	ENSBGRT00000027047	17626	1.64	-9.43	-11.6	2.02	0.197197	2.34229	7.32533e-07	3.07006e-06	yes
4	7657565	7665113	7549	ENSBGRG00000014594	ENSBGRT00000027005	3540	1.86	-3.29	-4.46	-0.683	0.197197	2.34229	7.32533e-07	3.07006e-06	yes
15	46970413	46971912	1500	ENSBGRG00000014596	ENSBGRT00000026900	10559	2.98	-7.22	-9.14	0.628	0.347361	1.52549	7.38697e-05	0.000229506	yes
15	46979773	46981072	1300	ENSBGRG00000014596	ENSBGRT00000026900	1399	2.59	-8.11	-10.2	0.751	0.347361	1.52549	7.38697e-05	0.000229506	yes
15	46981172	46982471	1300	ENSBGRG00000014596	ENSBGRT00000026900	0	3.82	-4.51	-5.96	0.658	0.347361	1.52549	7.38697e-05	0.000229506	yes
10	13429832	13429981	150	ENSBGRG00000014624	ENSBGRT00000026924	198	1.33	-1.07	-1.55	-0.862	0.472396	1.08193	0.00163652	0.00398246	yes
10	13429840	13429988	149	ENSBGRG00000014624	ENSBGRT00000026924	191	1.56	-1.2	-1.72	-0.705	0.472396	1.08193	0.00163652	0.00398246	yes
28	16044578	16051276	6699	ENSBGRG00000014655	ENSBGRT00000026957	48320	2.62	-1.17	-1.68	-1.66	2.75726	-1.46324	2.74391e-05	9.13676e-05	yes
15	53815551	53815750	200	ENSBGRG00000014675	ENSBGRT00000027214	32237	1.61	-1.25	-1.8	1.19	1.62957	-0.704494	0.24106	0.326972	no
15	53800372	53800971	600	ENSBGRG00000014675	ENSBGRT00000027214	17058	3.54	-0.969	-1.41	0.864	1.62957	-0.704494	0.24106	0.326972	no
26	45515145	45515691	547	ENSBGRG00000014695	ENSBGRT00000027229	21174	2.89	-3.21	-4.36	0.607	0.633913	0.657644	0.067662	0.111811	no
4	47263788	47263937	150	ENSBGRG00000014704	ENSBGRT00000027587	9763	3.79	-1.17	-1.68	0.587	0.382361	1.38699	0.000209745	0.000604049	yes
17	30381535	30381734	200	ENSBGRG00000014717	ENSBGRT00000027782	349	1.87	-1.33	-1.89	0.581	0.253617	1.97928	3.65167e-08	1.80981e-07	yes
17	30434463	30434761	299	ENSBGRG00000014717	ENSBGRT00000027071	53277	1.96	-1.58	-2.22	0.604	0.253617	1.97928	3.65167e-08	1.80981e-07	yes
13	53263818	53264014	197	ENSBGRG00000014719	ENSBGRT00000027348	2433	1.24	-7.32	-9.26	0.674	2.8002	-1.48553	1.42302e-05	4.97483e-05	yes
20	38206873	38207506	634	ENSBGRG00000014741	ENSBGRT00000027243	11114	1.73	-1.2	-1.73	0.874	0.193094	2.37263	0.0211061	0.0402203	yes
20	64622723	64624956	2234	ENSBGRG00000014764	ENSBGRT00000027151	13137	1.61	-2.84	-3.89	-0.856	2.95106	-1.56123	9.23178e-06	3.31633e-05	yes
25	56735620	56735766	147	ENSBGRG00000014789	ENSBGRT00000027290	32520	3.06	-2.1	-2.92	1.01	0.0776406	3.68705	1.38898e-13	1.21539e-12	yes
2	17259826	17262478	2653	ENSBGRG00000014793	ENSBGRT00000027390	5528	1.7	-1.53	-2.16	-0.932	2.68115	-1.42285	0.00658656	0.0141501	yes
15	61810601	61813753	3153	ENSBGRG00000014818	ENSBGRT00000027281	6330	3.43	-2.79	-3.83	0.598	1.43982	-0.525883	0.226184	0.310331	no
3	125409500	125411650	2151	ENSBGRG00000014833	ENSBGRT00000027267	101260	2.95	-434	-434	0.816	2.61428	-1.38642	0.000336306	0.000936395	yes
14	63173732	63174181	450	ENSBGRG00000014841	ENSBGRT00000027693	15038	2.63	-6.56	-8.38	1.2	0.0089842	6.79839	2.4353e-47	2.04612e-45	yes
22	56035977	56036862	886	ENSBGRG00000014862	ENSBGRT00000027437	1313	3.3	-6.34	-8.15	0.642	4.63191	-2.21161	2.99265e-10	1.88334e-09	yes
12	54597532	54597678	147	ENSBGRG00000014868	ENSBGRT00000027332	971	2.38	-1.37	-1.95	0.6	1.58922	-0.668317	0.108846	0.167808	no
4	83971386	83971632	247	ENSBGRG00000014871	ENSBGRT00000027810	91373	3.49	-1.78	-2.5	0.741	3.00426	-1.58701	0.00992532	0.0204552	yes
4	83970944	83971141	198	ENSBGRG00000014871	ENSBGRT00000027810	90931	2.7	-0.906	-1.33	0.689	3.00426	-1.58701	0.00992532	0.0204552	yes
1	128025945	128026142	198	ENSBGRG00000014873	ENSBGRT00000027440	28696	2.77	-1.33	-1.89	0.806	1.76022	-0.815757	0.00945279	0.019577	yes
8	20696829	20697609	781	ENSBGRG00000014883	ENSBGRT00000027405	6718	2.65	-1.58	-2.22	0.804	0.113071	3.1447	1.23936e-10	8.13757e-10	yes
20	54342299	54342879	581	ENSBGRG00000014911	ENSBGRT00000027491	6056	2.09	-1.93	-2.7	-1.34	0.0176744	5.8222	3.32272e-18	4.15703e-17	yes
20	55859119	55860111	993	ENSBGRG00000014922	ENSBGRT00000027457	6242	4.25	-5.69	-7.36	0.912	0.767605	0.381564	0.483637	0.572204	no
22	56103411	56103560	150	ENSBGRG00000014964	ENSBGRT00000027944	73900	2.18	-1.07	-1.55	1.12	4.05002	-2.01793	5.22813e-09	2.86948e-08	yes
22	56099592	56103211	3620	ENSBGRG00000014964	ENSBGRT00000027944	74249	3.93	-434	-434	0.699	4.05002	-2.01793	5.22813e-09	2.86948e-08	yes
22	56141048	56143525	2478	ENSBGRG00000014964	ENSBGRT00000027944	33935	3.84	-9.23	-11.4	0.643	4.05002	-2.01793	5.22813e-09	2.86948e-08	yes
4	7925559	7925758	200	ENSBGRG00000014965	ENSBGRT00000027541	24422	2.19	-1.6	-2.24	-0.894	10.7616	-3.42782	2.77217e-19	3.77748e-18	yes
6	29925205	29925590	386	ENSBGRG00000014983	ENSBGRT00000027540	47620	2.57	-1.81	-2.54	-0.967	0.0224334	5.47821	2.05504e-43	1.31999e-41	yes
3	87499026	87507342	8317	ENSBGRG00000014987	ENSBGRT00000028701	249406	3.28	-5.23	-6.83	-0.739	8.10148	-3.01819	2.53634e-14	2.3841e-13	yes
22	2217427	2219142	1716	ENSBGRG00000015000	ENSBGRT00000029787	6584	3.94	-4.13	-5.5	0.684	2.13773	-1.09608	0.0129392	0.0259986	yes
20	54358772	54359020	249	ENSBGRG00000015005	ENSBGRT00000027680	22052	2.05	-1.4	-2	-2.06	2.11871	-1.08319	0.00934333	0.0193797	yes
21	30279347	30302478	23132	ENSBGRG00000015008	ENSBGRT00000027606	15713	2.04	-1.96	-2.73	0.668	6.05915	-2.59911	7.38848e-12	5.47588e-11	yes
14	65597619	65605329	7711	ENSBGRG00000015064	ENSBGRT00000027750	62757	3.89	-3.41	-4.61	0.771	2.15175	-1.10551	0.00284026	0.00658887	yes
6	44575785	44576382	598	ENSBGRG00000015073	ENSBGRT00000036474	287652	4.31	-5.49	-7.14	0.787	0.0462304	4.43502	6.97475e-20	9.99583e-19	yes
22	49597921	49598318	398	ENSBGRG00000015075	ENSBGRT00000027717	1194	2.48	-1.92	-2.67	0.73	1.04629	-0.0652881	0.913592	0.935221	no
20	55980883	55981083	201	ENSBGRG00000015081	ENSBGRT00000027746	39818	3.72	-2.43	-3.35	1.3	0.333747	1.58317	0.0025205	0.00590815	yes
22	49619047	49619877	831	ENSBGRG00000015102	ENSBGRT00000027779	6149	3.15	-3.23	-4.39	0.69	1.50902	-0.593608	0.113149	0.173551	no
14	44354839	44354986	148	ENSBGRG00000015108	ENSBGRT00000027791	16112	2.29	-1.88	-2.63	0.837	1.25864	-0.331867	0.301982	0.39325	no
22	9600124	9600522	399	ENSBGRG00000015116	ENSBGRT00000027871	94522	3.6	-3.05	-4.16	0.784	0.0649409	3.94473	1.98177e-25	4.15282e-24	yes
22	9598782	9599528	747	ENSBGRG00000015116	ENSBGRT00000027871	95516	2.89	-3.27	-4.43	0.663	0.0649409	3.94473	1.98177e-25	4.15282e-24	yes
9	8096216	8155493	59278	ENSBGRG00000015119	ENSBGRT00000028312	0	2.86	-7.05	-8.94	0.889	0.52986	0.916316	0.0328916	0.0595367	yes
17	60297449	60308842	11394	ENSBGRG00000015120	ENSBGRT00000027884	261	4.08	-434	-434	1.37	0.365482	1.45213	0.000137064	0.000407083	yes
17	60295329	60300592	5264	ENSBGRG00000015120	ENSBGRT00000027884	8511	4.04	-7.68	-9.68	0.92	0.365482	1.45213	0.000137064	0.000407083	yes
17	60300692	60308904	8213	ENSBGRG00000015120	ENSBGRT00000027884	199	3.96	-3.65	-4.9	1.22	0.365482	1.45213	0.000137064	0.000407083	yes
17	60258158	60259450	1293	ENSBGRG00000015120	ENSBGRT00000028236	19365	3.74	-11.6	-14	0.779	0.365482	1.45213	0.000137064	0.000407083	yes
20	48480288	48484537	4250	ENSBGRG00000015135	ENSBGRT00000027836	26609	2.47	-4.56	-6.02	0.762	0.365524	1.45196	4.62509e-06	1.73752e-05	yes
8	63983308	64019520	36213	ENSBGRG00000015158	ENSBGRT00000027873	58009	2.21	-1.15	-1.66	1.1	1.61701	-0.693328	0.127322	0.192001	no
19	61726958	61728016	1059	ENSBGRG00000015169	ENSBGRT00000027870	779	3.26	-1.12	-1.61	-0.65	1.57767	-0.657798	0.0307822	0.0562063	yes
8	3619078	3619278	201	ENSBGRG00000015180	ENSBGRT00000028635	84156	2.43	-2.74	-3.76	-1.01	0.17776	2.492	0.000289229	0.000812978	yes
12	68848833	68851762	2930	ENSBGRG00000015183	ENSBGRT00000028762	21676	1.35	-2.87	-3.93	-1.03	1.25376	-0.326264	0.31248	0.403882	no
23	3056462	3056759	298	ENSBGRG00000015198	ENSBGRT00000028058	131745	2.28	-0.93	-1.36	0.791	4.24369	-2.08532	4.56879e-07	1.96305e-06	yes
24	49917175	49919339	2165	ENSBGRG00000015201	ENSBGRT00000027917	19085	2.98	-5.54	-7.2	1.8	0.0275067	5.18408	2.21776e-22	3.82828e-21	yes
9	12048269	12048764	496	ENSBGRG00000015208	ENSBGRT00000028006	9092	3.23	-1.82	-2.55	0.642	2.95051	-1.56096	5.04684e-07	2.15332e-06	yes
9	12047823	12048170	348	ENSBGRG00000015208	ENSBGRT00000028119	8646	1.78	-5.98	-7.71	1.17	2.95051	-1.56096	5.04684e-07	2.15332e-06	yes
20	38382041	38382189	149	ENSBGRG00000015210	ENSBGRT00000027952	57925	2.7	-1.94	-2.71	0.757	5.32671	-2.41324	3.52922e-13	2.96802e-12	yes
2	12946383	12946774	392	ENSBGRG00000015211	ENSBGRT00000027982	3740	4.64	-4.54	-5.99	1.16	0.122459	3.02963	1.1583e-08	6.1023e-08	yes
17	25004125	25015117	10993	ENSBGRG00000015240	ENSBGRT00000028518	14949	1.89	-2.06	-2.87	-0.589	1.05345	-0.075123	0.819552	0.862974	no
9	2102307	2103139	833	ENSBGRG00000015272	ENSBGRT00000028044	6311	3.73	-2.37	-3.28	0.631	2.5381	-1.34375	9.06477e-05	0.000277644	yes
12	46923461	46923753	293	ENSBGRG00000015279	ENSBGRT00000028046	35464	2.91	-1.89	-2.64	-1.03	2.70528	-1.43578	0.000585981	0.00155327	yes
22	56252101	56253526	1426	ENSBGRG00000015283	ENSBGRT00000028252	2744	3.55	-9.14	-11.3	0.583	3.2766	-1.7122	4.64681e-07	1.99319e-06	yes
2	12962180	12972351	10172	ENSBGRG00000015289	ENSBGRT00000028059	10765	1.84	-3.02	-4.12	-0.594	0.2973	1.75001	3.38267e-08	1.6826e-07	yes
2	12957446	12961444	3999	ENSBGRG00000015289	ENSBGRT00000028059	21672	2.36	-1.96	-2.73	1.93	0.2973	1.75001	3.38267e-08	1.6826e-07	yes
13	57572511	57574204	1694	ENSBGRG00000015317	ENSBGRT00000028564	2652	2.4	-1.63	-2.29	-0.657	1.71496	-0.778175	0.0456893	0.0794644	yes
4	84037705	84037951	247	ENSBGRG00000015320	ENSBGRT00000028328	49	3.02	-1.93	-2.69	-0.693	2.30164	-1.20266	0.000930436	0.00237574	yes
4	84080199	84088380	8182	ENSBGRG00000015320	ENSBGRT00000028328	42543	2.87	-1.37	-1.96	0.998	2.30164	-1.20266	0.000930436	0.00237574	yes
8	41131675	41131825	151	ENSBGRG00000015333	ENSBGRT00000028272	9590	1.34	-1.75	-2.46	0.837	1.35668	-0.440076	0.190818	0.26944	no
22	49667990	49668382	393	ENSBGRG00000015348	ENSBGRT00000028159	0	2.62	-2	-2.78	-0.829	2.82228	-1.49686	0.00216875	0.0051559	yes
11	4988005	4996543	8539	ENSBGRG00000015359	ENSBGRT00000028283	221303	1.98	-3.75	-5.03	-1.65	5.51964	-2.46457	5.53618e-08	2.67207e-07	yes
9	68890185	68894009	3825	ENSBGRG00000015366	ENSBGRT00000028202	4130	1.67	-1.04	-1.5	-0.656	0.332754	1.58747	0.000741961	0.00193235	yes
9	68886105	68888255	2151	ENSBGRG00000015366	ENSBGRT00000028202	50	3.92	-3.63	-4.88	0.665	0.332754	1.58747	0.000741961	0.00193235	yes
9	68908084	68909933	1850	ENSBGRG00000015366	ENSBGRT00000028202	22029	1.81	-1.35	-1.92	0.595	0.332754	1.58747	0.000741961	0.00193235	yes
22	49696795	49697092	298	ENSBGRG00000015367	ENSBGRT00000028196	50	3.59	-1.08	-1.56	0.647	1.87497	-0.906864	0.00554175	0.0121035	yes
26	18634966	18635238	273	ENSBGRG00000015380	ENSBGRT00000028363	5326	2.41	-0.906	-1.33	0.788	0.12527	2.99689	2.01105e-10	1.29314e-09	yes
15	47452225	47469804	17580	ENSBGRG00000015382	ENSBGRT00000028632	4565	2.71	-2.4	-3.31	0.739	0.143879	2.79707	1.31359e-15	1.36024e-14	yes
20	68427576	68429162	1587	ENSBGRG00000015384	ENSBGRT00000030524	1274	2.81	-0.934	-1.36	-0.814	0.209425	2.25549	2.27092e-08	1.15953e-07	yes
20	68380471	68381304	834	ENSBGRG00000015384	ENSBGRT00000030789	0	2.38	-4.87	-6.4	1.62	0.209425	2.25549	2.27092e-08	1.15953e-07	yes
20	68430105	68430436	332	ENSBGRG00000015384	ENSBGRT00000030524	0	2.34	-1.32	-1.88	0.641	0.209425	2.25549	2.27092e-08	1.15953e-07	yes
23	3301728	3304176	2449	ENSBGRG00000015407	ENSBGRT00000028710	198949	1.71	-1.82	-2.55	0.829	0.940958	0.0877971	0.776458	0.827624	no
20	56080687	56080835	149	ENSBGRG00000015454	ENSBGRT00000028349	-23355	2.08	-1.92	-2.68	1.37	0.103545	3.27167	0.32571	0.417622	no
9	2153091	2164343	11253	ENSBGRG00000015455	ENSBGRT00000028449	23854	1.93	-1.71	-2.4	-0.62	0.923207	0.115275	0.73582	0.794725	no
16	73399514	73409168	9655	ENSBGRG00000015494	ENSBGRT00000028437	-16488	1.4	-2.05	-2.85	0.937	0.0858553	3.54195	5.06128e-10	3.09677e-09	yes
16	73399514	73402805	3292	ENSBGRG00000015494	ENSBGRT00000028437	-22851	1.75	-3.23	-4.38	1.12	0.0858553	3.54195	5.06128e-10	3.09677e-09	yes
20	66016976	66017276	301	ENSBGRG00000015520	ENSBGRT00000028537	6373	2.52	-6.28	-8.07	1.14	0.502985	0.991411	0.0183666	0.0354803	yes
24	3117511	3117716	206	ENSBGRG00000015537	ENSBGRT00000028528	242	2.1	-1.46	-2.06	-1.13	2.30124	-1.20241	0.101656	0.158264	no
22	49787039	49791172	4134	ENSBGRG00000015541	ENSBGRT00000028599	25445	2.79	-1.12	-1.61	0.717	1.09468	-0.130503	0.802576	0.849052	no
X	80896860	80915968	19109	ENSBGRG00000015557	ENSBGRT00000028607	0	3.52	-2.23	-3.09	-1.02	4.26231	-2.09164	0.0163782	0.0320726	yes
24	4534061	4534902	842	ENSBGRG00000015560	ENSBGRT00000028546	49	4.42	-1.7	-2.38	0.667	1.44515	-0.53122	0.252154	0.339603	no
20	38536172	38537015	844	ENSBGRG00000015567	ENSBGRT00000028911	44302	5.08	-3.64	-4.89	0.633	1.87484	-0.906768	0.00358221	0.00814799	yes
2	13072434	13073167	734	ENSBGRG00000015573	ENSBGRT00000028695	1629	4.15	-4.86	-6.39	0.637	0.776692	0.364585	0.215785	0.298256	no
8	75494265	75495872	1608	ENSBGRG00000015580	ENSBGRT00000028699	8334	1.62	-1.7	-2.39	0.7	1.3325	-0.414132	0.320475	0.412261	no
28	39574054	39574253	200	ENSBGRG00000015602	ENSBGRT00000029230	93820	3.72	-4.78	-6.3	0.889	4.36962	-2.12751	3.52022e-08	1.74808e-07	yes
15	53886687	53886886	200	ENSBGRG00000015604	ENSBGRT00000028858	47208	2.86	-0.981	-1.43	0.755	1.12814	-0.173952	0.763632	0.817344	no
Y	1119864	1142649	22786	ENSBGRG00000015615	ENSBGRT00000028752	299	1.46	-1.19	-1.71	1.02	2.13585	-1.09481	0.0388613	0.068907	yes
Y	1058613	1060065	1453	ENSBGRG00000015615	ENSBGRT00000028752	82883	1.3	-0.981	-1.43	-0.59	2.13585	-1.09481	0.0388613	0.068907	yes
7	64924459	64940472	16014	ENSBGRG00000015625	ENSBGRT00000033391	17855	2.52	-2.53	-3.49	0.928	0.281668	1.82793	3.25864e-07	1.4257e-06	yes
13	57585796	57586245	450	ENSBGRG00000015641	ENSBGRT00000029469	93725	3.91	-3.68	-4.95	0.718	0.413695	1.27336	0.000196262	0.000567962	yes
2	126250084	126263149	13066	ENSBGRG00000015648	ENSBGRT00000029351	39632	1.45	-3.36	-4.54	-0.828	1.19412	-0.255943	0.459617	0.549211	no
9	2205573	2206570	998	ENSBGRG00000015653	ENSBGRT00000028737	223	4.7	-7.38	-9.34	1.05	1.09301	-0.128305	0.761862	0.81604	no
2	13192552	13192797	246	ENSBGRG00000015656	ENSBGRT00000028790	45982	2.65	-3.55	-4.78	0.906	0.0222203	5.49198	1.65997e-20	2.48337e-19	yes
5	34589594	34589938	345	ENSBGRG00000015662	ENSBGRT00000029029	41095	3.26	-1.54	-2.18	0.677	2.1171	-1.08209	0.00563652	0.0122882	yes
16	73506086	73506774	689	ENSBGRG00000015673	ENSBGRT00000028772	25978	2.6	-4.31	-5.73	0.931	1.67009	-0.739923	0.0396001	0.070035	yes
24	4591870	4592662	793	ENSBGRG00000015685	ENSBGRT00000028807	9391	3.54	-3.71	-4.97	0.85	3.67342	-1.87713	3.8014e-07	1.65053e-06	yes
13	14661350	14676568	15219	ENSBGRG00000015692	ENSBGRT00000028868	72617	1.32	-1.11	-1.59	0.818	1.07697	-0.106981	0.869883	0.90241	no
13	14640579	14640826	248	ENSBGRG00000015692	ENSBGRT00000028868	108359	2.07	-2.05	-2.85	0.807	1.07697	-0.106981	0.869883	0.90241	no
13	14641122	14641419	298	ENSBGRG00000015692	ENSBGRT00000028868	107766	1.82	-2.64	-3.63	1.28	1.07697	-0.106981	0.869883	0.90241	no
20	54684705	54698202	13498	ENSBGRG00000015710	ENSBGRT00000028839	15845	4.06	-8.5	-10.6	0.906	1.25508	-0.327778	0.279087	0.368321	no
22	49897438	49897685	248	ENSBGRG00000015714	ENSBGRT00000028847	1635	2.78	-1.83	-2.57	-1.74	0.0724381	3.78711	1.2233e-11	8.88069e-11	yes
22	49898726	49898874	149	ENSBGRG00000015714	ENSBGRT00000028847	446	2	-3.14	-4.28	2.15	0.0724381	3.78711	1.2233e-11	8.88069e-11	yes
16	67116115	67117917	1803	ENSBGRG00000015721	ENSBGRT00000028950	6284	2.05	-3.3	-4.47	-0.664	0.34694	1.52724	1.88093e-05	6.43975e-05	yes
5	56098306	56107231	8926	ENSBGRG00000015742	ENSBGRT00000028961	323705	3.28	-2.43	-3.35	0.623	4.08133	-2.02904	5.45785e-10	3.32269e-09	yes
13	71223380	71241387	18008	ENSBGRG00000015749	ENSBGRT00000029293	76224	1.88	-1.87	-2.61	-0.799	0.820918	0.284691	0.601454	0.678843	no
12	54961385	54979612	18228	ENSBGRG00000015758	ENSBGRT00000028957	292	1.57	-4.16	-5.54	0.637	0.0254117	5.29836	9.61479e-34	3.2591e-32	yes
20	56370382	56370631	250	ENSBGRG00000015760	ENSBGRT00000028919	99	1.56	-1.66	-2.33	1.21	1.11635	-0.158788	0.807404	0.852968	no
8	41407241	41411446	4206	ENSBGRG00000015772	ENSBGRT00000029416	77086	1.66	-3.74	-5.02	-0.998	0.127334	2.97331	8.74611e-22	1.44234e-20	yes
25	56903531	56905037	1507	ENSBGRG00000015778	ENSBGRT00000028997	2104	1.49	-1.37	-1.95	0.847	0.578648	0.789242	0.0470076	0.0815412	yes
18	26788319	26788566	248	ENSBGRG00000015785	ENSBGRT00000029091	16961	3.48	-1.69	-2.38	0.823	0.357837	1.48262	0.00269376	0.00627446	yes
2	111729597	111729846	250	ENSBGRG00000015789	ENSBGRT00000029011	10617	2.24	-2.31	-3.2	-1.7	0.0106338	6.5552	5.06175e-18	6.26089e-17	yes
21	57381259	57381406	148	ENSBGRG00000015792	ENSBGRT00000029180	54602	2.38	-1.64	-2.31	-0.862	0.657477	0.604988	0.144195	0.213255	no
21	57387965	57415219	27255	ENSBGRG00000015792	ENSBGRT00000029180	20789	1.57	-3.09	-4.21	-0.957	0.657477	0.604988	0.144195	0.213255	no
16	73553587	73554078	492	ENSBGRG00000015814	ENSBGRT00000029085	295	2.82	-2.54	-3.49	0.774	3.39094	-1.76168	4.26648e-08	2.09576e-07	yes
28	16337862	16338511	650	ENSBGRG00000015834	ENSBGRT00000029147	11407	2.65	-5.84	-7.54	0.921	4.30315	-2.10539	4.72483e-07	2.02421e-06	yes
12	54991660	54991806	147	ENSBGRG00000015845	ENSBGRT00000029153	195	1.29	-1.93	-2.69	0.761	4.40899	-2.14045	1.12896e-08	5.95132e-08	yes
15	54150424	54154390	3967	ENSBGRG00000015847	ENSBGRT00000029770	105532	1.26	-2.8	-3.84	-0.603	1.20499	-0.269023	0.594612	0.673013	no
26	45660443	45660792	350	ENSBGRG00000015857	ENSBGRT00000029432	0	3.06	-1.29	-1.84	0.604	1.17471	-0.232303	0.575838	0.656357	no
13	30075254	30075560	307	ENSBGRG00000015878	ENSBGRT00000029186	50	1.5	-1.3	-1.86	-0.729	1.05819	-0.0815968	0.834943	0.875125	no
13	30071155	30072462	1308	ENSBGRG00000015878	ENSBGRT00000029186	3148	1.62	-2.01	-2.79	-0.66	1.05819	-0.0815968	0.834943	0.875125	no
19	35781119	35781469	351	ENSBGRG00000015892	ENSBGRT00000029243	96945	2.92	-6.13	-7.89	-1.2	7.44886	-2.89702	1.15971e-08	6.10795e-08	yes
20	38666711	38686576	19866	ENSBGRG00000015897	ENSBGRT00000029278	28341	1.54	-1.83	-2.56	-0.841	2.62971	-1.3949	0.000657443	0.00172643	yes
20	56488892	56489835	944	ENSBGRG00000015904	ENSBGRT00000029198	1147	4.41	-1.76	-2.47	0.614	1.2099	-0.274884	0.562662	0.644663	no
20	56489934	56490282	349	ENSBGRG00000015904	ENSBGRT00000029198	2189	3.25	-1.16	-1.67	0.744	1.2099	-0.274884	0.562662	0.644663	no
23	52228532	52228829	298	ENSBGRG00000015911	ENSBGRT00000029258	-203	2.06	-3.78	-5.07	0.974	0.0344448	4.85957	3.60863e-13	3.02763e-12	yes
23	52228136	52228433	298	ENSBGRG00000015911	ENSBGRT00000029258	-599	3.44	-4.48	-5.93	-0.603	0.0344448	4.85957	3.60863e-13	3.02763e-12	yes
9	117588223	117588673	451	ENSBGRG00000015914	ENSBGRT00000029215	0	2.95	-1	-1.45	0.675	2.21145	-1.14499	0.0193916	0.0372805	yes
4	119281437	119285063	3627	ENSBGRG00000015918	ENSBGRT00000029803	113975	1.36	-1.67	-2.35	-0.746	1.24994	-0.321859	0.440998	0.531692	no
16	10287184	10287581	398	ENSBGRG00000015927	ENSBGRT00000029237	1042	2.28	-3.78	-5.07	0.976	0.0440235	4.50558	1.30794e-08	6.83987e-08	yes
2	102334557	102334707	151	ENSBGRG00000015929	ENSBGRT00000029274	789	2.42	-1.44	-2.04	0.788	0.848674	0.236717	0.598096	0.675912	no
20	56568746	56611548	42803	ENSBGRG00000015930	ENSBGRT00000029338	970	3.09	-5.81	-7.5	0.798	1.18196	-0.241177	0.484558	0.57295	no
18	3924556	3938137	13582	ENSBGRG00000015935	ENSBGRT00000029692	10272	1.56	-3.21	-4.36	1.06	0.533619	0.906118	0.0349501	0.0628248	yes
8	76655574	76685668	30095	ENSBGRG00000015942	ENSBGRT00000029836	16806	1.91	-6.25	-8.03	2.05	0.313953	1.67138	5.22968e-05	0.000166838	yes
10	37646	37884	239	ENSBGRG00000015947	ENSBGRT00000029265	11074	2.17	-2.49	-3.43	1.05	0.238107	2.07032	0.00134421	0.00332962	yes
1	128740077	128740763	687	ENSBGRG00000015971	ENSBGRT00000029509	134183	2.31	-2.26	-3.13	0.733	3.47088	-1.7953	1.40081e-05	4.90782e-05	yes
7	7960761	7967567	6807	ENSBGRG00000015972	ENSBGRT00000030433	278908	1.51	-3.29	-4.46	-0.969	0.570611	0.80942	0.00886921	0.0184763	yes
16	10455005	10455155	151	ENSBGRG00000015983	ENSBGRT00000029542	154279	1.42	-4.42	-5.86	1.79	1.20404	-0.267888	0.531833	0.616472	no
2	13418716	13425579	6864	ENSBGRG00000016000	ENSBGRT00000038654	108669	1.27	-2.44	-3.37	-0.905	1.62865	-0.703677	0.034524	0.0621363	yes
19	51028034	51038305	10272	ENSBGRG00000016004	ENSBGRT00000029881	0	1.73	-2.49	-3.43	-0.583	0.491718	1.0241	0.00348211	0.0079366	yes
19	47029500	47042254	12755	ENSBGRG00000016018	ENSBGRT00000031889	66	1.3	-2.01	-2.79	1.08	1.53062	-0.61412	0.24467	0.331184	no
2	49758865	49761525	2661	ENSBGRG00000016043	ENSBGRT00000029520	146835	1.43	-1.08	-1.55	-0.595	4.85842	-2.28049	1.33551e-06	5.3956e-06	yes
16	74734278	74734528	251	ENSBGRG00000016070	ENSBGRT00000029613	50	2.25	-1.59	-2.24	0.799	0.294745	1.76246	0.000311449	0.000871841	yes
8	47474597	47474995	399	ENSBGRG00000016072	ENSBGRT00000029921	21979	1.65	-1.18	-1.69	0.597	0.340874	1.55269	0.000845522	0.00217901	yes
8	47477058	47477257	200	ENSBGRG00000016072	ENSBGRT00000029921	24440	1.58	-1.83	-2.56	1.1	0.340874	1.55269	0.000845522	0.00217901	yes
28	39734886	39736193	1308	ENSBGRG00000016074	ENSBGRT00000029537	19449	2.42	-3.07	-4.19	1.31	0.424283	1.2369	0.0172594	0.0335794	yes
12	45714324	45714473	150	ENSBGRG00000016079	ENSBGRT00000029565	45549	4.18	-1.44	-2.05	1.42	0.499816	1.00053	0.00660619	0.0141871	yes
12	45714075	45714224	150	ENSBGRG00000016079	ENSBGRT00000029565	45798	3.25	-2.61	-3.6	0.821	0.499816	1.00053	0.00660619	0.0141871	yes
9	2576223	2576373	151	ENSBGRG00000016080	ENSBGRT00000030799	-81785	1.29	-434	-434	1.14	0.232777	2.10298	3.96249e-08	1.95402e-07	yes
5	56186154	56186896	743	ENSBGRG00000016102	ENSBGRT00000029596	23765	2.73	-2.76	-3.78	0.851	0.877369	0.188744	0.6533	0.723525	no
21	40440375	40440574	200	ENSBGRG00000016108	ENSBGRT00000029678	25898	3.26	-1.55	-2.18	0.586	0.18641	2.42345	3.56319e-12	2.73219e-11	yes
15	48356342	48425339	68998	ENSBGRG00000016115	ENSBGRT00000029614	482291	2.15	-1.48	-2.09	-0.644	1.17242	-0.229488	0.610386	0.686909	no
12	55113076	55113226	151	ENSBGRG00000016147	ENSBGRT00000029696	777	2.34	-1.14	-1.64	-0.63	1.35312	-0.436285	0.3376	0.429153	no
8	3664217	3664366	150	ENSBGRG00000016151	ENSBGRT00000030377	29384	1.54	-2.19	-3.03	-1.96	1.20582	-0.270013	0.494866	0.581955	no
3	52502238	52511860	9623	ENSBGRG00000016161	ENSBGRT00000029732	0	4	-1.24	-1.77	0.599	1.77739	-0.829762	0.10139	0.157905	no
16	61472660	61483999	11340	ENSBGRG00000016193	ENSBGRT00000030348	115434	3.01	-2.98	-4.07	0.673	0.0430614	4.53746	1.47857e-39	7.12283e-38	yes
21	30885771	30886984	1214	ENSBGRG00000016253	ENSBGRT00000031046	95358	1.8	-1.56	-2.2	-0.794	5.91618	-2.56467	9.85688e-17	1.11301e-15	yes
22	50928022	50928662	641	ENSBGRG00000016283	ENSBGRT00000030418	236159	2.68	-4.18	-5.56	-0.788	0.293208	1.77	2.71375e-07	1.19854e-06	yes
24	27046328	27046478	151	ENSBGRG00000016287	ENSBGRT00000030021	11284	1.19	-1.66	-2.33	1.25	2.11778	-1.08255	0.00722933	0.0153837	yes
4	84495912	84503410	7499	ENSBGRG00000016288	ENSBGRT00000033942	1432416	1.29	-1.12	-1.61	0.587	0.129354	2.9506	3.2345e-10	2.02405e-09	yes
20	61523130	61523279	150	ENSBGRG00000016330	ENSBGRT00000030164	20	1.58	-2.49	-3.43	1.21	1.33334	-0.415044	0.159094	0.231543	no
19	25240127	25240273	147	ENSBGRG00000016347	ENSBGRT00000030091	2801	1.92	-1.14	-1.63	0.888	0.466009	1.10157	0.00364504	0.00828027	yes
20	66124049	66124495	447	ENSBGRG00000016351	ENSBGRT00000030270	27816	3.09	-3.64	-4.89	0.604	1.8658	-0.899795	0.012961	0.0260365	yes
5	34934474	34934623	150	ENSBGRG00000016356	ENSBGRT00000029998	76120	1.26	-2.15	-2.98	-1.16	1.43387	-0.519917	0.128682	0.193838	no
20	54847384	54847779	396	ENSBGRG00000016364	ENSBGRT00000029992	495	3.82	-2.58	-3.56	0.599	0.77978	0.358861	0.235445	0.320631	no
26	44130710	44207952	77243	ENSBGRG00000016377	ENSBGRT00000030220	99	4.57	-9.54	-11.7	0.795	1.87219	-0.904724	0.0199553	0.0382414	yes
28	39785370	39787074	1705	ENSBGRG00000016397	ENSBGRT00000030064	14721	1.93	-1.82	-2.55	-0.605	2.71324	-1.44002	0.00482731	0.0106906	yes
27	910981	912836	1856	ENSBGRG00000016400	ENSBGRT00000030144	34803	2.17	-1.22	-1.75	0.648	2.58453	-1.3699	0.000494762	0.00133118	yes
3	52884607	52886844	2238	ENSBGRG00000016412	ENSBGRT00000030145	27228	1.36	-2.39	-3.29	-0.679	17.5415	-4.1327	1.00724e-31	3.13821e-30	yes
3	1705280	1705670	391	ENSBGRG00000016426	ENSBGRT00000030216	6912	3.72	-5.68	-7.35	0.948	1.21562	-0.281688	0.467402	0.5569	no
24	52000901	52001050	150	ENSBGRG00000016429	ENSBGRT00000030571	30442	1.55	-3.01	-4.1	0.638	7.136	-2.83512	5.76414e-14	5.22427e-13	yes
17	60546165	60546312	148	ENSBGRG00000016447	ENSBGRT00000030329	492	2	-2.32	-3.2	1.24	1.19789	-0.260501	0.541298	0.625481	no
17	60546954	60548479	1526	ENSBGRG00000016447	ENSBGRT00000030329	1281	3.73	-5.31	-6.92	0.695	1.19789	-0.260501	0.541298	0.625481	no
26	388059	389193	1135	ENSBGRG00000016464	ENSBGRT00000030321	1812	3.22	-1.45	-2.05	0.683	1.83187	-0.873321	0.0433674	0.0759701	yes
11	75154944	75155188	245	ENSBGRG00000016469	ENSBGRT00000030426	122428	2.53	-2.45	-3.38	0.693	1.09232	-0.12739	0.681018	0.746727	no
21	59374807	59374956	150	ENSBGRG00000016472	ENSBGRT00000030401	69794	2.93	-1.54	-2.17	-1.15	0.013204	6.24288	6.77356e-23	1.21987e-21	yes
17	32010790	32011089	300	ENSBGRG00000016479	ENSBGRT00000030273	207447	1.73	-1.07	-1.55	-0.933	0.0354846	4.81666	7.00208e-21	1.07848e-19	yes
11	83361131	83361627	497	ENSBGRG00000016490	ENSBGRT00000030346	189243	3.08	-4.3	-5.71	0.846	0.105989	3.23801	1.03765e-16	1.17019e-15	yes
6	3897513	3907331	9819	ENSBGRG00000016524	ENSBGRT00000030347	5432	3.5	-1	-1.45	0.7	1.02733	-0.0389036	0.947228	0.960234	no
22	9811168	9811566	399	ENSBGRG00000016529	ENSBGRT00000030315	23249	1.78	-7.73	-9.72	0.991	1.55204	-0.634164	0.119656	0.182004	no
5	114898357	114898604	248	ENSBGRG00000016532	ENSBGRT00000030667	32233	2.64	-2.84	-3.9	1.01	0.444849	1.16861	0.000126647	0.000378234	yes
26	45705452	45707170	1719	ENSBGRG00000016536	ENSBGRT00000032716	19561	3.21	-4.06	-5.41	0.796	0.299333	1.74018	0.000757526	0.00196912	yes
8	64780760	64781734	975	ENSBGRG00000016553	ENSBGRT00000030786	30454	1.67	-2.17	-3.01	-1.39	1.07977	-0.11072	0.882895	0.911641	no
19	17716469	17716869	401	ENSBGRG00000016558	ENSBGRT00000031326	293398	2.37	-1.06	-1.53	0.598	1.48649	-0.57191	0.0864572	0.13797	no
16	10922995	10923244	250	ENSBGRG00000016560	ENSBGRT00000030586	139080	2.28	-2.35	-3.24	-0.733	1.89748	-0.924084	0.0118422	0.0239794	yes
X	93799985	93800129	145	ENSBGRG00000016563	ENSBGRT00000030360	337	1.51	-1.72	-2.41	0.994	2.28349	-1.19124	0.0198249	0.0380362	yes
6	18008599	18010114	1516	ENSBGRG00000016575	ENSBGRT00000030557	122265	2.98	-2.81	-3.86	0.605	3.00168	-1.58577	3.90685e-06	1.48469e-05	yes
8	41867793	41871228	3436	ENSBGRG00000016582	ENSBGRT00000030483	152395	1.33	-2.14	-2.98	-0.687	2.4787	-1.30958	6.01602e-05	0.000190314	yes
13	57712811	57713059	249	ENSBGRG00000016592	ENSBGRT00000030442	3078	2.56	-1.67	-2.35	1.05	0.927881	0.107988	0.827363	0.869391	no
20	39024210	39025050	841	ENSBGRG00000016626	ENSBGRT00000030497	9812	2.91	-2.9	-3.98	0.701	2.48474	-1.3131	0.000663061	0.00173964	yes
16	61563700	61563949	250	ENSBGRG00000016630	ENSBGRT00000030705	12074	3.57	-2.26	-3.14	1.3	1.72317	-0.785062	0.0108056	0.0220947	yes
18	29395197	29395397	201	ENSBGRG00000016680	ENSBGRT00000030783	201800	2.44	-1.01	-1.47	0.725	0.396576	1.33433	0.00124462	0.00310594	yes
12	55442979	55443178	200	ENSBGRG00000016696	ENSBGRT00000030767	59965	3.05	-3.19	-4.34	-0.941	0.0175642	5.83122	8.34074e-35	2.98716e-33	yes
14	67162885	67168199	5315	ENSBGRG00000016713	ENSBGRT00000032589	486094	1.53	-2.64	-3.63	-1	10.4889	-3.39079	7.05853e-20	1.01077e-18	yes
25	20109655	20109854	200	ENSBGRG00000016715	ENSBGRT00000031366	5835	2.28	-2.44	-3.37	0.585	1.01467	-0.0210087	0.950355	0.962297	no
26	3037946	3038541	596	ENSBGRG00000016721	ENSBGRT00000030706	744	3.72	-1.5	-2.12	0.631	3.88548	-1.95809	1.62666e-05	5.62572e-05	yes
17	64657471	64658020	550	ENSBGRG00000016724	ENSBGRT00000030728	117077	2.39	-6.01	-7.74	-0.939	0.0593783	4.07392	6.44084e-14	5.81974e-13	yes
26	44363116	44364442	1327	ENSBGRG00000016725	ENSBGRT00000038365	1156	3.15	-2.51	-3.45	0.766	2.24125	-1.1643	0.000164142	0.000480896	yes
8	41891382	41891677	296	ENSBGRG00000016755	ENSBGRT00000030737	294	1.45	-0.935	-1.37	0.627	0.85409	0.227541	0.580964	0.661018	no
26	3083336	3086936	3601	ENSBGRG00000016763	ENSBGRT00000030748	6988	3.33	-0.96	-1.4	0.597	4.75038	-2.24804	5.91864e-08	2.8466e-07	yes
20	39057587	39058655	1069	ENSBGRG00000016765	ENSBGRT00000030775	3088	3.09	-1.68	-2.36	0.643	2.55625	-1.35403	8.39095e-05	0.000258794	yes
20	2576782	2583753	6972	ENSBGRG00000016779	ENSBGRT00000030895	69960	1.22	-3.41	-4.6	-0.765	1.96187	-0.972227	0.0161512	0.03167	yes
8	47515443	47515840	398	ENSBGRG00000016801	ENSBGRT00000030831	6208	2.12	-6.68	-8.52	1.3	0.0606231	4.04399	2.24378e-27	5.34647e-26	yes
8	47518034	47518309	276	ENSBGRG00000016801	ENSBGRT00000030831	3739	1.3	-1.79	-2.51	0.897	0.0606231	4.04399	2.24378e-27	5.34647e-26	yes
18	4237829	4244594	6766	ENSBGRG00000016813	ENSBGRT00000030879	9817	1.7	-1.84	-2.58	-0.594	1.18048	-0.239374	0.414074	0.505314	no
2	17544074	17544272	199	ENSBGRG00000016821	ENSBGRT00000030857	37794	2.9	-3.26	-4.43	1.02	3.14413	-1.65266	1.29936e-05	4.57226e-05	yes
26	3127659	3127908	250	ENSBGRG00000016858	ENSBGRT00000031065	3570	3.15	-2.15	-2.99	0.944	2.03455	-1.02471	0.00313544	0.00720854	yes
28	20655555	20656561	1007	ENSBGRG00000016869	ENSBGRT00000030987	1297	2.9	-7.36	-9.31	0.724	0.111611	3.16345	5.27803e-17	6.09173e-16	yes
Y	16419611	16419907	297	ENSBGRG00000016871	ENSBGRT00000031010	9316	1.76	-1.4	-1.99	-0.711	0.382259	1.38738	0.000279788	0.000787939	yes
23	18370512	18370760	249	ENSBGRG00000016883	ENSBGRT00000032230	566068	2.45	-4.86	-6.39	1.57	0.405868	1.30092	0.00129746	0.00322718	yes
8	3876793	3876992	200	ENSBGRG00000016901	ENSBGRT00000031021	28189	2.78	-3.83	-5.13	0.658	0.521965	0.937976	0.00540727	0.0118536	yes
6	4115474	4115608	135	ENSBGRG00000016908	ENSBGRT00000031051	2418	1.7	-1.4	-2	1.82	0.950945	0.0725668	0.939624	0.954648	no
16	75050017	75050166	150	ENSBGRG00000016919	ENSBGRT00000031915	522930	1.51	-1.6	-2.25	-0.964	1.63092	-0.705684	0.06031	0.101276	no
24	27189615	27192315	2701	ENSBGRG00000016931	ENSBGRT00000031081	19096	2.38	-5.36	-6.99	-0.909	7.02317	-2.81212	7.59446e-07	3.17759e-06	yes
22	51173469	51174347	879	ENSBGRG00000016940	ENSBGRT00000031075	36635	2.56	-2.16	-2.99	-0.628	0.27724	1.85079	0.0109643	0.0223882	yes
16	62032045	62032389	345	ENSBGRG00000016953	ENSBGRT00000031106	0	2.77	-1.78	-2.49	0.767	1.86101	-0.896085	0.110148	0.169564	no
15	56448197	56449094	898	ENSBGRG00000016974	ENSBGRT00000034989	230721	3.54	-2.51	-3.45	0.63	1.05245	-0.073745	0.813812	0.858357	no
5	56619635	56619965	331	ENSBGRG00000016976	ENSBGRT00000031143	78684	1.65	-2.87	-3.93	0.915	1.55038	-0.632619	0.0765811	0.124052	no
2	17713171	17713518	348	ENSBGRG00000017000	ENSBGRT00000031300	-4512	2.2	-1.97	-2.75	1.06	0.347993	1.52287	0.100562	0.156824	no
20	64820369	64820817	449	ENSBGRG00000017018	ENSBGRT00000031213	4597	5.95	-4.66	-6.15	0.767	0.0926313	3.43236	8.09041e-07	3.3692e-06	yes
10	103702151	103705118	2968	ENSBGRG00000017036	ENSBGRT00000037280	108255	3.46	-0.96	-1.4	0.597	0.754027	0.407311	0.195796	0.275329	no
17	72973816	72974156	341	ENSBGRG00000017037	ENSBGRT00000031887	38457	3.97	-2.05	-2.85	0.718	0.546819	0.870865	0.00599137	0.0129958	yes
20	64963676	64963823	148	ENSBGRG00000017057	ENSBGRT00000031344	706	1.25	-2.03	-2.83	-1.16	0.972711	0.0399166	0.935595	0.951372	no
17	32301847	32304478	2632	ENSBGRG00000017059	ENSBGRT00000031302	8824	1.85	-3.4	-4.59	1.57	0.357017	1.48594	0.00870854	0.0181693	yes
10	15086495	15087668	1174	ENSBGRG00000017062	ENSBGRT00000031369	20072	1.53	-4.08	-5.44	2.28	0.172626	2.53428	4.22064e-08	2.07497e-07	yes
20	2705610	2714726	9117	ENSBGRG00000017072	ENSBGRT00000031350	0	2.24	-2.48	-3.42	0.819	0.726851	0.460269	0.170156	0.244927	no
23	44985141	44987870	2730	ENSBGRG00000017074	ENSBGRT00000031693	42712	1.9	-0.893	-1.31	0.683	1.38439	-0.469246	0.269197	0.357798	no
15	48475271	48475418	148	ENSBGRG00000017087	ENSBGRT00000031382	542	2.31	-1.6	-2.25	-1.71	3.57781	-1.83908	0.000354278	0.000982578	yes
2	50107877	50108024	148	ENSBGRG00000017110	ENSBGRT00000031543	73373	3.65	-1.17	-1.68	0.976	1.56826	-0.649167	0.0530063	0.0905571	no
11	75414472	75414621	150	ENSBGRG00000017115	ENSBGRT00000031458	6263	2.38	-0.909	-1.33	0.996	1.9201	-0.941184	0.0278733	0.0515318	yes
19	11066685	11066834	150	ENSBGRG00000017127	ENSBGRT00000031517	43425	1.63	-3.62	-4.87	1.99	0.807067	0.30924	0.394909	0.487057	no
19	11067083	11067332	250	ENSBGRG00000017127	ENSBGRT00000031517	43823	1.67	-2.63	-3.62	0.859	0.807067	0.30924	0.394909	0.487057	no
19	11067880	11069268	1389	ENSBGRG00000017127	ENSBGRT00000031517	44620	1.38	-3.87	-5.18	1	0.807067	0.30924	0.394909	0.487057	no
19	11065640	11065839	200	ENSBGRG00000017127	ENSBGRT00000031517	42380	2	-5.14	-6.72	1.81	0.807067	0.30924	0.394909	0.487057	no
25	40186030	40190699	4670	ENSBGRG00000017138	ENSBGRT00000031444	898	2.12	-2.79	-3.84	1.2	0.00478576	7.70704	7.60393e-28	1.89596e-26	yes
25	33516567	33517158	592	ENSBGRG00000017142	ENSBGRT00000031540	13855	3.76	-2.97	-4.06	0.751	2.71427	-1.44056	0.000754143	0.00196062	yes
20	64970672	64970821	150	ENSBGRG00000017155	ENSBGRT00000031435	1386	2.21	-1.95	-2.72	-1.28	0.322619	1.6321	3.81387e-06	1.453e-05	yes
3	127038288	127038585	298	ENSBGRG00000017157	ENSBGRT00000031445	12550	3.53	-2.05	-2.86	0.858	1.03707	-0.052518	0.908842	0.931597	no
29	44503818	44504415	598	ENSBGRG00000017172	ENSBGRT00000031829	27103	3	-3.02	-4.12	0.669	0.636578	0.65159	0.11307	0.173445	no
9	99260416	99260615	200	ENSBGRG00000017177	ENSBGRT00000032628	66072	1.61	-2.53	-3.48	0.863	0.781058	0.356499	0.276447	0.365545	no
9	99252164	99252413	250	ENSBGRG00000017177	ENSBGRT00000032628	74274	1.34	-3.42	-4.62	0.712	0.781058	0.356499	0.276447	0.365545	no
17	32306121	32306271	151	ENSBGRG00000017178	ENSBGRT00000032022	16510	1.8	-1.35	-1.92	0.723	2.28782	-1.19397	0.00270384	0.00629628	yes
17	32307270	32307469	200	ENSBGRG00000017178	ENSBGRT00000032022	15312	7.91	-1.66	-2.34	4.32	2.28782	-1.19397	0.00270384	0.00629628	yes
13	15016480	15016829	350	ENSBGRG00000017219	ENSBGRT00000031877	14885	3.32	-1.92	-2.68	0.646	0.167795	2.57523	3.60819e-07	1.57126e-06	yes
16	67893421	67894127	707	ENSBGRG00000017228	ENSBGRT00000031902	68202	10.5	-2.56	-3.52	-2.61	1.42716	-0.513149	0.121019	0.183825	no
19	62954524	62954774	251	ENSBGRG00000017269	ENSBGRT00000031702	21621	3.26	-1.3	-1.86	1.22	1.81559	-0.860435	0.00890183	0.0185421	yes
20	21906621	21907116	496	ENSBGRG00000017288	ENSBGRT00000031763	54736	2.56	-2.63	-3.63	0.587	18.5494	-4.2133	2.33906e-33	7.80919e-32	yes
8	106974676	106974925	250	ENSBGRG00000017292	ENSBGRT00000031708	71721	3.68	-4.21	-5.61	0.67	0.863276	0.212107	0.626784	0.701049	no
21	41874434	41874633	200	ENSBGRG00000017294	ENSBGRT00000031807	83404	1.52	-1.44	-2.04	0.593	0.617885	0.69459	0.0649909	0.107951	no
20	33275325	33275574	250	ENSBGRG00000017316	ENSBGRT00000032309	65503	2.31	-1.7	-2.38	0.627	0.222549	2.16781	4.18731e-07	1.80923e-06	yes
28	20791314	20791460	147	ENSBGRG00000017327	ENSBGRT00000032247	5111	1.63	-2.88	-3.95	1.12	2.33454	-1.22314	0.000168371	0.000492393	yes
22	51438836	51439233	398	ENSBGRG00000017348	ENSBGRT00000031787	35050	3.37	-11	-13.4	2.01	0.00983063	6.6685	1.07071e-24	2.15456e-23	yes
22	51404715	51418726	14012	ENSBGRG00000017348	ENSBGRT00000031787	929	2.43	-12.5	-15	1.1	0.00983063	6.6685	1.07071e-24	2.15456e-23	yes
2	50233432	50236378	2947	ENSBGRG00000017354	ENSBGRT00000031845	154567	4.68	-5.21	-6.8	0.751	2.15339	-1.10661	0.00278541	0.00647432	yes
20	68913045	68913793	749	ENSBGRG00000017410	ENSBGRT00000031879	548	4.33	-1.03	-1.49	0.733	2.68377	-1.42426	0.00126417	0.00314941	yes
20	4749091	4749440	350	ENSBGRG00000017429	ENSBGRT00000031927	279785	2.33	-4.6	-6.08	1.28	0.106251	3.23446	9.20992e-09	4.90781e-08	yes
20	4857738	4857938	201	ENSBGRG00000017429	ENSBGRT00000031927	171287	1.8	-2.57	-3.54	1.29	0.106251	3.23446	9.20992e-09	4.90781e-08	yes
20	4749988	4750138	151	ENSBGRG00000017429	ENSBGRT00000031927	279087	1.44	-2.59	-3.56	1.97	0.106251	3.23446	9.20992e-09	4.90781e-08	yes
19	25616251	25617161	911	ENSBGRG00000017437	ENSBGRT00000032029	9906	1.72	-3.19	-4.34	-0.672	5.21739	-2.38333	2.37365e-14	2.23711e-13	yes
19	63014506	63014894	389	ENSBGRG00000017443	ENSBGRT00000031966	14248	2.22	-1.51	-2.13	0.737	0.498535	1.00423	0.00485998	0.0107576	yes
8	78209482	78210793	1312	ENSBGRG00000017485	ENSBGRT00000032033	21715	2.6	-2	-2.78	-1.04	1.23075	-0.299533	0.332757	0.424397	no
13	15065191	15065687	497	ENSBGRG00000017489	ENSBGRT00000032300	34521	1.61	-5.77	-7.46	0.695	0.30853	1.69652	4.46589e-08	2.18766e-07	yes
X	50855077	50855219	143	ENSBGRG00000017498	ENSBGRT00000032080	376	1.62	-2.07	-2.88	1.39	0.265898	1.91106	0.0461242	0.0801265	yes
19	8241952	8242151	200	ENSBGRG00000017506	ENSBGRT00000032218	229	2.59	-3.68	-4.94	0.751	0.810912	0.302383	0.368674	0.460368	no
19	8241935	8242232	298	ENSBGRG00000017506	ENSBGRT00000032218	148	2.44	-4.09	-5.46	0.681	0.810912	0.302383	0.368674	0.460368	no
11	83827030	83837278	10249	ENSBGRG00000017520	ENSBGRT00000032128	24902	2.54	-1.94	-2.71	0.697	0.623438	0.681682	0.0649607	0.107911	no
13	6119266	6119561	296	ENSBGRG00000017533	ENSBGRT00000032193	11615	2.96	-2.74	-3.76	0.687	0.173051	2.53073	2.5268e-07	1.12156e-06	yes
21	59979549	59980576	1028	ENSBGRG00000017550	ENSBGRT00000033044	40350	1.75	-2.47	-3.4	0.757	0.916928	0.125119	0.728681	0.788263	no
17	73242372	73254195	11824	ENSBGRG00000017554	ENSBGRT00000032211	57142	3.64	-1.43	-2.03	0.874	0.697312	0.520124	0.160175	0.232733	no
14	49819502	49819801	300	ENSBGRG00000017603	ENSBGRT00000033855	92097	2.11	-3.6	-4.84	-0.643	0.465046	1.10455	0.0022454	0.00532457	yes
12	70117265	70119722	2458	ENSBGRG00000017632	ENSBGRT00000032316	0	1.94	-1.1	-1.58	-1	0.0536778	4.21953	3.69482e-31	1.1102e-29	yes
26	19671013	19671861	849	ENSBGRG00000017644	ENSBGRT00000033621	94592	3.08	-4.21	-5.6	0.587	1.34943	-0.432355	0.249328	0.336481	no
26	19628958	19630354	1397	ENSBGRG00000017644	ENSBGRT00000033831	52537	1.55	-1.18	-1.7	-0.683	1.34943	-0.432355	0.249328	0.336481	no
Y	17164595	17165652	1058	ENSBGRG00000017670	ENSBGRT00000033070	0	1.79	-1.5	-2.12	-1.07	3.2437	-1.69764	1.1282e-05	4.01138e-05	yes
5	56730391	56731082	692	ENSBGRG00000017676	ENSBGRT00000032383	17903	3.95	-4.72	-6.23	-1.4	1.35409	-0.437319	0.25626	0.344113	no
19	8247507	8247657	151	ENSBGRG00000017681	ENSBGRT00000032431	5754	1.29	-2.97	-4.05	0.606	0.411168	1.2822	0.000141012	0.000417828	yes
13	6304005	6314941	10937	ENSBGRG00000017688	ENSBGRT00000032498	17807	2.56	-2.93	-4	0.654	1.66586	-0.736265	0.149967	0.220522	no
19	57219014	57220396	1383	ENSBGRG00000017697	ENSBGRT00000033351	239781	2.74	-2.98	-4.07	1.15	0.591614	0.757272	0.0231938	0.0437379	yes
11	75575689	75578166	2478	ENSBGRG00000017732	ENSBGRT00000032842	18500	2.19	-2.75	-3.77	-0.685	1.22402	-0.291627	0.489455	0.577085	no
11	75587835	75588033	199	ENSBGRG00000017732	ENSBGRT00000032842	8633	1.83	-1.23	-1.77	0.661	1.22402	-0.291627	0.489455	0.577085	no
11	75579234	75583048	3815	ENSBGRG00000017732	ENSBGRT00000032842	13618	5.35	-1.48	-2.1	1.47	1.22402	-0.291627	0.489455	0.577085	no
11	75595279	75596666	1388	ENSBGRG00000017732	ENSBGRT00000032842	0	3.23	-3.9	-5.21	0.648	1.22402	-0.291627	0.489455	0.577085	no
25	8044587	8046067	1481	ENSBGRG00000017754	ENSBGRT00000033035	775485	3.7	-6.74	-8.59	0.586	1.95593	-0.967857	0.108372	0.1672	no
25	11917117	11917267	151	ENSBGRG00000017758	ENSBGRT00000032525	5509	1.46	-1.11	-1.6	-0.83	4.08319	-2.0297	0.000608942	0.00160812	yes
20	61754658	61754806	149	ENSBGRG00000017786	ENSBGRT00000032666	396	2.77	-434	-434	1.31	0.273072	1.87265	2.5597e-05	8.5749e-05	yes
11	28986079	28986462	384	ENSBGRG00000017840	ENSBGRT00000032702	144	3.18	-13	-15.5	0.655	1.73799	-0.797423	0.00942897	0.0195436	yes
16	12031784	12031933	150	ENSBGRG00000017841	ENSBGRT00000032735	349218	3	-3.44	-4.65	1.78	0.0881652	3.50365	5.96623e-08	2.86871e-07	yes
20	22110562	22110758	197	ENSBGRG00000017888	ENSBGRT00000032978	8604	2.08	-3.65	-4.91	0.796	1.07395	-0.102929	0.790916	0.839904	no
3	1760471	1761184	714	ENSBGRG00000017890	ENSBGRT00000033260	8160	1.62	-2.63	-3.63	-0.713	2.0083	-1.00597	0.011996	0.0242658	yes
22	51482556	51482955	400	ENSBGRG00000017915	ENSBGRT00000032867	4237	3	-2.79	-3.84	0.717	2.73296	-1.45047	8.48824e-05	0.000261612	yes
22	51474789	51475238	450	ENSBGRG00000017915	ENSBGRT00000032867	11954	2.33	-5.4	-7.03	0.701	2.73296	-1.45047	8.48824e-05	0.000261612	yes
25	11980528	11980927	400	ENSBGRG00000017931	ENSBGRT00000032844	9016	3.95	-4.79	-6.31	0.924	4.07041	-2.02517	3.21254e-06	1.23755e-05	yes
8	42068844	42068993	150	ENSBGRG00000017932	ENSBGRT00000034547	15987	1.3	-1.44	-2.04	0.744	1.47883	-0.564451	0.104564	0.162153	no
8	42060369	42060804	436	ENSBGRG00000017932	ENSBGRT00000035222	7512	1.37	-2.13	-2.95	-1.12	1.47883	-0.564451	0.104564	0.162153	no
24	52648447	52649590	1144	ENSBGRG00000017936	ENSBGRT00000032883	46631	4.36	-4.96	-6.51	0.583	0.841509	0.248949	0.427868	0.518756	no
20	55478055	55478203	149	ENSBGRG00000017941	ENSBGRT00000032882	49	1.52	-1.34	-1.91	0.965	1.02043	-0.029171	0.930452	0.947665	no
9	99672892	99678844	5953	ENSBGRG00000018009	ENSBGRT00000034708	25686	3.18	-1.47	-2.09	0.59	0.581167	0.782976	0.0487837	0.0842346	yes
20	55497023	55497367	345	ENSBGRG00000018024	ENSBGRT00000033012	4531	1.72	-2.98	-4.07	0.9	0.682024	0.552105	0.261814	0.350007	no
20	39272567	39274756	2190	ENSBGRG00000018041	ENSBGRT00000033092	12680	2.26	-1.79	-2.5	-0.672	0.880957	0.182856	0.677475	0.743625	no
14	87486292	87487954	1663	ENSBGRG00000018046	ENSBGRT00000033020	10445	3.68	-13	-15.5	-0.602	0.00129533	9.59247	2.47898e-22	4.25846e-21	yes
23	53783308	53783754	447	ENSBGRG00000018067	ENSBGRT00000033112	50	2.54	-3.1	-4.23	0.594	0.847015	0.239541	0.472304	0.561457	no
26	3451253	3453585	2333	ENSBGRG00000018069	ENSBGRT00000033126	10054	2.06	-1.28	-1.83	0.719	0.581912	0.781126	0.0994862	0.155391	no
25	20227746	20229089	1344	ENSBGRG00000018070	ENSBGRT00000033762	8258	2.03	-1.92	-2.68	-1.59	1.29138	-0.368919	0.547381	0.63107	no
25	20225483	20225791	309	ENSBGRG00000018070	ENSBGRT00000033762	5995	2.47	-0.886	-1.3	-0.612	1.29138	-0.368919	0.547381	0.63107	no
22	51505945	51506193	249	ENSBGRG00000018083	ENSBGRT00000033395	32708	3.68	-3.19	-4.34	1.05	1.31716	-0.39743	0.378325	0.4703	no
20	55509533	55509877	345	ENSBGRG00000018115	ENSBGRT00000033253	5852	2.84	-2.09	-2.91	0.773	0.582406	0.779902	0.12173	0.1847	no
14	87626709	87627707	999	ENSBGRG00000018116	ENSBGRT00000033180	1460	3.53	-5.9	-7.62	0.618	0.394844	1.34064	0.000594638	0.00157386	yes
21	43113575	43114373	799	ENSBGRG00000018124	ENSBGRT00000033787	12924	3.3	-2.76	-3.79	0.595	0.897606	0.155846	0.595002	0.673275	no
11	29225194	29227997	2804	ENSBGRG00000018125	ENSBGRT00000034056	75692	1.97	-4.28	-5.69	-1.06	0.799482	0.322863	0.558102	0.640722	no
20	48879027	48880373	1347	ENSBGRG00000018136	ENSBGRT00000033211	0	2.43	-5.19	-6.77	-3.96	5.48924	-2.45661	0.191325	0.270048	no
13	15727959	15728259	301	ENSBGRG00000018177	ENSBGRT00000033965	358451	2.64	-2.93	-4	-0.902	7.17453	-2.84288	7.33832e-08	3.48403e-07	yes
13	15728359	15728659	301	ENSBGRG00000018177	ENSBGRT00000033965	358851	2.34	-2.9	-3.97	-0.813	7.17453	-2.84288	7.33832e-08	3.48403e-07	yes
19	37215171	37215470	300	ENSBGRG00000018182	ENSBGRT00000035991	86534	3.88	-3.22	-4.38	0.743	0.13803	2.85694	5.86916e-13	4.8126e-12	yes
19	36982440	36982739	300	ENSBGRG00000018182	ENSBGRT00000035991	319265	2.79	-2.4	-3.31	0.843	0.13803	2.85694	5.86916e-13	4.8126e-12	yes
2	50719599	50719895	297	ENSBGRG00000018191	ENSBGRT00000033257	1034	2.88	-1.64	-2.3	-0.909	5.0156	-2.32642	8.14741e-07	3.39134e-06	yes
26	16821409	16821767	359	ENSBGRG00000018211	ENSBGRT00000034112	19621	1.5	-2.84	-3.89	-1.03	2.1253	-1.08767	0.00773466	0.0163335	yes
26	3558684	3559231	548	ENSBGRG00000018231	ENSBGRT00000035950	27875	3.59	-2.26	-3.14	0.727	1.02671	-0.0380352	0.928744	0.946414	no
9	70173834	70174025	192	ENSBGRG00000018232	ENSBGRT00000033504	4293	2.52	-0.979	-1.43	-0.808	3.8246	-1.93531	0.000271524	0.000766617	yes
26	30086	30285	200	ENSBGRG00000018236	ENSBGRT00000033488	1426	3.14	-3.97	-5.3	0.589	4.95011	-2.30746	2.97243e-08	1.49278e-07	yes
20	52439070	52439409	340	ENSBGRG00000018242	ENSBGRT00000033649	3745	1.62	-3.68	-4.94	-0.651	1.65964	-0.730871	0.0358978	0.0643217	yes
20	10906783	10907180	398	ENSBGRG00000018263	ENSBGRT00000034312	77203	3.62	-2.93	-4.01	0.586	0.572527	0.804583	0.0232497	0.0438293	yes
18	4751076	4751324	249	ENSBGRG00000018273	ENSBGRT00000033393	1156	2.21	-1.73	-2.42	0.654	1.94098	-0.956783	0.0107429	0.0219869	yes
24	29321320	29321617	298	ENSBGRG00000018285	ENSBGRT00000033607	74	3.55	-3.83	-5.13	0.813	4.11081	-2.03942	4.98984e-10	3.05878e-09	yes
8	65951153	65952692	1540	ENSBGRG00000018333	ENSBGRT00000033602	36556	3.03	-9.83	-12.1	0.621	3.03765	-1.60296	6.71843e-07	2.82908e-06	yes
14	80770579	80771423	845	ENSBGRG00000018354	ENSBGRT00000034260	47797	2.94	-4.51	-5.97	0.934	0.255951	1.96606	3.14761e-06	1.21438e-05	yes
24	4086045	4086189	145	ENSBGRG00000018360	ENSBGRT00000033604	0	1.53	-1.72	-2.42	-0.823	0.0311614	5.00409	0.0218379	0.0414365	yes
20	65113840	65114087	248	ENSBGRG00000018363	ENSBGRT00000033588	394	1.86	-2.81	-3.86	0.671	1.41657	-0.5024	0.227767	0.312052	no
6	30529486	30536277	6792	ENSBGRG00000018407	ENSBGRT00000033713	5968	2.93	-2.88	-3.95	0.62	0.103139	3.27733	6.13772e-13	5.02817e-12	yes
19	57598183	57598380	198	ENSBGRG00000018430	ENSBGRT00000033741	346	2.18	-1.66	-2.33	0.718	1.28735	-0.3644	0.40997	0.500857	no
27	5852485	5861980	9496	ENSBGRG00000018433	ENSBGRT00000033772	66220	1.29	-1.62	-2.28	-0.696	0.895726	0.158871	0.672015	0.739233	no
X	38992039	38992479	441	ENSBGRG00000018441	ENSBGRT00000033768	195	2.88	-4.15	-5.52	0.605	2.25939	-1.17593	0.00851351	0.0178233	yes
X	38992723	38992967	245	ENSBGRG00000018441	ENSBGRT00000033768	879	3.65	-2.66	-3.66	0.62	2.25939	-1.17593	0.00851351	0.0178233	yes
6	20333706	20339099	5394	ENSBGRG00000018444	ENSBGRT00000037739	158914	1.71	-2.44	-3.37	-0.986	1.91125	-0.934518	0.00200129	0.00478927	yes
25	13446324	13540401	94078	ENSBGRG00000018513	ENSBGRT00000034002	1228	3.36	-6.18	-7.94	0.622	0.0385399	4.6975	8.17625e-28	2.02725e-26	yes
25	13540794	13540941	148	ENSBGRG00000018513	ENSBGRT00000034002	688	1.55	-3.16	-4.3	1.61	0.0385399	4.6975	8.17625e-28	2.02725e-26	yes
16	75888688	75889135	448	ENSBGRG00000018514	ENSBGRT00000033907	201286	1.5	-5.75	-7.44	-0.824	0.265661	1.91234	7.97223e-05	0.000246781	yes
2	115219447	115313186	93740	ENSBGRG00000018525	ENSBGRT00000034506	0	2.61	-2.63	-3.63	0.712	2.58951	-1.37268	0.00292831	0.00677185	yes
27	46586685	46588905	2221	ENSBGRG00000018526	ENSBGRT00000034077	23735	3.25	-9.76	-12	0.638	2.13797	-1.09624	0.00135743	0.00336003	yes
27	5943199	5943540	342	ENSBGRG00000018567	ENSBGRT00000034003	7425	3.03	-2.12	-2.94	0.709	1.17541	-0.233169	0.627658	0.701761	no
20	6196342	6197090	749	ENSBGRG00000018577	ENSBGRT00000034010	50	3.22	-1.1	-1.59	0.611	2.39857	-1.26218	0.0152205	0.0300612	yes
10	2324538	2324686	149	ENSBGRG00000018594	ENSBGRT00000034073	1212	2.97	-1.19	-1.71	1.03	0.716307	0.481349	0.568783	0.649912	no
2	32031534	32031933	400	ENSBGRG00000018601	ENSBGRT00000035228	786	2.03	-2.43	-3.36	0.619	4.02319	-2.00834	8.72353e-08	4.11086e-07	yes
X	39068423	39068967	545	ENSBGRG00000018662	ENSBGRT00000034182	3554	4.1	-4.09	-5.46	0.733	0.458695	1.12439	0.0449496	0.0783393	yes
20	59641932	59646312	4381	ENSBGRG00000018680	ENSBGRT00000034477	5702	1.7	-3.87	-5.17	1.26	1.66106	-0.732108	0.014206	0.0282748	yes
29	25734907	25735352	446	ENSBGRG00000018686	ENSBGRT00000034265	49	4.68	-4.83	-6.36	1.22	0.72744	0.4591	0.310275	0.401442	no
20	69484242	69509134	24893	ENSBGRG00000018690	ENSBGRT00000034229	5939	1.96	-1.65	-2.32	0.592	0.215256	2.21587	2.28173e-06	8.94724e-06	yes
23	5229918	5242545	12628	ENSBGRG00000018695	ENSBGRT00000035113	11579	2.67	-5.17	-6.75	-1.37	5.61614	-2.48958	2.47723e-05	8.3175e-05	yes
13	15778319	15778468	150	ENSBGRG00000018697	ENSBGRT00000034248	10704	2.35	-2.54	-3.49	0.721	4.00615	-2.00222	3.29938e-08	1.6444e-07	yes
28	20960237	20980256	20020	ENSBGRG00000018704	ENSBGRT00000034295	48	1.44	-2.6	-3.59	-0.939	3.53708	-1.82256	1.67129e-05	5.76769e-05	yes
16	75995203	75995353	151	ENSBGRG00000018756	ENSBGRT00000034813	68878	1.92	-2.04	-2.84	0.983	1.00894	-0.0128375	0.976371	0.981804	no
24	4428743	4428891	149	ENSBGRG00000018763	ENSBGRT00000034372	148	1.77	-1.06	-1.53	0.71	0.77044	0.376245	0.397112	0.488956	no
24	4431845	4432585	741	ENSBGRG00000018763	ENSBGRT00000034372	3250	3.05	-2.95	-4.03	0.647	0.77044	0.376245	0.397112	0.488956	no
7	65807452	65811540	4089	ENSBGRG00000018767	ENSBGRT00000034462	236480	1.41	-2.01	-2.8	1.49	0.516035	0.95446	0.0880563	0.140081	no
1	77072332	77072831	500	ENSBGRG00000018769	ENSBGRT00000034357	22662	3.28	-3.26	-4.43	1.11	2.40038	-1.26326	0.0297794	0.0546341	yes
20	69575425	69575624	200	ENSBGRG00000018772	ENSBGRT00000034543	28605	2.8	-1.07	-1.54	-0.766	1.63431	-0.708686	0.128046	0.192962	no
19	47604892	47605289	398	ENSBGRG00000018780	ENSBGRT00000034541	44670	3.62	-4.73	-6.24	0.958	1.71935	-0.781862	0.127122	0.191765	no
25	35594426	35596980	2555	ENSBGRG00000018784	ENSBGRT00000034842	50768	1.39	-2.26	-3.14	-0.777	0.383787	1.38162	0.00487599	0.010789	yes
26	28055130	28055277	148	ENSBGRG00000018787	ENSBGRT00000034421	293	3.36	-2.9	-3.97	1.25	2.51129	-1.32843	0.00147196	0.00361627	yes
26	28055472	28055618	147	ENSBGRG00000018787	ENSBGRT00000034421	635	3.2	-1.25	-1.79	0.858	2.51129	-1.32843	0.00147196	0.00361627	yes
17	69260423	69260670	248	ENSBGRG00000018796	ENSBGRT00000034724	107929	1.86	-1.25	-1.79	0.943	0.396237	1.33556	0.0477936	0.0827265	yes
26	19914599	19915194	596	ENSBGRG00000018842	ENSBGRT00000034594	11973	2.58	-1.28	-1.83	0.698	0.934529	0.0976894	0.839265	0.878565	no
23	45892750	45896021	3272	ENSBGRG00000018858	ENSBGRT00000037197	77741	1.55	-2.6	-3.58	-1.18	1.06155	-0.0861766	0.837262	0.876992	no
6	4853932	4855158	1227	ENSBGRG00000018881	ENSBGRT00000034954	23787	1.21	-3.65	-4.91	-0.644	2.01989	-1.01428	0.0134743	0.0269699	yes
20	6360124	6360374	251	ENSBGRG00000018887	ENSBGRT00000034653	4195	2.22	-1.02	-1.48	0.744	1.51452	-0.598859	0.20789	0.289216	no
12	70191145	70191293	149	ENSBGRG00000018891	ENSBGRT00000034744	0	1.94	-1.35	-1.92	-1.11	1.9329	-0.95077	0.0125349	0.0252521	yes
20	69653863	69654741	879	ENSBGRG00000018906	ENSBGRT00000034672	8166	4.19	-4.05	-5.4	0.784	0.805272	0.312451	0.501847	0.588798	no
13	84491970	84492362	393	ENSBGRG00000018907	ENSBGRT00000034905	0	1.69	-1.42	-2.02	-0.697	0.451039	1.14868	0.00114836	0.00288522	yes
13	84492460	84492655	196	ENSBGRG00000018907	ENSBGRT00000034776	294	1.22	-434	-434	0.635	0.451039	1.14868	0.00114836	0.00288522	yes
20	6394866	6395011	146	ENSBGRG00000018945	ENSBGRT00000034828	5741	4.03	-1.84	-2.57	1.01	0.213453	2.22801	3.57642e-08	1.774e-07	yes
23	22253389	22264087	10699	ENSBGRG00000018948	ENSBGRT00000035114	174895	1.42	-2.68	-3.69	-0.847	1.68188	-0.750075	0.0577733	0.0975526	no
20	57446765	57447303	539	ENSBGRG00000018974	ENSBGRT00000034777	4285	2.65	-1.87	-2.61	-0.622	0.977312	0.0331092	0.944305	0.958031	no
11	53268675	53269540	866	ENSBGRG00000018987	ENSBGRT00000034834	27804	3.6	-2.42	-3.34	0.982	0.512511	0.964344	0.00828089	0.0173794	yes
27	6284607	6285674	1068	ENSBGRG00000018992	ENSBGRT00000034896	164835	1.94	-1.23	-1.76	0.757	2.49659	-1.31996	9.1593e-05	0.000280297	yes
24	27634578	27636325	1748	ENSBGRG00000018993	ENSBGRT00000035167	7083	3.56	-4.18	-5.56	0.649	1.19733	-0.259817	0.4535	0.543734	no
9	4142400	4142749	350	ENSBGRG00000018998	ENSBGRT00000034943	29747	3.1	-1.09	-1.57	1.04	9.7474	-3.28502	2.91103e-18	3.66265e-17	yes
4	120509850	120510178	329	ENSBGRG00000019003	ENSBGRT00000035154	11040	1.53	-1.15	-1.65	-0.635	1.02317	-0.0330442	0.951036	0.962876	no
Y	7191017	7191509	493	ENSBGRG00000019017	ENSBGRT00000034857	37439	2.13	-1.16	-1.67	0.643	2.05775	-1.04107	0.00433925	0.00969822	yes
26	133435	133979	545	ENSBGRG00000019021	ENSBGRT00000035567	7529	4.33	-8.49	-10.6	0.975	0.00866974	6.8498	2.25319e-34	7.89417e-33	yes
26	135005	135540	536	ENSBGRG00000019021	ENSBGRT00000035567	5968	2.47	-434	-434	1.06	0.00866974	6.8498	2.25319e-34	7.89417e-33	yes
29	21766042	21769887	3846	ENSBGRG00000019029	ENSBGRT00000035473	55920	1.96	-2.14	-2.96	-1.62	4.42556	-2.14586	5.57861e-08	2.68963e-07	yes
29	21756264	21756414	151	ENSBGRG00000019029	ENSBGRT00000035473	46142	1.72	-1.94	-2.7	-0.996	4.42556	-2.14586	5.57861e-08	2.68963e-07	yes
25	20380106	20382430	2325	ENSBGRG00000019044	ENSBGRT00000036324	13531	1.51	-0.896	-1.31	-0.652	1.04917	-0.0692443	0.858741	0.893675	no
18	33941300	34091704	150405	ENSBGRG00000019051	ENSBGRT00000034963	0	3.83	-1.16	-1.67	-1.5	1.28458	-0.361294	0.326041	0.417937	no
20	49053687	49055243	1557	ENSBGRG00000019103	ENSBGRT00000035092	36939	8.67	-2.16	-2.99	0.662	1.41246	-0.498211	0.103064	0.160133	no
16	13503335	13503483	149	ENSBGRG00000019119	ENSBGRT00000035083	20433	1.72	-1.19	-1.71	-0.881	3.17258	-1.66566	0.000546525	0.00145652	yes
20	6567730	6568075	346	ENSBGRG00000019121	ENSBGRT00000035227	98	2.55	-5.26	-6.86	1.15	0.0992796	3.33236	2.32554e-06	9.11099e-06	yes
20	6581971	6582365	395	ENSBGRG00000019121	ENSBGRT00000035163	14339	2.56	-7.06	-8.96	0.927	0.0992796	3.33236	2.32554e-06	9.11099e-06	yes
24	29408195	29410852	2658	ENSBGRG00000019137	ENSBGRT00000039781	8200	1.81	-4.31	-5.73	-0.706	0.95268	0.069937	0.896053	0.921845	no
25	40798771	40798967	197	ENSBGRG00000019173	ENSBGRT00000035243	44257	2.89	-1.62	-2.28	0.74	0.426432	1.22961	0.00169644	0.00411415	yes
Y	7369858	7370656	799	ENSBGRG00000019175	ENSBGRT00000035289	19753	3.99	-2.08	-2.89	0.603	2.69711	-1.43142	0.000870266	0.00223693	yes
14	50093078	50093923	846	ENSBGRG00000019177	ENSBGRT00000035233	38050	3.24	-4.27	-5.68	0.76	2.5471	-1.34885	0.00021175	0.000609004	yes
14	50094023	50094819	797	ENSBGRG00000019177	ENSBGRT00000035233	37154	3.71	-3.34	-4.52	0.68	2.5471	-1.34885	0.00021175	0.000609004	yes
19	8459954	8460402	449	ENSBGRG00000019179	ENSBGRT00000035546	17012	2.84	-1.3	-1.85	0.642	1.38252	-0.467296	0.19486	0.274166	no
27	2880195	2880544	350	ENSBGRG00000019189	ENSBGRT00000035575	150146	2.18	-1.95	-2.72	0.852	0.820672	0.285122	0.489646	0.577234	no
27	2880644	2880893	250	ENSBGRG00000019189	ENSBGRT00000035575	149797	1.96	-1.37	-1.96	0.734	0.820672	0.285122	0.489646	0.577234	no
27	2828035	2828434	400	ENSBGRG00000019189	ENSBGRT00000035575	202256	3.41	-1.4	-2	0.639	0.820672	0.285122	0.489646	0.577234	no
11	29506271	29510229	3959	ENSBGRG00000019193	ENSBGRT00000035749	98486	1.34	-2.69	-3.69	-0.907	1.5555	-0.637378	0.124126	0.187917	no
9	9130709	9135222	4514	ENSBGRG00000019204	ENSBGRT00000035277	4244	3.78	-1.74	-2.44	-0.895	1.84463	-0.883332	0.00441637	0.00985566	yes
11	88986708	88989361	2654	ENSBGRG00000019205	ENSBGRT00000035270	1794	3.83	-1.74	-2.43	0.733	0.860225	0.217213	0.565757	0.647288	no
X	94391948	94393317	1370	ENSBGRG00000019207	ENSBGRT00000035298	12097	2.13	-2.5	-3.45	-1.42	4.75421	-2.2492	9.12667e-06	3.28057e-05	yes
4	120569766	120570013	248	ENSBGRG00000019219	ENSBGRT00000035420	367	3.31	-4.22	-5.61	1.25	0.0216927	5.52665	8.8887e-14	7.91854e-13	yes
23	22447961	22448465	505	ENSBGRG00000019222	ENSBGRT00000035751	72490	3.23	-1.67	-2.35	0.581	1.20526	-0.269343	0.484032	0.572481	no
20	6589059	6590099	1041	ENSBGRG00000019231	ENSBGRT00000035349	65386	3.62	-9.77	-12	0.685	0.745416	0.423883	0.249295	0.336467	no
13	16185733	16190045	4313	ENSBGRG00000019234	ENSBGRT00000035795	489	1.77	-1.74	-2.44	1.06	0.948081	0.0769182	0.814701	0.85909	no
18	10031781	10047749	15969	ENSBGRG00000019235	ENSBGRT00000036027	262614	2.23	-1.19	-1.71	-0.718	0.705054	0.504194	0.128824	0.19402	no
4	47619972	47620172	201	ENSBGRG00000019261	ENSBGRT00000035367	348	1.71	-0.951	-1.39	-1.09	1.59998	-0.678058	0.0734843	0.119645	no
25	9362508	9363375	868	ENSBGRG00000019263	ENSBGRT00000035519	42550	8.59	-0.976	-1.42	-1.09	1.17852	-0.236979	0.488476	0.576199	no
20	41391261	41468646	77386	ENSBGRG00000019275	ENSBGRT00000035399	17757	1.61	-2.69	-3.7	-0.705	4.67572	-2.22519	1.21334e-12	9.72864e-12	yes
11	2536876	2537026	151	ENSBGRG00000019282	ENSBGRT00000035596	-171	1.82	-1.33	-1.9	-0.754	5.42457	-2.43951	1.09635e-10	7.25227e-10	yes
25	35619467	35620160	694	ENSBGRG00000019335	ENSBGRT00000035521	49	2.87	-1.85	-2.58	0.585	1.77825	-0.830459	0.0326047	0.0590717	yes
4	120608779	120610746	1968	ENSBGRG00000019342	ENSBGRT00000035679	1823	3.56	-1.27	-1.82	2	0.699184	0.516255	0.192791	0.271793	no
4	120607106	120607305	200	ENSBGRG00000019342	ENSBGRT00000035679	150	1.66	-1.92	-2.68	-1.17	0.699184	0.516255	0.192791	0.271793	no
5	36939138	36939287	150	ENSBGRG00000019350	ENSBGRT00000035479	347	1.69	-4.08	-5.44	2.65	3.23998	-1.69598	4.61913e-05	0.000148536	yes
5	36626447	36627140	694	ENSBGRG00000019350	ENSBGRT00000035479	312494	2.14	-4.05	-5.4	-0.622	3.23998	-1.69598	4.61913e-05	0.000148536	yes
14	69189404	69191200	1797	ENSBGRG00000019358	ENSBGRT00000035614	40719	4.1	-12.3	-14.7	0.606	0.26687	1.90579	0.000274504	0.000774167	yes
14	50217038	50218534	1497	ENSBGRG00000019367	ENSBGRT00000035592	6661	1.51	-1.79	-2.5	0.735	0.454295	1.1383	0.000217477	0.000623857	yes
26	10328642	10329099	458	ENSBGRG00000019391	ENSBGRT00000035839	23894	1.26	-1.09	-1.57	-0.634	1.13571	-0.18359	0.652135	0.722611	no
26	10333705	10334083	379	ENSBGRG00000019391	ENSBGRT00000035839	28957	1.6	-2.22	-3.07	1.69	1.13571	-0.18359	0.652135	0.722611	no
20	62145359	62156791	11433	ENSBGRG00000019401	ENSBGRT00000035626	21383	2.8	-2.49	-3.43	0.717	0.332379	1.5891	0.000679239	0.00177893	yes
9	99857773	99858566	794	ENSBGRG00000019427	ENSBGRT00000035690	50	2.68	-7.27	-9.2	1.07	0.825272	0.277059	0.473353	0.562477	no
25	41898722	41898871	150	ENSBGRG00000019441	ENSBGRT00000035756	0	2	-1.29	-1.84	-1.71	0.589267	0.763007	0.0575915	0.0972975	no
4	86836613	86847115	10503	ENSBGRG00000019449	ENSBGRT00000035773	107631	2.44	-3.01	-4.11	1.17	0.820846	0.284816	0.543883	0.627732	no
15	57431754	57459992	28239	ENSBGRG00000019462	ENSBGRT00000036256	249	1.17	-1.15	-1.65	-0.806	1.57828	-0.658353	0.0489853	0.0845334	yes
X	94414763	94414959	197	ENSBGRG00000019464	ENSBGRT00000035907	13279	2.28	-3.23	-4.38	0.871	1.19	-0.250962	0.491008	0.578608	no
6	4994650	4994799	150	ENSBGRG00000019493	ENSBGRT00000035827	13960	1.25	-2.01	-2.8	0.707	1.67005	-0.739896	0.0262412	0.048866	yes
8	21308861	21309058	198	ENSBGRG00000019523	ENSBGRT00000036224	8024	2	-1.25	-1.79	-0.97	1.78978	-0.839779	0.0394126	0.0697729	yes
13	30425086	30425931	846	ENSBGRG00000019526	ENSBGRT00000035957	2882	4.53	-2.01	-2.8	0.723	1.05439	-0.0764055	0.832	0.873331	no
18	21511933	21512133	201	ENSBGRG00000019546	ENSBGRT00000036055	2633	1.95	-1.76	-2.47	-0.954	1.91408	-0.936654	0.0362695	0.0649088	yes
12	9801207	9814625	13419	ENSBGRG00000019555	ENSBGRT00000036215	82329	1.44	-2.01	-2.8	-0.741	0.000793403	10.2997	2.20469e-18	2.79177e-17	yes
25	10042310	10046485	4176	ENSBGRG00000019556	ENSBGRT00000036024	73736	1.2	-2.88	-3.95	-0.839	4.73167	-2.24235	2.55696e-07	1.13353e-06	yes
5	70935038	70935331	294	ENSBGRG00000019563	ENSBGRT00000035946	654373	2.05	-1.88	-2.62	-0.92	2.15807	-1.10974	0.0621495	0.103991	no
20	6675860	6677577	1718	ENSBGRG00000019571	ENSBGRT00000035980	81019	6.19	-2.46	-3.39	3.69	0.903317	0.146695	0.657258	0.726794	no
19	25773253	25773500	248	ENSBGRG00000019575	ENSBGRT00000035962	9667	2	-1.97	-2.74	1.14	0.42994	1.21779	0.0150713	0.0297831	yes
4	120737465	120742142	4678	ENSBGRG00000019580	ENSBGRT00000036142	68888	1.46	-0.963	-1.4	-0.956	2.90903	-1.54054	0.00137528	0.00340089	yes
4	120754177	120762156	7980	ENSBGRG00000019580	ENSBGRT00000036142	48874	3.73	-1.66	-2.32	0.604	2.90903	-1.54054	0.00137528	0.00340089	yes
14	50236741	50236937	197	ENSBGRG00000019581	ENSBGRT00000036344	5423	2.38	-1.11	-1.6	0.609	0.856902	0.222797	0.604077	0.681369	no
11	53556406	53568283	11878	ENSBGRG00000019626	ENSBGRT00000036856	445	1.54	-1.81	-2.54	-0.758	0.234394	2.09299	0.00370224	0.00839813	yes
26	174051	174379	329	ENSBGRG00000019634	ENSBGRT00000036063	47	3.23	-2.44	-3.36	0.583	2.71923	-1.4432	0.000124523	0.000372519	yes
X	219752	221497	1746	ENSBGRG00000019641	ENSBGRT00000036639	7693	4.05	-0.975	-1.42	0.609	2.09511	-1.06703	0.035446	0.0636341	yes
9	99929312	99929460	149	ENSBGRG00000019653	ENSBGRT00000036158	197	1.56	-434	-434	0.737	0.08285	3.59335	3.03712e-18	3.81047e-17	yes
16	15058724	15061723	3000	ENSBGRG00000019657	ENSBGRT00000036835	133069	1.35	-1.47	-2.09	-0.646	1.12162	-0.165587	0.617526	0.693274	no
9	99968883	99975514	6632	ENSBGRG00000019718	ENSBGRT00000036245	27215	4.06	-1.07	-1.54	-0.697	2.27813	-1.18785	0.0099859	0.0205634	yes
25	42622881	42623126	246	ENSBGRG00000019738	ENSBGRT00000036280	196	1.42	-2.54	-3.49	1.15	2.33878	-1.22576	0.00515696	0.0113724	yes
X	54820830	54821279	450	ENSBGRG00000019747	ENSBGRT00000036277	149	3.17	-2.37	-3.27	0.626	4.04958	-2.01777	5.3735e-08	2.60135e-07	yes
X	54835429	54836126	698	ENSBGRG00000019767	ENSBGRT00000036349	9337	2.51	-1.19	-1.71	0.842	8.89831	-3.15353	3.52838e-20	5.15673e-19	yes
6	5070713	5071208	496	ENSBGRG00000019777	ENSBGRT00000036695	13522	2.72	-9.68	-11.9	0.834	0.788682	0.342485	0.413235	0.504442	no
15	65327267	65327466	200	ENSBGRG00000019788	ENSBGRT00000036696	46163	2.36	-3.24	-4.4	0.704	6.17227	-2.6258	6.19048e-13	5.06671e-12	yes
18	21524052	21524610	559	ENSBGRG00000019822	ENSBGRT00000036443	40867	1.87	-1.95	-2.72	-0.749	1.11414	-0.15593	0.674382	0.741193	no
21	16615453	16616336	884	ENSBGRG00000019835	ENSBGRT00000036519	0	1.84	-3.13	-4.25	0.589	1.59511	-0.673653	0.0268906	0.0499233	yes
10	4196988	4199843	2856	ENSBGRG00000019842	ENSBGRT00000037784	19751	3.1	-1.07	-1.54	0.681	0.86568	0.208094	0.552625	0.636	no
X	39402624	39402823	200	ENSBGRG00000019899	ENSBGRT00000036569	349	1.94	-4.55	-6.02	1.02	1.79235	-0.841854	0.0596987	0.100392	no
9	102979546	102979746	201	ENSBGRG00000019929	ENSBGRT00000036612	3719	1.83	-434	-434	1.83	0.0220759	5.50138	6.30055e-11	4.27627e-10	yes
9	102972803	102973052	250	ENSBGRG00000019929	ENSBGRT00000036612	10413	1.6	-2.59	-3.56	-0.977	0.0220759	5.50138	6.30055e-11	4.27627e-10	yes
9	102975050	102975300	251	ENSBGRG00000019929	ENSBGRT00000036612	8165	2.82	-2.6	-3.58	-0.789	0.0220759	5.50138	6.30055e-11	4.27627e-10	yes
24	18864748	18864996	249	ENSBGRG00000019931	ENSBGRT00000037016	6888	2.33	-2.49	-3.43	-0.606	0.344186	1.53874	0.000751316	0.00195413	yes
4	121494326	121494723	398	ENSBGRG00000019940	ENSBGRT00000036632	596	3.12	-4.44	-5.88	0.973	3.45398	-1.78826	6.83339e-06	2.50501e-05	yes
23	7326828	7331894	5067	ENSBGRG00000019960	ENSBGRT00000036679	7481	3.28	-4.73	-6.23	0.912	2.04824	-1.03439	0.0461196	0.0801263	yes
19	52194320	52197419	3100	ENSBGRG00000019964	ENSBGRT00000037139	315412	1.24	-1.43	-2.02	-0.831	7.94447	-2.98995	7.1149e-16	7.52316e-15	yes
17	33083644	33089797	6154	ENSBGRG00000019988	ENSBGRT00000036754	60873	1.23	-4.55	-6.01	-0.602	1.27164	-0.346686	0.286569	0.376179	no
4	122132910	122133058	149	ENSBGRG00000019992	ENSBGRT00000037873	0	1.31	-0.899	-1.32	-0.707	2.2036	-1.13986	0.00833792	0.017483	yes
11	29777892	29780114	2223	ENSBGRG00000019999	ENSBGRT00000039713	99004	2.38	-1.12	-1.61	-0.592	6.73677	-2.75206	4.74745e-07	2.03341e-06	yes
11	29816335	29818930	2596	ENSBGRG00000019999	ENSBGRT00000039713	60188	2.5	-2.76	-3.79	-1.64	6.73677	-2.75206	4.74745e-07	2.03341e-06	yes
11	29801130	29807731	6602	ENSBGRG00000019999	ENSBGRT00000039713	71387	2	-2.25	-3.12	-0.767	6.73677	-2.75206	4.74745e-07	2.03341e-06	yes
12	70279714	70279862	149	ENSBGRG00000020035	ENSBGRT00000036889	24359	1.61	-1.82	-2.55	0.692	0.549868	0.862843	0.0158636	0.0311613	yes
7	67123372	67196274	72903	ENSBGRG00000020040	ENSBGRT00000038199	253127	1.7	-2.56	-3.52	1.93	0.358052	1.48176	0.000576509	0.00153045	yes
25	36406743	36406892	150	ENSBGRG00000020041	ENSBGRT00000043393	232723	1.53	-1.02	-1.48	0.692	1.21586	-0.281977	0.394958	0.487057	no
X	292539	292876	338	ENSBGRG00000020061	ENSBGRT00000036892	577	3.83	-3.91	-5.23	0.98	0.176952	2.49857	1.10774e-06	4.53221e-06	yes
X	292972	293116	145	ENSBGRG00000020061	ENSBGRT00000036892	337	2.91	-1.03	-1.49	0.669	0.176952	2.49857	1.10774e-06	4.53221e-06	yes
X	293212	293453	242	ENSBGRG00000020061	ENSBGRT00000036892	0	2.94	-2.33	-3.23	0.784	0.176952	2.49857	1.10774e-06	4.53221e-06	yes
26	10413643	10413842	200	ENSBGRG00000020073	ENSBGRT00000037181	15443	1.73	-3.69	-4.95	0.931	2.27456	-1.18559	0.000198333	0.000573487	yes
13	30555651	30561264	5614	ENSBGRG00000020099	ENSBGRT00000037234	16784	1.47	-2.16	-3	0.696	2.32615	-1.21794	0.000173592	0.00050624	yes
15	65333086	65337681	4596	ENSBGRG00000020100	ENSBGRT00000037048	121631	2.53	-2.02	-2.81	0.649	1.02915	-0.0414514	0.935622	0.951372	no
5	59536827	59538883	2057	ENSBGRG00000020115	ENSBGRT00000037570	28797	3.32	-8.88	-11	0.826	0.982025	0.0261687	0.945191	0.958821	no
5	37542298	37542498	201	ENSBGRG00000020117	ENSBGRT00000037301	87004	3.4	-1.22	-1.75	-1.27	0.0887574	3.49399	8.31716e-17	9.43356e-16	yes
5	37455962	37456161	200	ENSBGRG00000020117	ENSBGRT00000037301	668	3.65	-3.43	-4.63	0.679	0.0887574	3.49399	8.31716e-17	9.43356e-16	yes
27	31097007	31100118	3112	ENSBGRG00000020126	ENSBGRT00000037123	131308	2.16	-2.22	-3.08	0.949	1.05836	-0.0818329	0.822125	0.865015	no
2	18704849	18704999	151	ENSBGRG00000020160	ENSBGRT00000037731	21918	1.56	-3	-4.1	0.802	0.561844	0.831758	0.00688538	0.0147367	yes
18	11635383	11646021	10639	ENSBGRG00000020172	ENSBGRT00000037154	71527	1.23	-1.27	-1.82	1.18	0.560243	0.835875	0.0820784	0.131768	no
13	16768266	16776039	7774	ENSBGRG00000020179	ENSBGRT00000037223	11284	2.12	-1.85	-2.59	-0.776	0.00544167	7.52173	7.04984e-23	1.26626e-21	yes
19	25921091	25921338	248	ENSBGRG00000020198	ENSBGRT00000037304	248	2.04	-2.23	-3.09	0.702	0.563619	0.827209	0.00905159	0.0188341	yes
4	49377070	49377219	150	ENSBGRG00000020206	ENSBGRT00000037202	143306	1.17	-5.03	-6.59	1	4.57877	-2.19496	6.01361e-10	3.64725e-09	yes
26	856167	865111	8945	ENSBGRG00000020221	ENSBGRT00000037259	10760	2.64	-2.15	-2.99	0.607	1.96785	-0.97662	0.00237213	0.00559441	yes
19	40996679	40997128	450	ENSBGRG00000020229	ENSBGRT00000037447	13355	1.74	-1.24	-1.78	-0.844	1.08946	-0.123613	0.771583	0.823517	no
4	87742772	87746955	4184	ENSBGRG00000020231	ENSBGRT00000037200	217238	4.38	-1.2	-1.73	0.698	2.09827	-1.0692	0.0809631	0.130235	no
26	22530568	22530718	151	ENSBGRG00000020240	ENSBGRT00000038698	83721	1.64	-1.49	-2.11	-0.893	1.65538	-0.72716	0.0501668	0.0863201	no
1	156246021	156248073	2053	ENSBGRG00000020259	ENSBGRT00000037239	7648	1.51	-2.22	-3.08	-0.736	2.73417	-1.4511	0.000447976	0.00121712	yes
17	33121097	33121342	246	ENSBGRG00000020278	ENSBGRT00000037390	27738	2.55	-0.909	-1.33	0.658	2.07883	-1.05577	0.0212104	0.0403842	yes
17	33120559	33120705	147	ENSBGRG00000020278	ENSBGRT00000037390	27200	1.43	-1.6	-2.25	0.985	2.07883	-1.05577	0.0212104	0.0403842	yes
23	45968207	45974424	6218	ENSBGRG00000020312	ENSBGRT00000037867	91443	11.7	-1.92	-2.67	1.47	0.341232	1.55117	3.75458e-05	0.000122716	yes
20	59910054	59911800	1747	ENSBGRG00000020326	ENSBGRT00000037372	862	3.41	-2.48	-3.42	0.778	0.155946	2.68089	1.53874e-05	5.33936e-05	yes
27	48642100	48642498	399	ENSBGRG00000020351	ENSBGRT00000037410	109399	3.91	-2.52	-3.47	-0.794	3.96467	-1.9872	1.41083e-05	4.93903e-05	yes
16	78577300	78577545	246	ENSBGRG00000020379	ENSBGRT00000037480	756	3.27	-3.11	-4.24	1.16	0.585734	0.771682	0.103603	0.160886	no
16	78576460	78577146	687	ENSBGRG00000020379	ENSBGRT00000037480	1155	4.43	-5.45	-7.1	0.848	0.585734	0.771682	0.103603	0.160886	no
29	26391259	26392731	1473	ENSBGRG00000020391	ENSBGRT00000037524	62627	1.86	-1.25	-1.8	0.701	0.874559	0.193373	0.643443	0.715035	no
26	28454574	28454973	400	ENSBGRG00000020398	ENSBGRT00000037560	3704	3.86	-2.4	-3.32	0.656	0.719177	0.47558	0.334667	0.426311	no
26	28454075	28454424	350	ENSBGRG00000020398	ENSBGRT00000037560	4253	3.29	-2.55	-3.51	0.722	0.719177	0.47558	0.334667	0.426311	no
14	71005232	71006941	1710	ENSBGRG00000020402	ENSBGRT00000037650	10987	2.21	-3.28	-4.45	0.773	1.33251	-0.414146	0.348896	0.441172	no
13	8874346	8874546	201	ENSBGRG00000020409	ENSBGRT00000038546	111760	2.43	-1.15	-1.65	0.876	2.71239	-1.43956	0.000717595	0.00187247	yes
21	31900545	31906851	6307	ENSBGRG00000020429	ENSBGRT00000037891	51010	2.08	-1.56	-2.2	0.678	0.871663	0.198157	0.660717	0.729939	no
14	47171893	47172586	694	ENSBGRG00000020443	ENSBGRT00000037627	11360	2.57	-8.39	-10.5	0.713	1.06697	-0.0935206	0.806313	0.852107	no
28	41068539	41068735	197	ENSBGRG00000020486	ENSBGRT00000037730	20334	2.23	-2.12	-2.95	1.01	1.00487	-0.00700843	0.988773	0.991718	no
15	27079539	27083615	4077	ENSBGRG00000020490	ENSBGRT00000039317	49396	1.8	-2.15	-2.98	-1.36	4.67579	-2.22521	2.73879e-05	9.12313e-05	yes
20	65672955	65673104	150	ENSBGRG00000020501	ENSBGRT00000037717	668	1.29	-3.59	-4.83	2.75	0.416118	1.26494	0.0598601	0.100635	no
11	2679178	2679777	600	ENSBGRG00000020512	ENSBGRT00000037741	740	1.36	-6.05	-7.8	-1.16	1.94343	-0.958606	0.00794524	0.0167268	yes
11	2700151	2700700	550	ENSBGRG00000020512	ENSBGRT00000037741	21713	1.94	-10.3	-12.6	0.987	1.94343	-0.958606	0.00794524	0.0167268	yes
11	2696495	2699902	3408	ENSBGRG00000020512	ENSBGRT00000037741	18057	3.01	-11.8	-14.2	0.616	1.94343	-0.958606	0.00794524	0.0167268	yes
11	2689086	2689285	200	ENSBGRG00000020512	ENSBGRT00000037741	10648	1.59	-1.74	-2.44	0.729	1.94343	-0.958606	0.00794524	0.0167268	yes
23	58242337	58243556	1220	ENSBGRG00000020522	ENSBGRT00000037889	4526	1.36	-3.25	-4.41	-0.933	2.30231	-1.20308	0.0130605	0.0262185	yes
3	2052770	2052970	201	ENSBGRG00000020526	ENSBGRT00000037795	33639	1.88	-1.37	-1.95	0.798	2.28916	-1.19482	0.00084944	0.00218815	yes
25	42757321	42903902	146582	ENSBGRG00000020547	ENSBGRT00000039046	0	1.29	-1.37	-1.96	-0.608	6.99675	-2.80668	1.58198e-17	1.88858e-16	yes
X	61264497	61264945	449	ENSBGRG00000020560	ENSBGRT00000037999	14974	2.68	-1.35	-1.93	0.622	0.954958	0.0664915	0.882413	0.911249	no
8	66946043	66946643	601	ENSBGRG00000020568	ENSBGRT00000037855	2282	4.5	-3.88	-5.19	0.702	0.424238	1.23706	0.000818285	0.0021122	yes
8	66943811	66944011	201	ENSBGRG00000020568	ENSBGRT00000037855	50	2.65	-0.995	-1.45	0.67	0.424238	1.23706	0.000818285	0.0021122	yes
8	66946743	66947344	602	ENSBGRG00000020568	ENSBGRT00000037855	2982	2.98	-4.17	-5.56	0.741	0.424238	1.23706	0.000818285	0.0021122	yes
23	25018351	25084151	65801	ENSBGRG00000020569	ENSBGRT00000038737	65842	1.11	-3.78	-5.06	-0.827	0.802645	0.317166	0.302538	0.393701	no
6	5267159	5270905	3747	ENSBGRG00000020591	ENSBGRT00000037894	0	2.29	-2.18	-3.03	-0.619	1.16046	-0.214692	0.467699	0.557141	no
19	8572603	8572802	200	ENSBGRG00000020596	ENSBGRT00000038331	33208	1.88	-1.24	-1.77	0.643	0.643034	0.637032	0.0987578	0.154458	no
19	8575943	8577850	1908	ENSBGRG00000020596	ENSBGRT00000038331	28160	2	-1.97	-2.75	-0.642	0.643034	0.637032	0.0987578	0.154458	no
24	6379096	6379341	246	ENSBGRG00000020640	ENSBGRT00000038064	9052	3.81	-4.04	-5.38	0.852	1.88923	-0.917798	0.0180694	0.034971	yes
11	53675842	53676765	924	ENSBGRG00000020659	ENSBGRT00000038470	46309	2.48	-4.6	-6.08	2.59	0.0733885	3.7683	2.97873e-24	5.80296e-23	yes
24	18903061	18903210	150	ENSBGRG00000020696	ENSBGRT00000038302	5626	1.61	-1.37	-1.95	0.63	1.06911	-0.0964151	0.743127	0.800958	no
9	104125061	104125260	200	ENSBGRG00000020733	ENSBGRT00000038170	37769	1.56	-0.925	-1.35	2.25	1.38801	-0.47302	0.212475	0.294624	no
29	26844965	26846407	1443	ENSBGRG00000020793	ENSBGRT00000038620	499135	2.16	-10	-12.3	-0.678	2.12967	-1.09063	0.0225892	0.0427523	yes
11	2734322	2734519	198	ENSBGRG00000020807	ENSBGRT00000038480	3381	1.92	-1.97	-2.75	0.659	1.56879	-0.64965	0.050431	0.0867328	no
10	5634482	5635828	1347	ENSBGRG00000020833	ENSBGRT00000039538	254834	1.52	-2.39	-3.31	-0.934	5.38648	-2.42934	4.92546e-12	3.72679e-11	yes
10	5575979	5597405	21427	ENSBGRG00000020833	ENSBGRT00000039538	293257	2	-2.22	-3.07	-1.08	5.38648	-2.42934	4.92546e-12	3.72679e-11	yes
24	9994847	9995296	450	ENSBGRG00000020850	ENSBGRT00000038389	2486	3.62	-3.75	-5.02	0.795	0.302111	1.72685	8.60129e-07	3.57105e-06	yes
24	9995445	9997034	1590	ENSBGRG00000020850	ENSBGRT00000038389	748	4.62	-4.19	-5.57	0.851	0.302111	1.72685	8.60129e-07	3.57105e-06	yes
22	11636207	11637894	1688	ENSBGRG00000020861	ENSBGRT00000038408	397	2.77	-434	-434	0.632	8.16462	-3.02939	8.41541e-24	1.592e-22	yes
22	11634772	11634918	147	ENSBGRG00000020861	ENSBGRT00000038408	-892	1.94	-2.45	-3.38	0.733	8.16462	-3.02939	8.41541e-24	1.592e-22	yes
28	41571459	41789646	218188	ENSBGRG00000020882	ENSBGRT00000038444	0	3.18	-1.79	-2.5	0.841	0.224267	2.15671	3.60504e-06	1.37814e-05	yes
22	11726438	11726887	450	ENSBGRG00000020893	ENSBGRT00000038569	73720	3.31	-1.47	-2.09	0.636	0.301722	1.72871	1.9635e-05	6.70691e-05	yes
22	11720907	11721455	549	ENSBGRG00000020893	ENSBGRT00000038569	68189	2.52	-2.33	-3.22	0.612	0.301722	1.72871	1.9635e-05	6.70691e-05	yes
X	39478667	39481654	2988	ENSBGRG00000020897	ENSBGRT00000038477	35529	2.42	-2.37	-3.28	1.07	0.753645	0.408043	0.420914	0.511759	no
16	80756566	80756766	201	ENSBGRG00000020901	ENSBGRT00000038484	33599	2.38	-1.33	-1.9	0.827	1.79895	-0.847158	0.0676979	0.11185	no
16	16164269	16171603	7335	ENSBGRG00000020903	ENSBGRT00000038507	27539	3.83	-7.35	-9.3	0.7	0.689268	0.536862	0.0799631	0.128848	no
26	45992891	45993538	648	ENSBGRG00000020915	ENSBGRT00000038617	16302	3.17	-4.89	-6.42	1.23	0.547391	0.869355	0.040614	0.0716138	yes
27	49796898	49813632	16735	ENSBGRG00000020935	ENSBGRT00000038592	874	2.73	-3.12	-4.25	0.951	1.30602	-0.385176	0.362359	0.454404	no
14	52278534	52278683	150	ENSBGRG00000020945	ENSBGRT00000038672	10637	1.59	-1.78	-2.5	0.897	0.801578	0.319086	0.320968	0.412806	no
23	59036948	59229798	192851	ENSBGRG00000020951	ENSBGRT00000038607	321078	1.74	-3.79	-5.08	1.22	0.454262	1.1384	0.00553597	0.0120939	yes
19	26059216	26059826	611	ENSBGRG00000020953	ENSBGRT00000038713	7972	1.69	-0.973	-1.42	-1.51	1.2935	-0.371275	0.672788	0.739765	no
9	104161403	104162405	1003	ENSBGRG00000020967	ENSBGRT00000039649	13823	2.04	-1.11	-1.6	0.655	0.443901	1.17169	0.00855655	0.0178986	yes
11	7825362	7825660	299	ENSBGRG00000020997	ENSBGRT00000038723	8843	2.45	-1.03	-1.49	0.615	2.12527	-1.08764	0.0021957	0.00521329	yes
20	34038562	34038760	199	ENSBGRG00000021034	ENSBGRT00000038770	2992	1.44	-2.59	-3.56	0.747	1.58865	-0.667798	0.181264	0.258154	no
3	2324649	2324849	201	ENSBGRG00000021040	ENSBGRT00000039464	250	2.24	-1.14	-1.64	-0.811	0.873992	0.194309	0.53857	0.622816	no
14	71247351	71247549	199	ENSBGRG00000021044	ENSBGRT00000038824	38335	3.36	-2.1	-2.92	0.888	1.45453	-0.54055	0.330103	0.421865	no
22	3706109	3706308	200	ENSBGRG00000021048	ENSBGRT00000039115	23932	1.62	-1.94	-2.71	1.54	0.852643	0.229986	0.524018	0.609508	no
19	28225410	28226142	733	ENSBGRG00000021062	ENSBGRT00000038951	633	2.62	-2.19	-3.03	0.844	1.23968	-0.309962	0.452662	0.543007	no
19	26110177	26110475	299	ENSBGRG00000021074	ENSBGRT00000039000	2984	2.18	-3.22	-4.37	1.07	1.06084	-0.0852007	0.831868	0.873245	no
23	60106130	60106280	151	ENSBGRG00000021089	ENSBGRT00000038975	63456	1.44	-1.52	-2.15	-1.3	6.83457	-2.77285	4.68205e-11	3.21843e-10	yes
22	52534446	52534595	150	ENSBGRG00000021135	ENSBGRT00000039220	14145	1.89	-0.911	-1.33	0.699	1.9032	-0.928425	0.00149089	0.00365365	yes
19	28264392	28264590	199	ENSBGRG00000021141	ENSBGRT00000039060	4335	1.53	-2.31	-3.19	0.844	0.925352	0.111926	0.766575	0.819504	no
19	28263648	28263797	150	ENSBGRG00000021141	ENSBGRT00000039060	3591	1.85	-2.79	-3.83	1.47	0.925352	0.111926	0.766575	0.819504	no
15	58211798	58213176	1379	ENSBGRG00000021155	ENSBGRT00000039074	1889	1.63	-1.04	-1.5	-0.743	0.265134	1.9152	7.86985e-08	3.72442e-07	yes
22	10765843	10766391	549	ENSBGRG00000021166	ENSBGRT00000039063	249	3.71	-1.08	-1.56	0.613	1.94545	-0.960107	0.00991812	0.0204452	yes
X	55454272	55454900	629	ENSBGRG00000021191	ENSBGRT00000039523	21016	2.73	-1.79	-2.51	-0.651	0.699786	0.515014	0.0942404	0.148269	no
14	71400358	71406900	6543	ENSBGRG00000021213	ENSBGRT00000039184	6689	4.37	-3.65	-4.9	-0.675	2.41155	-1.26996	0.00352166	0.00802054	yes
23	60283877	60284176	300	ENSBGRG00000021214	ENSBGRT00000039142	899	1.89	-4.02	-5.36	-1.33	8.93376	-3.15927	1.34854e-07	6.2032e-07	yes
29	31776708	31776999	292	ENSBGRG00000021220	ENSBGRT00000039148	920	4.22	-1.35	-1.92	0.768	0.356298	1.48884	0.0063754	0.0137347	yes
6	50047824	50048516	693	ENSBGRG00000021223	ENSBGRT00000039165	56723	2.38	-1.14	-1.64	0.627	0.476526	1.06937	0.00369579	0.00838589	yes
X	859745	860240	496	ENSBGRG00000021228	ENSBGRT00000039162	9248	4.71	-10.8	-13.2	1.57	0.0790691	3.66074	3.10091e-07	1.36071e-06	yes
X	850546	858855	8310	ENSBGRG00000021228	ENSBGRT00000039162	49	3.12	-434	-434	0.703	0.0790691	3.66074	3.10091e-07	1.36071e-06	yes
X	858954	859102	149	ENSBGRG00000021228	ENSBGRT00000039162	8457	1.9	-1.45	-2.06	-0.737	0.0790691	3.66074	3.10091e-07	1.36071e-06	yes
X	859350	859498	149	ENSBGRG00000021228	ENSBGRT00000039162	8853	2.55	-4.27	-5.67	1.84	0.0790691	3.66074	3.10091e-07	1.36071e-06	yes
21	17799057	17799504	448	ENSBGRG00000021249	ENSBGRT00000039371	85088	3.28	-2.81	-3.86	-0.658	0.0263695	5.24498	1.05097e-23	1.97998e-22	yes
20	11092408	11092905	498	ENSBGRG00000021263	ENSBGRT00000042372	29163	3.27	-2.91	-3.98	0.724	1.07915	-0.109889	0.782762	0.832992	no
20	34049046	34049575	530	ENSBGRG00000021282	ENSBGRT00000039960	5698	4.46	-2.13	-2.96	0.972	0.21702	2.2041	4.10986e-07	1.77706e-06	yes
19	20178896	20195558	16663	ENSBGRG00000021286	ENSBGRT00000039276	101977	2.25	-1.75	-2.45	0.606	0.648225	0.625434	0.043362	0.0759682	yes
13	88736058	88736344	287	ENSBGRG00000021288	ENSBGRT00000039246	0	3.76	-2.51	-3.46	0.729	0.45801	1.12655	0.00130385	0.00323925	yes
24	19059140	19062989	3850	ENSBGRG00000021301	ENSBGRT00000039412	656	3.18	-4.24	-5.64	0.72	0.874628	0.193258	0.546901	0.630592	no
24	19031544	19032042	499	ENSBGRG00000021301	ENSBGRT00000039412	31603	3.62	-2.36	-3.27	0.677	0.874628	0.193258	0.546901	0.630592	no
25	21126625	21126873	249	ENSBGRG00000021306	ENSBGRT00000040346	782454	1.74	-3.33	-4.51	-0.995	0.000424217	11.2029	2.92901e-19	3.98813e-18	yes
25	21127270	21150046	22777	ENSBGRG00000021306	ENSBGRT00000040346	759281	1.92	-1.68	-2.36	-1.18	0.000424217	11.2029	2.92901e-19	3.98813e-18	yes
13	88788050	88798091	10042	ENSBGRG00000021342	ENSBGRT00000040049	0	2.86	-1.53	-2.15	-0.71	0.999258	0.00107069	0.998105	0.998781	no
11	8206336	8206484	149	ENSBGRG00000021382	ENSBGRT00000039535	29482	3.04	-3.06	-4.17	0.748	0.011771	6.40862	5.88004e-46	4.53223e-44	yes
2	51157124	51167466	10343	ENSBGRG00000021384	ENSBGRT00000040036	8092	2.35	-2.75	-3.78	-0.782	1.72982	-0.790624	0.0423808	0.0744036	yes
8	56515784	56516034	251	ENSBGRG00000021397	ENSBGRT00000040029	97417	1.59	-1.46	-2.07	-0.779	0.711565	0.490932	0.147576	0.217529	no
29	31997536	31998380	845	ENSBGRG00000021411	ENSBGRT00000039528	22062	3.33	-7.29	-9.23	0.643	0.19136	2.38564	6.57006e-07	2.76989e-06	yes
29	31996840	31997387	548	ENSBGRG00000021411	ENSBGRT00000039528	21366	3.2	-5.23	-6.82	0.865	0.19136	2.38564	6.57006e-07	2.76989e-06	yes
20	53062681	53063174	494	ENSBGRG00000021429	ENSBGRT00000039545	78299	4	-5.96	-7.69	0.683	0.0885083	3.49804	1.52868e-06	6.12715e-06	yes
20	53025933	53026381	449	ENSBGRG00000021429	ENSBGRT00000039545	115092	2.79	-8.59	-10.7	1.39	0.0885083	3.49804	1.52868e-06	6.12715e-06	yes
29	22711413	22712108	696	ENSBGRG00000021440	ENSBGRT00000039589	49684	4.05	-5.31	-6.92	0.753	2.2891	-1.19478	0.0014182	0.00349531	yes
29	22712990	22713189	200	ENSBGRG00000021440	ENSBGRT00000039589	48603	4.77	-1.16	-1.67	0.71	2.2891	-1.19478	0.0014182	0.00349531	yes
19	48325040	48332164	7125	ENSBGRG00000021505	ENSBGRT00000039849	49	4.7	-11.9	-14.3	0.625	1.46048	-0.546445	0.118283	0.180133	no
14	71714718	71722126	7409	ENSBGRG00000021515	ENSBGRT00000039921	36831	2.1	-1.13	-1.63	0.581	2.90435	-1.53821	0.000260389	0.000737527	yes
20	23462338	23471320	8983	ENSBGRG00000021516	ENSBGRT00000039945	205434	2.75	-1.81	-2.53	0.618	0.177997	2.49007	1.06168e-09	6.3011e-09	yes
20	7801228	7827070	25843	ENSBGRG00000021541	ENSBGRT00000039732	146252	2.11	-1.46	-2.07	-0.702	2.0427	-1.03048	0.0037912	0.00857932	yes
26	22790578	22790827	250	ENSBGRG00000021542	ENSBGRT00000039813	23761	1.56	-2.87	-3.93	0.923	0.964311	0.0524296	0.910044	0.932559	no
19	32835217	32835513	297	ENSBGRG00000021565	ENSBGRT00000039772	1828	2.97	-4.81	-6.34	0.64	0.559674	0.837342	0.0203843	0.038962	yes
19	32835662	32838086	2425	ENSBGRG00000021565	ENSBGRT00000039772	2273	2.49	-1.95	-2.72	0.637	0.559674	0.837342	0.0203843	0.038962	yes
20	53162686	53164639	1954	ENSBGRG00000021567	ENSBGRT00000039775	117179	2.15	-6.67	-8.5	1.28	0.0695106	3.84662	5.55286e-08	2.67893e-07	yes
20	53143714	53144129	416	ENSBGRG00000021567	ENSBGRT00000039775	98207	4.29	-7.11	-9.02	1.33	0.0695106	3.84662	5.55286e-08	2.67893e-07	yes
6	32926570	32926769	200	ENSBGRG00000021574	ENSBGRT00000048150	175732	2.21	-1.72	-2.42	0.947	1.19561	-0.257747	0.444288	0.535041	no
21	18425613	18432900	7288	ENSBGRG00000021578	ENSBGRT00000039833	201320	1.67	-1.33	-1.9	-1	0.45062	1.15002	0.000527692	0.00141121	yes
16	18227983	18232777	4795	ENSBGRG00000021593	ENSBGRT00000039859	490	1.64	-2.48	-3.41	-0.842	1.10464	-0.143583	0.703605	0.766405	no
15	6871680	6871881	202	ENSBGRG00000021620	ENSBGRT00000039918	41311	4.57	-2.49	-3.43	0.922	1.68698	-0.754445	0.0782196	0.126383	no
20	60171877	60175526	3650	ENSBGRG00000021624	ENSBGRT00000039963	3995	1.74	-1.98	-2.76	0.76	0.180417	2.47059	7.04087e-09	3.81015e-08	yes
20	60175825	60179322	3498	ENSBGRG00000021624	ENSBGRT00000039963	199	2.13	-4.34	-5.76	1.49	0.180417	2.47059	7.04087e-09	3.81015e-08	yes
24	19618552	19618701	150	ENSBGRG00000021627	ENSBGRT00000040004	187067	2.63	-3.62	-4.85	1.25	0.301549	1.72954	1.34226e-05	4.71386e-05	yes
X	55545857	55546298	442	ENSBGRG00000021628	ENSBGRT00000040021	68703	2.65	-1.49	-2.11	-0.844	4.79007	-2.26005	2.24283e-08	1.14618e-07	yes
3	2375622	2379308	3687	ENSBGRG00000021657	ENSBGRT00000040441	15829	3.41	-2.37	-3.28	0.766	1.2428	-0.313599	0.40967	0.50056	no
8	12547839	12549291	1453	ENSBGRG00000021668	ENSBGRT00000040155	11394	1.53	-2.13	-2.96	-1.75	1.08715	-0.120553	0.787902	0.837205	no
8	12563157	12563306	150	ENSBGRG00000021668	ENSBGRT00000040155	26712	1.86	-1.69	-2.37	1.57	1.08715	-0.120553	0.787902	0.837205	no
10	84682542	84728789	46248	ENSBGRG00000021672	ENSBGRT00000039991	440	1.34	-4.71	-6.22	-0.656	0.439842	1.18494	0.00923858	0.0191916	yes
20	60137837	60138186	350	ENSBGRG00000021688	ENSBGRT00000040055	0	2.4	-2.29	-3.18	0.626	3.256	-1.7031	4.42096e-09	2.45228e-08	yes
22	11774526	11775714	1189	ENSBGRG00000021700	ENSBGRT00000040069	15827	1.22	-2.34	-3.23	-0.772	1.78551	-0.836336	0.0157164	0.0309028	yes
14	71948698	71963947	15250	ENSBGRG00000021712	ENSBGRT00000040364	41947	3.5	-5.45	-7.09	0.773	0.220925	2.17837	3.78367e-05	0.000123576	yes
27	33211164	33228583	17420	ENSBGRG00000021722	ENSBGRT00000047239	832902	2.45	-6.19	-7.96	1.72	0.590889	0.759041	0.107473	0.165965	no
25	43417101	43419669	2569	ENSBGRG00000021737	ENSBGRT00000040913	93957	2.15	-0.89	-1.3	-0.595	0.394821	1.34073	0.0066824	0.0143386	yes
6	50423268	50427990	4723	ENSBGRG00000021740	ENSBGRT00000040516	2755	1.5	-1.18	-1.7	-0.676	0.540867	0.886655	0.0191619	0.036868	yes
20	62491036	62491399	364	ENSBGRG00000021767	ENSBGRT00000040257	38550	2.16	-1.62	-2.27	0.646	0.522233	0.937233	0.0571822	0.0966927	no
6	89632210	89633282	1073	ENSBGRG00000021778	ENSBGRT00000041837	85826	2.06	-2.08	-2.89	-0.742	4.49343	-2.16782	2.13359e-10	1.36797e-09	yes
20	69799676	69799823	148	ENSBGRG00000021800	ENSBGRT00000040300	414	1.55	-2.6	-3.59	-0.81	1.63034	-0.705177	0.0734731	0.119642	no
16	78940064	78940343	280	ENSBGRG00000021813	ENSBGRT00000040410	2634	1.69	-1.41	-2	-0.6	0.566964	0.818671	0.0207282	0.0395852	yes
20	60228621	60228770	150	ENSBGRG00000021815	ENSBGRT00000040280	21845	1.63	-1.68	-2.36	0.745	0.496624	1.00977	0.00362723	0.00824404	yes
22	35739854	35786171	46318	ENSBGRG00000021832	ENSBGRT00000040379	63508	3.65	-2.53	-3.49	0.667	1.51312	-0.597529	0.0969345	0.151874	no
2	116482065	116483459	1395	ENSBGRG00000021834	ENSBGRT00000040359	177391	2.88	-0.936	-1.37	-0.599	0.498848	1.00333	0.030574	0.055907	yes
9	104787933	104788132	200	ENSBGRG00000021840	ENSBGRT00000040360	4835	2.02	-1.03	-1.5	0.583	2.29157	-1.19633	0.00174657	0.00422647	yes
23	7740881	7741517	637	ENSBGRG00000021848	ENSBGRT00000040873	29023	1.48	-1.65	-2.32	-0.962	0.0199411	5.64811	7.19322e-19	9.45304e-18	yes
23	7733658	7734065	408	ENSBGRG00000021848	ENSBGRT00000040873	36475	2	-434	-434	2.5	0.0199411	5.64811	7.19322e-19	9.45304e-18	yes
20	60233737	60234901	1165	ENSBGRG00000021880	ENSBGRT00000040465	0	1.9	-3.05	-4.16	1.91	4.04431	-2.0159	8.56631e-09	4.58941e-08	yes
8	1821058	1821307	250	ENSBGRG00000021898	ENSBGRT00000040639	7131	1.31	-2.57	-3.53	0.655	1.21997	-0.28684	0.378033	0.470003	no
4	125039298	125039546	249	ENSBGRG00000021916	ENSBGRT00000040457	1735	3.29	-4.76	-6.28	1.67	0.661899	0.595318	0.124904	0.188869	no
4	125039942	125040240	299	ENSBGRG00000021916	ENSBGRT00000040457	1041	2.82	-3.48	-4.69	1.35	0.661899	0.595318	0.124904	0.188869	no
4	125040686	125041281	596	ENSBGRG00000021916	ENSBGRT00000040457	0	3.77	-4.7	-6.19	0.896	0.661899	0.595318	0.124904	0.188869	no
20	69815292	69817628	2337	ENSBGRG00000021921	ENSBGRT00000040601	894	1.58	-2.82	-3.87	-0.948	1.33707	-0.419071	0.296841	0.387475	no
25	22072758	22074895	2138	ENSBGRG00000021985	ENSBGRT00000040753	79163	3.88	-12.3	-14.8	-0.794	0.00600189	7.38037	3.0902e-47	2.58411e-45	yes
25	21994738	21995085	348	ENSBGRG00000021985	ENSBGRT00000040753	1143	3.09	-4.34	-5.76	-1.06	0.00600189	7.38037	3.0902e-47	2.58411e-45	yes
9	106220689	106220886	198	ENSBGRG00000022008	ENSBGRT00000040637	1180	4.35	-3.24	-4.4	1.3	0.367601	1.44379	0.0211157	0.0402263	yes
8	67431293	67434188	2896	ENSBGRG00000022016	ENSBGRT00000041186	9808	1.88	-3.09	-4.21	-0.61	1.58878	-0.667919	0.0466052	0.0808986	yes
21	33739360	33743573	4214	ENSBGRG00000022019	ENSBGRT00000041698	122866	2.47	-2.03	-2.83	0.912	1.48052	-0.566107	0.215741	0.298219	no
20	62563845	62564298	454	ENSBGRG00000022025	ENSBGRT00000040672	3650	2.48	-1.2	-1.72	0.656	1.03813	-0.0539831	0.923633	0.942723	no
19	20500584	20503659	3076	ENSBGRG00000022032	ENSBGRT00000041799	8881	1.85	-4.93	-6.47	0.919	0.16354	2.61228	2.79946e-13	2.38257e-12	yes
9	106362557	106363055	499	ENSBGRG00000022034	ENSBGRT00000040691	23960	3.31	-4.58	-6.06	0.792	0.340568	1.55398	0.00398613	0.00896664	yes
8	1847952	1849370	1419	ENSBGRG00000022043	ENSBGRT00000040967	12546	3.69	-1.94	-2.71	0.854	1.10052	-0.138183	0.652819	0.723233	no
14	47548534	47548882	349	ENSBGRG00000022048	ENSBGRT00000040965	361412	1.9	-3.34	-4.53	1.23	0.0463661	4.43079	6.53515e-08	3.12531e-07	yes
8	12650286	12650640	355	ENSBGRG00000022053	ENSBGRT00000041884	20750	4.14	-1.6	-2.25	1.15	1.19292	-0.254501	0.484747	0.573136	no
15	67553899	67565213	11315	ENSBGRG00000022064	ENSBGRT00000040754	56789	1.41	-1.69	-2.37	-0.625	2.08478	-1.0599	0.0355417	0.0637963	yes
19	12652493	12652892	400	ENSBGRG00000022066	ENSBGRT00000040886	6380	3	-1.87	-2.61	0.726	6.78517	-2.76238	3.10725e-11	2.16701e-10	yes
22	18588798	18589248	451	ENSBGRG00000022067	ENSBGRT00000040808	37728	3.35	-2.75	-3.78	0.751	0.913111	0.131137	0.796152	0.843846	no
29	32350266	32355974	5709	ENSBGRG00000022070	ENSBGRT00000040757	24667	1.75	-2.69	-3.69	0.824	0.535208	0.901827	0.00862256	0.0180175	yes
10	18913230	18914705	1476	ENSBGRG00000022071	ENSBGRT00000040776	58138	1.5	-1.04	-1.51	-1.04	2.36101	-1.2394	0.036802	0.065729	yes
6	50441995	50443257	1263	ENSBGRG00000022078	ENSBGRT00000040799	11764	1.17	-3	-4.1	-0.736	3.44271	-1.78355	2.57808e-05	8.63321e-05	yes
14	72192795	72192944	150	ENSBGRG00000022090	ENSBGRT00000040791	754	1.78	-1.82	-2.55	-0.98	1.111	-0.15186	0.682187	0.747732	no
20	53290137	53290432	296	ENSBGRG00000022094	ENSBGRT00000040797	13572	1.65	-1.37	-1.95	0.619	0.523182	0.934614	0.00471204	0.0104549	yes
22	36356748	36357144	397	ENSBGRG00000022106	ENSBGRT00000040820	59685	3.21	-2.42	-3.34	0.613	3.61856	-1.85542	2.01189e-07	9.05479e-07	yes
20	53332533	53333278	746	ENSBGRG00000022177	ENSBGRT00000040928	12371	2.24	-3.94	-5.27	0.836	0.916283	0.126135	0.7657	0.818915	no
6	6756552	6760604	4053	ENSBGRG00000022183	ENSBGRT00000041479	499358	1.44	-1.88	-2.62	-0.646	11.0677	-3.46828	1.07041e-10	7.08862e-10	yes
2	51430991	51431437	447	ENSBGRG00000022201	ENSBGRT00000041007	76355	3.35	-1.18	-1.7	0.688	2.87512	-1.52362	9.71016e-05	0.000295878	yes
2	51414514	51415094	581	ENSBGRG00000022201	ENSBGRT00000041007	59878	1.65	-3.22	-4.37	-1.52	2.87512	-1.52362	9.71016e-05	0.000295878	yes
X	57177078	57177421	344	ENSBGRG00000022212	ENSBGRT00000041097	606583	3.21	-2.73	-3.74	0.698	0.0835593	3.58106	0.311677	0.40305	no
5	72856107	72856654	548	ENSBGRG00000022234	ENSBGRT00000041337	30420	2.52	-4.31	-5.73	0.771	2.5854	-1.37038	0.00153095	0.00374407	yes
5	72855261	72855957	697	ENSBGRG00000022234	ENSBGRT00000041337	31117	3.28	-2.52	-3.47	0.734	2.5854	-1.37038	0.00153095	0.00374407	yes
5	72853414	72855161	1748	ENSBGRG00000022234	ENSBGRT00000041337	31913	2.71	-5.61	-7.28	0.648	2.5854	-1.37038	0.00153095	0.00374407	yes
19	12781513	12782160	648	ENSBGRG00000022237	ENSBGRT00000041146	118284	3.44	-3.25	-4.41	0.933	2.18838	-1.12986	0.004753	0.0105366	yes
19	12783347	12783746	400	ENSBGRG00000022237	ENSBGRT00000041146	120118	1.9	-3.37	-4.56	0.844	2.18838	-1.12986	0.004753	0.0105366	yes
19	12782360	12782897	538	ENSBGRG00000022237	ENSBGRT00000041146	119131	3.11	-1.18	-1.69	0.664	2.18838	-1.12986	0.004753	0.0105366	yes
4	91553593	91553742	150	ENSBGRG00000022242	ENSBGRT00000041364	316617	1.55	-1.11	-1.59	-0.661	13.4757	-3.75228	3.02948e-08	1.51928e-07	yes
12	71068798	71069142	345	ENSBGRG00000022283	ENSBGRT00000041158	8321	2.88	-1.12	-1.61	2.19	21.1715	-4.40405	1.9986e-13	1.72415e-12	yes
22	4689761	4690109	349	ENSBGRG00000022315	ENSBGRT00000041520	87874	3.37	-2.59	-3.57	0.953	1.40609	-0.491693	0.137638	0.205291	no
22	4784611	4789697	5087	ENSBGRG00000022315	ENSBGRT00000041363	182724	3.55	-1.21	-1.73	0.598	1.40609	-0.491693	0.137638	0.205291	no
6	50529196	50534640	5445	ENSBGRG00000022332	ENSBGRT00000041350	20515	2.5	-1.54	-2.17	0.625	1.43097	-0.516996	0.236574	0.321871	no
6	50539717	50539964	248	ENSBGRG00000022332	ENSBGRT00000041350	31036	2.56	-2.54	-3.49	1.01	1.43097	-0.516996	0.236574	0.321871	no
29	23041465	23046196	4732	ENSBGRG00000022338	ENSBGRT00000041277	25502	3.95	-3.82	-5.11	0.667	1.82126	-0.864939	0.0123451	0.024898	yes
14	81147605	81153037	5433	ENSBGRG00000022375	ENSBGRT00000044861	22908	2.96	-3.07	-4.19	0.675	0.0606028	4.04447	4.81038e-13	3.98683e-12	yes
3	128993629	129000098	6470	ENSBGRG00000022378	ENSBGRT00000041348	0	1.93	-0.932	-1.36	-0.664	0.672107	0.573238	0.174348	0.249764	no
10	6663738	6668716	4979	ENSBGRG00000022385	ENSBGRT00000041388	7054	1.29	-1.69	-2.36	0.673	3.77836	-1.91776	2.8027e-06	1.0877e-05	yes
14	72710638	72724759	14122	ENSBGRG00000022443	ENSBGRT00000041746	16998	1.31	-3.09	-4.21	-0.669	0.9209	0.118884	0.700146	0.763499	no
3	129654376	129659209	4834	ENSBGRG00000022459	ENSBGRT00000041452	226377	2	-4.04	-5.39	-0.729	1.1893	-0.25011	0.513138	0.599743	no
27	26711166	26712805	1640	ENSBGRG00000022489	ENSBGRT00000041560	97406	1.81	-3	-4.1	-1.38	23.5498	-4.55764	1.10546e-27	2.70312e-26	yes
22	38891648	38892762	1115	ENSBGRG00000022502	ENSBGRT00000041597	173822	1.67	-2.17	-3.01	0.945	0.0460819	4.43966	1.55651e-15	1.60522e-14	yes
21	9390472	9418271	27800	ENSBGRG00000022510	ENSBGRT00000041610	0	3.39	-2.31	-3.2	0.773	0.646974	0.628221	0.0542065	0.0922858	no
21	9418621	9419470	850	ENSBGRG00000022510	ENSBGRT00000041548	28399	3.15	-3.53	-4.75	0.611	0.646974	0.628221	0.0542065	0.0922858	no
20	69949973	69950619	647	ENSBGRG00000022530	ENSBGRT00000042505	2859	1.09	-1.51	-2.14	-0.749	0.359207	1.47711	0.000196874	0.000569546	yes
24	20045545	20045843	299	ENSBGRG00000022533	ENSBGRT00000041640	4567	2.38	-0.906	-1.33	0.633	1.73655	-0.796222	0.0867675	0.138325	no
24	6525505	6528832	3328	ENSBGRG00000022538	ENSBGRT00000041580	3082	2.42	-4.12	-5.48	0.861	2.19381	-1.13344	0.00162563	0.00395924	yes
17	34144452	34149466	5015	ENSBGRG00000022566	ENSBGRT00000041638	36059	2.46	-1.36	-1.94	-0.711	2.30783	-1.20654	0.00537077	0.0117853	yes
22	18673789	18676536	2748	ENSBGRG00000022567	ENSBGRT00000042646	46166	2.93	-1.61	-2.27	0.58	14.967	-3.90371	3.30821e-31	9.97413e-30	yes
8	67588408	67597721	9314	ENSBGRG00000022569	ENSBGRT00000041955	1657	1.98	-1.76	-2.47	0.709	4.28216	-2.09834	2.57394e-10	1.63259e-09	yes
8	67645004	67645654	651	ENSBGRG00000022569	ENSBGRT00000041955	58253	2.62	-6.98	-8.86	0.818	4.28216	-2.09834	2.57394e-10	1.63259e-09	yes
20	23720330	23721157	828	ENSBGRG00000022584	ENSBGRT00000041726	47	1.93	-4.21	-5.61	0.596	1.35408	-0.437309	0.265627	0.354303	no
19	48772772	48772968	197	ENSBGRG00000022585	ENSBGRT00000041827	3580	2.6	-1.33	-1.9	0.716	0.903999	0.145607	0.661823	0.730743	no
26	15835233	15858309	23077	ENSBGRG00000022606	ENSBGRT00000042038	12065	2.24	-1.06	-1.53	0.792	0.749088	0.416792	0.218453	0.301263	no
21	9906781	9907072	292	ENSBGRG00000022621	ENSBGRT00000041741	8196	2.8	-4.04	-5.38	1.39	4.16321	-2.05769	1.63706e-06	6.54529e-06	yes
X	64012598	64012897	300	ENSBGRG00000022623	ENSBGRT00000041767	2688	2.54	-2.73	-3.75	1.16	0.463997	1.10781	0.027032	0.0501542	yes
X	64011105	64011304	200	ENSBGRG00000022623	ENSBGRT00000041767	1195	3.83	-1.67	-2.34	1.23	0.463997	1.10781	0.027032	0.0501542	yes
26	23857074	23861904	4831	ENSBGRG00000022642	ENSBGRT00000041793	5916	3.86	-13.4	-16	0.753	0.526226	0.926244	0.00944088	0.0195572	yes
X	58724989	58725188	200	ENSBGRG00000022644	ENSBGRT00000041963	12886	2.6	-1.76	-2.47	-0.916	0.0112607	6.47256	0.000538162	0.00143553	yes
21	10005893	10006243	351	ENSBGRG00000022648	ENSBGRT00000041829	88375	3.77	-1.84	-2.58	0.593	6.17396	-2.6262	4.70793e-14	4.30661e-13	yes
21	10006692	10006842	151	ENSBGRG00000022648	ENSBGRT00000041829	89174	2.83	-1.87	-2.61	1.02	6.17396	-2.6262	4.70793e-14	4.30661e-13	yes
21	10006942	10007192	251	ENSBGRG00000022648	ENSBGRT00000041829	89424	2.66	-4.24	-5.64	1.01	6.17396	-2.6262	4.70793e-14	4.30661e-13	yes
21	10005243	10005543	301	ENSBGRG00000022648	ENSBGRT00000041829	87725	2.38	-3.74	-5.02	0.925	6.17396	-2.6262	4.70793e-14	4.30661e-13	yes
24	1328728	1412149	83422	ENSBGRG00000022650	ENSBGRT00000041791	77727	3.46	-11.4	-13.9	1.39	0.0480253	4.38006	0.011131	0.0226868	yes
16	76664292	76678383	14092	ENSBGRG00000022670	ENSBGRT00000041836	105858	1.08	-2.18	-3.02	-0.645	0.98431	0.0228153	0.948881	0.961408	no
19	60147870	60148019	150	ENSBGRG00000022674	ENSBGRT00000041880	1694	2.09	-1.2	-1.72	0.784	0.713036	0.487952	0.151467	0.222285	no
24	20160302	20160599	298	ENSBGRG00000022682	ENSBGRT00000041851	48473	2.5	-1.76	-2.46	-0.94	1.00012	-0.000167944	0.999683	0.999683	no
16	79102897	79103146	250	ENSBGRG00000022692	ENSBGRT00000042097	12914	1.72	-4.51	-5.97	-1.3	3.14883	-1.65482	4.48459e-06	1.69011e-05	yes
20	62646238	62646976	739	ENSBGRG00000022695	ENSBGRT00000041897	2175	4.57	-2.9	-3.98	0.652	3.43287	-1.77941	4.66395e-07	1.99909e-06	yes
10	7536300	7536898	599	ENSBGRG00000022707	ENSBGRT00000041956	31213	3.37	-3.78	-5.06	0.929	1.34475	-0.427334	0.239891	0.325635	no
10	7509125	7509624	500	ENSBGRG00000022707	ENSBGRT00000041956	4038	3	-1.63	-2.29	0.714	1.34475	-0.427334	0.239891	0.325635	no
10	7509723	7510022	300	ENSBGRG00000022707	ENSBGRT00000041956	4636	2.19	-2.14	-2.96	1.24	1.34475	-0.427334	0.239891	0.325635	no
10	7506731	7507329	599	ENSBGRG00000022707	ENSBGRT00000041956	1644	2.33	-1.8	-2.52	0.857	1.34475	-0.427334	0.239891	0.325635	no
2	117055398	117055548	151	ENSBGRG00000022714	ENSBGRT00000042107	88428	2.9	-1.59	-2.24	-0.866	0.0672774	3.89373	2.77217e-08	1.40014e-07	yes
14	48280982	48281675	694	ENSBGRG00000022719	ENSBGRT00000042019	3346	1.71	-2.23	-3.09	-0.581	1.57461	-0.654996	0.177673	0.253868	no
8	56729368	56730006	639	ENSBGRG00000022728	ENSBGRT00000041928	786	5.32	-10.7	-13	0.686	0.00457869	7.77085	1.24961e-43	8.23534e-42	yes
X	2242814	2254417	11604	ENSBGRG00000022733	ENSBGRT00000042442	285935	4.33	-1.98	-2.76	0.646	3.58457	-1.8418	1.33189e-06	5.38219e-06	yes
5	73731019	73731168	150	ENSBGRG00000022761	ENSBGRT00000042030	35797	1.46	-2.71	-3.72	2.03	0.0778508	3.68315	1.56044e-05	5.40935e-05	yes
5	73761721	73766965	5245	ENSBGRG00000022761	ENSBGRT00000042030	0	2.89	-6.44	-8.25	3.02	0.0778508	3.68315	1.56044e-05	5.40935e-05	yes
8	67783185	67784066	882	ENSBGRG00000022770	ENSBGRT00000042088	548	3.21	-4.68	-6.18	0.583	5.41833	-2.43785	5.31406e-09	2.91574e-08	yes
8	67782836	67783036	201	ENSBGRG00000022770	ENSBGRT00000042088	199	1.33	-2.37	-3.27	0.744	5.41833	-2.43785	5.31406e-09	2.91574e-08	yes
19	54967153	54967552	400	ENSBGRG00000022772	ENSBGRT00000042031	50	2.08	-5.82	-7.52	0.837	0.0350605	4.83401	1.82871e-12	1.44794e-11	yes
7	71461799	71462438	640	ENSBGRG00000022827	ENSBGRT00000042152	62447	2.43	-1.29	-1.84	0.848	1.23475	-0.304216	0.43946	0.530091	no
7	71486669	71524088	37420	ENSBGRG00000022827	ENSBGRT00000042152	797	2.18	-1.64	-2.3	0.594	1.23475	-0.304216	0.43946	0.530091	no
5	74070026	74070515	490	ENSBGRG00000022846	ENSBGRT00000042169	196	3.4	-6.13	-7.89	1.35	1.34606	-0.428743	0.241421	0.327386	no
13	31561295	31564222	2928	ENSBGRG00000022851	ENSBGRT00000042188	79181	1.58	-2.11	-2.93	-2.09	0.00913323	6.77466	2.6949e-11	1.88984e-10	yes
21	34260316	34260762	447	ENSBGRG00000022857	ENSBGRT00000043077	127537	3.21	-4.99	-6.55	-2.1	0.117778	3.08586	1.06776e-11	7.78663e-11	yes
29	14053206	14054073	868	ENSBGRG00000022866	ENSBGRT00000042266	56567	1.53	-0.954	-1.39	-0.642	1.31053	-0.390151	0.320771	0.412613	no
19	44973676	44973926	251	ENSBGRG00000022870	ENSBGRT00000042799	13522	2.61	-2.59	-3.56	0.648	0.731175	0.451711	0.289228	0.379276	no
14	48319284	48324824	5541	ENSBGRG00000022873	ENSBGRT00000042795	51	2.13	-1.09	-1.57	-0.611	0.716159	0.481647	0.183831	0.26126	no
7	71724534	71725652	1119	ENSBGRG00000022945	ENSBGRT00000042513	25447	3.78	-1.55	-2.19	0.613	0.687488	0.540593	0.18927	0.267617	no
29	14106076	14106325	250	ENSBGRG00000022970	ENSBGRT00000042433	33271	1.72	-1.39	-1.98	0.989	1.27916	-0.355192	0.317396	0.409222	no
29	14096542	14097088	547	ENSBGRG00000022970	ENSBGRT00000042667	23737	1.43	-3.06	-4.17	-0.581	1.27916	-0.355192	0.317396	0.409222	no
19	20612043	20612242	200	ENSBGRG00000022981	ENSBGRT00000042611	23362	1.59	-2.36	-3.26	-0.856	0.71412	0.485762	0.154538	0.226006	no
27	27395573	27396069	497	ENSBGRG00000022994	ENSBGRT00000042427	50435	2.65	-5.64	-7.31	1.11	0.746566	0.421659	0.309937	0.401151	no
19	33136025	33136222	198	ENSBGRG00000023016	ENSBGRT00000042523	-7925	2.07	-2.39	-3.3	1.06	0.569099	0.813249	0.0458782	0.0797615	yes
[truncated: 331 more rows]
